# Supplementary material for: Single-cell RNA sequencing identifies inherent abnormalities of adipose-derived stem cells from nonlesional sites of patients with localized scleroderma
Source: Cell Mol Biol Lett. 2024 Aug 30;29:115. doi: 10.1186/s11658-024-00635-0 (PMC11363359; doi:10.1186/s11658-024-00635-0)
Supplement: Supplementary file 1 — Additional file 1: Table S1. Clinical information of the subjects subjected to scRNA-seq and sequencing quality metrics of the scRNA-seq data. [file 11658_2024_635_MOESM1_ESM.xlsx]

## Sheet: Sheet1
Table S1. Clinical information of the subjects subjected to scRNA-seq and sequencing quality metrics of the scRNA-seq data.
Sample ID	NSVF2	NSVF5	NSVF7	NSVF11	NSVF10	SSVF1	SSVF2	SSVF3	SSVF4	Wilcoxon rank-sum test P value
Clinical information
Sample Type	SVF	SVF	SVF	SVF	SVF	SVF	SVF	SVF	SVF
Group	CTRL	CTRL	CTRL	CTRL	CTRL	CASE	CASE	CASE	CASE
Subject ID	NSVF2	NSVF5	NSVF7	NSVF11	NSVF10	SSVF1	SSVF2	SSVF3	SSVF4
Sex	Female	Female	Female	Female	Female	Female	Female	Female	Female
Height (cm)	164	168	161	172	168	170	163	165	158
Weight (kg)	57.5	77	68.3	71.5	58	59	54	56	54
BMI	21.4	27.3	26.3	24.2	20.5	20.42	20.32	20.57	21.63
BMI (mean ± SD )	23.9 ± 3.0					20.7 ± 0.6				0.11
Age (year)	35	23	36	42	49	35	21	29	20
Age (mean ± SD)	37 ± 9.6					26.3 ± 7.1				0.09
Ethnic group	Chinese	Chinese	Chinese	Chinese	Chinese	Chinese	Chinese	Chinese	Chinese
Sampling Site	thigh	thigh	thigh	thigh	thigh	thigh	thigh	thigh	thigh
Healthy Condition	Healthy	Healthy	Healthy	Healthy	Healthy	localized scleroderma	localized scleroderma	localized scleroderma	localized scleroderma
Sequencing quality metrics
Estimated Number of Cells	10142	6094	14797	9968	7496	5031	6667	5360	4182
Mean Reads per Cell	84495	119176	45637	90519	120728	81694	65269	58224	87529
Median Genes per Cell	3218	3037	2307	2165	2986	2481	2878	2337	2400
Number of Reads	856957856	726259029	675302062	902302977	904982534	411006274	435150816	312082056	366049895
Valid Barcodes	0.968	0.974	0.966	0.973	0.967	0.974	0.957	0.968	0.965
Sequencing Saturation	0.693	0.787	0.582	0.834	0.795	0.747	0.688	0.769	0.838
Q30 Bases in Barcode	0.975	0.985	0.977	0.982	0.987	0.978	0.984	0.978	0.966
Q30 Bases in RNA Read	0.94	0.98	0.936	0.949	0.943	0.908	0.933	0.899	0.88
Q30 Bases in UMI	0.971	0.981	0.972	0.98	0.986	0.978	0.985	0.974	0.969
Reads Mapped to Genome	0.948	0.982	0.953	0.973	0.962	0.944	0.941	0.947	0.949
Reads Mapped Confidently to Genome	0.902	0.936	0.917	0.942	0.911	0.915	0.891	0.903	0.916
Reads Mapped Confidently to Intergenic Regions	0.05	0.048	0.048	0.048	0.046	0.039	0.051	0.054	0.034
Reads Mapped Confidently to Intronic Regions	0.239	0.215	0.232	0.27	0.178	0.203	0.184	0.194	0.192
Reads Mapped Confidently to Exonic Regions	0.613	0.673	0.638	0.624	0.687	0.673	0.656	0.655	0.69
Reads Mapped Confidently to Transcriptome	0.576	0.634	0.6	0.585	0.648	0.639	0.619	0.62	0.661
Reads Mapped Antisense to Gene	0.017	0.017	0.016	0.017	0.014	0.01	0.012	0.012	0.008
Fraction Reads in Cells	0.852	0.908	0.84	0.953	0.933	0.823	0.914	0.853	0.888
Total Genes Detected	25154	24038	25128	24555	24776	23709	23695	22090	21908
Median UMI Counts per Cell	11150	11838	7650	7008	11906	7915	10356	6651	6847
Quality control thresholds
percent.mito_upperCutoff	10	10	10	10	10	10	10	10	10
percent.mito_lowerCutoff	0	0	0	0	0	0	0	0	0
nCount_RNA_upperCutoff	27240	27267	24605	17903	29508	25117	26012	17576	19294
nCount_RNA_lowerCutoff	3000	3000	2500	2000	3000	2500	3000	2000	2000
nFeature_RNA_upperCutoff	6438	5999	5633	4677	6228	6046	5936	5141	5461
nFeature_RNA_lowerCutoff	500	500	450	400	500	500	500	450	450
Doublet score cutoff used by Scrublet	0.3	0.3	0.3	0.3	0.3	0.3	0.3	0.3	0.3
