# Supplementary material for: Single-cell RNA sequencing identifies inherent abnormalities of adipose-derived stem cells from nonlesional sites of patients with localized scleroderma
Source: Cell Mol Biol Lett. 2024 Aug 30;29:115. doi: 10.1186/s11658-024-00635-0 (PMC11363359; doi:10.1186/s11658-024-00635-0)
Supplement: Supplementary file 2 — Additional file 2: Table S2. Molecular signature for each cell type or cluster. [file 11658_2024_635_MOESM2_ESM.xlsx]

## Sheet: cluster
Table S2. Molecular signature for each cell type or cluster.
p_val	avg_log2FC	pct.1	pct.2	p_val_adj	cluster	gene
0	2.72973	0.983	0.544	0	c0	CXCL14
0	2.58779	0.997	0.557	0	c0	APOD
0	2.45991	1	0.699	0	c0	MGP
0	1.99562	0.99	0.455	0	c0	CXCL12
0	1.97322	0.983	0.511	0	c0	IGFBP7
0	1.93023	0.827	0.261	0	c0	MYOC
0	1.89253	0.895	0.271	0	c0	IGF1
0	1.85192	0.98	0.358	0	c0	GPC3
0	1.82846	0.987	0.365	0	c0	SOD3
0	1.80871	0.742	0.225	0	c0	SLC5A3
0	1.8025	1	0.796	0	c0	GSN
0	1.71935	0.956	0.324	0	c0	ADH1B
0	1.68981	0.983	0.406	0	c0	CFH
0	1.68596	0.924	0.293	0	c0	SRPX
0	1.68434	1	0.9	0	c0	CFD
0	1.67086	0.992	0.467	0	c0	SERPINF1
0	1.64594	0.97	0.366	0	c0	EPHX1
0	1.64326	0.921	0.287	0	c0	ABCA8
0	1.61719	0.859	0.434	0	c0	MRPS6
0	1.60562	0.784	0.235	0	c0	IGFBP3
0	1.60084	0.996	0.436	0	c0	C1S
0	1.59352	0.964	0.327	0	c0	NTRK2
0	1.56371	0.993	0.412	0	c0	C3
0	1.56124	0.944	0.349	0	c0	PLPP3
0	1.55867	0.966	0.396	0	c0	MGST1
0	1.5481	0.99	0.49	0	c0	LUM
0	1.5458	0.874	0.238	0	c0	RARRES2
0	1.5099	0.991	0.395	0	c0	C1R
0	1.48888	0.949	0.35	0	c0	DPT
0	1.47044	0.982	0.407	0	c0	FBLN1
0	1.4417	0.999	0.49	0	c0	COL6A2
0	1.43749	0.827	0.234	0	c0	SVEP1
0	1.43469	0.924	0.321	0	c0	FBLN5
0	1.43361	0.957	0.354	0	c0	LHFPL6
0	1.43153	1	0.762	0	c0	DCN
0	1.43135	0.887	0.285	0	c0	PODN
0	1.39432	0.615	0.214	0	c0	RASD1
0	1.3858	0.993	0.433	0	c0	CCDC80
0	1.38184	0.99	0.458	0	c0	SERPING1
0	1.37994	0.976	0.455	0	c0	IGFBP4
0	1.37702	0.971	0.37	0	c0	CALD1
0	1.36601	0.89	0.354	0	c0	GAS6
0	1.36008	0.944	0.32	0	c0	SLIT3
0	1.34536	0.966	0.36	0	c0	PRRX1
0	1.33254	0.31	0.036	0	c0	C7
0	1.31502	0.916	0.391	0	c0	GPX3
0	1.30967	0.951	0.348	0	c0	AEBP1
0	1.30589	0.982	0.389	0	c0	FBLN2
0	1.29409	0.977	0.606	0	c0	ITM2A
0	1.29216	0.932	0.331	0	c0	NFIB
0	1.28519	0.779	0.322	0	c0	APOE
0	1.27881	0.756	0.175	0	c0	GGT5
0	1.27119	0.966	0.413	0	c0	WISP2
0	1.27103	0.709	0.171	0	c0	SFRP1
0	1.26811	0.993	0.475	0	c0	TIMP3
0	1.2613	0.617	0.219	0	c0	ADM
0	1.25871	0.964	0.372	0	c0	EFEMP1
0	1.24505	0.743	0.202	0	c0	FST
0	1.24276	0.999	0.547	0	c0	COL1A2
0	1.22545	0.993	0.443	0	c0	COL6A1
0	1.22089	0.898	0.295	0	c0	OLFML3
0	1.21996	0.955	0.358	0	c0	PCOLCE
0	1.21908	0.927	0.345	0	c0	HSPG2
0	1.21869	0.95	0.386	0	c0	LGALS3BP
0	1.21051	0.962	0.375	0	c0	MFAP4
0	1.20212	0.863	0.284	0	c0	FGF7
0	1.19777	0.944	0.376	0	c0	NUPR1
0	1.19675	0.977	0.488	0	c0	LRP1
0	1.17236	0.831	0.249	0	c0	CYGB
0	1.1706	0.75	0.223	0	c0	COL4A1
0	1.16521	0.6	0.119	0	c0	COL15A1
0	1.15178	0.986	0.405	0	c0	COL6A3
0	1.14742	0.941	0.43	0	c0	S100A13
0	1.14636	0.884	0.336	0	c0	CPE
0	1.14346	0.911	0.362	0	c0	NFIA
0	1.14145	0.997	0.843	0	c0	CD81
0	1.13623	0.891	0.305	0	c0	SSPN
0	1.13128	0.935	0.849	0	c0	JUN
0	1.13066	0.765	0.245	0	c0	ABCA9
0	1.12757	0.805	0.261	0	c0	ITIH5
0	1.12573	0.915	0.321	0	c0	PDGFRA
0	1.11729	0.958	0.436	0	c0	SELENOM
0	1.06728	0.948	0.347	0	c0	MXRA8
0	1.06723	0.801	0.262	0	c0	NEGR1
0	1.06085	0.745	0.213	0	c0	COL4A2
0	1.0608	0.884	0.376	0	c0	FHL1
0	1.05736	0.801	0.301	0	c0	ABCA6
0	1.05711	0.89	0.323	0	c0	GAS1
0	1.05379	0.99	0.691	0	c0	LAPTM4A
0	1.04441	0.652	0.123	0	c0	DIO3OS
0	1.04254	0.847	0.314	0	c0	FXYD1
0	1.0291	0.431	0.158	0	c0	DEPP1
0	1.02788	0.806	0.275	0	c0	LAMA4
0	1.02303	0.941	0.441	0	c0	CYBRD1
0	1.02022	0.875	0.376	0	c0	NNMT
0	1.01874	0.295	0.07	0	c0	PTGDS
0	1.00995	0.833	0.301	0	c0	LAMC1
0	1.0084	0.872	0.333	0	c0	LAMB2
0	1.00753	0.649	0.192	0	c0	CPXM1
0	1.00506	0.873	0.313	0	c0	PDGFRL
0	1.00162	0.922	0.428	0	c0	SPTBN1
0	0.999349	0.919	0.443	0	c0	TCF4
0	0.999344	0.835	0.312	0	c0	THY1
0	0.998455	0.611	0.186	0	c0	F3
0	0.992987	0.618	0.145	0	c0	ABCA10
0	0.992096	0.587	0.211	0	c0	RND3
0	0.991407	0.766	0.256	0	c0	AKR1C1
0	0.98592	0.94	0.369	0	c0	CAVIN1
0	0.979546	0.985	0.506	0	c0	COL3A1
0	0.977737	0.909	0.324	0	c0	NOVA1
0	0.975527	0.741	0.233	0	c0	CHL1
0	0.969372	0.801	0.29	0	c0	SPRY1
0	0.967709	0.481	0.159	0	c0	SFRP2
0	0.960723	0.968	0.424	0	c0	PLAC9
0	0.959555	0.757	0.242	0	c0	WNT11
0	0.958315	0.633	0.166	0	c0	HSPB6
0	0.957371	0.843	0.313	0	c0	CHRDL1
0	0.956734	0.928	0.358	0	c0	CAV1
0	0.954164	0.842	0.329	0	c0	CDKN1C
0	0.949469	0.961	0.421	0	c0	PMP22
0	0.937491	0.704	0.271	0	c0	USP53
0	0.935893	0.854	0.411	0	c0	CYB5A
0	0.92699	0.962	0.429	0	c0	SPARC
0	0.919615	0.822	0.308	0	c0	CTSF
0	0.918783	0.775	0.259	0	c0	SGCE
0	0.916256	0.831	0.293	0	c0	EBF1
0	0.906129	1	0.978	0	c0	VIM
0	0.905882	0.97	0.586	0	c0	IFITM3
0	0.904466	0.922	0.364	0	c0	CTSK
0	0.904354	0.989	0.458	0	c0	COL1A1
0	0.902046	0.796	0.27	0	c0	NDN
0	0.90116	0.787	0.28	0	c0	TFPI
0	0.894417	0.66	0.274	0	c0	MT1M
0	0.894376	0.799	0.356	0	c0	LTBP4
0	0.891572	0.729	0.269	0	c0	RHOBTB3
0	0.888464	0.771	0.272	0	c0	EMP2
0	0.879694	0.746	0.252	0	c0	ECM2
0	0.875427	0.758	0.276	0	c0	TSHZ2
0	0.868399	0.691	0.234	0	c0	LAMA2
0	0.867094	0.607	0.168	0	c0	GDF10
0	0.858231	0.78	0.285	0	c0	NFIX
0	0.856387	0.682	0.25	0	c0	ELN
0	0.850989	0.509	0.151	0	c0	TNNT3
0	0.844633	0.903	0.421	0	c0	PLTP
0	0.842158	0.741	0.486	0	c0	EGR1
0	0.838144	0.69	0.217	0	c0	SELENBP1
0	0.835346	0.875	0.367	0	c0	FGFR1
0	0.83079	0.9	0.469	0	c0	NFIC
0	0.830196	0.885	0.44	0	c0	EMP1
0	0.823683	0.984	0.566	0	c0	TIMP2
0	0.823579	0.547	0.252	0	c0	KCNQ1OT1
0	0.822993	0.906	0.511	0	c0	LEPROT
0	0.818179	0.671	0.253	0	c0	OGN
0	0.816518	0.553	0.182	0	c0	MEST
0	0.815463	0.798	0.289	0	c0	DCLK1
0	0.81479	0.78	0.289	0	c0	COPZ2
0	0.812531	0.647	0.23	0	c0	NRP1
0	0.812314	0.667	0.213	0	c0	LARP6
0	0.810732	0.922	0.513	0	c0	ZBTB20
0	0.804596	0.628	0.209	0	c0	AKR1C2
0	0.803827	0.697	0.284	0	c0	PLAGL1
0	0.802605	0.737	0.285	0	c0	MEG3
0	0.801127	0.796	0.353	0	c0	METTL7A
0	0.799819	0.784	0.29	0	c0	CRYAB
0	0.794136	0.676	0.318	0	c0	DHRS3
0	0.789365	0.567	0.137	0	c0	BOC
0	0.788236	0.635	0.193	0	c0	IL11RA
0	0.787846	0.738	0.26	0	c0	EFEMP2
0	0.786885	0.807	0.304	0	c0	PDGFRB
0	0.786713	0.512	0.226	0	c0	CYR61
0	0.78375	0.831	0.317	0	c0	ABI3BP
0	0.782327	0.462	0.177	0	c0	AADAC
0	0.780307	0.783	0.346	0	c0	ASPH
0	0.779442	0.971	0.421	0	c0	MMP2
0	0.779062	0.852	0.409	0	c0	TMEM176B
0	0.777978	0.554	0.149	0	c0	LMO3
0	0.775954	0.434	0.113	0	c0	CYP26B1
0	0.773834	0.827	0.323	0	c0	CAVIN3
0	0.773317	0.726	0.254	0	c0	EGFR
0	0.769661	0.656	0.214	0	c0	ZFHX4
0	0.769311	0.848	0.306	0	c0	ISLR
0	0.755863	0.844	0.389	0	c0	MXRA7
0	0.753472	0.651	0.21	0	c0	PCDH18
0	0.750736	0.502	0.155	0	c0	ENPP2
0	0.749654	0.662	0.392	0	c0	PLA2G2A
0	0.744111	0.991	0.542	0	c0	SELENOP
0	0.741314	0.714	0.277	0	c0	MFGE8
0	0.740965	0.676	0.23	0	c0	VIT
0	0.737524	0.461	0.065	0	c0	CNTFR
0	0.735421	0.595	0.155	0	c0	GLT8D2
0	0.734601	0.71	0.284	0	c0	OAF
0	0.734277	0.623	0.234	0	c0	CRABP2
0	0.728842	0.702	0.253	0	c0	DLC1
0	0.727786	0.688	0.304	0	c0	ADIRF
0	0.726583	0.87	0.445	0	c0	TSPAN4
0	0.725729	0.681	0.246	0	c0	BEX3
0	0.724984	0.665	0.233	0	c0	PPL
0	0.719875	0.558	0.193	0	c0	ANGPTL4
0	0.718488	0.669	0.25	0	c0	MPZL1
0	0.718152	0.957	0.655	0	c0	DSTN
0	0.717982	0.642	0.21	0	c0	GSTM3
0	0.716826	0.674	0.247	0	c0	DDR2
0	0.716183	0.855	0.396	0	c0	LIMA1
0	0.71284	0.609	0.214	0	c0	MSX1
0	0.712344	0.637	0.262	0	c0	ZNF503
0	0.712035	0.737	0.273	0	c0	COL5A2
0	0.7117	0.671	0.24	0	c0	BDH2
0	0.711577	0.6	0.193	0	c0	RUNX1T1
0	0.71052	0.686	0.267	0	c0	TCF7L2
0	0.70911	0.73	0.336	0	c0	TMEM176A
0	0.708754	0.627	0.212	0	c0	AGTR1
0	0.70865	0.807	0.317	0	c0	ANGPTL2
0	0.708152	0.88	0.364	0	c0	HTRA1
0	0.702703	0.71	0.266	0	c0	MRC2
0	0.699853	0.732	0.314	0	c0	LTBP3
0	0.695015	0.836	0.329	0	c0	CD34
0	0.694261	0.788	0.397	0	c0	PRDX4
0	0.692575	0.519	0.139	0	c0	CDH11
0	0.69033	0.966	0.781	0	c0	EID1
0	0.688384	0.54	0.168	0	c0	SPRY2
0	0.687719	0.815	0.406	0	c0	CPQ
0	0.682539	0.663	0.278	0	c0	MTURN
0	0.682076	0.663	0.249	0	c0	SERPINH1
0	0.681877	0.516	0.123	0	c0	GSTM5
0	0.680552	0.385	0.048	0	c0	SMOC1
0	0.680404	0.703	0.312	0	c0	SESTD1
0	0.67744	0.958	0.386	0	c0	TNXB
0	0.67572	0.649	0.217	0	c0	TMEM98
0	0.675676	0.592	0.187	0	c0	TNS2
0	0.675185	0.546	0.291	0	c0	MYC
0	0.672164	0.562	0.173	0	c0	BICC1
0	0.669116	0.774	0.313	0	c0	RAMP2
0	0.667663	0.661	0.56	0	c0	SOCS3
0	0.665478	0.688	0.268	0	c0	MAP1B
0	0.662564	0.508	0.147	0	c0	NR2F2
0	0.66169	0.97	0.481	0	c0	IGFBP6
0	0.659956	0.643	0.255	0	c0	PCYOX1
0	0.659758	0.746	0.379	0	c0	SCPEP1
0	0.65874	0.844	0.468	0	c0	CYB5R3
0	0.657625	0.541	0.179	0	c0	PHLDA3
0	0.656109	0.994	0.879	0	c0	CD63
0	0.655027	0.445	0.131	0	c0	CP
0	0.654876	0.623	0.212	0	c0	RBMS3
0	0.653866	0.6	0.229	0	c0	TWIST1
0	0.653472	0.997	0.957	0	c0	ITM2B
0	0.651703	0.945	0.582	0	c0	YBX3
0	0.646407	0.464	0.1	0	c0	GHR
0	0.645653	0.811	0.411	0	c0	IL6ST
0	0.642098	0.612	0.208	0	c0	PLSCR4
0	0.640649	0.852	0.526	0	c0	ARID5B
0	0.637888	0.94	0.462	0	c0	GPNMB
0	0.637227	0.376	0.107	0	c0	BGN
0	0.636004	0.582	0.188	0	c0	CMBL
0	0.635493	0.843	0.537	0	c0	GLUL
0	0.635421	0.783	0.304	0	c0	MYL9
0	0.634198	0.486	0.192	0	c0	ALDH1A1
0	0.627921	0.678	0.306	0	c0	COPRS
0	0.626279	0.561	0.19	0	c0	ANG
0	0.626091	0.89	0.524	0	c0	DDAH2
0	0.62342	0.843	0.428	0	c0	APP
0	0.622506	0.965	0.76	0	c0	TMEM59
0	0.622484	0.602	0.222	0	c0	ANK2
0	0.622345	0.448	0.14	0	c0	CYP4B1
0	0.619601	0.831	0.509	0	c0	KLF9
0	0.619426	0.714	0.268	0	c0	F10
0	0.619298	0.58	0.189	0	c0	OLFML1
0	0.619288	0.635	0.234	0	c0	CNN3
0	0.616806	0.469	0.135	0	c0	SNAI2
0	0.615283	0.618	0.244	0	c0	RCN3
0	0.614947	0.442	0.141	0	c0	CCDC146
0	0.614253	0.328	0.104	0	c0	LEPR
0	0.614068	0.991	0.816	0	c0	ANXA2
0	0.613144	0.578	0.225	0	c0	MAP7D3
0	0.613044	0.988	0.726	0	c0	LGALS3
0	0.610569	0.571	0.209	0	c0	HIC1
0	0.608839	0.553	0.175	0	c0	EMILIN1
0	0.607756	0.591	0.225	0	c0	NID1
0	0.607254	0.551	0.196	0	c0	SPOCK1
0	0.606989	0.581	0.243	0	c0	FAM13A
0	0.606706	0.615	0.253	0	c0	ZBTB16
0	0.60667	0.824	0.484	0	c0	HSPB1
0	0.606655	0.976	0.794	0	c0	GPX4
0	0.606577	0.534	0.185	0	c0	ANGPTL1
0	0.606513	0.609	0.232	0	c0	COX7A1
0	0.604394	0.624	0.251	0	c0	SASH1
0	0.603357	0.888	0.632	0	c0	PRDX6
0	0.602815	0.594	0.243	0	c0	PID1
0	0.602283	0.513	0.2	0	c0	OLFML2B
0	0.598579	0.892	0.615	0	c0	NDFIP1
0	0.598201	0.71	0.289	0	c0	COL12A1
0	0.598013	0.607	0.222	0	c0	GNG12
0	0.596511	0.827	0.478	0	c0	ADH5
0	0.592907	0.71	0.349	0	c0	RAB34
0	0.591474	0.496	0.15	0	c0	AR
0	0.591151	0.851	0.512	0	c0	NENF
0	0.589911	0.838	0.519	0	c0	H2AFJ
0	0.588666	0.633	0.246	0	c0	PRELP
0	0.587711	0.438	0.098	0	c0	AP001528.2
0	0.584934	0.37	0.088	0	c0	OSR1
0	0.58047	0.544	0.167	0	c0	ANKRD35
0	0.580206	0.524	0.16	0	c0	TCF7L1
0	0.579501	0.526	0.243	0	c0	CTHRC1
0	0.579105	0.681	0.341	0	c0	EPB41L2
0	0.578595	0.423	0.111	0	c0	FIBIN
0	0.577922	0.483	0.161	0	c0	PTGFR
0	0.577119	0.545	0.193	0	c0	LRP3
0	0.577103	0.565	0.203	0	c0	MAP1LC3A
0	0.576183	0.271	0.035	0	c0	NPY1R
0	0.575819	0.868	0.446	0	c0	CD59
0	0.574895	0.5	0.151	0	c0	RBPMS
0	0.572926	0.673	0.326	0	c0	EVA1B
0	0.571479	0.808	0.304	0	c0	CD248
0	0.571408	0.384	0.086	0	c0	ANGPT1
0	0.570532	0.738	0.372	0	c0	RRAS
0	0.569975	0.536	0.278	0	c0	ID3
0	0.568105	0.738	0.333	0	c0	ECM1
0	0.568012	0.733	0.394	0	c0	HSPA1A
0	0.567255	0.812	0.347	0	c0	GNG11
0	0.566601	0.694	0.349	0	c0	HEBP1
0	0.565455	0.839	0.498	0	c0	KDELR1
0	0.563804	0.642	0.295	0	c0	OSBPL1A
0	0.561827	0.955	0.675	0	c0	CEBPD
0	0.560566	0.78	0.483	0	c0	RHOB
0	0.559364	0.58	0.22	0	c0	SH3D19
0	0.557552	0.562	0.17	0	c0	TPM2
0	0.556361	0.654	0.281	0	c0	CKS1B
0	0.556326	0.372	0.119	0	c0	ID4
0	0.55588	0.679	0.332	0	c0	SNTB2
0	0.555718	0.618	0.297	0	c0	PLBD1
0	0.555705	0.638	0.329	0	c0	REV3L
0	0.555396	0.647	0.261	0	c0	COLEC12
0	0.555348	0.338	0.082	0	c0	PCDH9
0	0.553301	0.554	0.204	0	c0	XG
0	0.553235	0.336	0.137	0	c0	MT1A
0	0.552324	0.598	0.29	0	c0	DSE
0	0.551736	0.545	0.209	0	c0	CAB39L
0	0.550736	0.547	0.208	0	c0	ACVRL1
0	0.55049	0.741	0.381	0	c0	REXO2
0	0.547014	0.467	0.173	0	c0	TMEM37
0	0.546921	0.591	0.26	0	c0	ERRFI1
0	0.546415	0.501	0.181	0	c0	OMD
0	0.544795	0.657	0.328	0	c0	EPS8
0	0.544469	0.427	0.108	0	c0	FZD4
0	0.543715	0.628	0.267	0	c0	AKR1C3
0	0.543333	0.503	0.268	0	c0	CCDC71L
0	0.543107	0.654	0.301	0	c0	TAGLN
0	0.542448	0.628	0.252	0	c0	FKBP9
0	0.538516	0.786	0.452	0	c0	VEGFB
0	0.536701	0.626	0.266	0	c0	RCN1
0	0.536503	0.596	0.329	0	c0	MT1E
0	0.534151	0.541	0.273	0	c0	C11orf96
0	0.532681	0.807	0.338	0	c0	PCOLCE2
0	0.530723	0.619	0.272	0	c0	TCEAL9
0	0.530483	0.622	0.293	0	c0	MAP3K20
0	0.530218	0.707	0.365	0	c0	GINM1
0	0.530006	0.897	0.91	0	c0	FOS
0	0.529995	0.402	0.098	0	c0	NID2
0	0.529192	0.799	0.475	0	c0	PDLIM2
0	0.529001	0.463	0.142	0	c0	COL16A1
0	0.528433	0.439	0.233	0	c0	CTGF
0	0.52664	0.498	0.172	0	c0	CTDSPL
0	0.525908	0.601	0.266	0	c0	SAV1
0	0.525467	0.338	0.064	0	c0	MYLK
0	0.522394	0.574	0.242	0	c0	TMEM159
0	0.52197	0.826	0.508	0	c0	ESD
0	0.521711	0.445	0.151	0	c0	ROBO3
0	0.521498	0.659	0.328	0	c0	CD302
0	0.520391	0.7	0.313	0	c0	PAM
0	0.520264	0.686	0.349	0	c0	PGRMC1
0	0.517578	0.963	0.419	0	c0	FSTL1
0	0.514502	0.671	0.289	0	c0	CILP
0	0.514371	0.733	0.393	0	c0	CYSTM1
0	0.514096	0.57	0.223	0	c0	CTTN
0	0.513727	0.476	0.202	0	c0	ASPN
0	0.509877	0.409	0.106	0	c0	LMOD1
0	0.509076	0.545	0.248	0	c0	PALLD
0	0.507787	0.898	0.641	0	c0	C12orf57
0	0.506571	0.499	0.181	0	c0	CLMP
0	0.505968	0.938	0.734	0	c0	PEBP1
0	0.505378	0.395	0.128	0	c0	CRISPLD2
0	0.501694	0.687	0.37	0	c0	MAGED2
0	0.500886	0.791	0.5	0	c0	NUCB1
0	0.500111	0.37	0.096	0	c0	ACACB
0	0.497895	0.544	0.206	0	c0	EHD2
0	0.49772	0.435	0.129	0	c0	EBF3
0	0.496747	0.481	0.166	0	c0	EMX2OS
0	0.49628	0.842	0.521	0	c0	ADD3
0	0.496059	0.528	0.193	0	c0	TWIST2
0	0.494465	0.751	0.44	0	c0	CHD9
0	0.494278	0.515	0.194	0	c0	ECHDC2
0	0.49354	0.421	0.121	0	c0	TMEM119
0	0.493459	0.63	0.338	0	c0	IMPDH2
0	0.492217	0.458	0.14	0	c0	FBXO17
0	0.490376	0.492	0.176	0	c0	AKAP12
0	0.490075	0.907	0.673	0	c0	PRDX5
0	0.488379	0.434	0.188	0	c0	SMOC2
0	0.487374	0.396	0.111	0	c0	GULP1
0	0.484966	0.617	0.266	0	c0	FAM114A1
0	0.484887	0.828	0.382	0	c0	SDC2
0	0.483241	0.438	0.137	0	c0	MIR99AHG
0	0.483024	0.399	0.121	0	c0	GFRA1
0	0.482673	0.377	0.104	0	c0	CDO1
0	0.482582	0.635	0.268	0	c0	MEDAG
0	0.482427	0.563	0.358	0	c0	MT1X
0	0.482247	0.528	0.199	0	c0	GPX8
0	0.481953	0.739	0.438	0	c0	NDUFS4
0	0.481403	0.693	0.325	0	c0	PDLIM1
0	0.480467	0.485	0.17	0	c0	PARVA
0	0.477179	0.361	0.104	0	c0	NEXN
0	0.477142	0.509	0.185	0	c0	PKIG
0	0.475756	0.423	0.119	0	c0	LDB2
0	0.473923	0.569	0.222	0	c0	PLS3
0	0.473353	0.334	0.095	0	c0	TSKU
0	0.472399	0.262	0.057	0	c0	VCAM1
0	0.472392	0.68	0.416	0	c0	PTEN
0	0.471809	0.678	0.353	0	c0	ALDH2
0	0.46995	0.559	0.249	0	c0	PLEKHA5
0	0.469225	0.348	0.087	0	c0	ADH1C
0	0.468799	0.552	0.238	0	c0	TRIP10
0	0.468638	0.397	0.204	0	c0	ANKRD36C
0	0.467691	0.403	0.126	0	c0	CDON
0	0.46695	0.525	0.206	0	c0	TGFB1I1
0	0.466176	0.522	0.218	0	c0	HYI
0	0.465188	0.511	0.204	0	c0	MAP1A
0	0.464037	0.705	0.394	0	c0	TNFRSF1A
0	0.463553	0.511	0.195	0	c0	FKBP10
0	0.463504	0.491	0.201	0	c0	ZCCHC24
0	0.463237	0.443	0.165	0	c0	CDC42EP4
0	0.462413	0.503	0.195	0	c0	CERCAM
0	0.462254	0.486	0.212	0	c0	CKB
0	0.461521	0.465	0.167	0	c0	PBX1
0	0.460871	0.445	0.167	0	c0	PKDCC
0	0.459706	0.418	0.145	0	c0	EMX2
0	0.457878	0.509	0.217	0	c0	THBS2
0	0.456998	0.452	0.165	0	c0	AMOTL2
0	0.454843	0.609	0.282	0	c0	TSC22D1
0	0.453606	0.625	0.332	0	c0	TCEAL4
0	0.453272	0.315	0.074	0	c0	INMT
0	0.452879	0.353	0.091	0	c0	PQLC2L
0	0.450705	0.8	0.516	0	c0	MTCH1
0	0.449444	0.529	0.244	0	c0	PIP4P2
0	0.448472	0.36	0.106	0	c0	AL078639.1
0	0.447579	0.899	0.613	0	c0	TUBB
0	0.44718	0.614	0.314	0	c0	TMEM43
0	0.446826	0.956	0.714	0	c0	RTN4
0	0.446246	0.399	0.141	0	c0	FSTL3
0	0.44576	0.529	0.251	0	c0	NAV1
0	0.445358	0.499	0.214	0	c0	GCSH
0	0.443171	0.365	0.11	0	c0	ISM1
0	0.442435	0.568	0.282	0	c0	CSRP1
0	0.442323	0.717	0.405	0	c0	MORF4L2
0	0.441803	0.497	0.206	0	c0	PROS1
0	0.441265	0.405	0.141	0	c0	TLN2
0	0.441005	0.272	0.053	0	c0	LRP1B
0	0.440545	0.65	0.294	0	c0	AXL
0	0.439972	0.727	0.417	0	c0	ARL2
0	0.438103	0.778	0.495	0	c0	KDELR2
0	0.438071	0.495	0.19	0	c0	RBFOX2
0	0.437788	0.902	0.666	0	c0	SQSTM1
0	0.436705	0.358	0.104	0	c0	SHOX2
0	0.436523	0.923	0.73	0	c0	NUCKS1
0	0.436017	0.467	0.179	0	c0	CRNDE
0	0.435107	0.859	0.593	0	c0	SRI
0	0.434246	0.639	0.337	0	c0	JDP2
0	0.434206	0.751	0.302	0	c0	SCARA5
0	0.433276	0.663	0.362	0	c0	CARHSP1
0	0.43292	0.515	0.228	0	c0	DTWD1
0	0.430446	0.431	0.169	0	c0	CEP126
0	0.429081	0.665	0.377	0	c0	GRINA
0	0.4276	0.78	0.466	0	c0	VKORC1
0	0.427227	0.381	0.131	0	c0	SETBP1
0	0.426983	0.498	0.218	0	c0	ZNF358
0	0.426282	0.332	0.119	0	c0	HES1
0	0.426112	0.362	0.121	0	c0	PLEKHH2
0	0.425545	0.638	0.254	0	c0	HTRA3
0	0.424241	0.716	0.294	0	c0	PPIC
0	0.422323	0.849	0.558	0	c0	LAMP1
0	0.421604	0.389	0.161	0	c0	CLEC11A
0	0.421033	0.387	0.124	0	c0	LRP6
0	0.419907	0.48	0.202	0	c0	ARMCX1
0	0.419467	0.368	0.109	0	c0	RAI2
0	0.419253	0.702	0.423	0	c0	CRTAP
0	0.41915	0.534	0.246	0	c0	AAMDC
0	0.418967	0.401	0.137	0	c0	HOXC9
0	0.41875	0.657	0.39	0	c0	EEA1
0	0.417814	0.283	0.056	0	c0	IGSF10
0	0.417395	0.509	0.228	0	c0	MYO1C
0	0.416111	0.498	0.221	0	c0	TRIP6
0	0.412971	0.693	0.366	0	c0	MAN1A1
0	0.411674	0.504	0.235	0	c0	IL1R1
0	0.41161	0.407	0.156	0	c0	FRMD6
0	0.411558	0.475	0.192	0	c0	LOX
0	0.41141	0.553	0.271	0	c0	RTL8C
0	0.411012	0.522	0.249	0	c0	SPART
0	0.41014	0.573	0.297	0	c0	ARHGAP21
0	0.409799	0.581	0.259	0	c0	PLPP1
0	0.409265	0.462	0.192	0	c0	KANK2
0	0.407553	0.631	0.401	0	c0	MTRNR2L8
0	0.406986	0.444	0.158	0	c0	IFIT1
0	0.4062	0.826	0.569	0	c0	ATRAID
0	0.406065	0.446	0.175	0	c0	A4GALT
0	0.405172	0.396	0.15	0	c0	RNF24
0	0.404016	0.886	0.702	0	c0	ZFP36L1
0	0.40236	0.402	0.144	0	c0	HSPB2
0	0.401914	0.698	0.409	0	c0	LMAN1
0	0.401263	0.441	0.178	0	c0	MYL6B
0	0.400813	0.424	0.173	0	c0	SRPX2
0	0.400263	0.307	0.097	0	c0	MXRA5
0	0.399642	0.31	0.09	0	c0	NUAK1
0	0.398999	0.441	0.169	0	c0	NDRG2
0	0.39839	0.507	0.254	0	c0	PXDC1
0	0.397294	0.476	0.199	0	c0	TMEM9
0	0.396614	0.49	0.204	0	c0	PRRX2
0	0.396544	1	0.997	0	c0	MT-ND1
0	0.396477	0.523	0.222	0	c0	COL5A1
0	0.396395	0.387	0.177	0	c0	H1F0
0	0.396294	0.565	0.319	0	c0	TENT5A
0	0.395756	0.591	0.318	0	c0	CDIPT
0	0.394085	0.572	0.31	0	c0	TSPAN3
0	0.393793	0.411	0.157	0	c0	PTGR1
0	0.393765	0.483	0.238	0	c0	SYNE3
0	0.393748	0.404	0.162	0	c0	SLC29A1
0	0.392449	0.488	0.224	0	c0	MMP14
0	0.392409	0.632	0.334	0	c0	RRAGA
0	0.391845	0.725	0.447	0	c0	SAT2
0	0.391118	0.542	0.274	0	c0	C15orf61
0	0.390874	0.669	0.393	0	c0	HDLBP
0	0.39083	0.76	0.478	0	c0	TGFBR2
0	0.390729	0.339	0.092	0	c0	GSC
0	0.390712	0.483	0.201	0	c0	SNX21
0	0.390647	0.736	0.456	0	c0	LPP
0	0.389719	0.384	0.131	0	c0	PPARG
0	0.389314	0.363	0.121	0	c0	PHGDH
0	0.388128	0.627	0.339	0	c0	HNMT
0	0.386789	0.436	0.179	0	c0	KDELC2
0	0.386379	0.519	0.257	0	c0	MSRB2
0	0.386356	0.862	0.57	0	c0	PTMS
0	0.385657	0.894	0.917	0	c0	ZFP36
0	0.385339	0.504	0.215	0	c0	CSF1
0	0.383991	0.272	0.046	0	c0	BMPER
0	0.383676	0.429	0.167	0	c0	SGCB
0	0.38339	0.363	0.125	0	c0	FAXDC2
0	0.382549	0.486	0.209	0	c0	LRRN4CL
0	0.380027	0.361	0.112	0	c0	FMOD
0	0.380006	0.474	0.222	0	c0	NME4
0	0.379904	0.311	0.081	0	c0	PRICKLE1
0	0.379832	0.399	0.158	0	c0	PHLDB1
0	0.379316	0.384	0.144	0	c0	SMARCA1
0	0.379006	0.738	0.418	0	c0	CD151
0	0.378609	0.518	0.249	0	c0	ZFYVE21
0	0.3784	0.645	0.363	0	c0	PSMB5
0	0.378339	0.449	0.187	0	c0	SSC5D
0	0.378272	0.479	0.214	0	c0	2023-09-10
0	0.377214	0.375	0.137	0	c0	ZNF704
0	0.377017	0.75	0.489	0	c0	ITGB1BP1
0	0.376888	0.859	0.479	0	c0	PDK4
0	0.376873	0.29	0.075	0	c0	MASP1
0	0.376704	0.46	0.215	0	c0	UACA
0	0.376348	0.296	0.104	0	c0	C1QTNF7
0	0.376261	0.536	0.226	0	c0	FERMT2
0	0.376236	0.395	0.148	0	c0	AOX1
0	0.375541	0.726	0.448	0	c0	UBE2E3
0	0.375493	0.307	0.088	0	c0	GPC4
0	0.373916	0.269	0.075	0	c0	SERPINA5
0	0.373811	0.405	0.162	0	c0	ENAH
0	0.373408	0.806	0.438	0	c0	CTSL
0	0.373328	0.634	0.349	0	c0	TNFSF10
0	0.373273	0.326	0.113	0	c0	MME
0	0.373191	0.609	0.303	0	c0	C1orf21
0	0.372888	0.403	0.154	0	c0	FKBP7
0	0.372643	0.533	0.279	0	c0	CBR1
0	0.372269	0.318	0.132	0	c0	ACKR4
0	0.37211	0.658	0.348	0	c0	VAT1
0	0.370755	0.328	0.097	0	c0	MEIS2
0	0.3704	0.689	0.417	0	c0	SNX9
0	0.369135	0.674	0.403	0	c0	SLC2A4RG
0	0.368336	0.581	0.319	0	c0	ANTXR2
0	0.367177	0.919	0.686	0	c0	MGST3
0	0.367067	0.616	0.382	0	c0	ZNF106
0	0.366393	0.518	0.258	0	c0	SSBP2
0	0.365888	0.618	0.343	0	c0	FAM3C
0	0.36468	0.389	0.177	0	c0	HSPA1B
0	0.364206	0.55	0.291	0	c0	ABHD14B
0	0.363661	0.354	0.127	0	c0	SPATA6
0	0.363247	0.43	0.171	0	c0	COL18A1
0	0.363103	0.281	0.084	0	c0	SLIT2
0	0.36249	0.35	0.121	0	c0	DIXDC1
0	0.362095	0.596	0.347	0	c0	FILIP1L
0	0.362019	0.382	0.147	0	c0	MAN1C1
0	0.361833	0.759	0.482	0	c0	DPYSL2
0	0.361311	0.651	0.393	0	c0	EPB41L4A-AS1
0	0.361291	0.391	0.151	0	c0	EPN2
0	0.360718	0.351	0.115	0	c0	LAPTM4B
0	0.360086	0.362	0.122	0	c0	PHYHD1
0	0.359818	0.341	0.152	0	c0	LTBP2
0	0.359684	0.459	0.205	0	c0	RTL8A
0	0.356712	0.739	0.467	0	c0	AP3S1
0	0.356286	0.757	0.51	0	c0	ETFB
0	0.355855	0.369	0.148	0	c0	CCND1
0	0.355815	0.55	0.289	0	c0	AK3
0	0.355652	0.894	0.668	0	c0	SNX3
0	0.355085	0.467	0.202	0	c0	PALM
0	0.354338	0.335	0.103	0	c0	HOXC10
0	0.354287	0.431	0.193	0	c0	OSR2
0	0.353424	0.268	0.073	0	c0	ELANE
0	0.35288	0.411	0.167	0	c0	CYP27A1
0	0.352877	0.517	0.289	0	c0	PLXDC2
0	0.352503	0.283	0.106	0	c0	FLRT2
0	0.35244	0.385	0.167	0	c0	CPED1
0	0.352249	0.395	0.164	0	c0	PPFIBP1
0	0.352124	0.464	0.237	0	c0	SLC43A3
0	0.352078	0.396	0.16	0	c0	LPAR1
0	0.351582	0.319	0.11	0	c0	SNED1
0	0.351355	0.398	0.168	0	c0	GNA11
0	0.350601	0.33	0.102	0	c0	HOXC6
0	0.349811	0.421	0.186	0	c0	CBR3
0	0.349433	0.297	0.082	0	c0	WASF3
0	0.349056	0.356	0.129	0	c0	MRGPRF
0	0.348801	0.839	0.632	0	c0	SEC62
0	0.348405	0.608	0.343	0	c0	C1orf123
0	0.347621	0.305	0.086	0	c0	STEAP1
0	0.347431	0.7	0.454	0	c0	PRNP
0	0.347026	0.423	0.187	0	c0	HIBADH
0	0.346575	0.355	0.131	0	c0	PTPRG
0	0.346566	0.389	0.153	0	c0	KDELR3
0	0.346205	0.385	0.156	0	c0	ADCY3
0	0.345613	0.306	0.084	0	c0	ANKRD65
0	0.345589	0.614	0.342	0	c0	ARL1
0	0.344986	0.49	0.253	0	c0	C5orf15
0	0.344831	0.587	0.33	0	c0	SLC39A1
0	0.344782	0.648	0.406	0	c0	CAT
0	0.34367	0.83	0.586	0	c0	TACC1
0	0.343624	0.4	0.166	0	c0	TUSC1
0	0.342513	0.43	0.212	0	c0	NAGLU
0	0.342064	0.424	0.195	0	c0	PXK
0	0.340451	0.759	0.374	0	c0	VCAN
0	0.340201	0.789	0.552	0	c0	NR3C1
0	0.339639	0.446	0.206	0	c0	RDH14
0	0.338	1	0.997	0	c0	MT-ND4
0	0.337745	0.537	0.266	0	c0	NBL1
0	0.336047	0.64	0.364	0	c0	CALU
0	0.335308	0.265	0.068	0	c0	TMEM45A
0	0.334706	0.413	0.214	0	c0	DAAM1
0	0.334139	0.679	0.428	0	c0	SEC31A
0	0.333911	0.532	0.239	0	c0	PTGES
0	0.333887	0.565	0.308	0	c0	ITGB5
0	0.333163	0.529	0.267	0	c0	ABHD14A
0	0.333094	0.502	0.274	0	c0	FUCA2
0	0.332877	0.47	0.221	0	c0	BNIP3
0	0.332058	0.571	0.345	0	c0	PIH1D1
0	0.331961	0.522	0.291	0	c0	FNDC3B
0	0.331824	0.353	0.133	0	c0	HOXA10
0	0.331655	0.298	0.086	0	c0	LIFR
0	0.331255	0.791	0.522	0	c0	TMEM14C
0	0.331116	0.655	0.401	0	c0	NTAN1
0	0.330846	0.337	0.121	0	c0	TMEM54
0	0.33014	0.314	0.101	0	c0	TBX15
0	0.330124	0.711	0.473	0	c0	CAMLG
0	0.329995	0.454	0.233	0	c0	AZI2
0	0.329659	0.343	0.111	0	c0	CDC42EP5
0	0.329122	0.999	0.998	0	c0	MT-CYB
0	0.32911	0.262	0.085	0	c0	LAMB1
0	0.329006	0.48	0.257	0	c0	CAMK2D
0	0.328477	0.487	0.226	0	c0	AC245595.1
0	0.328379	0.957	0.59	0	c0	FCGRT
0	0.328314	0.334	0.126	0	c0	NUMBL
0	0.327709	0.591	0.335	0	c0	BAD
0	0.326268	0.517	0.281	0	c0	CDK4
0	0.325881	0.361	0.158	0	c0	PER3
0	0.325566	0.663	0.416	0	c0	RNASEH2C
0	0.324698	0.406	0.193	0	c0	H6PD
0	0.323915	0.268	0.073	0	c0	CYP7B1
0	0.323576	0.356	0.125	0	c0	SNTA1
0	0.323564	0.267	0.084	0	c0	FNDC4
0	0.323371	0.439	0.207	0	c0	CD276
0	0.322649	0.345	0.136	0	c0	RAB3IL1
0	0.322028	0.285	0.083	0	c0	BHMT2
0	0.321711	0.353	0.156	0	c0	ZNF703
0	0.321656	0.296	0.098	0	c0	CDK14
0	0.321404	0.44	0.199	0	c0	NT5E
0	0.320965	0.301	0.108	0	c0	VGLL3
0	0.320778	0.28	0.083	0	c0	PLA2R1
0	0.320129	0.449	0.244	0	c0	IPO5
0	0.320019	0.699	0.448	0	c0	RRBP1
0	0.31991	0.842	0.623	0	c0	WSB1
0	0.319778	0.518	0.282	0	c0	CUTC
0	0.319775	0.595	0.409	0	c0	HEBP2
0	0.319581	0.531	0.29	0	c0	CALHM2
0	0.319558	0.523	0.288	0	c0	TAX1BP3
0	0.319538	0.482	0.255	0	c0	SLC44A1
0	0.319346	0.623	0.361	0	c0	CPNE3
0	0.319318	0.952	0.861	0	c0	CCNI
0	0.319296	0.721	0.475	0	c0	ARF4
0	0.318896	0.586	0.353	0	c0	SPOP
0	0.317776	0.61	0.366	0	c0	KDSR
0	0.316477	0.529	0.281	0	c0	ECI2
0	0.316473	0.305	0.116	0	c0	CPB1
0	0.315478	0.816	0.55	0	c0	PRDX2
0	0.315139	0.676	0.417	0	c0	SYPL1
0	0.314732	0.968	0.69	0	c0	TIMP1
0	0.314695	0.366	0.143	0	c0	NRN1
0	0.314636	0.365	0.171	0	c0	BST1
0	0.314479	0.381	0.166	0	c0	MANBAL
0	0.314076	0.841	0.633	0	c0	FKBP8
0	0.313489	0.607	0.36	0	c0	SCARB2
0	0.313449	0.319	0.131	0	c0	ADAM33
0	0.313401	0.903	0.717	0	c0	ITGB1
0	0.313183	0.322	0.117	0	c0	C1RL
0	0.31295	0.381	0.158	0	c0	NCKAP1
0	0.312903	0.996	0.955	0	c0	S100A10
0	0.3128	0.277	0.107	0	c0	AC092683.1
0	0.312517	0.501	0.277	0	c0	SORBS3
0	0.312315	0.446	0.219	0	c0	DEXI
0	0.312269	0.36	0.148	0	c0	IL15RA
0	0.3118	0.259	0.066	0	c0	PRICKLE2
0	0.311715	0.419	0.208	0	c0	NFE2L1
0	0.310735	0.502	0.269	0	c0	EI24
0	0.310702	0.471	0.237	0	c0	ZEB1
0	0.310417	0.806	0.569	0	c0	MRFAP1
0	0.310082	0.508	0.275	0	c0	MAPK3
0	0.309964	0.289	0.087	0	c0	AC068888.1
0	0.309638	0.251	0.07	0	c0	NAV3
0	0.308954	0.283	0.091	0	c0	ACVR2A
0	0.30894	0.531	0.279	0	c0	GLT8D1
0	0.307853	0.51	0.304	0	c0	NOTCH2
0	0.30721	0.687	0.449	0	c0	GLG1
0	0.307138	0.995	0.975	0	c0	S100A6
0	0.306576	0.363	0.173	0	c0	ARHGAP24
0	0.305494	0.451	0.247	0	c0	MPST
0	0.305369	0.962	0.876	0	c0	CIRBP
0	0.305303	0.3	0.105	0	c0	TEAD1
0	0.305077	0.727	0.489	0	c0	PSMG2
0	0.30456	0.98	0.691	0	c0	PSAP
0	0.303809	0.422	0.216	0	c0	TP53I3
0	0.30357	0.319	0.141	0	c0	ADAMTS1
0	0.303225	0.402	0.187	0	c0	ATN1
0	0.30244	0.445	0.223	0	c0	BOD1
0	0.302225	0.993	0.971	0	c0	RPLP0
0	0.302105	0.339	0.133	0	c0	FAM92A
0	0.301355	0.905	0.708	0	c0	RABAC1
0	0.3012	0.999	0.996	0	c0	MT-ND2
0	0.300891	0.379	0.169	0	c0	AGL
0	0.300827	0.391	0.174	0	c0	GJA1
0	0.300276	0.914	0.77	0	c0	MT-ND4L
0	0.300126	0.371	0.165	0	c0	ZC2HC1A
0	0.300053	0.512	0.282	0	c0	ZNF22
0	0.299647	0.981	0.903	0	c0	TXNIP
0	0.298915	0.317	0.132	0	c0	INSR
0	0.298913	0.66	0.426	0	c0	RTN3
0	0.298182	0.485	0.263	0	c0	MVB12A
0	0.297492	0.52	0.29	0	c0	MGLL
0	0.297013	0.311	0.139	0	c0	FILIP1
0	0.296274	0.925	0.719	0	c0	PRDX1
0	0.295248	0.451	0.243	0	c0	SLC39A7
0	0.295056	0.784	0.568	0	c0	BSG
0	0.294758	0.323	0.128	0	c0	CDC42EP1
0	0.294752	0.31	0.116	0	c0	YAP1
0	0.294736	0.283	0.085	0	c0	TLE2
0	0.29443	0.451	0.233	0	c0	COL14A1
0	0.294354	0.445	0.25	0	c0	SLC27A3
0	0.293721	0.269	0.101	0	c0	BMP4
0	0.293682	0.588	0.365	0	c0	AKR7A2
0	0.292284	0.266	0.091	0	c0	KAZALD1
0	0.291892	0.283	0.096	0	c0	CYS1
0	0.291351	0.268	0.087	0	c0	PLEKHH3
0	0.290968	0.413	0.222	0	c0	ZMIZ1
0	0.289281	0.468	0.245	0	c0	PHYH
0	0.289059	0.338	0.144	0	c0	TULP3
0	0.289018	0.902	0.709	0	c0	PIK3R1
0	0.288723	0.277	0.085	0	c0	TUSC3
0	0.288043	0.421	0.243	0	c0	BCL6
0	0.287577	0.833	0.586	0	c0	RBPJ
0	0.28742	0.282	0.102	0	c0	PTPN13
0	0.287344	0.612	0.35	0	c0	CREG1
0	0.2868	0.406	0.218	0	c0	LTBR
0	0.286738	0.346	0.142	0	c0	PDLIM4
0	0.286639	0.262	0.077	0	c0	MYH10
0	0.286599	0.867	0.567	0	c0	APLP2
0	0.286066	0.256	0.088	0	c0	CREB3L1
0	0.28563	0.4	0.199	0	c0	RECK
0	0.285453	0.254	0.064	0	c0	ASS1
0	0.285141	0.686	0.358	0	c0	TGFBR3
0	0.284515	0.27	0.094	0	c0	ADGRA2
0	0.284513	0.278	0.102	0	c0	DYNC2H1
0	0.284293	0.473	0.256	0	c0	NFAT5
0	0.284103	0.395	0.186	0	c0	APOL3
0	0.282988	0.599	0.372	0	c0	CCPG1
0	0.28293	0.499	0.29	0	c0	ROCK2
0	0.282732	0.324	0.148	0	c0	PER2
0	0.281971	0.716	0.525	0	c0	MYCBP2
0	0.28018	0.697	0.485	0	c0	OS9
0	0.279826	0.744	0.52	0	c0	2023-09-02
0	0.278445	0.329	0.146	0	c0	RASSF8
0	0.278216	0.269	0.093	0	c0	KIRREL1
0	0.278167	0.559	0.244	0	c0	S100A16
0	0.277851	0.684	0.476	0	c0	ACADVL
0	0.27636	0.884	0.678	0	c0	WASF2
0	0.276349	0.416	0.212	0	c0	SMAD5
0	0.276193	0.256	0.089	0	c0	MATN2
0	0.276072	0.277	0.106	0	c0	ATP8B4
0	0.276058	0.4	0.187	0	c0	SNX7
0	0.275474	0.405	0.206	0	c0	DNM1
0	0.275175	0.527	0.313	0	c0	EIF4EBP2
0	0.274756	0.971	0.885	0	c0	EEF2
0	0.27446	0.383	0.204	0	c0	MARVELD1
0	0.274372	0.317	0.128	0	c0	IL33
0	0.273184	0.445	0.237	0	c0	RFNG
0	0.272444	0.644	0.416	0	c0	HEXB
0	0.271117	0.481	0.275	0	c0	TMEM205
0	0.270751	0.397	0.206	0	c0	ALDH3A2
0	0.270161	0.838	0.629	0	c0	SELENOW
0	0.269792	0.284	0.125	0	c0	SULT1A1
0	0.269533	0.261	0.111	0	c0	VEGFD
0	0.269133	0.33	0.151	0	c0	PKD2
0	0.268629	0.656	0.427	0	c0	SNHG7
0	0.268438	0.912	0.751	0	c0	LDHA
0	0.268092	0.271	0.099	0	c0	ZHX3
0	0.267547	0.672	0.457	0	c0	SERINC3
0	0.267022	0.265	0.096	0	c0	IL17RC
0	0.266926	0.449	0.25	0	c0	KLHDC3
0	0.266752	0.32	0.146	0	c0	CDKN2C
0	0.266533	0.429	0.229	0	c0	CYHR1
0	0.266475	0.322	0.142	0	c0	C16orf45
0	0.26516	0.453	0.262	0	c0	AHI1
0	0.264692	0.292	0.109	0	c0	GSTA4
0	0.26449	0.262	0.093	0	c0	UST
0	0.264032	0.387	0.198	0	c0	FAM210B
0	0.263537	0.29	0.113	0	c0	TMEM47
0	0.262687	0.462	0.246	0	c0	EBPL
0	0.262428	0.471	0.272	0	c0	MBNL2
0	0.261357	0.396	0.223	0	c0	ITPRIPL2
0	0.260834	0.271	0.104	0	c0	PXDN
0	0.260792	0.388	0.211	0	c0	AIG1
0	0.259749	0.395	0.196	0	c0	MAGEH1
0	0.259205	0.325	0.14	0	c0	NT5C3B
0	0.259172	0.658	0.436	0	c0	LAMP2
0	0.259155	0.56	0.359	0	c0	PQLC3
0	0.259079	0.587	0.374	0	c0	YIPF3
0	0.258693	0.326	0.137	0	c0	SCRN2
0	0.258653	0.417	0.223	0	c0	SMARCD2
0	0.258249	0.465	0.252	0	c0	VGLL4
0	0.258053	0.302	0.139	0	c0	SH3PXD2A
0	0.257959	0.559	0.355	0	c0	AHCYL1
0	0.257779	0.315	0.139	0	c0	BTD
0	0.257591	0.754	0.532	0	c0	SH3BP5
0	0.257444	0.628	0.413	0	c0	DYNC1I2
0	0.257182	0.341	0.158	0	c0	P4HA2
0	0.257166	0.548	0.344	0	c0	GPAA1
0	0.256888	0.3	0.145	0	c0	CRYBG3
0	0.2567	0.464	0.262	0	c0	TNRC6A
0	0.256328	0.411	0.202	0	c0	FEZ1
0	0.256207	0.676	0.453	0	c0	SDHD
0	0.255859	0.398	0.198	0	c0	PMM1
0	0.255526	0.358	0.142	0	c0	CAV2
0	0.255363	0.946	0.822	0	c0	PPIB
0	0.254578	0.288	0.119	0	c0	SOBP
0	0.254512	0.253	0.09	0	c0	LRP11
0	0.254114	0.686	0.476	0	c0	NORAD
0	0.254104	0.507	0.285	0	c0	PGRMC2
0	0.25403	0.312	0.145	0	c0	EFHC1
0	0.25392	0.391	0.208	0	c0	RXRA
0	0.253665	0.767	0.541	0	c0	LRPAP1
0	0.253625	0.267	0.112	0	c0	HILPDA
0	0.253563	0.821	0.614	0	c0	P4HB
0	0.253184	0.463	0.261	0	c0	UNC50
0	0.252845	0.267	0.108	0	c0	ST5
0	0.252833	0.254	0.101	0	c0	ROBO1
0	0.252757	0.285	0.13	0	c0	GEM
0	0.252716	0.258	0.101	0	c0	KITLG
0	0.252466	0.418	0.244	0	c0	ANPEP
0	0.252221	0.491	0.286	0	c0	OAT
0	0.252002	0.892	0.718	0	c0	SOD1
0	0.251688	0.657	0.444	0	c0	PPP1CC
0	0.25154	0.404	0.209	0	c0	CLIC4
0	0.25122	0.889	0.662	0	c0	RNH1
0	0.251161	0.284	0.122	0	c0	SLC27A1
0	0.250882	0.596	0.385	0	c0	GRHPR
0	0.250744	0.293	0.126	0	c0	TNKS1BP1
0	0.250739	0.599	0.399	0	c0	ERGIC3
0	0.250664	0.545	0.331	0	c0	TCEAL8
0	0.250453	0.429	0.232	0	c0	DNPEP
0	0.250047	0.262	0.1	0	c0	TBC1D16
1.20628075532982e-315	0.27048	0.384	0.221	3.0777047191485e-311	c0	MID1IP1
9.42633e-304	0.331927	0.41	0.248	2.40503e-299	c0	ABHD5
1.29124e-297	0.273122	0.826	0.674	3.29447e-293	c0	MT2A
4.47167e-260	0.359418	0.779	0.807	1.1409e-255	c0	FOSB
3.7147e-233	0.313477	0.997	0.989	9.4777e-229	c0	MT-ND3
0	1.77227	0.992	0.487	0	c1	MMP2
0	1.6918	0.99	0.479	0	c1	WISP2
0	1.6306	0.991	0.539	0	c1	IGFBP6
0	1.61324	0.995	0.524	0	c1	COL1A1
0	1.49843	0.786	0.315	0	c1	CLU
0	1.47908	0.999	0.604	0	c1	COL1A2
0	1.46127	0.738	0.241	0	c1	CTHRC1
0	1.45983	1	0.792	0	c1	DCN
0	1.45435	0.989	0.453	0	c1	TNXB
0	1.45412	0.994	0.478	0	c1	COL6A3
0	1.42302	0.959	0.428	0	c1	CTSK
0	1.40977	0.992	0.566	0	c1	COL3A1
0	1.3782	0.999	0.554	0	c1	COL6A2
0	1.35282	0.996	0.512	0	c1	COL6A1
0	1.35041	0.989	0.479	0	c1	FBLN1
0	1.3473	1	0.912	0	c1	CFD
0	1.33235	1	0.822	0	c1	GSN
0	1.32577	0.948	0.417	0	c1	HTRA1
0	1.32012	0.924	0.358	0	c1	ANGPTL2
0	1.30085	0.993	0.553	0	c1	LUM
0	1.29619	0.784	0.405	0	c1	PLA2G2A
0	1.27647	0.986	0.49	0	c1	PLAC9
0	1.27053	0.804	0.313	0	c1	CILP
0	1.25689	0.969	0.467	0	c1	MFAP5
0	1.2475	0.982	0.479	0	c1	CFH
0	1.23374	0.996	0.504	0	c1	CCDC80
0	1.22751	0.978	0.447	0	c1	MFAP4
0	1.21975	0.936	0.394	0	c1	NOVA1
0	1.19098	0.976	0.516	0	c1	GPNMB
0	1.17181	0.878	0.36	0	c1	ECM1
0	1.15966	0.964	0.422	0	c1	AEBP1
0	1.15949	0.992	0.617	0	c1	TIMP2
0	1.14955	0.989	0.463	0	c1	FBLN2
0	1.14316	0.954	0.441	0	c1	GPC3
0	1.13153	0.991	0.534	0	c1	SERPINF1
0	1.1303	0.988	0.471	0	c1	C1R
0	1.12719	0.912	0.368	0	c1	ABI3BP
0	1.12445	0.99	0.486	0	c1	C3
0	1.11355	0.784	0.285	0	c1	OGN
0	1.10979	0.995	0.54	0	c1	TIMP3
0	1.10953	0.914	0.376	0	c1	PDGFRL
0	1.10801	0.856	0.374	0	c1	THY1
0	1.10446	0.919	0.39	0	c1	GAS1
0	1.10129	0.943	0.427	0	c1	DPT
0	1.09654	0.698	0.216	0	c1	COL14A1
0	1.09498	0.954	0.422	0	c1	MXRA8
0	1.09311	0.979	0.521	0	c1	IGFBP4
0	1.09099	0.905	0.414	0	c1	FN1
0	1.07806	0.994	0.507	0	c1	C1S
0	1.0755	0.953	0.446	0	c1	NUPR1
0	1.07014	0.977	0.487	0	c1	PMP22
0	1.07008	0.957	0.492	0	c1	S100A13
0	1.06929	0.969	0.495	0	c1	SPARC
0	1.06581	0.99	0.525	0	c1	SERPING1
0	1.0508	0.867	0.338	0	c1	SCARA5
0	1.05053	0.969	0.436	0	c1	PRRX1
0	1.03732	0.898	0.414	0	c1	ADH1B
0	1.03526	0.798	0.294	0	c1	ACKR3
0	1.03315	0.867	0.355	0	c1	RAMP2
0	1.02518	0.952	0.434	0	c1	PCOLCE
0	1.02064	0.975	0.446	0	c1	SOD3
0	1.02058	0.923	0.426	0	c1	IGFBP5
0	1.01425	0.999	0.96	0	c1	S100A10
0	1.01239	0.906	0.38	0	c1	PCOLCE2
0	1.01236	0.931	0.455	0	c1	GPX3
0	1.00649	0.997	0.977	0	c1	S100A6
0	1.00399	0.941	0.459	0	c1	LGALS3BP
0	1.00077	0.901	0.438	0	c1	FHL1
0	1.00033	0.894	0.367	0	c1	ISLR
0	0.998979	0.869	0.357	0	c1	PDGFRB
0	0.997647	0.98	0.485	0	c1	FSTL1
0	0.990384	0.794	0.327	0	c1	COL12A1
0	0.986214	0.994	0.838	0	c1	ANXA2
0	0.984711	0.844	0.342	0	c1	CRYAB
0	0.983706	0.955	0.502	0	c1	CYBRD1
0	0.980557	0.897	0.382	0	c1	CD34
0	0.979912	0.756	0.345	0	c1	MYOC
0	0.978667	0.951	0.44	0	c1	CAVIN1
0	0.976195	0.894	0.436	0	c1	NNMT
0	0.971236	0.747	0.342	0	c1	ADIRF
0	0.961982	0.968	0.447	0	c1	EFEMP1
0	0.946127	0.86	0.358	0	c1	CD248
0	0.937184	0.692	0.221	0	c1	THBS2
0	0.935739	0.912	0.404	0	c1	SLIT3
0	0.933737	0.712	0.335	0	c1	TAGLN
0	0.929672	0.909	0.397	0	c1	PDGFRA
0	0.921747	0.932	0.414	0	c1	NTRK2
0	0.921068	0.739	0.274	0	c1	PPL
0	0.9192	0.958	0.502	0	c1	SELENOM
0	0.913324	0.989	0.729	0	c1	LAPTM4A
0	0.911702	0.6	0.214	0	c1	ASPN
0	0.909913	0.648	0.184	0	c1	AHNAK2
0	0.908514	0.865	0.376	0	c1	CHRDL1
0	0.907988	0.8	0.309	0	c1	F10
0	0.901991	0.868	0.408	0	c1	CPE
0	0.899046	0.993	0.758	0	c1	LGALS3
0	0.896939	0.79	0.406	0	c1	CD9
0	0.883812	0.76	0.308	0	c1	MAP1B
0	0.883247	0.887	0.38	0	c1	SSPN
0	0.879522	0.958	0.47	0	c1	MGST1
0	0.876074	0.92	0.429	0	c1	PLPP3
0	0.872728	0.669	0.241	0	c1	TPPP3
0	0.871438	0.889	0.427	0	c1	SDC2
0	0.869499	0.742	0.275	0	c1	PRELP
0	0.869118	0.67	0.227	0	c1	ADAMTS5
0	0.866709	0.721	0.243	0	c1	PTGES
0	0.858127	0.912	0.481	0	c1	PLTP
0	0.852612	0.517	0.203	0	c1	AADAC
0	0.845532	0.855	0.382	0	c1	CAVIN3
0	0.843235	0.986	0.815	0	c1	GPX4
0	0.840298	0.918	0.491	0	c1	CD59
0	0.840089	0.969	0.446	0	c1	CALD1
0	0.837437	0.908	0.434	0	c1	CAV1
0	0.836391	0.566	0.236	0	c1	CTGF
0	0.835796	0.977	0.55	0	c1	LRP1
0	0.834633	0.555	0.166	0	c1	GALNT15
0	0.834291	0.529	0.235	0	c1	SOX4
0	0.834144	0.997	0.863	0	c1	CD81
0	0.830975	0.878	0.375	0	c1	OLFML3
0	0.827697	0.898	0.47	0	c1	APP
0	0.826284	0.838	0.346	0	c1	DCLK1
0	0.823608	0.848	0.366	0	c1	LAMC1
0	0.820359	0.771	0.304	0	c1	WNT11
0	0.81788	0.795	0.363	0	c1	VAT1
0	0.815161	0.898	0.427	0	c1	FGFR1
0	0.811819	0.622	0.203	0	c1	PTGIS
0	0.811327	0.933	0.563	0	c1	DDAH2
0	0.810587	0.875	0.401	0	c1	LAMB2
0	0.807704	0.936	0.434	0	c1	LHFPL6
0	0.805529	0.828	0.357	0	c1	MYL9
0	0.805019	0.779	0.318	0	c1	AKR1C1
0	0.804106	0.879	0.45	0	c1	LIMA1
0	0.795914	0.682	0.225	0	c1	XG
0	0.794424	0.922	0.409	0	c1	NFIB
0	0.790461	0.687	0.26	0	c1	TWIST1
0	0.785947	0.904	0.433	0	c1	NFIA
0	0.785346	0.775	0.325	0	c1	COL5A2
0	0.783941	0.969	0.691	0	c1	DSTN
0	0.782998	0.745	0.295	0	c1	MEDAG
0	0.782339	0.945	0.421	0	c1	FBN1
0	0.777439	0.507	0.195	0	c1	SFRP2
0	0.77678	0.834	0.406	0	c1	LTBP4
0	0.775209	0.775	0.311	0	c1	MRC2
0	0.772142	0.805	0.419	0	c1	BASP1
0	0.768697	0.666	0.259	0	c1	ANK2
0	0.766269	0.784	0.347	0	c1	PAM
0	0.765634	0.844	0.382	0	c1	FXYD1
0	0.76464	0.76	0.308	0	c1	EGFR
0	0.763925	0.6	0.299	0	c1	ID3
0	0.762759	0.987	0.614	0	c1	APOD
0	0.761083	0.828	0.362	0	c1	EBF1
0	0.760665	0.681	0.274	0	c1	NBL1
0	0.760069	0.62	0.214	0	c1	ANGPTL1
0	0.759757	0.678	0.273	0	c1	CRABP2
0	0.756952	0.763	0.311	0	c1	ECM2
0	0.755608	0.803	0.344	0	c1	NFIX
0	0.754147	0.727	0.285	0	c1	LAMA2
0	0.753927	0.587	0.299	0	c1	C11orf96
0	0.751065	0.98	0.525	0	c1	CXCL12
0	0.747057	0.797	0.333	0	c1	PPIC
0	0.746421	0.795	0.349	0	c1	COPZ2
0	0.746236	0.928	0.45	0	c1	EPHX1
0	0.745822	0.754	0.339	0	c1	MEG3
0	0.742956	1	0.98	0	c1	VIM
0	0.742851	0.922	0.708	0	c1	TUBA1A
0	0.742647	0.591	0.261	0	c1	SFRP1
0	0.736789	0.907	0.422	0	c1	HSPG2
0	0.734908	0.753	0.33	0	c1	OAF
0	0.731277	0.934	0.562	0	c1	ZBTB20
0	0.730033	0.85	0.452	0	c1	CPQ
0	0.724194	0.631	0.234	0	c1	AC245595.1
0	0.722718	0.498	0.118	0	c1	ITGA11
0	0.720781	0.993	0.893	0	c1	CD63
0	0.719069	0.719	0.301	0	c1	CHL1
0	0.718534	0.875	0.51	0	c1	CYB5R3
0	0.71576	0.998	0.737	0	c1	MGP
0	0.715428	0.387	0.129	0	c1	SFRP4
0	0.714291	0.905	0.523	0	c1	NFIC
0	0.711983	0.706	0.315	0	c1	IFI27
0	0.711797	0.768	0.337	0	c1	ITIH5
0	0.708877	0.764	0.327	0	c1	SGCE
0	0.705906	0.607	0.258	0	c1	CPXM1
0	0.704397	0.663	0.258	0	c1	AGTR1
0	0.703704	0.48	0.174	0	c1	TNFAIP6
0	0.702954	0.964	0.735	0	c1	ANXA5
0	0.699358	0.557	0.322	0	c1	MYC
0	0.698887	0.671	0.325	0	c1	IGFBP3
0	0.696963	0.671	0.571	0	c1	SOCS3
0	0.696808	0.887	0.496	0	c1	TSPAN4
0	0.694818	0.405	0.122	0	c1	CPB1
0	0.694218	0.644	0.238	0	c1	DBN1
0	0.692954	0.829	0.396	0	c1	CDKN1C
0	0.692294	0.572	0.277	0	c1	ADM
0	0.69227	0.62	0.229	0	c1	SPOCK1
0	0.691363	0.838	0.37	0	c1	PODN
0	0.689697	0.592	0.239	0	c1	MMP14
0	0.689554	0.577	0.231	0	c1	CKB
0	0.687256	0.618	0.224	0	c1	MAP1A
0	0.684919	0.867	0.412	0	c1	SPON2
0	0.683985	0.679	0.277	0	c1	ABLIM1
0	0.681055	0.803	0.377	0	c1	CTSF
0	0.67867	0.99	0.879	0	c1	LGALS1
0	0.678282	0.601	0.204	0	c1	OMD
0	0.676215	0.916	0.504	0	c1	TCF4
0	0.676084	0.914	0.492	0	c1	SPTBN1
0	0.670573	0.669	0.258	0	c1	CLEC3B
0	0.670392	0.836	0.409	0	c1	VCAN
0	0.670366	0.645	0.259	0	c1	AKR1C2
0	0.669706	0.729	0.325	0	c1	AXL
0	0.665878	0.734	0.361	0	c1	DST
0	0.664851	0.704	0.301	0	c1	ELN
0	0.663749	0.742	0.355	0	c1	SESTD1
0	0.662641	0.544	0.199	0	c1	SMOC2
0	0.657918	0.859	0.385	0	c1	SRPX
0	0.655766	0.842	0.381	0	c1	ABCA8
0	0.65444	0.925	0.645	0	c1	TUBB
0	0.652361	0.88	0.498	0	c1	EMP1
0	0.651167	0.674	0.283	0	c1	FST
0	0.650729	0.764	0.35	0	c1	LAMA4
0	0.6483	0.648	0.292	0	c1	ERRFI1
0	0.645865	0.879	0.406	0	c1	FBLN5
0	0.645755	0.695	0.297	0	c1	FAM114A1
0	0.645635	0.687	0.289	0	c1	FKBP9
0	0.645316	0.687	0.299	0	c1	DDR2
0	0.645311	0.615	0.221	0	c1	LRRN4CL
0	0.643698	0.453	0.129	0	c1	ITGBL1
0	0.642984	0.748	0.339	0	c1	TSHZ2
0	0.641311	0.783	0.339	0	c1	NDN
0	0.641164	0.861	0.444	0	c1	MXRA7
0	0.63746	0.822	0.488	0	c1	VEGFB
0	0.635028	0.714	0.345	0	c1	TPM1
0	0.634509	0.632	0.26	0	c1	MSX1
0	0.633378	0.815	0.366	0	c1	FGF7
0	0.632041	0.765	0.334	0	c1	CYGB
0	0.63182	0.608	0.245	0	c1	COL5A1
0	0.627962	0.849	0.4	0	c1	GNG11
0	0.627597	0.729	0.33	0	c1	MFGE8
0	0.627	0.81	0.446	0	c1	CD151
0	0.62625	0.537	0.204	0	c1	OSR2
0	0.625418	0.578	0.212	0	c1	CD276
0	0.62357	0.967	0.743	0	c1	RTN4
0	0.62323	0.738	0.32	0	c1	EFEMP2
0	0.621376	0.767	0.422	0	c1	REXO2
0	0.619095	0.775	0.42	0	c1	SCPEP1
0	0.617517	0.759	0.415	0	c1	RRAS
0	0.617135	0.774	0.383	0	c1	TGFBR3
0	0.613329	0.65	0.271	0	c1	ZFHX4
0	0.610492	0.761	0.349	0	c1	TFPI
0	0.605497	0.4	0.199	0	c1	DEPP1
0	0.605244	0.961	0.656	0	c1	ITM2A
0	0.602901	0.675	0.283	0	c1	PLPP1
0	0.602773	0.523	0.181	0	c1	VASN
0	0.599206	0.648	0.287	0	c1	RCN3
0	0.599065	0.691	0.318	0	c1	ITGB5
0	0.596237	0.589	0.243	0	c1	CAB39L
0	0.5951	0.838	0.47	0	c1	CYB5A
0	0.593686	0.542	0.29	0	c1	KCNQ1OT1
0	0.593115	0.797	0.439	0	c1	GAS6
0	0.592361	0.424	0.136	0	c1	ACKR4
0	0.591242	0.787	0.451	0	c1	ANXA4
0	0.589942	0.668	0.301	0	c1	SERPINH1
0	0.58982	0.678	0.363	0	c1	DHRS3
0	0.587988	0.989	0.89	0	c1	CD99
0	0.587113	0.535	0.292	0	c1	CCDC71L
0	0.586141	0.546	0.266	0	c1	RND3
0	0.584268	0.697	0.311	0	c1	DLC1
0	0.584181	0.588	0.214	0	c1	PALM
0	0.58361	0.655	0.293	0	c1	SASH1
0	0.582153	0.638	0.31	0	c1	ZNF503
0	0.581099	0.735	0.342	0	c1	NEGR1
0	0.580525	0.631	0.256	0	c1	CTTN
0	0.580155	0.669	0.288	0	c1	VIT
0	0.580084	0.767	0.438	0	c1	SNX9
0	0.575961	0.511	0.262	0	c1	CYR61
0	0.575212	0.636	0.254	0	c1	PLS3
0	0.574048	0.964	0.636	0	c1	IFITM3
0	0.569959	0.768	0.421	0	c1	PIGT
0	0.568945	0.832	0.468	0	c1	TMEM176B
0	0.567365	0.763	0.405	0	c1	ASPH
0	0.564823	0.583	0.223	0	c1	PRRX2
0	0.564745	0.515	0.196	0	c1	PTGFR
0	0.562322	0.571	0.23	0	c1	GDF10
0	0.561426	0.947	0.627	0	c1	YBX3
0	0.558589	0.971	0.804	0	c1	EID1
0	0.558533	0.716	0.329	0	c1	SVEP1
0	0.556627	0.832	0.497	0	c1	VKORC1
0	0.556482	0.875	0.556	0	c1	ADD3
0	0.556259	0.658	0.27	0	c1	TMEM98
0	0.555904	0.558	0.264	0	c1	PRSS23
0	0.555885	0.69	0.319	0	c1	TCF7L2
0	0.55459	0.661	0.308	0	c1	TCEAL9
0	0.553241	0.479	0.169	0	c1	EMX2
0	0.552373	0.522	0.177	0	c1	SEMA3C
0	0.551346	0.631	0.276	0	c1	COX7A1
0	0.551258	0.788	0.472	0	c1	UBE2E3
0	0.550211	0.633	0.269	0	c1	PCDH18
0	0.545184	0.554	0.209	0	c1	NT5E
0	0.544282	0.758	0.416	0	c1	METTL7A
0	0.543389	0.707	0.325	0	c1	C1orf21
0	0.54305	0.644	0.269	0	c1	S100A16
0	0.54144	0.449	0.148	0	c1	MFAP2
0	0.540723	0.29	0.068	0	c1	COL6A6
0	0.540441	0.639	0.275	0	c1	LARP6
0	0.539906	0.742	0.365	0	c1	SPRY1
0	0.539308	0.536	0.216	0	c1	LOX
0	0.537869	0.9	0.551	0	c1	MARCKS
0	0.537272	0.716	0.385	0	c1	CALU
0	0.536587	0.669	0.371	0	c1	IL13RA1
0	0.535311	0.633	0.338	0	c1	TENT5A
0	0.535188	0.941	0.712	0	c1	MGST3
0	0.535142	0.535	0.205	0	c1	SSC5D
0	0.535072	0.864	0.553	0	c1	NENF
0	0.533735	0.887	0.564	0	c1	LEPROT
0	0.53238	0.926	0.61	0	c1	CXCL14
0	0.530311	0.729	0.368	0	c1	LTBP3
0	0.529731	0.565	0.242	0	c1	MYOF
0	0.526647	0.663	0.364	0	c1	REV3L
0	0.523786	0.724	0.385	0	c1	PGRMC1
0	0.522131	0.529	0.197	0	c1	EMX2OS
0	0.518861	0.637	0.287	0	c1	SELENBP1
0	0.518475	0.785	0.447	0	c1	PRDX4
0	0.515704	0.584	0.238	0	c1	OLFML1
0	0.515276	0.578	0.237	0	c1	TGFB1I1
0	0.512969	0.562	0.223	0	c1	SNX21
0	0.511815	0.882	0.589	0	c1	LAMP1
0	0.511607	0.621	0.3	0	c1	TAX1BP3
0	0.511519	0.656	0.306	0	c1	BEX3
0	0.511194	0.679	0.326	0	c1	ABCA9
0	0.510251	0.575	0.232	0	c1	GPX8
0	0.509752	0.66	0.367	0	c1	FILIP1L
0	0.507957	0.83	0.522	0	c1	ADH5
0	0.507541	0.844	0.54	0	c1	KDELR1
0	0.504922	0.438	0.18	0	c1	CCDC146
0	0.504448	0.602	0.269	0	c1	NID1
0	0.504392	0.593	0.271	0	c1	TRIP10
0	0.503223	0.832	0.526	0	c1	HSPB1
0	0.502851	0.654	0.308	0	c1	AKR1C3
0	0.502327	0.767	0.449	0	c1	ARL2
0	0.502097	0.639	0.32	0	c1	ARHGAP21
0	0.500636	0.651	0.336	0	c1	USP53
0	0.499816	0.711	0.414	0	c1	EEA1
0	0.49842	0.546	0.226	0	c1	CERCAM
0	0.498121	0.555	0.227	0	c1	FKBP10
0	0.496562	0.571	0.24	0	c1	CMBL
0	0.496442	0.716	0.345	0	c1	EMP2
0	0.496369	0.605	0.261	0	c1	SH3D19
0	0.496065	0.434	0.173	0	c1	CP
0	0.495594	0.558	0.23	0	c1	TWIST2
0	0.495012	0.794	0.514	0	c1	ITGB1BP1
0	0.494501	0.677	0.337	0	c1	RHOBTB3
0	0.494458	0.611	0.32	0	c1	HCFC1R1
0	0.49401	0.518	0.197	0	c1	A4GALT
0	0.493766	0.637	0.284	0	c1	CNN3
0	0.492796	0.639	0.332	0	c1	MAP3K20
0	0.492788	0.893	0.665	0	c1	MYADM
0	0.491849	0.561	0.229	0	c1	C17orf58
0	0.488093	0.499	0.199	0	c1	DPYSL3
0	0.487066	0.656	0.336	0	c1	OSBPL1A
0	0.485627	0.616	0.305	0	c1	CALHM2
0	0.484679	0.804	0.526	0	c1	KDELR2
0	0.483444	0.757	0.469	0	c1	RRBP1
0	0.481207	0.565	0.256	0	c1	HIC1
0	0.480127	0.521	0.211	0	c1	DNM1
0	0.479464	0.588	0.27	0	c1	RBMS3
0	0.478957	0.523	0.238	0	c1	OLFML2B
0	0.478763	0.896	0.65	0	c1	NDFIP1
0	0.478383	0.648	0.325	0	c1	MT1M
0	0.477831	0.717	0.394	0	c1	RAB34
0	0.477038	0.997	0.962	0	c1	ITM2B
0	0.476721	0.594	0.262	0	c1	PLSCR4
0	0.475852	0.59	0.256	0	c1	FERMT2
0	0.475658	0.369	0.1	0	c1	SEMA3D
0	0.475342	0.339	0.098	0	c1	ANGPTL5
0	0.475109	0.671	0.392	0	c1	UBL3
0	0.47459	0.615	0.309	0	c1	PCYOX1
0	0.474476	0.708	0.39	0	c1	TMEM176A
0	0.474152	0.46	0.178	0	c1	FRMD6
0	0.474093	0.707	0.381	0	c1	ABCA6
0	0.473759	0.649	0.345	0	c1	PLAGL1
0	0.47316	0.321	0.105	0	c1	GPRC5A
0	0.473127	0.787	0.493	0	c1	AP3S1
0	0.473053	0.542	0.225	0	c1	EMILIN1
0	0.47199	0.636	0.357	0	c1	PCBD1
0	0.471625	0.964	0.787	0	c1	TMEM59
0	0.471158	0.84	0.546	0	c1	ESD
0	0.470961	0.604	0.298	0	c1	RTL8C
0	0.468996	0.746	0.433	0	c1	CYSTM1
0	0.468524	0.635	0.309	0	c1	MPZL1
0	0.467508	0.623	0.337	0	c1	PLBD1
0	0.465315	0.564	0.251	0	c1	RUNX1T1
0	0.463068	0.665	0.297	0	c1	HTRA3
0	0.461519	0.508	0.223	0	c1	ADAMTSL4
0	0.461363	0.712	0.421	0	c1	HDLBP
0	0.461262	0.444	0.185	0	c1	SLC29A1
0	0.460358	0.596	0.273	0	c1	GNG12
0	0.460315	0.569	0.244	0	c1	EHD2
0	0.460121	0.343	0.115	0	c1	VEGFD
0	0.458974	0.543	0.238	0	c1	LRP3
0	0.45849	0.636	0.31	0	c1	RCN1
0	0.456276	0.52	0.217	0	c1	CLMP
0	0.455796	0.394	0.146	0	c1	PLEKHH2
0	0.455499	0.536	0.239	0	c1	PROCR
0	0.455288	0.374	0.116	0	c1	SCARA3
0	0.453613	0.538	0.243	0	c1	HSPB6
0	0.45315	0.824	0.551	0	c1	KLF9
0	0.453119	0.923	0.685	0	c1	RNH1
0	0.453118	0.535	0.236	0	c1	PROS1
0	0.451849	0.502	0.196	0	c1	SNX7
0	0.450858	0.395	0.146	0	c1	FILIP1
0	0.450072	0.444	0.173	0	c1	KDELR3
0	0.450071	0.474	0.197	0	c1	AMOTL2
0	0.449646	0.533	0.222	0	c1	RBFOX2
0	0.449313	0.706	0.369	0	c1	PDLIM1
0	0.449135	0.343	0.101	0	c1	FNDC1
0	0.448381	0.697	0.392	0	c1	HEBP1
0	0.448239	0.386	0.162	0	c1	CYP26B1
0	0.448118	0.976	0.724	0	c1	TIMP1
0	0.446189	0.672	0.37	0	c1	EVA1B
0	0.445173	0.447	0.163	0	c1	P4HA2
0	0.44517	0.675	0.385	0	c1	KDSR
0	0.44479	0.58	0.283	0	c1	TMEM159
0	0.44409	0.605	0.361	0	c1	MT1E
0	0.44355	0.539	0.263	0	c1	IL1R1
0	0.443226	0.933	0.728	0	c1	RABAC1
0	0.443225	0.658	0.369	0	c1	TRIOBP
0	0.441918	0.739	0.441	0	c1	MORF4L2
0	0.441727	0.452	0.168	0	c1	HSPB2
0	0.441294	0.716	0.347	0	c1	RARRES2
0	0.439944	0.653	0.307	0	c1	COL4A1
0	0.436421	0.555	0.278	0	c1	PXDC1
0	0.436112	0.663	0.371	0	c1	JDP2
0	0.43577	0.484	0.205	0	c1	CBR3
0	0.435015	0.327	0.079	0	c1	PAMR1
0	0.434925	0.482	0.201	0	c1	PBX1
0	0.431217	0.641	0.347	0	c1	TMEM43
0	0.43069	0.473	0.198	0	c1	AR
0	0.430681	0.562	0.281	0	c1	NAV1
0	0.428643	0.423	0.133	0	c1	LINC01133
0	0.428258	0.536	0.241	0	c1	ANG
0	0.427925	0.504	0.238	0	c1	MEST
0	0.427376	0.917	0.693	0	c1	SQSTM1
0	0.426907	0.516	0.247	0	c1	ANGPTL4
0	0.426428	0.693	0.397	0	c1	SMIM14
0	0.42618	0.638	0.299	0	c1	COL4A2
0	0.425601	0.693	0.395	0	c1	CARHSP1
0	0.419187	0.88	0.604	0	c1	PTMS
0	0.419113	0.468	0.197	0	c1	SRPX2
0	0.418416	0.947	0.758	0	c1	PEBP1
0	0.417364	0.519	0.23	0	c1	BICC1
0	0.416671	0.794	0.465	0	c1	IL6ST
0	0.414511	0.453	0.18	0	c1	LPAR1
0	0.413695	0.796	0.511	0	c1	DPYSL2
0	0.413425	0.377	0.14	0	c1	ISM1
0	0.412121	0.591	0.3	0	c1	GLT8D1
0	0.411946	0.801	0.516	0	c1	PDLIM2
0	0.410926	0.586	0.311	0	c1	SAV1
0	0.410194	0.448	0.184	0	c1	CD109
0	0.40971	0.818	0.483	0	c1	CTSL
0	0.408422	0.606	0.313	0	c1	UAP1
0	0.407808	0.504	0.233	0	c1	ARMCX1
0	0.406993	0.485	0.212	0	c1	LMO3
0	0.405135	0.703	0.409	0	c1	GINM1
0	0.405036	0.49	0.23	0	c1	TP53I3
0	0.404038	0.487	0.212	0	c1	CRNDE
0	0.402458	0.501	0.237	0	c1	CAMK2N1
0	0.40239	0.809	0.55	0	c1	SH3BP5
0	0.401804	0.651	0.371	0	c1	FAM3C
0	0.401657	0.584	0.331	0	c1	DSE
0	0.401549	0.57	0.316	0	c1	TUBB6
0	0.401539	0.67	0.386	0	c1	EPB41L2
0	0.400833	0.479	0.21	0	c1	UGDH
0	0.400529	0.668	0.378	0	c1	SNTB2
0	0.400513	0.399	0.156	0	c1	GFRA1
0	0.400103	0.474	0.212	0	c1	RECK
0	0.399892	0.623	0.314	0	c1	COLEC12
0	0.39928	0.53	0.254	0	c1	ACVRL1
0	0.39646	0.449	0.199	0	c1	CEP126
0	0.395529	0.557	0.263	0	c1	IL11RA
0	0.395289	0.64	0.408	0	c1	ZNF106
0	0.395086	0.646	0.359	0	c1	COPRS
0	0.394163	0.604	0.307	0	c1	BDH2
0	0.393441	0.718	0.453	0	c1	SEC31A
0	0.391964	0.636	0.36	0	c1	NDRG1
0	0.391819	0.413	0.164	0	c1	ADAMTS2
0	0.390735	0.784	0.509	0	c1	TGFBR2
0	0.390069	0.466	0.205	0	c1	ENPP2
0	0.389212	0.696	0.426	0	c1	NTAN1
0	0.389053	0.641	0.366	0	c1	TCEAL4
0	0.388833	0.401	0.17	0	c1	CCND1
0	0.388563	0.988	0.726	0	c1	PSAP
0	0.387659	0.509	0.226	0	c1	PKIG
0	0.387511	0.619	0.334	0	c1	MTURN
0	0.386979	0.453	0.19	0	c1	GJA1
0	0.384048	0.978	0.789	0	c1	LMNA
0	0.383891	0.441	0.187	0	c1	COL16A1
0	0.383694	0.413	0.174	0	c1	ANTXR1
0	0.383135	0.82	0.589	0	c1	BSG
0	0.382915	0.503	0.222	0	c1	ANKRD35
0	0.381549	0.831	0.571	0	c1	ARID5B
0	0.381529	0.479	0.214	0	c1	TCF7L1
0	0.379157	0.777	0.518	0	c1	PPP1R14B
0	0.378332	0.415	0.161	0	c1	TPST1
0	0.377964	0.438	0.179	0	c1	FKBP7
0	0.376562	0.381	0.158	0	c1	FIBIN
0	0.376424	0.753	0.5	0	c1	ARF4
0	0.376203	0.38	0.144	0	c1	ADAM33
0	0.375004	0.909	0.703	0	c1	PRDX5
0	0.374105	0.635	0.359	0	c1	BAD
0	0.373206	0.647	0.369	0	c1	RRAGA
0	0.372929	0.385	0.141	0	c1	AP002884.1
0	0.372587	0.477	0.211	0	c1	PARVA
0	0.372581	0.52	0.251	0	c1	TNS2
0	0.372295	0.906	0.672	0	c1	C12orf57
0	0.372121	0.509	0.273	0	c1	PDE4DIP
0	0.371183	0.422	0.178	0	c1	MIR99AHG
0	0.371084	0.503	0.228	0	c1	GLT8D2
0	0.371033	0.381	0.153	0	c1	MRGPRF
0	0.370947	0.667	0.395	0	c1	PSMB5
0	0.370742	0.689	0.41	0	c1	MAGED2
0	0.370736	0.905	0.722	0	c1	ZFP36L1
0	0.370544	0.794	0.536	0	c1	NUCB1
0	0.370195	0.385	0.158	0	c1	PDGFD
0	0.369639	0.394	0.189	0	c1	CYP4B1
0	0.36934	0.623	0.334	0	c1	CKS1B
0	0.3693	0.455	0.199	0	c1	COL18A1
0	0.368449	0.375	0.17	0	c1	LTBP2
0	0.36653	0.506	0.255	0	c1	TRIP6
0	0.366123	0.55	0.29	0	c1	PLEKHA5
0	0.36591	0.64	0.371	0	c1	ARL1
0	0.365461	0.569	0.278	0	c1	GSTM3
0	0.365338	0.412	0.168	0	c1	HOXC9
0	0.365211	0.505	0.243	0	c1	2023-09-10
0	0.364767	0.696	0.436	0	c1	HEXB
0	0.364553	0.504	0.259	0	c1	F3
0	0.363125	0.865	0.626	0	c1	SRI
0	0.362226	0.341	0.127	0	c1	PQLC2L
0	0.361343	0.395	0.154	0	c1	HSD3B7
0	0.361037	0.497	0.26	0	c1	SLC43A3
0	0.360801	0.571	0.282	0	c1	GGT5
0	0.360784	0.476	0.217	0	c1	FEZ1
0	0.360581	0.805	0.551	0	c1	MTCH1
0	0.358958	0.415	0.176	0	c1	AOX1
0	0.358898	0.71	0.432	0	c1	TNFRSF1A
0	0.358743	0.484	0.239	0	c1	ZCCHC24
0	0.358229	0.505	0.231	0	c1	PHLDA3
0	0.357693	0.82	0.563	0	c1	H2AFJ
0	0.35712	0.403	0.162	0	c1	TMEM119
0	0.356055	0.634	0.372	0	c1	C1orf123
0	0.355766	0.425	0.189	0	c1	GSTM5
0	0.355596	0.572	0.325	0	c1	CHPT1
0	0.354251	0.309	0.09	0	c1	GALNT16
0	0.354232	0.456	0.195	0	c1	SGCB
0	0.353851	0.297	0.091	0	c1	NTM
0	0.353791	0.554	0.305	0	c1	C15orf61
0	0.352797	0.288	0.096	0	c1	SERPINA5
0	0.351947	0.468	0.233	0	c1	NAGLU
0	0.351778	0.612	0.358	0	c1	SLC39A1
0	0.351642	0.37	0.139	0	c1	THBS3
0	0.351588	0.538	0.282	0	c1	AAMDC
0	0.35112	0.458	0.222	0	c1	AKAP12
0	0.350182	0.426	0.169	0	c1	ARHGAP29
0	0.350138	0.719	0.46	0	c1	LRP10
0	0.349573	0.996	0.969	0	c1	S100A4
0	0.349388	0.711	0.455	0	c1	LAMP2
0	0.349203	0.433	0.185	0	c1	FBXO17
0	0.349053	0.426	0.189	0	c1	ENAH
0	0.34786	0.382	0.158	0	c1	LRP6
0	0.347648	0.81	0.553	0	c1	TMEM14C
0	0.345586	0.377	0.166	0	c1	CRISPLD2
0	0.345318	0.748	0.489	0	c1	LPP
0	0.344384	0.496	0.253	0	c1	ZNF358
0	0.343105	0.446	0.21	0	c1	KDELC2
0	0.342951	0.53	0.299	0	c1	PID1
0	0.342215	0.585	0.356	0	c1	GAS7
0	0.342126	0.349	0.143	0	c1	CDO1
0	0.341834	0.935	0.743	0	c1	PRDX1
0	0.341649	0.556	0.314	0	c1	FNDC3B
0	0.341454	0.738	0.509	0	c1	TTC3
0	0.341259	0.33	0.114	0	c1	ACE
0	0.340406	0.47	0.233	0	c1	HOMER3
0	0.340319	0.364	0.158	0	c1	KHDRBS3
0	0.340152	0.427	0.191	0	c1	TUSC1
0	0.339951	0.739	0.508	0	c1	CAPN2
0	0.339636	0.26	0.095	0	c1	MDK
0	0.338218	0.343	0.137	0	c1	MME
0	0.337574	0.828	0.595	0	c1	MRFAP1
0	0.337172	0.728	0.482	0	c1	SAT2
0	0.33688	0.732	0.478	0	c1	NDUFS4
0	0.33655	0.506	0.252	0	c1	CSF1
0	0.336545	0.591	0.35	0	c1	ANTXR2
0	0.336487	0.511	0.263	0	c1	MYO1C
0	0.335174	0.495	0.267	0	c1	SYNE3
0	0.335055	0.694	0.449	0	c1	RTN3
0	0.33451	0.471	0.232	0	c1	ABCA10
0	0.334487	0.388	0.176	0	c1	FSTL3
0	0.333388	0.339	0.124	0	c1	NPR1
0	0.332144	0.548	0.306	0	c1	CUTC
0	0.332031	0.379	0.16	0	c1	RASSF8
0	0.33191	0.367	0.15	0	c1	TRAM2
0	0.331587	0.427	0.219	0	c1	MARVELD1
0	0.331585	0.392	0.16	0	c1	PDLIM4
0	0.331489	0.517	0.282	0	c1	PIP4P2
0	0.331418	0.436	0.202	0	c1	CDH11
0	0.330988	0.472	0.235	0	c1	RTL8A
0	0.330868	0.549	0.322	0	c1	GOLIM4
0	0.330316	0.445	0.214	0	c1	BOC
0	0.330165	0.999	0.756	0	c1	CST3
0	0.330005	0.375	0.157	0	c1	HOXA10
0	0.329599	0.543	0.309	0	c1	CBR1
0	0.327813	0.381	0.165	0	c1	CDON
0	0.3273	0.461	0.226	0	c1	KANK2
0	0.326041	0.653	0.42	0	c1	ILK
0	0.325692	0.71	0.442	0	c1	HSPA1A
0	0.325678	0.419	0.194	0	c1	GNA11
0	0.325563	0.93	0.764	0	c1	DYNLL1
0	0.324984	0.475	0.256	0	c1	ANPEP
0	0.324598	0.409	0.188	0	c1	SNAI2
0	0.324117	0.324	0.113	0	c1	GLI3
0	0.323877	0.498	0.273	0	c1	VGLL4
0	0.323559	0.56	0.309	0	c1	ZBTB16
0	0.323084	0.435	0.207	0	c1	RBPMS
0	0.323013	0.502	0.28	0	c1	SLC44A1
0	0.322511	0.393	0.175	0	c1	MAN1C1
0	0.320957	0.567	0.319	0	c1	AK3
0	0.320945	0.356	0.144	0	c1	RAI2
0	0.320857	0.935	0.692	0	c1	BRI3
0	0.319211	0.85	0.614	0	c1	RBPJ
0	0.318761	0.424	0.212	0	c1	TNNT3
0	0.318668	0.455	0.23	0	c1	ITGAV
0	0.318636	0.395	0.172	0	c1	SMARCA1
0	0.317771	0.548	0.306	0	c1	CDK4
0	0.316808	0.354	0.135	0	c1	HRCT1
0	0.315772	0.944	0.8	0	c1	ARL6IP5
0	0.315216	0.484	0.263	0	c1	SLC39A7
0	0.315196	0.335	0.128	0	c1	RARG
0	0.314981	0.449	0.222	0	c1	CTDSPL
0	0.314949	0.373	0.156	0	c1	C16orf45
0	0.31487	0.357	0.149	0	c1	DIXDC1
0	0.314803	0.632	0.393	0	c1	YIPF3
0	0.314771	0.393	0.183	0	c1	CKAP4
0	0.314692	0.469	0.248	0	c1	SH3GL1
0	0.314618	0.359	0.144	0	c1	FMOD
0	0.314137	0.825	0.602	0	c1	ATRAID
0	0.313948	0.337	0.133	0	c1	TPBG
0	0.313392	0.332	0.133	0	c1	SOBP
0	0.313337	0.33	0.137	0	c1	ASAP2
0	0.311982	0.522	0.283	0	c1	ZFYVE21
0	0.311551	0.651	0.416	0	c1	GRINA
0	0.3112	0.36	0.158	0	c1	PTPRG
0	0.310258	0.697	0.46	0	c1	CRTAP
0	0.309576	0.432	0.205	0	c1	PKDCC
0	0.309437	0.444	0.212	0	c1	MAGEH1
0	0.309256	0.337	0.135	0	c1	SPSB1
0	0.308671	0.915	0.706	0	c1	SDCBP
0	0.308241	0.842	0.636	0	c1	P4HB
0	0.307148	0.388	0.176	0	c1	EBF3
0	0.306246	0.913	0.743	0	c1	DAD1
0	0.306176	0.545	0.306	0	c1	PGRMC2
0	0.306011	0.957	0.836	0	c1	PPIB
0	0.304894	0.401	0.165	0	c1	NRN1
0	0.304887	0.51	0.286	0	c1	SPART
0	0.304862	0.409	0.181	0	c1	NCKAP1
0	0.304526	0.515	0.301	0	c1	FUCA2
0	0.304215	0.924	0.755	0	c1	NUCKS1
0	0.30378	0.691	0.447	0	c1	SYPL1
0	0.303332	0.967	0.833	0	c1	GSTP1
0	0.301938	0.255	0.079	0	c1	HSPB8
0	0.301555	0.447	0.232	0	c1	SPRY2
0	0.301304	0.493	0.269	0	c1	PHYH
0	0.301152	0.462	0.236	0	c1	TMEM9
0	0.30095	0.726	0.502	0	c1	CLTB
0	0.300247	0.861	0.652	0	c1	SELENOW
0	0.299766	0.432	0.224	0	c1	ALDH3A2
0	0.299406	0.473	0.248	0	c1	DLGAP4
0	0.298761	0.587	0.351	0	c1	TCEAL8
0	0.29847	0.668	0.427	0	c1	BIN1
0	0.298139	0.487	0.262	0	c1	SUN1
0	0.297441	0.26	0.093	0	c1	CADM3
0	0.297417	0.378	0.179	0	c1	TLN2
0	0.297348	0.49	0.263	0	c1	MAP1LC3A
0	0.296111	0.317	0.125	0	c1	ZNF521
0	0.295869	0.36	0.16	0	c1	RAB3IL1
0	0.295403	0.404	0.192	0	c1	PPFIBP1
0	0.295149	0.482	0.263	0	c1	HYI
0	0.294769	0.373	0.181	0	c1	PER3
0	0.294689	0.351	0.155	0	c1	LMOD1
0	0.294189	0.486	0.264	0	c1	ZEB1
0	0.294007	0.261	0.081	0	c1	LRRC32
0	0.293735	0.388	0.188	0	c1	ZC2HC1A
0	0.293343	0.363	0.168	0	c1	PKD2
0	0.292522	0.354	0.154	0	c1	PHYHD1
0	0.292082	0.681	0.441	0	c1	PTPRA
0	0.292068	0.441	0.227	0	c1	CLIC4
0	0.291382	0.521	0.302	0	c1	SORBS3
0	0.288695	0.254	0.07	0	c1	PRRG3
0	0.288262	0.544	0.31	0	c1	ECI2
0	0.288252	0.957	0.636	0	c1	FCGRT
0	0.286896	0.368	0.163	0	c1	TULP3
0	0.286625	0.726	0.506	0	c1	OS9
0	0.286492	0.292	0.118	0	c1	BMP4
0	0.286296	0.39	0.184	0	c1	ADCY3
0	0.285981	0.346	0.15	0	c1	NUMBL
0	0.285754	0.411	0.198	0	c1	CYP27A1
0	0.28367	0.72	0.496	0	c1	NORAD
0	0.28303	0.299	0.117	0	c1	CYS1
0	0.282877	0.379	0.161	0	c1	GFPT2
0	0.281827	0.659	0.435	0	c1	DYNC1I2
0	0.281436	0.658	0.43	0	c1	SMIM19
0	0.281272	0.279	0.104	0	c1	MASP1
0	0.278301	0.303	0.121	0	c1	LINC02381
0	0.278165	0.43	0.23	0	c1	DIO3OS
0	0.278131	0.291	0.11	0	c1	GXYLT2
0	0.277529	0.398	0.19	0	c1	MANBAL
0	0.277138	0.456	0.247	0	c1	ACAT1
0	0.276862	0.983	0.887	0	c1	AHNAK
0	0.275971	0.68	0.445	0	c1	NUCB2
0	0.274951	0.355	0.156	0	c1	FAM92A
0	0.27495	0.722	0.501	0	c1	CAMLG
0	0.274914	0.454	0.245	0	c1	ARL3
0	0.273082	0.32	0.135	0	c1	HOXC10
0	0.2723	0.366	0.173	0	c1	IL15RA
0	0.27199	0.672	0.45	0	c1	LMAN1
0	0.270866	0.54	0.311	0	c1	IFT57
0	0.270716	0.3	0.127	0	c1	C1QTNF7
0	0.270675	0.421	0.217	0	c1	HIBADH
0	0.270437	0.285	0.116	0	c1	KITLG
0	0.269647	0.614	0.39	0	c1	SCARB2
0	0.269388	0.492	0.283	0	c1	C5orf15
0	0.268844	0.719	0.485	0	c1	CHD9
0	0.268489	0.307	0.121	0	c1	ST5
0	0.268453	0.504	0.283	0	c1	MAP7D3
0	0.26824	0.824	0.618	0	c1	TACC1
0	0.267945	0.783	0.567	0	c1	MYDGF
0	0.267345	0.681	0.45	0	c1	TMEM109
0	0.266877	0.481	0.271	0	c1	DTWD1
0	0.266864	0.25	0.088	0	c1	HMCN1
0	0.265628	0.701	0.477	0	c1	GLG1
0	0.264771	0.253	0.094	0	c1	PTPRD
0	0.263053	0.458	0.249	0	c1	BOD1
0	0.262653	0.345	0.156	0	c1	SNTA1
0	0.261883	0.891	0.703	0	c1	WASF2
0	0.261835	0.862	0.677	0	c1	YWHAQ
0	0.261451	0.939	0.713	0	c1	CEBPD
0	0.260137	0.388	0.191	0	c1	CREB5
0	0.260056	0.596	0.362	0	c1	TNFAIP2
0	0.257994	0.979	0.882	0	c1	S100A11
0	0.257651	0.509	0.297	0	c1	EI24
0	0.257399	0.306	0.13	0	c1	TBX15
0	0.257031	0.289	0.102	0	c1	STXBP6
0	0.256516	0.271	0.102	0	c1	LRIG3
0	0.256515	0.31	0.132	0	c1	TMEM47
0	0.256449	0.332	0.149	0	c1	TMEM54
0	0.255835	0.401	0.202	0	c1	IFIT1
0	0.254637	0.299	0.126	0	c1	DYNC2LI1
0	0.254294	0.572	0.356	0	c1	CDIPT
0	0.253109	0.658	0.44	0	c1	SLC2A4RG
0	0.252812	0.341	0.154	0	c1	CBY1
0	0.25148	0.572	0.34	0	c1	RAB32
0	0.250907	0.897	0.696	0	c1	SNX3
4.94065645841247e-324	0.328995	0.34	0.157	1.26055908879936e-319	c1	ID4
6.42285339593621e-323	0.268959	0.271	0.107	1.63872681543916e-318	c1	CREB3L1
1.23516411460312e-322	0.272668	0.277	0.111	3.15139772199839e-318	c1	KAZALD1
2.56914135837448e-322	0.256295	0.51	0.304	6.55490726175665e-318	c1	MAPK3
5.13828271674896e-322	0.271558	0.286	0.118	1.31098145235133e-317	c1	SH3PXD2B
4.32406253240259e-320	0.266887	0.313	0.137	1.1032413145172e-315	c1	SNED1
9.51227058266381e-318	0.264392	0.516	0.307	2.42696071646084e-313	c1	OAT
1.85053522813953e-317	0.292988	0.392	0.201	4.72145558107521e-313	c1	TRIO
5.06382781442572e-316	0.2822	0.305	0.132	1.29198502857258e-311	c1	VGLL3
9.31741694168127e-315	0.269935	0.266	0.105	2.37724575850056e-310	c1	ABCC9
1.43574573875312e-314	0.294458	0.402	0.207	3.6631616778547e-310	c1	CDC42EP4
3.88734948422425e-314	0.269179	0.5	0.294	9.91818347404975e-310	c1	PALLD
1.08404411870288e-313	0.270784	0.333	0.153	0	c1	TRIM47
3.25384891555559e-313	0.261263	0.576	0.365	0	c1	CTNNA1
5.81643639506595e-313	0.607408	0.717	0.523	0	c1	EGR1
1.07151623717208e-312	0.26249	0.321	0.145	2.73387e-308	c1	AL078639.1
3.31190376348191e-311	0.31423	0.475	0.269	8.44999e-307	c1	SLC27A3
4.24006735579313e-311	0.271108	0.578	0.367	1.08181e-306	c1	NCOA7
8.21889521894179e-311	0.254392	0.409	0.217	2.09697e-306	c1	MYL6B
0	0.282749	0.431	0.233	2.58476e-305	c1	NFE2L1
0	0.281776	0.59	0.375	3.13065e-305	c1	AHCYL1
0	0.278703	0.385	0.196	8.22893e-305	c1	PLBD2
0	0.256733	0.342	0.164	1.49371e-304	c1	CDKN2C
0	0.312437	0.686	0.473	2.39285e-304	c1	IFI27L2
0	0.265774	0.567	0.358	3.03036e-304	c1	TFG
0	0.273068	0.612	0.398	3.58029e-304	c1	CCPG1
1.29619e-306	0.279846	0.564	0.352	3.3071e-302	c1	YIF1A
1.49213e-306	0.276572	0.317	0.145	3.80701e-302	c1	NEXN
3.51644e-306	0.274866	0.441	0.242	8.97184e-302	c1	SETD7
5.92552e-306	0.279729	0.337	0.158	1.51184e-301	c1	GULP1
4.8905e-305	0.554211	0.945	0.858	1.24776e-300	c1	JUN
5.66178e-305	0.275537	0.604	0.391	1.44455e-300	c1	AKR7A2
6.07577e-304	0.257176	0.491	0.29	1.55017e-299	c1	MVB12A
2.59255e-302	0.276683	0.486	0.283	6.61463e-298	c1	GOLGA2
1.59974e-301	0.263418	0.338	0.16	4.08159e-297	c1	FAXDC2
3.64045e-301	0.275914	0.393	0.204	9.28825e-297	c1	ADA
5.13092e-300	0.281375	0.368	0.185	1.3091e-295	c1	C2
5.66396e-300	0.262867	0.499	0.297	1.4451e-295	c1	SVBP
9.5136e-300	0.276235	0.556	0.346	2.4273e-295	c1	TSPAN3
6.20041e-298	0.261536	0.595	0.386	1.58197e-293	c1	GUSB
6.95301e-298	0.250565	0.455	0.261	1.77399e-293	c1	RFNG
2.05172e-297	0.27983	0.385	0.198	5.23477e-293	c1	SRGAP1
2.55328e-296	0.25082	0.268	0.11	6.51445e-292	c1	PLA2R1
4.25977e-296	0.263407	0.523	0.32	1.08684e-291	c1	AIDA
6.76376e-294	0.275922	0.285	0.123	1.72571e-289	c1	CDC42EP2
6.87432e-294	0.308197	0.582	0.372	1.75391e-289	c1	PIH1D1
5.26832e-293	0.256185	0.349	0.172	1.34416e-288	c1	ZNF704
2.0677e-292	0.310322	0.294	0.13	5.27552e-288	c1	ADH1C
2.81728e-292	0.252986	0.834	0.65	7.18801e-288	c1	KRT10
1.02302e-290	0.255548	0.492	0.295	2.61014e-286	c1	TXNDC15
3.33193e-288	0.273785	0.314	0.147	8.50109e-284	c1	PLAU
5.89066e-286	0.259128	0.354	0.177	1.50294e-281	c1	ABL1
5.98198e-286	0.26121	0.512	0.314	1.52624e-281	c1	ROCK2
4.00246e-284	0.334554	0.388	0.204	1.02119e-279	c1	H1F0
7.76322e-284	0.262332	0.748	0.547	1.98071e-279	c1	2023-09-02
1.78783e-283	0.269986	0.376	0.195	4.56146e-279	c1	ARHGAP24
2.00522e-282	0.27792	0.605	0.398	5.11612e-278	c1	HEXA
2.48905e-282	0.252388	0.325	0.156	6.35057e-278	c1	BACE1
1.71444e-281	0.254406	0.442	0.252	4.37422e-277	c1	PINK1
5.02021e-281	0.250976	0.516	0.319	1.28086e-276	c1	ATL3
2.41286e-279	0.278762	0.381	0.199	6.15616e-275	c1	ROBO3
5.59872e-275	0.282342	0.425	0.238	1.42846e-270	c1	LTBR
6.45345e-275	0.285226	0.914	0.771	1.64653e-270	c1	LDHA
4.29807e-269	0.262599	0.458	0.268	1.09661e-264	c1	IPO5
7.41803e-269	0.285632	0.375	0.198	1.89264e-264	c1	MITF
6.1852e-254	0.338749	0.415	0.236	1.57809e-249	c1	MID1IP1
3.33886e-251	0.254357	0.391	0.217	8.51876e-247	c1	SLC35F6
1.23371e-243	0.266616	0.334	0.172	3.14769e-239	c1	SPRYD3
1.01449e-236	0.29852	0.378	0.209	2.58837e-232	c1	ABL2
2.00304e-234	0.258872	0.298	0.147	5.11056e-230	c1	GEM
4.59725e-228	0.261553	0.393	0.225	1.17294e-223	c1	ST3GAL5
4.83039e-199	0.265045	0.492	0.322	1.23243e-194	c1	PLXDC2
3.20857e-167	0.318281	0.299	0.169	8.18635e-163	c1	MT1A
5.68291e-132	0.29841	0.878	0.912	1.44994e-127	c1	FOS
2.30805e-100	0.329291	0.479	0.388	5.88876e-96	c1	CDKN1A
1.26238e-95	0.268987	0.288	0.188	3.22082e-91	c1	CCL2
1.71676e-85	0.332791	0.533	0.43	4.38014e-81	c1	ATF3
0	2.717	0.907	0.145	0	c2	IL7R
0	2.60863	0.8	0.129	0	c2	LTB
0	2.13091	0.956	0.323	0	c2	CD52
0	2.06477	0.977	0.393	0	c2	IL32
0	2.01741	0.871	0.227	0	c2	TRAC
0	1.93049	0.853	0.181	0	c2	CD2
0	1.7836	0.756	0.184	0	c2	TRBC2
0	1.68971	0.884	0.169	0	c2	CD3D
0	1.62727	0.954	0.448	0	c2	CXCR4
0	1.59815	0.846	0.175	0	c2	CD3E
0	1.50652	0.877	0.328	0	c2	CD48
0	1.50376	0.504	0.142	0	c2	TRBC1
0	1.47847	0.784	0.145	0	c2	CD3G
0	1.45689	0.443	0.021	0	c2	CD40LG
0	1.4356	0.855	0.289	0	c2	CD69
0	1.39435	0.842	0.438	0	c2	STK4
0	1.35053	0.721	0.341	0	c2	LEPROTL1
0	1.29602	0.749	0.306	0	c2	FYB1
0	1.28972	0.851	0.446	0	c2	TNFAIP3
0	1.28856	0.585	0.103	0	c2	SPOCK2
0	1.27816	0.943	0.431	0	c2	PTPRC
0	1.27365	0.681	0.19	0	c2	ACAP1
0	1.27211	0.561	0.152	0	c2	GIMAP7
0	1.26581	0.679	0.322	0	c2	RGCC
0	1.26438	0.446	0.156	0	c2	KLRB1
0	1.26058	0.719	0.28	0	c2	ETS1
0	1.25058	0.96	0.902	0	c2	TSC22D3
0	1.23727	0.995	0.978	0	c2	RPS29
0	1.23253	0.984	0.901	0	c2	BTG1
0	1.20333	0.523	0.298	0	c2	TOB1
0	1.19749	0.868	0.408	0	c2	ARL4C
0	1.19207	0.877	0.366	0	c2	CORO1A
0	1.19184	0.551	0.185	0	c2	PRDM1
0	1.17834	0.643	0.355	0	c2	RORA
0	1.17336	0.995	0.985	0	c2	RPS19
0	1.16824	0.918	0.54	0	c2	ARHGDIB
0	1.14928	0.458	0.094	0	c2	RCAN3
0	1.14833	0.997	0.994	0	c2	RPS27
0	1.1428	0.696	0.268	0	c2	ICAM3
0	1.12911	0.666	0.282	0	c2	EZR
0	1.1206	0.623	0.307	0	c2	FAM107B
0	1.11571	0.724	0.306	0	c2	GPSM3
0	1.11445	0.734	0.624	0	c2	LDHB
0	1.11262	0.978	0.958	0	c2	ZFP36L2
0	1.09932	0.521	0.164	0	c2	CLEC2D
0	1.09812	0.892	0.785	0	c2	SARAF
0	1.08962	0.61	0.344	0	c2	PTGER4
0	1.08586	0.609	0.23	0	c2	IKZF1
0	1.07709	0.817	0.38	0	c2	GMFG
0	1.07335	0.699	0.288	0	c2	CYTIP
0	1.06785	0.996	0.993	0	c2	RPS3
0	1.0661	0.591	0.145	0	c2	LCK
0	1.06491	0.628	0.242	0	c2	ALOX5AP
0	1.05772	0.671	0.36	0	c2	SYNE2
0	1.05296	0.531	0.183	0	c2	TAGAP
0	1.04478	0.57	0.173	0	c2	TUBA4A
0	1.04254	1	0.999	0	c2	B2M
0	1.03148	0.986	0.979	0	c2	RPSA
0	1.02573	0.48	0.116	0	c2	RHOH
0	1.02033	0.762	0.309	0	c2	RAC2
0	1.00804	0.436	0.179	0	c2	AC058791.1
0	1.00344	0.559	0.321	0	c2	KIAA1551
0	1.00068	0.778	0.345	0	c2	CD37
0	0.994632	0.947	0.914	0	c2	RPS21
0	0.991294	0.416	0.08	0	c2	ITK
0	0.990943	0.996	0.993	0	c2	RPL28
0	0.982838	0.992	0.988	0	c2	RPL23A
0	0.977507	0.618	0.484	0	c2	CITED2
0	0.975816	0.475	0.206	0	c2	CRYBG1
0	0.974965	0.503	0.227	0	c2	EML4
0	0.974814	0.6	0.209	0	c2	IL2RG
0	0.974745	0.462	0.152	0	c2	ARHGAP15
0	0.971682	0.762	0.75	0	c2	KLF2
0	0.958808	0.965	0.914	0	c2	MYL12A
0	0.957492	0.354	0.042	0	c2	INPP4B
0	0.957114	0.997	0.994	0	c2	RPS27A
0	0.95269	0.78	0.616	0	c2	FXYD5
0	0.946054	0.35	0.036	0	c2	TRAT1
0	0.944482	0.472	0.231	0	c2	PBXIP1
0	0.935626	0.465	0.114	0	c2	LAT
0	0.928623	0.538	0.219	0	c2	EMB
0	0.923776	0.517	0.137	0	c2	SKAP1
0	0.916956	0.361	0.059	0	c2	CD6
0	0.902942	0.991	0.983	0	c2	RPS15A
0	0.901424	0.666	0.243	0	c2	GZMA
0	0.901098	0.537	0.326	0	c2	PIK3IP1
0	0.889517	0.427	0.145	0	c2	AC044849.1
0	0.887661	0.553	0.221	0	c2	SAMSN1
0	0.882165	0.556	0.226	0	c2	ISG20
0	0.880443	0.451	0.243	0	c2	PHLDA1
0	0.878587	0.56	0.311	0	c2	RGS1
0	0.87812	0.6	0.322	0	c2	CDC42SE2
0	0.875192	0.333	0.058	0	c2	ZNF831
0	0.869462	0.342	0.058	0	c2	BCL11B
0	0.868916	0.996	0.992	0	c2	RPL30
0	0.868555	0.408	0.122	0	c2	TENT5C
0	0.867606	0.494	0.219	0	c2	TNFAIP8
0	0.864636	0.539	0.433	0	c2	RNF19A
0	0.863859	0.996	0.993	0	c2	RPS12
0	0.86198	0.329	0.105	0	c2	AQP3
0	0.851192	0.314	0.058	0	c2	GPR171
0	0.85113	0.355	0.093	0	c2	PAG1
0	0.850827	0.404	0.097	0	c2	CD96
0	0.848728	0.693	0.562	0	c2	PLP2
0	0.845479	0.316	0.062	0	c2	GATA3
0	0.844756	0.997	0.974	0	c2	HLA-A
0	0.837799	0.986	0.977	0	c2	RPLP2
0	0.837754	0.897	0.856	0	c2	HINT1
0	0.830444	0.996	0.993	0	c2	RPS14
0	0.827516	0.962	0.549	0	c2	SRGN
0	0.824959	0.525	0.397	0	c2	PPP1R2
0	0.824734	0.986	0.981	0	c2	RPS25
0	0.824604	0.54	0.375	0	c2	SOCS1
0	0.821153	0.337	0.097	0	c2	CDC14A
0	0.815097	0.397	0.204	0	c2	BCL2
0	0.812164	0.367	0.108	0	c2	TCF7
0	0.808487	0.959	0.94	0	c2	EEF1B2
0	0.807728	0.471	0.153	0	c2	TBC1D10C
0	0.807713	0.365	0.085	0	c2	RASGRP1
0	0.806899	0.997	0.996	0	c2	RPS2
0	0.806605	0.438	0.189	0	c2	PDE4B
0	0.8061	0.414	0.143	0	c2	TRAF3IP3
0	0.805248	0.608	0.387	0	c2	CREM
0	0.80239	0.984	0.979	0	c2	RPS28
0	0.801737	0.601	0.485	0	c2	YPEL5
0	0.80148	0.698	0.391	0	c2	HLA-F
0	0.797153	0.997	0.996	0	c2	RPS18
0	0.795192	0.641	0.401	0	c2	STK17B
0	0.794677	0.952	0.936	0	c2	RPL38
0	0.793571	0.291	0.085	0	c2	AP3M2
0	0.790895	0.549	0.332	0	c2	2023-09-06
0	0.790416	0.394	0.172	0	c2	ITGA4
0	0.789133	0.908	0.851	0	c2	KLF6
0	0.786844	0.774	0.734	0	c2	ANKRD12
0	0.783556	0.397	0.103	0	c2	OCIAD2
0	0.78189	0.277	0.067	0	c2	BATF
0	0.781653	0.441	0.158	0	c2	TSTD1
0	0.781412	0.991	0.986	0	c2	RPL34
0	0.780943	0.997	0.995	0	c2	RPL41
0	0.780463	0.667	0.338	0	c2	CD53
0	0.779552	0.997	0.929	0	c2	HLA-B
0	0.776986	0.994	0.994	0	c2	RPL3
0	0.773568	0.572	0.283	0	c2	LIMD2
0	0.771099	0.502	0.169	0	c2	HOPX
0	0.771012	0.615	0.453	0	c2	EVL
0	0.767889	0.974	0.961	0	c2	RPL36
0	0.759658	0.837	0.773	0	c2	SRSF7
0	0.759084	0.686	0.632	0	c2	GSTK1
0	0.757803	0.494	0.273	0	c2	ABRACL
0	0.75237	0.444	0.166	0	c2	SLC38A1
0	0.751417	0.995	0.991	0	c2	RPS7
0	0.745846	0.99	0.963	0	c2	HLA-C
0	0.744381	0.825	0.395	0	c2	HCST
0	0.743124	0.516	0.464	0	c2	MAF
0	0.739195	0.291	0.048	0	c2	SIT1
0	0.737731	0.917	0.898	0	c2	RPS10
0	0.736732	0.993	0.99	0	c2	RPL21
0	0.73646	0.675	0.457	0	c2	PPP2R5C
0	0.733161	0.995	0.992	0	c2	RPL18A
0	0.731305	0.574	0.411	0	c2	FNBP1
0	0.729746	0.984	0.971	0	c2	RPL27A
0	0.729331	0.749	0.706	0	c2	SF1
0	0.728676	0.345	0.174	0	c2	AC016831.5
0	0.728492	0.512	0.324	0	c2	2023-09-09
0	0.727577	0.975	0.919	0	c2	SH3BGRL3
0	0.724374	0.406	0.154	0	c2	RIPOR2
0	0.723428	0.547	0.29	0	c2	CCND3
0	0.72269	0.996	0.997	0	c2	RPL19
0	0.719881	0.846	0.863	0	c2	RPS26
0	0.718756	0.302	0.087	0	c2	OXNAD1
0	0.71637	0.974	0.952	0	c2	CALM1
0	0.715807	0.442	0.263	0	c2	CNOT6L
0	0.714697	0.995	0.993	0	c2	RPL32
0	0.708569	0.626	0.589	0	c2	CRIP1
0	0.707122	0.943	0.94	0	c2	ANXA1
0	0.706804	0.969	0.956	0	c2	RPL27
0	0.706246	0.523	0.249	0	c2	EVI2B
0	0.705785	0.993	0.992	0	c2	RPL14
0	0.695302	0.994	0.993	0	c2	RPL18
0	0.694901	0.451	0.428	0	c2	ANKRD28
0	0.693903	0.391	0.147	0	c2	GZMK
0	0.693268	0.319	0.089	0	c2	IKZF3
0	0.691824	0.998	0.999	0	c2	RPL13
0	0.690541	0.994	0.988	0	c2	RPS16
0	0.689328	0.303	0.068	0	c2	CD27
0	0.687192	0.362	0.165	0	c2	PARP8
0	0.680615	0.708	0.395	0	c2	DUSP2
0	0.679701	0.266	0.046	0	c2	CD28
0	0.679204	0.505	0.352	0	c2	AAK1
0	0.678725	0.326	0.172	0	c2	DUSP5
0	0.675356	0.505	0.245	0	c2	CEMIP2
0	0.674378	0.988	0.978	0	c2	RPL39
0	0.672797	0.455	0.231	0	c2	SLA
0	0.67164	0.995	0.994	0	c2	RPS6
0	0.669643	0.382	0.167	0	c2	CD4
0	0.669526	1	0.998	0	c2	MALAT1
0	0.669037	0.447	0.21	0	c2	BIRC3
0	0.667547	0.64	0.454	0	c2	TGFB1
0	0.667344	0.488	0.384	0	c2	SMCHD1
0	0.661489	0.313	0.105	0	c2	SVIP
0	0.658915	0.997	0.996	0	c2	RPL11
0	0.657306	0.25	0.047	0	c2	BICDL1
0	0.650443	0.301	0.084	0	c2	TMEM238
0	0.648351	0.353	0.211	0	c2	NCK2
0	0.648086	0.321	0.135	0	c2	GPRIN3
0	0.648002	0.402	0.219	0	c2	DOCK8
0	0.647867	0.989	0.983	0	c2	FAU
0	0.646745	0.326	0.109	0	c2	S1PR4
0	0.643779	0.314	0.102	0	c2	MYBL1
0	0.640888	0.41	0.301	0	c2	CDKN1B
0	0.639309	0.403	0.254	0	c2	CYLD
0	0.638903	0.989	0.983	0	c2	RPL26
0	0.634963	0.998	0.997	0	c2	RPLP1
0	0.629676	0.354	0.215	0	c2	TSPYL2
0	0.628827	0.468	0.347	0	c2	ZC3HAV1
0	0.628753	0.404	0.243	0	c2	CYTH1
0	0.627444	0.257	0.064	0	c2	CD226
0	0.626307	0.591	0.522	0	c2	ELF1
0	0.625881	0.842	0.823	0	c2	AES
0	0.625634	0.259	0.089	0	c2	GBP5
0	0.623242	0.389	0.178	0	c2	RNF125
0	0.622854	0.366	0.185	0	c2	CASP8
0	0.621329	0.546	0.499	0	c2	IDS
0	0.6201	0.995	0.995	0	c2	RPS3A
0	0.617128	0.953	0.896	0	c2	JUNB
0	0.616381	0.995	0.994	0	c2	RPL9
0	0.615817	0.997	0.996	0	c2	RPS4X
0	0.610575	0.639	0.631	0	c2	RPL36A
0	0.60912	0.874	0.876	0	c2	NOP53
0	0.609106	0.989	0.986	0	c2	RPL10A
0	0.608914	0.999	0.998	0	c2	TMSB4X
0	0.608815	0.467	0.209	0	c2	BIN2
0	0.607569	0.759	0.378	0	c2	LAPTM5
0	0.606798	0.346	0.135	0	c2	PTPN7
0	0.606405	0.311	0.145	0	c2	TC2N
0	0.605857	0.392	0.221	0	c2	STK17A
0	0.605363	0.997	0.994	0	c2	RPL13A
0	0.60365	0.574	0.479	0	c2	MYH9
0	0.601991	0.941	0.894	0	c2	PFN1
0	0.60112	0.554	0.443	0	c2	SLC2A3
0	0.597278	0.365	0.335	0	c2	NOSIP
0	0.596923	0.331	0.105	0	c2	SYTL1
0	0.59602	0.629	0.562	0	c2	ANP32B
0	0.594857	0.672	0.525	0	c2	LRRFIP1
0	0.594566	0.815	0.807	0	c2	HSPA8
0	0.593068	0.976	0.969	0	c2	RPL35
0	0.591366	0.507	0.441	0	c2	CKLF
0	0.590084	0.386	0.218	0	c2	IL10RA
0	0.589382	0.261	0.138	0	c2	SC5D
0	0.58639	0.446	0.365	0	c2	G3BP2
0	0.585413	0.583	0.47	0	c2	RARRES3
0	0.584602	0.987	0.984	0	c2	RPL37
0	0.580161	0.729	0.703	0	c2	RSRP1
0	0.578331	0.592	0.484	0	c2	DDIT4
0	0.577078	0.883	0.879	0	c2	NPM1
0	0.576285	0.701	0.376	0	c2	LCP1
0	0.57571	0.993	0.992	0	c2	RPL6
0	0.575551	0.585	0.206	0	c2	GZMM
0	0.572955	0.986	0.981	0	c2	RPL35A
0	0.5729	0.991	0.989	0	c2	RPS15
0	0.571927	0.436	0.327	0	c2	DIAPH1
0	0.571438	0.999	0.999	0	c2	RPL10
0	0.571332	0.277	0.113	0	c2	ARAP2
0	0.569274	0.44	0.33	0	c2	APBB1IP
0	0.564398	0.933	0.912	0	c2	ATP5F1E
0	0.564014	0.401	0.4	0	c2	CORO1B
0	0.562998	0.873	0.872	0	c2	TOMM7
0	0.560248	0.514	0.393	0	c2	ADGRE5
0	0.559244	0.297	0.175	0	c2	ERN1
0	0.559051	0.564	0.54	0	c2	MZT2A
0	0.558757	0.62	0.61	0	c2	GTF3A
0	0.556521	0.404	0.245	0	c2	APOBEC3G
0	0.556306	0.84	0.837	0	c2	COX7C
0	0.556198	0.889	0.879	0	c2	RPL36AL
0	0.554022	0.664	0.261	0	c2	CCL5
[truncated: 14,773 more rows]

## Sheet: celltype
p_val	avg_log2FC	pct.1	pct.2	p_val_adj	cluster	gene
0	5.05933	1	0.855	0	ASC	CFD
0	4.90144	0.979	0.377	0	ASC	APOD
0	4.80725	1	0.704	0	ASC	GSN
0	4.75457	1	0.656	0	ASC	DCN
0	4.533	0.998	0.565	0	ASC	MGP
0	4.48453	0.93	0.399	0	ASC	CXCL14
0	4.27488	0.999	0.345	0	ASC	COL1A2
0	4.20732	0.992	0.218	0	ASC	COL1A1
0	4.01404	0.999	0.263	0	ASC	COL6A2
0	3.8643	0.989	0.289	0	ASC	COL3A1
0	3.83954	0.994	0.182	0	ASC	CCDC80
0	3.82034	0.979	0.253	0	ASC	IGFBP6
0	3.81713	0.991	0.267	0	ASC	LUM
0	3.79495	0.97	0.162	0	ASC	WISP2
0	3.61782	0.983	0.149	0	ASC	FBLN1
0	3.55969	0.73	0.208	0	ASC	PLA2G2A
0	3.50786	0.995	0.186	0	ASC	C1S
0	3.5037	0.99	0.129	0	ASC	C1R
0	3.49251	0.991	0.235	0	ASC	SERPINF1
0	3.42313	0.986	0.159	0	ASC	C3
0	3.38804	0.934	0.171	0	ASC	MFAP5
0	3.37615	0.995	0.195	0	ASC	COL6A1
0	3.33907	0.975	0.156	0	ASC	CFH
0	3.32973	0.978	0.096	0	ASC	SOD3
0	3.31399	0.933	0.125	0	ASC	GPC3
0	3.27184	0.885	0.136	0	ASC	IGFBP5
0	3.21173	0.986	0.146	0	ASC	COL6A3
0	3.11737	0.969	0.106	0	ASC	MFAP4
0	3.11498	0.977	0.172	0	ASC	PLAC9
0	3.11065	0.98	0.167	0	ASC	MMP2
0	3.09159	0.972	0.117	0	ASC	TNXB
0	3.03557	0.746	0.085	0	ASC	MYOC
0	3.02956	0.99	0.22	0	ASC	SERPING1
0	3.02814	0.985	0.121	0	ASC	FBLN2
0	3.01879	0.97	0.236	0	ASC	CXCL12
0	2.94654	0.896	0.099	0	ASC	ADH1B
0	2.89292	0.915	0.106	0	ASC	FBN1
0	2.8804	0.94	0.091	0	ASC	DPT
0	2.86629	0.976	0.223	0	ASC	IGFBP4
0	2.83231	0.968	0.104	0	ASC	EFEMP1
0	2.82927	0.994	0.243	0	ASC	TIMP3
0	2.80157	0.973	0.167	0	ASC	FSTL1
0	2.70141	0.961	0.146	0	ASC	MGST1
0	2.64144	0.968	0.185	0	ASC	SPARC
0	2.5954	0.854	0.084	0	ASC	PCOLCE2
0	2.57644	0.966	0.089	0	ASC	PRRX1
0	2.56888	0.936	0.07	0	ASC	NTRK2
0	2.5541	0.951	0.193	0	ASC	S100A13
0	2.54887	0.893	0.137	0	ASC	NNMT
0	2.52593	0.954	0.093	0	ASC	PCOLCE
0	2.49341	0.887	0.088	0	ASC	CPE
0	2.47204	0.925	0.102	0	ASC	PLPP3
0	2.47109	0.913	0.159	0	ASC	GPX3
0	2.46965	0.95	0.08	0	ASC	AEBP1
0	2.42286	0.971	0.101	0	ASC	CALD1
0	2.41239	0.85	0.064	0	ASC	THY1
0	2.36161	0.917	0.055	0	ASC	NOVA1
0	2.36154	0.866	0.066	0	ASC	SRPX
0	2.3417	0.947	0.119	0	ASC	NUPR1
0	2.31782	0.933	0.131	0	ASC	EPHX1
0	2.30905	0.878	0.045	0	ASC	ABCA8
0	2.30458	0.951	0.076	0	ASC	MXRA8
0	2.30004	0.935	0.103	0	ASC	CTSK
0	2.28288	0.947	0.136	0	ASC	LGALS3BP
0	2.2503	0.944	0.097	0	ASC	LHFPL6
0	2.20036	0.91	0.073	0	ASC	SLIT3
0	2.1955	0.99	0.558	0	ASC	LAPTM4A
0	2.1901	0.988	0.375	0	ASC	TIMP2
0	2.18867	0.968	0.174	0	ASC	PMP22
0	2.18753	0.939	0.343	0	ASC	IGFBP7
0	2.15286	0.895	0.065	0	ASC	GAS1
0	2.13025	0.847	0.041	0	ASC	CD248
0	2.13017	0.959	0.202	0	ASC	SELENOM
0	2.12346	0.694	0.076	0	ASC	IGFBP3
0	2.11614	0.886	0.05	0	ASC	PDGFRL
0	2.11543	0.903	0.072	0	ASC	FBLN5
0	2.10151	0.914	0.057	0	ASC	PDGFRA
0	2.09304	0.926	0.069	0	ASC	NFIB
0	2.08782	0.948	0.107	0	ASC	CAVIN1
0	2.08193	0.91	0.104	0	ASC	HTRA1
0	2.05514	0.892	0.142	0	ASC	FHL1
0	2.04236	0.871	0.05	0	ASC	ABI3BP
0	2.02908	0.75	0.131	0	ASC	IGF1
0	2.02351	0.978	0.269	0	ASC	LRP1
0	2.00433	0.886	0.037	0	ASC	OLFML3
0	1.99702	0.829	0.129	0	ASC	LTBP4
0	1.99387	0.851	0.05	0	ASC	PODN
0	1.99211	0.888	0.046	0	ASC	SSPN
0	1.98732	0.813	0.042	0	ASC	SCARA5
0	1.98147	0.743	0.05	0	ASC	CILP
0	1.97423	0.948	0.211	0	ASC	CYBRD1
0	1.97294	0.855	0.052	0	ASC	ANGPTL2
0	1.94366	0.997	0.775	0	ASC	CD81
0	1.94274	0.92	0.092	0	ASC	HSPG2
0	1.88722	0.873	0.04	0	ASC	ISLR
0	1.87513	0.695	0.062	0	ASC	ACKR3
0	1.86919	0.645	0.139	0	ASC	CLU
0	1.86309	0.97	0.448	0	ASC	ITM2A
0	1.85969	0.908	0.121	0	ASC	NFIA
0	1.84242	0.768	0.055	0	ASC	RARRES2
0	1.83278	0.83	0.163	0	ASC	FN1
0	1.80217	0.836	0.052	0	ASC	FGF7
0	1.79659	0.753	0.04	0	ASC	SVEP1
0	1.77941	0.666	0.096	0	ASC	MT1M
0	1.7694	0.76	0.061	0	ASC	MEG3
0	1.75904	0.865	0.075	0	ASC	CD34
0	1.7479	0.848	0.071	0	ASC	CHRDL1
0	1.7392	0.993	0.736	0	ASC	ANXA2
0	1.72949	0.706	0.032	0	ASC	OGN
0	1.72866	0.803	0.091	0	ASC	ECM1
0	1.71343	0.592	0.054	0	ASC	CTHRC1
0	1.71106	0.613	0.023	0	ASC	SFRP1
0	1.70765	0.78	0.043	0	ASC	ITIH5
0	1.69725	0.864	0.148	0	ASC	SDC2
0	1.69628	0.873	0.091	0	ASC	LAMB2
0	1.69154	0.839	0.058	0	ASC	LAMC1
0	1.68559	0.698	0.101	0	ASC	TAGLN
0	1.68241	0.76	0.025	0	ASC	F10
0	1.66858	0.837	0.047	0	ASC	EBF1
0	1.66687	0.848	0.079	0	ASC	CAVIN3
0	1.65259	0.923	0.207	0	ASC	SPTBN1
0	1.65161	0.563	0.092	0	ASC	ADM
0	1.65085	0.891	0.124	0	ASC	FGFR1
0	1.64672	0.911	0.12	0	ASC	CAV1
0	1.64349	0.954	0.235	0	ASC	GPNMB
0	1.64184	0.824	0.037	0	ASC	DCLK1
0	1.6368	0.585	0.112	0	ASC	C11orf96
0	1.63282	0.839	0.083	0	ASC	FXYD1
0	1.62247	0.97	0.414	0	ASC	IFITM3
0	1.62109	0.795	0.206	0	ASC	GAS6
0	1.61368	0.759	0.054	0	ASC	COL12A1
0	1.6025	0.829	0.059	0	ASC	PDGFRB
0	1.60242	0.795	0.049	0	ASC	LAMA4
0	1.59613	0.669	0.031	0	ASC	FST
0	1.59599	0.804	0.051	0	ASC	CRYAB
0	1.59199	0.76	0.034	0	ASC	AKR1C1
0	1.57738	0.55	0.097	0	ASC	RASD1
0	1.57673	0.813	0.07	0	ASC	RAMP2
0	1.55552	0.776	0.045	0	ASC	NEGR1
0	1.55491	0.731	0.039	0	ASC	MAP1B
0	1.55354	0.874	0.173	0	ASC	LIMA1
0	1.55272	0.57	0.158	0	ASC	SLC5A3
0	1.54348	0.766	0.051	0	ASC	CYGB
0	1.54104	0.944	0.802	0	ASC	JUN
0	1.53794	0.814	0.15	0	ASC	VCAN
0	1.53748	0.907	0.203	0	ASC	PLTP
0	1.51341	0.523	0.061	0	ASC	CTGF
0	1.50954	0.764	0.04	0	ASC	COL5A2
0	1.50919	0.677	0.044	0	ASC	HTRA3
0	1.50065	0.773	0.051	0	ASC	PPIC
0	1.49447	1	0.968	0	ASC	VIM
0	1.48094	0.469	0.027	0	ASC	SFRP2
0	1.4761	0.683	0.052	0	ASC	COL4A1
0	1.47086	0.73	0.037	0	ASC	WNT11
0	1.45825	0.698	0.042	0	ASC	ELN
0	1.45521	0.716	0.03	0	ASC	CHL1
0	1.45351	0.639	0.028	0	ASC	GGT5
0	1.45078	0.906	0.272	0	ASC	NFIC
0	1.44898	0.569	0.06	0	ASC	RND3
0	1.4484	0.531	0.08	0	ASC	CYR61
0	1.44037	0.79	0.055	0	ASC	NFIX
0	1.43992	0.929	0.323	0	ASC	ZBTB20
0	1.4399	0.571	0.032	0	ASC	ADAMTS5
0	1.43723	0.744	0.369	0	ASC	EGR1
0	1.43624	0.766	0.038	0	ASC	SGCE
0	1.43449	0.655	0.03	0	ASC	CRABP2
0	1.43376	0.792	0.059	0	ASC	COPZ2
0	1.43343	0.91	0.239	0	ASC	TCF4
0	1.42816	0.716	0.06	0	ASC	ABCA9
0	1.42596	0.761	0.059	0	ASC	TSHZ2
0	1.42236	0.981	0.707	0	ASC	GPX4
0	1.42135	0.4	0.067	0	ASC	DEPP1
0	1.41682	0.559	0.065	0	ASC	TPPP3
0	1.4136	0.748	0.35	0	ASC	MRPS6
0	1.40626	0.994	0.827	0	ASC	CD63
0	1.4018	0.779	0.062	0	ASC	TFPI
0	1.40105	0.744	0.027	0	ASC	EGFR
0	1.40073	0.874	0.212	0	ASC	APP
0	1.39928	0.742	0.035	0	ASC	ECM2
0	1.39891	0.964	0.513	0	ASC	DSTN
0	1.39555	0.997	0.936	0	ASC	S100A10
0	1.39506	0.792	0.039	0	ASC	NDN
0	1.39506	0.748	0.032	0	ASC	MRC2
0	1.38996	0.627	0.179	0	ASC	MT1E
0	1.38915	0.817	0.123	0	ASC	CDKN1C
0	1.38827	0.601	0.034	0	ASC	CPXM1
0	1.38811	0.684	0.024	0	ASC	PRELP
0	1.38717	0.996	0.965	0	ASC	S100A6
0	1.3807	0.482	0.03	0	ASC	AADAC
0	1.38006	0.807	0.067	0	ASC	MYL9
0	1.3734	0.803	0.097	0	ASC	CTSF
0	1.36483	0.702	0.12	0	ASC	ADIRF
0	1.36034	0.57	0.259	0	ASC	MT1X
0	1.3598	0.534	0.024	0	ASC	ASPN
0	1.35749	0.676	0.029	0	ASC	PPL
0	1.35282	0.703	0.039	0	ASC	MEDAG
0	1.34265	0.689	0.031	0	ASC	LAMA2
0	1.33262	0.911	0.34	0	ASC	DDAH2
0	1.32928	0.568	0.023	0	ASC	COL14A1
0	1.32543	0.734	0.072	0	ASC	OAF
0	1.31996	0.692	0.039	0	ASC	DDR2
0	1.31964	0.671	0.045	0	ASC	COL4A2
0	1.317	0.843	0.224	0	ASC	CYB5A
0	1.31665	0.881	0.245	0	ASC	EMP1
0	1.31179	0.748	0.037	0	ASC	EFEMP2
0	1.30867	0.566	0.159	0	ASC	MYC
0	1.29924	0.314	0.03	0	ASC	SFRP4
0	1.29125	0.685	0.492	0	ASC	SOCS3
0	1.28436	0.856	0.175	0	ASC	MXRA7
0	1.28434	0.763	0.098	0	ASC	SPRY1
0	1.28246	0.99	0.608	0	ASC	LGALS3
0	1.28048	0.893	0.233	0	ASC	CD59
0	1.27411	0.834	0.205	0	ASC	CPQ
0	1.25249	0.879	0.248	0	ASC	TSPAN4
0	1.24591	0.73	0.067	0	ASC	MFGE8
0	1.24559	0.683	0.098	0	ASC	USP53
0	1.2447	0.736	0.139	0	ASC	ABCA6
0	1.2372	0.634	0.031	0	ASC	TWIST1
0	1.22963	0.685	0.023	0	ASC	VIT
0	1.22269	0.541	0.039	0	ASC	PROCR
0	1.22129	0.63	0.026	0	ASC	ANK2
0	1.22077	0.622	0.028	0	ASC	AKR1C2
0	1.20895	0.554	0.051	0	ASC	F3
0	1.20705	0.653	0.02	0	ASC	ZFHX4
0	1.19824	0.664	0.098	0	ASC	IFI27
0	1.1982	0.973	0.561	0	ASC	TIMP1
0	1.1976	0.678	0.05	0	ASC	SERPINH1
0	1.19721	0.543	0.124	0	ASC	KCNQ1OT1
0	1.19457	0.745	0.097	0	ASC	PAM
0	1.19442	0.778	0.155	0	ASC	ASPH
0	1.19433	0.86	0.285	0	ASC	CYB5R3
0	1.1922	0.658	0.234	0	ASC	APOE
0	1.17456	0.698	0.093	0	ASC	RHOBTB3
0	1.17348	0.898	0.341	0	ASC	LEPROT
0	1.17306	0.606	0.048	0	ASC	CLEC3B
0	1.17039	0.702	0.086	0	ASC	AXL
0	1.16149	0.761	0.187	0	ASC	RRAS
0	1.15572	0.662	0.032	0	ASC	SELENBP1
0	1.15543	0.629	0.025	0	ASC	AGTR1
0	1.15273	0.733	0.085	0	ASC	EMP2
0	1.15052	0.547	0.041	0	ASC	ANGPTL4
0	1.14734	0.617	0.031	0	ASC	MSX1
0	1.14101	0.82	0.224	0	ASC	IL6ST
0	1.13887	0.95	0.415	0	ASC	YBX3
0	1.13822	0.702	0.052	0	ASC	DLC1
0	1.13748	0.626	0.02	0	ASC	PTGES
0	1.13338	0.651	0.026	0	ASC	LARP6
0	1.12922	0.681	0.115	0	ASC	PLAGL1
0	1.12551	0.643	0.021	0	ASC	PCDH18
0	1.12543	0.499	0.071	0	ASC	C17orf58
0	1.12251	0.535	0.034	0	ASC	MEST
0	1.12124	0.562	0.026	0	ASC	HSPB6
0	1.11807	0.574	0.025	0	ASC	THBS2
0	1.11787	0.715	0.126	0	ASC	SESTD1
0	1.1151	0.292	0.031	0	ASC	PI16
0	1.11024	0.555	0.022	0	ASC	GDF10
0	1.10408	0.692	0.074	0	ASC	TCF7L2
0	1.10291	0.671	0.058	0	ASC	FAM114A1
0	1.10114	0.556	0.144	0	ASC	ID3
0	1.09807	0.83	0.232	0	ASC	TMEM176B
0	1.08828	0.422	0.045	0	ASC	SEMA3C
0	1.08284	0.766	0.183	0	ASC	METTL7A
0	1.07737	0.62	0.085	0	ASC	ERRFI1
0	1.0731	0.513	0.031	0	ASC	PTGIS
0	1.07285	0.742	0.158	0	ASC	TGFBR3
0	1.07265	0.765	0.197	0	ASC	REXO2
0	1.07243	0.969	0.696	0	ASC	EID1
0	1.0681	0.671	0.061	0	ASC	BEX3
0	1.06523	0.574	0.016	0	ASC	SPOCK1
0	1.06486	0.793	0.218	0	ASC	PRDX4
0	1.06397	0.632	0.1	0	ASC	ZNF503
0	1.06096	0.848	0.585	0	ASC	MT2A
0	1.05789	0.622	0.029	0	ASC	RBMS3
0	1.05668	0.525	0.023	0	ASC	ABCA10
0	1.05371	0.736	0.124	0	ASC	LTBP3
0	1.0533	0.664	0.05	0	ASC	FKBP9
0	1.04976	0.461	0.038	0	ASC	COL15A1
0	1.04937	0.585	0.029	0	ASC	COL5A1
0	1.04612	0.412	0.039	0	ASC	TNFAIP6
0	1.0454	0.635	0.062	0	ASC	RCN3
0	1.0442	0.567	0.045	0	ASC	DBN1
0	1.04356	0.545	0.019	0	ASC	ANGPTL1
0	1.04177	0.491	0.023	0	ASC	SMOC2
0	1.04141	0.515	0.018	0	ASC	DIO3OS
0	1.04045	0.572	0.029	0	ASC	AC245595.1
0	1.03994	0.65	0.023	0	ASC	TMEM98
0	1.03975	0.618	0.067	0	ASC	NBL1
0	1.03697	0.611	0.042	0	ASC	NID1
0	1.03467	0.586	0.017	0	ASC	XG
0	1.03227	0.331	0.054	0	ASC	MT1A
0	1.02874	0.836	0.321	0	ASC	HSPB1
0	1.02873	0.754	0.207	0	ASC	SCPEP1
0	1.02244	0.786	0.229	0	ASC	CD151
0	1.01867	0.627	0.047	0	ASC	COX7A1
0	1.01739	0.519	0.148	0	ASC	CCDC71L
0	1.01563	0.587	0.025	0	ASC	RUNX1T1
0	1.01254	0.648	0.043	0	ASC	CNN3
0	1.00462	0.915	0.47	0	ASC	TUBB
0	1.00314	0.625	0.041	0	ASC	S100A16
0	1.00047	0.509	0.011	0	ASC	AHNAK2
0	1.00021	0.997	0.939	0	ASC	ITM2B
0	0.995532	0.651	0.079	0	ASC	MPZL1
0	0.993253	0.784	0.346	0	ASC	RHOB
0	0.989704	0.865	0.356	0	ASC	ADD3
0	0.98949	0.607	0.033	0	ASC	SH3D19
0	0.988645	0.56	0.015	0	ASC	LRRN4CL
0	0.985876	0.718	0.152	0	ASC	VAT1
0	0.985847	0.634	0.198	0	ASC	DHRS3
0	0.985538	0.638	0.071	0	ASC	SASH1
0	0.984009	0.709	0.18	0	ASC	TMEM176A
0	0.978334	0.436	0.015	0	ASC	CYP4B1
0	0.978191	0.651	0.087	0	ASC	TCEAL9
0	0.978034	0.495	0.025	0	ASC	OSR2
0	0.977661	0.468	0.03	0	ASC	TNNT3
0	0.976822	0.523	0.055	0	ASC	CKB
0	0.975867	0.964	0.598	0	ASC	RTN4
0	0.974425	0.804	0.286	0	ASC	VEGFB
0	0.971274	0.586	0.043	0	ASC	IL11RA
0	0.966546	0.861	0.351	0	ASC	NENF
0	0.964671	0.826	0.126	0	ASC	GNG11
0	0.962971	0.725	0.174	0	ASC	RAB34
0	0.956288	0.638	0.062	0	ASC	PLPP1
0	0.955433	0.607	0.032	0	ASC	PLSCR4
0	0.955147	0.527	0.014	0	ASC	OMD
0	0.951841	0.716	0.169	0	ASC	PGRMC1
0	0.949852	0.85	0.335	0	ASC	KDELR1
0	0.946749	0.433	0.027	0	ASC	GALNT15
0	0.946031	0.669	0.178	0	ASC	DST
0	0.944275	0.607	0.033	0	ASC	CTTN
0	0.943828	0.813	0.295	0	ASC	VKORC1
0	0.939396	0.503	0.016	0	ASC	LMO3
0	0.939305	0.58	0.015	0	ASC	OLFML1
0	0.938778	0.561	0.043	0	ASC	CAB39L
0	0.935879	0.697	0.186	0	ASC	CALU
0	0.930563	0.653	0.161	0	ASC	TPM1
0	0.927783	0.518	0.023	0	ASC	LOX
0	0.925321	0.553	0.015	0	ASC	PRRX2
0	0.923775	0.612	0.045	0	ASC	GNG12
0	0.923538	0.55	0.029	0	ASC	MAP1A
0	0.922926	0.966	0.668	0	ASC	TMEM59
0	0.922824	0.543	0.017	0	ASC	BICC1
0	0.922049	0.628	0.096	0	ASC	PCYOX1
0	0.921496	0.498	0.029	0	ASC	AKAP12
0	0.921372	0.571	0.023	0	ASC	CMBL
0	0.919576	0.572	0.047	0	ASC	HIC1
0	0.919104	0.643	0.089	0	ASC	RCN1
0	0.910147	0.61	0.048	0	ASC	GSTM3
0	0.908451	0.692	0.178	0	ASC	EPB41L2
0	0.908143	0.878	0.343	0	ASC	MARCKS
0	0.900219	0.483	0.017	0	ASC	PTGFR
0	0.896069	0.566	0.016	0	ASC	GPX8
0	0.894032	0.59	0.136	0	ASC	UAP1
0	0.893761	0.635	0.082	0	ASC	BDH2
0	0.889331	0.54	0.021	0	ASC	CERCAM
0	0.88311	0.955	0.593	0	ASC	ANXA5
0	0.882476	0.642	0.092	0	ASC	AKR1C3
0	0.882083	0.492	0.017	0	ASC	BOC
0	0.881936	0.538	0.02	0	ASC	EMILIN1
0	0.881228	0.375	0.025	0	ASC	CYP26B1
0	0.881127	0.642	0.126	0	ASC	MTURN
0	0.876114	0.826	0.371	0	ASC	KLF9
0	0.874706	0.416	0.018	0	ASC	CP
0	0.874244	0.669	0.174	0	ASC	JDP2
0	0.871956	0.802	0.346	0	ASC	KDELR2
0	0.871458	0.458	0.019	0	ASC	VASN
0	0.870344	0.535	0.016	0	ASC	GLT8D2
0	0.869981	0.825	0.324	0	ASC	ADH5
0	0.867471	0.713	0.141	0	ASC	PDLIM1
0	0.866441	0.589	0.099	0	ASC	ABLIM1
0	0.86567	0.585	0.041	0	ASC	FERMT2
0	0.864372	0.553	0.02	0	ASC	TWIST2
0	0.863742	0.532	0.064	0	ASC	MMP14
0	0.862521	0.536	0.018	0	ASC	PALM
0	0.861478	0.634	0.127	0	ASC	ITGB5
0	0.860836	0.558	0.038	0	ASC	TNS2
0	0.855706	0.642	0.187	0	ASC	REV3L
0	0.853417	0.547	0.02	0	ASC	FKBP10
0	0.852259	0.514	0.021	0	ASC	NT5E
0	0.845906	0.894	0.491	0	ASC	NDFIP1
0	0.843718	0.843	0.389	0	ASC	ARID5B
0	0.8437	0.643	0.191	0	ASC	FILIP1L
0	0.843626	0.596	0.042	0	ASC	PLS3
0	0.839704	0.732	0.235	0	ASC	BASP1
0	0.839227	0.699	0.19	0	ASC	HEBP1
0	0.839188	0.474	0.013	0	ASC	CDH11
0	0.837492	0.51	0.117	0	ASC	PRSS23
0	0.836902	0.52	0.018	0	ASC	CLMP
0	0.836401	0.665	0.152	0	ASC	COPRS
0	0.836378	0.552	0.053	0	ASC	ACVRL1
0	0.834137	0.643	0.139	0	ASC	OSBPL1A
0	0.831624	0.837	0.355	0	ASC	ESD
0	0.826657	0.538	0.046	0	ASC	ANG
0	0.824706	0.517	0.04	0	ASC	PHLDA3
0	0.822947	0.454	0.046	0	ASC	ENPP2
0	0.821923	0.337	0.024	0	ASC	BGN
0	0.821361	0.578	0.074	0	ASC	TRIP10
0	0.820565	0.536	0.044	0	ASC	LRP3
0	0.818153	0.707	0.234	0	ASC	HDLBP
0	0.817052	0.677	0.218	0	ASC	SMIM14
0	0.815553	0.563	0.036	0	ASC	EHD2
0	0.814702	0.502	0.02	0	ASC	SSC5D
0	0.812323	0.53	0.031	0	ASC	SNX21
0	0.808906	0.548	0.043	0	ASC	TGFB1I1
0	0.808181	0.627	0.142	0	ASC	MAP3K20
0	0.807294	0.562	0.096	0	ASC	NAV1
0	0.80402	0.58	0.088	0	ASC	TMEM159
0	0.799381	0.615	0.135	0	ASC	ARHGAP21
0	0.798783	0.693	0.236	0	ASC	EEA1
0	0.79869	0.714	0.205	0	ASC	GINM1
0	0.798471	0.753	0.255	0	ASC	ARL2
0	0.798196	0.474	0.016	0	ASC	AR
0	0.791101	0.704	0.236	0	ASC	CD9
0	0.788973	0.612	0.159	0	ASC	PLBD1
0	0.788605	0.74	0.245	0	ASC	MORF4L2
0	0.788421	0.762	0.288	0	ASC	UBE2E3
0	0.788352	0.835	0.38	0	ASC	H2AFJ
0	0.787311	0.406	0.041	0	ASC	CCDC146
0	0.786478	0.6	0.176	0	ASC	TENT5A
0	0.786312	0.659	0.184	0	ASC	EVA1B
0	0.784633	0.47	0.017	0	ASC	SRPX2
0	0.784582	0.488	0.085	0	ASC	OLFML2B
0	0.783845	0.466	0.023	0	ASC	PKDCC
0	0.780156	0.439	0.015	0	ASC	SNAI2
0	0.779492	0.489	0.017	0	ASC	EMX2OS
0	0.775135	0.486	0.053	0	ASC	SPRY2
0	0.774807	0.879	0.424	0	ASC	PTMS
0	0.773082	0.525	0.026	0	ASC	RBFOX2
0	0.772919	0.729	0.258	0	ASC	SNX9
0	0.771557	0.447	0.014	0	ASC	GSTM5
0	0.769302	0.504	0.042	0	ASC	CD276
0	0.769207	0.646	0.121	0	ASC	CKS1B
0	0.764999	0.676	0.18	0	ASC	SNTB2
0	0.764779	0.525	0.049	0	ASC	PROS1
0	0.764508	0.822	0.26	0	ASC	CTSL
0	0.763027	0.734	0.24	0	ASC	CYSTM1
0	0.762556	0.519	0.022	0	ASC	ANKRD35
0	0.761365	0.881	0.524	0	ASC	PRDX6
0	0.760703	0.64	0.196	0	ASC	TRIOBP
0	0.75888	0.48	0.019	0	ASC	PBX1
0	0.758706	0.799	0.331	0	ASC	PDLIM2
0	0.755101	0.867	0.411	0	ASC	LAMP1
0	0.755049	0.497	0.023	0	ASC	TCF7L1
0	0.755038	0.583	0.125	0	ASC	TAX1BP3
0	0.752916	0.587	0.113	0	ASC	RTL8C
0	0.752396	0.93	0.571	0	ASC	MGST3
0	0.749614	0.428	0.014	0	ASC	EMX2
0	0.748402	0.741	0.296	0	ASC	RRBP1
0	0.748309	0.484	0.018	0	ASC	A4GALT
0	0.747338	0.465	0.025	0	ASC	AMOTL2
0	0.745854	0.594	0.123	0	ASC	SAV1
0	0.745493	0.712	0.247	0	ASC	PIGT
0	0.745298	0.586	0.12	0	ASC	ZBTB16
0	0.745007	0.985	0.811	0	ASC	LGALS1
0	0.743969	0.785	0.329	0	ASC	TGFBR2
0	0.743335	0.588	0.162	0	ASC	DSE
0	0.738947	0.389	0.035	0	ASC	LOXL1
0	0.73892	0.948	0.556	0	ASC	CEBPD
0	0.738886	0.728	0.248	0	ASC	HSPA1A
0	0.738523	0.541	0.109	0	ASC	PXDC1
0	0.736537	0.739	0.277	0	ASC	ANXA4
0	0.736236	0.534	0.058	0	ASC	CSF1
0	0.735388	0.349	0.012	0	ASC	LINC01133
0	0.735105	0.696	0.221	0	ASC	MAGED2
0	0.733153	0.791	0.329	0	ASC	DPYSL2
0	0.730807	0.799	0.362	0	ASC	NUCB1
0	0.730409	0.434	0.018	0	ASC	FRMD6
0	0.730111	0.49	0.028	0	ASC	CRNDE
0	0.727778	0.887	0.601	0	ASC	TUBA1A
0	0.727244	0.651	0.127	0	ASC	C1orf21
0	0.726593	0.457	0.042	0	ASC	DPYSL3
0	0.725801	0.943	0.638	0	ASC	PEBP1
0	0.723486	0.913	0.564	0	ASC	PRDX5
0	0.720785	0.772	0.314	0	ASC	AP3S1
0	0.720677	0.813	0.377	0	ASC	MTCH1
0	0.720664	0.492	0.023	0	ASC	PARVA
0	0.720594	0.717	0.244	0	ASC	TNFRSF1A
0	0.719825	0.357	0.011	0	ASC	ACKR4
0	0.719587	0.385	0.02	0	ASC	CRISPLD2
0	0.71925	0.619	0.115	0	ASC	COLEC12
0	0.718202	0.503	0.061	0	ASC	ZCCHC24
0	0.713053	0.355	0.01	0	ASC	ITGBL1
0	0.712959	0.326	0.012	0	ASC	CPB1
0	0.712567	0.644	0.183	0	ASC	TCEAL4
0	0.712335	0.464	0.04	0	ASC	CBR3
0	0.711057	0.464	0.028	0	ASC	NR2F2
0	0.710487	0.456	0.054	0	ASC	UGDH
0	0.708032	0.383	0.01	0	ASC	FIBIN
0	0.707461	0.542	0.119	0	ASC	PALLD
0	0.706503	0.531	0.074	0	ASC	MAP1LC3A
0	0.705777	0.444	0.018	0	ASC	COL16A1
0	0.705466	0.486	0.078	0	ASC	CAMK2N1
0	0.704572	0.353	0.024	0	ASC	ID4
0	0.704159	0.63	0.165	0	ASC	TMEM43
0	0.70083	0.446	0.025	0	ASC	GJA1
0	0.697777	0.826	0.417	0	ASC	GLUL
0	0.695907	0.546	0.133	0	ASC	PID1
0	0.694357	0.521	0.1	0	ASC	IL1R1
0	0.692957	0.539	0.105	0	ASC	MAP7D3
0	0.689788	0.903	0.521	0	ASC	C12orf57
0	0.688311	0.445	0.122	0	ASC	SOX4
0	0.687659	0.449	0.096	0	ASC	ALDH1A1
0	0.687637	0.9	0.607	0	ASC	ZFP36L1
0	0.687092	0.347	0.013	0	ASC	ITGA11
0	0.686174	0.649	0.19	0	ASC	FAM3C
0	0.684693	0.463	0.031	0	ASC	RBPMS
0	0.683803	0.474	0.052	0	ASC	DNM1
0	0.683546	0.773	0.35	0	ASC	ITGB1BP1
0	0.682029	0.896	0.917	0	ASC	FOS
0	0.680263	0.506	0.043	0	ASC	PKIG
0	0.680146	0.579	0.136	0	ASC	CALHM2
0	0.678964	0.425	0.013	0	ASC	KDELR3
0	0.678184	0.575	0.164	0	ASC	HCFC1R1
0	0.674923	0.981	0.833	0	ASC	CD99
0	0.674563	0.5	0.092	0	ASC	MYOF
0	0.669242	0.423	0.012	0	ASC	AOX1
0	0.669229	0.922	0.67	0	ASC	LDHA
0	0.668815	0.442	0.041	0	ASC	CEP126
0	0.66768	0.473	0.051	0	ASC	CTDSPL
0	0.666997	0.671	0.213	0	ASC	PSMB5
0	0.666327	0.557	0.113	0	ASC	PLEKHA5
0	0.664285	0.464	0.031	0	ASC	SNX7
0	0.663526	0.783	0.194	0	ASC	SPON2
0	0.663498	0.455	0.086	0	ASC	ADAMTSL4
0	0.661599	0.424	0.016	0	ASC	MIR99AHG
0	0.658889	0.507	0.068	0	ASC	2023-09-10
0	0.658603	0.27	0.013	0	ASC	FNDC1
0	0.657849	0.44	0.015	0	ASC	FBXO17
0	0.657773	0.299	0.031	0	ASC	LEPR
0	0.653653	0.752	0.315	0	ASC	LPP
0	0.652032	0.651	0.183	0	ASC	RRAGA
0	0.651937	0.477	0.057	0	ASC	KANK2
0	0.651816	0.751	0.336	0	ASC	ARF4
0	0.651762	0.385	0.013	0	ASC	GHR
0	0.650778	0.382	0.013	0	ASC	GFRA1
0	0.649187	0.576	0.123	0	ASC	GLT8D1
0	0.648554	0.379	0.017	0	ASC	GFPT2
0	0.648553	0.51	0.086	0	ASC	TRIP6
0	0.647004	0.43	0.052	0	ASC	CDC42EP4
0	0.64686	0.431	0.022	0	ASC	LPAR1
0	0.646723	0.74	0.303	0	ASC	NDUFS4
0	0.646698	0.386	0.01	0	ASC	MFAP2
0	0.644494	0.671	0.22	0	ASC	CARHSP1
0	0.64417	0.929	0.639	0	ASC	NUCKS1
0	0.642433	0.907	0.556	0	ASC	SQSTM1
0	0.642128	0.63	0.206	0	ASC	EPS8
0	0.641838	0.416	0.015	0	ASC	HSPB2
0	0.640866	0.487	0.072	0	ASC	ARMCX1
0	0.640072	0.336	0.008	0	ASC	CNTFR
0	0.638761	0.865	0.468	0	ASC	SRI
0	0.634864	0.358	0.017	0	ASC	FILIP1
0	0.634862	0.408	0.013	0	ASC	P4HA2
0	0.633468	0.984	0.348	0	ASC	SELENOP
0	0.63209	0.324	0.007	0	ASC	OSR1
0	0.631515	0.393	0.032	0	ASC	FSTL3
0	0.631164	0.409	0.011	0	ASC	HOXC9
0	0.630103	0.405	0.017	0	ASC	SMARCA1
0	0.629994	0.391	0.015	0	ASC	TMEM119
0	0.627488	0.287	0.124	0	ASC	CCL2
0	0.62645	0.707	0.289	0	ASC	SEC31A
0	0.625166	0.64	0.195	0	ASC	ARL1
0	0.625031	0.428	0.032	0	ASC	ENAH
0	0.623202	0.357	0.019	0	ASC	PLEKHH2
0	0.622675	0.394	0.018	0	ASC	ADAMTS2
0	0.621267	0.518	0.094	0	ASC	MYO1C
0	0.620722	0.39	0.014	0	ASC	CDON
0	0.615823	0.404	0.021	0	ASC	EBF3
0	0.615735	0.908	0.542	0	ASC	RNH1
0	0.61392	0.497	0.057	0	ASC	TPM2
0	0.609002	0.523	0.148	0	ASC	FAM13A
0	0.607399	0.739	0.311	0	ASC	CHD9
0	0.606903	0.45	0.051	0	ASC	KDELC2
0	0.605638	0.407	0.056	0	ASC	ROBO3
0	0.60548	0.412	0.038	0	ASC	PHLDB1
0	0.604255	0.833	0.448	0	ASC	ATRAID
0	0.603665	0.401	0.056	0	ASC	SLC29A1
0	0.602702	0.37	0.011	0	ASC	AP001528.2
0	0.602009	0.92	0.606	0	ASC	RABAC1
0	0.600475	0.344	0.016	0	ASC	ISM1
0	0.600249	0.408	0.099	0	ASC	TMEM37
0	0.599673	0.596	0.188	0	ASC	ANTXR2
0	0.59948	0.399	0.03	0	ASC	ANTXR1
0	0.598816	0.496	0.094	0	ASC	ZNF358
0	0.598415	0.292	0.012	0	ASC	PCDH9
0	0.598299	0.536	0.115	0	ASC	AAMDC
0	0.598038	0.644	0.224	0	ASC	KDSR
0	0.597836	0.345	0.012	0	ASC	CDO1
0	0.596153	0.426	0.037	0	ASC	TUSC1
0	0.594234	0.363	0.024	0	ASC	KHDRBS3
0	0.59365	0.419	0.028	0	ASC	FKBP7
0	0.592513	0.55	0.146	0	ASC	CUTC
0	0.591467	0.396	0.032	0	ASC	TLN2
0	0.590784	0.266	0.016	0	ASC	GPRC5A
0	0.590037	0.617	0.22	0	ASC	IMPDH2
0	0.588702	0.599	0.209	0	ASC	PCBD1
0	0.588162	0.298	0.009	0	ASC	VEGFD
0	0.587898	0.934	0.619	0	ASC	PRDX1
0	0.587879	0.827	0.443	0	ASC	MRFAP1
0	0.587742	0.527	0.159	0	ASC	NRP1
0	0.587647	0.363	0.015	0	ASC	GULP1
0	0.586809	0.358	0.051	0	ASC	LTBP2
0	0.585927	0.391	0.08	0	ASC	H1F0
0	0.58364	0.699	0.278	0	ASC	LMAN1
0	0.582279	0.459	0.089	0	ASC	TP53I3
0	0.581887	0.622	0.191	0	ASC	BAD
0	0.581097	0.373	0.01	0	ASC	MRGPRF
0	0.578706	0.629	0.206	0	ASC	C1orf123
0	0.578357	0.498	0.105	0	ASC	HYI
0	0.577942	0.509	0.106	0	ASC	DTWD1
0	0.577399	0.508	0.129	0	ASC	SLC44A1
0	0.577091	0.515	0.13	0	ASC	PIP4P2
0	0.576904	0.571	0.153	0	ASC	AK3
0	0.575402	0.87	0.537	0	ASC	MYADM
0	0.574711	0.808	0.386	0	ASC	TMEM14C
0	0.574587	0.442	0.07	0	ASC	RECK
0	0.574319	0.376	0.017	0	ASC	LRP6
0	0.574185	0.546	0.153	0	ASC	CBR1
0	0.573695	0.437	0.049	0	ASC	COL18A1
0	0.57358	0.608	0.195	0	ASC	SLC39A1
0	0.572448	0.44	0.039	0	ASC	SGCB
0	0.571908	0.308	0.008	0	ASC	ADH1C
0	0.570053	0.361	0.016	0	ASC	LMOD1
0	0.568914	0.318	0.016	0	ASC	ANGPT1
0	0.567831	0.552	0.159	0	ASC	FNDC3B
0	0.567752	0.387	0.021	0	ASC	TPST1
0	0.565534	0.475	0.076	0	ASC	TMEM9
0	0.565392	0.43	0.044	0	ASC	IFIT1
0	0.565204	0.521	0.128	0	ASC	SPART
0	0.564716	0.518	0.185	0	ASC	PLXDC2
0	0.564209	0.704	0.298	0	ASC	CRTAP
0	0.561784	0.31	0.011	0	ASC	TSKU
0	0.561748	0.417	0.047	0	ASC	GNA11
0	0.561624	0.302	0.008	0	ASC	MXRA5
0	0.561143	0.333	0.012	0	ASC	MME
0	0.560638	0.529	0.12	0	ASC	ZFYVE21
0	0.560635	0.497	0.108	0	ASC	ZEB1
0	0.560525	0.536	0.183	0	ASC	TUBB6
0	0.560147	0.345	0.016	0	ASC	NID2
0	0.559131	0.385	0.014	0	ASC	PDLIM4
0	0.558874	0.368	0.022	0	ASC	FZD4
0	0.558267	0.809	0.447	0	ASC	BSG
0	0.557805	0.607	0.206	0	ASC	NDRG1
0	0.556423	0.328	0.022	0	ASC	NEXN
0	0.556369	0.561	0.228	0	ASC	GAS7
0	0.555305	0.358	0.017	0	ASC	PHGDH
0	0.555078	0.318	0.008	0	ASC	PQLC2L
0	0.553155	0.842	0.501	0	ASC	P4HB
0	0.552865	0.34	0.011	0	ASC	AL078639.1
0	0.551332	0.414	0.043	0	ASC	PPFIBP1
0	0.551223	0.588	0.228	0	ASC	PIH1D1
0	0.549667	0.574	0.191	0	ASC	TSPAN3
0	0.549519	0.543	0.153	0	ASC	C15orf61
0	0.546793	0.654	0.259	0	ASC	GRINA
0	0.542384	0.37	0.019	0	ASC	HOXA10
0	0.542113	0.348	0.019	0	ASC	ADAM33
0	0.540934	0.367	0.019	0	ASC	PTPRG
0	0.540749	0.724	0.324	0	ASC	SAT2
0	0.540635	0.485	0.128	0	ASC	SYNE3
0	0.539994	0.411	0.029	0	ASC	NCKAP1
0	0.537965	0.304	0.01	0	ASC	C1QTNF7
0	0.537909	0.39	0.049	0	ASC	CKAP4
0	0.535727	0.369	0.049	0	ASC	CCND1
0	0.535346	0.347	0.013	0	ASC	RAI2
0	0.533664	0.62	0.274	0	ASC	ZNF106
0	0.533594	0.686	0.296	0	ASC	RTN3
0	0.533515	0.353	0.009	0	ASC	FMOD
0	0.530597	0.954	0.76	0	ASC	PPIB
0	0.53046	0.334	0.055	0	ASC	HSD3B7
0	0.530117	0.445	0.092	0	ASC	ITGAV
0	0.529646	0.506	0.132	0	ASC	C5orf15
0	0.52896	0.465	0.086	0	ASC	RTL8A
0	0.528734	0.54	0.154	0	ASC	CDK4
0	0.52849	0.618	0.259	0	ASC	UBL3
0	0.527707	0.538	0.183	0	ASC	GOLIM4
0	0.527686	0.478	0.108	0	ASC	GCSH
0	0.527636	0.469	0.13	0	ASC	SLC43A3
0	0.526249	0.925	0.659	0	ASC	DYNLL1
0	0.52548	0.374	0.073	0	ASC	CLEC11A
0	0.524413	0.333	0.014	0	ASC	SHOX2
0	0.522882	0.266	0.012	0	ASC	SMOC1
0	0.522826	0.35	0.018	0	ASC	DIXDC1
0	0.521708	0.383	0.042	0	ASC	MAN1C1
0	0.521163	0.307	0.01	0	ASC	SCARA3
0	0.521151	0.444	0.102	0	ASC	NAGLU
0	0.520033	0.363	0.015	0	ASC	PHYHD1
0	0.519601	0.577	0.234	0	ASC	ADI1
0	0.519575	0.669	0.274	0	ASC	NTAN1
0	0.518963	0.267	0.009	0	ASC	ANGPTL5
0	0.515233	0.351	0.012	0	ASC	TMEM54
0	0.514646	0.516	0.159	0	ASC	FUCA2
0	0.514596	0.481	0.121	0	ASC	SLC39A7
0	0.514073	0.722	0.401	0	ASC	PPP1R14B
0	0.512784	0.428	0.073	0	ASC	MYL6B
0	0.512085	0.401	0.054	0	ASC	PTGR1
0	0.508886	0.467	0.097	0	ASC	ECHDC2
0	0.507539	0.391	0.049	0	ASC	ADCY3
0	0.506855	0.723	0.372	0	ASC	TTC3
0	0.506389	0.509	0.148	0	ASC	MSRB2
0	0.503888	0.298	0.014	0	ASC	FLRT2
0	0.501916	0.594	0.23	0	ASC	AHCYL1
0	0.501585	0.345	0.017	0	ASC	IL33
0	0.501289	0.461	0.105	0	ASC	UACA
0	0.500662	0.365	0.041	0	ASC	ZNF704
0	0.500643	0.348	0.045	0	ASC	PDGFD
0	0.499822	0.585	0.201	0	ASC	CDIPT
0	0.498775	0.31	0.013	0	ASC	VGLL3
0	0.498762	0.639	0.245	0	ASC	ALDH2
0	0.497994	0.856	0.519	0	ASC	SELENOW
0	0.497334	0.413	0.095	0	ASC	MARVELD1
0	0.495393	0.448	0.074	0	ASC	FEZ1
0	0.49457	0.542	0.153	0	ASC	PGRMC2
0	0.494438	0.345	0.022	0	ASC	NUMBL
0	0.491695	0.901	0.56	0	ASC	SNX3
0	0.491367	0.399	0.052	0	ASC	MANBAL
0	0.490915	0.984	0.559	0	ASC	PSAP
0	0.490394	0.833	0.475	0	ASC	TACC1
0	0.489667	0.344	0.037	0	ASC	FAXDC2
0	0.487932	0.321	0.012	0	ASC	SOBP
0	0.487774	0.288	0.007	0	ASC	BMP4
0	0.486981	0.441	0.111	0	ASC	SETD7
0	0.486093	0.279	0.009	0	ASC	SEMA3D
0	0.484847	0.519	0.149	0	ASC	EI24
0	0.483206	0.368	0.036	0	ASC	LDB2
0	0.48286	0.326	0.008	0	ASC	HOXC10
0	0.482792	0.425	0.08	0	ASC	HIBADH
0	0.482162	0.387	0.069	0	ASC	CD109
0	0.481702	0.357	0.023	0	ASC	FAM92A
0	0.481385	0.715	0.365	0	ASC	CLTB
0	0.481304	0.623	0.235	0	ASC	SCARB2
0	0.481097	0.387	0.038	0	ASC	ARHGAP29
0	0.480046	0.543	0.157	0	ASC	ECI2
0	0.479702	0.251	0.006	0	ASC	SERPINA5
0	0.478678	0.849	0.53	0	ASC	SEC62
0	0.478669	0.354	0.04	0	ASC	RASSF8
0	0.477625	0.593	0.248	0	ASC	IL13RA1
0	0.476902	0.351	0.037	0	ASC	RAB3IL1
0	0.476884	0.76	0.404	0	ASC	2023-09-02
0	0.476665	0.312	0.023	0	ASC	SNED1
0	0.47619	0.439	0.089	0	ASC	CLIC4
0	0.475987	0.333	0.049	0	ASC	ADAMTS1
0	0.475728	0.536	0.184	0	ASC	CSRP1
0	0.474887	0.405	0.065	0	ASC	CYP27A1
0	0.473964	0.673	0.291	0	ASC	PTPRA
0	0.4736	0.615	0.24	0	ASC	TNFSF10
0	0.473443	0.321	0.009	0	ASC	HOXC6
0	0.473301	0.619	0.249	0	ASC	YIPF3
0	0.473135	0.349	0.05	0	ASC	SETBP1
0	0.472907	0.429	0.074	0	ASC	MAGEH1
0	0.471408	0.376	0.076	0	ASC	ARHGAP24
0	0.471374	0.316	0.019	0	ASC	TPBG
0	0.470681	0.777	0.41	0	ASC	SH3BP5
0	0.470529	0.379	0.135	0	ASC	ANKRD36C
0	0.470453	0.686	0.291	0	ASC	SYPL1
0	0.470347	0.514	0.164	0	ASC	SORBS3
0	0.469835	0.431	0.102	0	ASC	NFE2L1
0	0.469714	0.462	0.14	0	ASC	IPO5
0	0.469704	0.361	0.105	0	ASC	TRIO
0	0.46913	0.33	0.025	0	ASC	THBS3
0	0.46892	0.27	0.01	0	ASC	INMT
0	0.467638	0.481	0.325	0	ASC	CDKN1A
0	0.467161	0.667	0.293	0	ASC	HEXB
0	0.466816	0.619	0.251	0	ASC	CCPG1
0	0.46517	0.379	0.031	0	ASC	NRN1
0	0.464931	0.577	0.205	0	ASC	TCEAL8
0	0.463417	0.316	0.021	0	ASC	SPSB1
0	0.463358	0.461	0.147	0	ASC	SLC27A3
0	0.463112	0.721	0.367	0	ASC	OS9
0	0.4631	0.309	0.01	0	ASC	GSC
0	0.462711	0.505	0.155	0	ASC	SSBP2
0	0.46253	0.687	0.31	0	ASC	LAMP2
0	0.462245	0.858	0.518	0	ASC	FKBP1A
0	0.462192	0.54	0.195	0	ASC	CHPT1
0	0.461911	0.67	0.287	0	ASC	SLC2A4RG
0	0.460814	0.519	0.177	0	ASC	ROCK2
0	0.460814	0.419	0.099	0	ASC	ALDH3A2
0	0.460635	0.636	0.283	0	ASC	ILK
0	0.460074	0.357	0.038	0	ASC	TULP3
0	0.459013	0.696	0.312	0	ASC	LRP10
0	0.458856	0.376	0.078	0	ASC	CPED1
0	0.458732	0.348	0.036	0	ASC	C16orf45
0	0.458489	0.458	0.125	0	ASC	NME4
0	0.457863	0.377	0.083	0	ASC	SRGAP1
0	0.45691	0.459	0.111	0	ASC	BOD1
0	0.456883	0.702	0.328	0	ASC	GLG1
0	0.456672	0.31	0.01	0	ASC	TBX15
0	0.456649	0.364	0.049	0	ASC	IL15RA
0	0.456223	0.719	0.359	0	ASC	CAMLG
0	0.455247	0.354	0.048	0	ASC	PKD2
0	0.455087	0.523	0.2	0	ASC	NOTCH2
0	0.454419	0.38	0.055	0	ASC	EPN2
0	0.453633	0.534	0.361	0	ASC	ATF3
0	0.453524	0.451	0.12	0	ASC	SH3GL1
0	0.451595	0.91	0.634	0	ASC	DAD1
0	0.451535	0.309	0.013	0	ASC	MEIS2
0	0.45133	0.447	0.139	0	ASC	ANPEP
0	0.451123	0.358	0.07	0	ASC	PER3
0	0.450157	0.593	0.244	0	ASC	CD302
0	0.449022	0.519	0.167	0	ASC	OAT
0	0.448533	0.799	0.438	0	ASC	YWHAE
0	0.448207	0.327	0.035	0	ASC	AP002884.1
0	0.447145	0.557	0.22	0	ASC	YIF1A
0	0.446784	0.306	0.013	0	ASC	TEAD1
0	0.445445	0.485	0.137	0	ASC	VGLL4
0	0.445249	0.29	0.007	0	ASC	CYS1
0	0.444939	0.957	0.427	0	ASC	FCGRT
0	0.444578	0.261	0.006	0	ASC	MASP1
0	0.444423	0.567	0.237	0	ASC	TNFAIP2
0	0.44372	0.284	0.009	0	ASC	STEAP1
0	0.443556	0.325	0.018	0	ASC	HRCT1
0	0.443451	0.27	0.006	0	ASC	SLIT2
0	0.443436	0.42	0.12	0	ASC	LTBR
0	0.442893	0.675	0.304	0	ASC	TMEM109
0	0.442883	0.479	0.135	0	ASC	PHYH
0	0.442549	0.623	0.306	0	ASC	MTRNR2L8
0	0.441655	0.654	0.292	0	ASC	DYNC1I2
0	0.440849	0.331	0.029	0	ASC	LAPTM4B
0	0.440504	0.71	0.359	0	ASC	NORAD
0	0.440297	0.321	0.025	0	ASC	TNKS1BP1
0	0.439689	0.305	0.012	0	ASC	ZNF521
0	0.437319	0.513	0.166	0	ASC	MAPK3
0	0.436726	0.416	0.101	0	ASC	PXK
0	0.436706	0.279	0.009	0	ASC	PRICKLE1
0	0.4366	0.533	0.167	0	ASC	IFT57
0	0.436263	0.279	0.013	0	ASC	EBF2
0	0.435873	0.32	0.019	0	ASC	YAP1
0	0.435811	0.36	0.074	0	ASC	RNF24
0	0.435751	0.572	0.23	0	ASC	CTNNA1
0	0.43568	0.269	0.009	0	ASC	KAZALD1
0	0.435481	0.446	0.123	0	ASC	PINK1
0	0.435271	0.453	0.11	0	ASC	DEXI
0	0.435154	0.323	0.123	0	ASC	CREB5
0	0.434979	0.601	0.254	0	ASC	AKR7A2
0	0.434595	0.303	0.018	0	ASC	NPR1
0	0.434543	0.569	0.218	0	ASC	TFG
0	0.434198	0.332	0.019	0	ASC	CDC42EP5
0	0.433348	0.441	0.103	0	ASC	RDH14
0	0.430767	0.567	0.177	0	ASC	TSC22D1
0	0.430765	0.778	0.43	0	ASC	MYDGF
0	0.430261	0.289	0.008	0	ASC	GLI3
0	0.430247	0.493	0.156	0	ASC	MVB12A
0	0.42951	0.384	0.087	0	ASC	HSPA1B
0	0.428873	0.643	0.333	0	ASC	PTEN
0	0.428828	0.479	0.157	0	ASC	GOLGA2
0	0.427469	0.896	0.926	0	ASC	ZFP36
0	0.425879	0.433	0.108	0	ASC	WASL
0	0.425288	0.263	0.006	0	ASC	CREB3L1
0	0.424924	0.301	0.039	0	ASC	ACACB
0	0.424855	0.752	0.405	0	ASC	ETFB
0	0.424832	0.277	0.023	0	ASC	NUAK1
0	0.424072	0.302	0.053	0	ASC	HES1
0	0.42364	0.53	0.184	0	ASC	ARPC1A
0	0.422077	0.517	0.174	0	ASC	ZNF22
0	0.421187	0.326	0.053	0	ASC	SPATA6
0	0.420823	0.277	0.019	0	ASC	GPC4
0	0.420609	0.368	0.075	0	ASC	ZC2HC1A
0	0.419862	0.892	0.579	0	ASC	WASF2
0	0.419653	0.964	0.748	0	ASC	GSTP1
0	0.419431	0.601	0.236	0	ASC	HNMT
0	0.418724	0.754	0.392	0	ASC	COMT
0	0.418636	0.276	0.006	0	ASC	GXYLT2
0	0.41843	0.362	0.087	0	ASC	BST1
0	0.41749	0.842	0.467	0	ASC	RBPJ
0	0.416619	0.458	0.166	0	ASC	PDE4DIP
0	0.416531	0.266	0.008	0	ASC	PLA2R1
0	0.416447	0.649	0.289	0	ASC	SMIM19
0	0.415728	0.272	0.005	0	ASC	BHMT2
0	0.414884	0.491	0.165	0	ASC	TXNDC15
0	0.414573	0.304	0.021	0	ASC	TMEM47
0	0.414099	0.275	0.015	0	ASC	KITLG
0	0.413761	0.458	0.121	0	ASC	BNIP3
0	0.413707	0.275	0.014	0	ASC	ROBO1
0	0.413653	0.719	0.347	0	ASC	HSBP1
0	0.412673	0.818	0.429	0	ASC	PRDX2
0	0.412183	0.622	0.245	0	ASC	CPNE3
0	0.411468	0.272	0.028	0	ASC	CDC42EP2
0	0.411425	0.275	0.017	0	ASC	SH3PXD2B
0	0.411358	0.574	0.249	0	ASC	SEC63
0	0.410699	0.733	0.377	0	ASC	PSMG2
0	0.410412	0.34	0.032	0	ASC	CBY1
0	0.40964	0.845	0.536	0	ASC	FKBP8
0	0.409499	0.955	0.818	0	ASC	CCNI
0	0.4091	0.47	0.167	0	ASC	CAMK2D
0	0.408121	0.27	0.011	0	ASC	WASF3
0	0.407151	0.258	0.011	0	ASC	FNDC4
0	0.406892	0.298	0.027	0	ASC	RARG
0	0.405763	0.256	0.015	0	ASC	MATN2
0	0.40573	0.52	0.159	0	ASC	ABHD14A
0	0.405461	0.285	0.015	0	ASC	PXDN
0	0.405438	0.303	0.018	0	ASC	GSTA4
0	0.405227	0.316	0.052	0	ASC	TRIM47
0	0.403595	0.741	0.415	0	ASC	PHPT1
0	0.402497	0.283	0.02	0	ASC	LINC02381
0	0.401837	0.278	0.011	0	ASC	ANKRD65
0	0.40162	0.426	0.077	0	ASC	NPDC1
0	0.401472	0.44	0.147	0	ASC	AZI2
0	0.400889	0.92	0.685	0	ASC	MORF4L1
0	0.400843	0.901	0.633	0	ASC	SOD1
0	0.400551	0.285	0.019	0	ASC	ST5
0	0.400012	0.395	0.109	0	ASC	H6PD
0	0.399853	0.423	0.116	0	ASC	SMAD5
0	0.398756	0.382	0.15	0	ASC	MID1IP1
0	0.398681	0.32	0.051	0	ASC	BACE1
0	0.398286	0.438	0.127	0	ASC	ACAT1
0	0.398055	0.273	0.011	0	ASC	KIRREL1
0	0.397187	0.528	0.18	0	ASC	MGLL
0	0.396963	0.329	0.059	0	ASC	CDKN2C
0	0.396941	0.401	0.136	0	ASC	DAAM1
0	0.396877	0.294	0.055	0	ASC	IFIT3
0	0.396841	0.582	0.253	0	ASC	SPOP
0	0.395796	0.562	0.229	0	ASC	CTDSP2
0	0.395264	0.277	0.033	0	ASC	HILPDA
0	0.394933	0.252	0.013	0	ASC	ABCC9
0	0.393825	0.659	0.253	0	ASC	MAN1A1
0	0.393792	0.452	0.137	0	ASC	RFNG
0	0.393715	0.33	0.054	0	ASC	EFHC1
0	0.393646	0.397	0.105	0	ASC	FAM210B
0	0.393005	0.675	0.331	0	ASC	PPP1CC
0	0.392858	0.29	0.056	0	ASC	GEM
0	0.391803	0.286	0.065	0	ASC	PLAU
0	0.391599	0.459	0.141	0	ASC	SUN1
0	0.390227	0.425	0.146	0	ASC	DLGAP4
0	0.389197	0.408	0.135	0	ASC	ITPRIPL2
0	0.388835	0.67	0.301	0	ASC	NUCB2
0	0.388804	0.657	0.361	0	ASC	IFI27L2
0	0.388081	0.321	0.052	0	ASC	TRAM2
0	0.387555	0.898	0.601	0	ASC	SEC11A
0	0.386845	0.645	0.291	0	ASC	BIN1
0	0.386109	1	0.996	0	ASC	MT-ND1
0	0.386087	0.566	0.239	0	ASC	NCOA7
0	0.3859	0.509	0.196	0	ASC	ATL3
0	0.38518	0.466	0.165	0	ASC	AHI1
0	0.384956	0.7	0.35	0	ASC	SDF4
0	0.384404	0.336	0.084	0	ASC	ZNF703
0	0.38419	0.301	0.039	0	ASC	UBTD2
0	0.384072	0.268	0.017	0	ASC	ADGRA2
0	0.382775	0.272	0.019	0	ASC	TBC1D16
0	0.382214	0.272	0.014	0	ASC	AC068888.1
0	0.382118	0.753	0.38	0	ASC	KLF4
0	0.381141	0.385	0.078	0	ASC	CFL2
0	0.380965	0.34	0.075	0	ASC	ABL1
0	0.380777	0.484	0.171	0	ASC	MBNL2
0	0.380743	0.413	0.12	0	ASC	RNF146
0	0.380247	0.278	0.026	0	ASC	PTPN13
0	0.379569	0.274	0.016	0	ASC	DSEL
0	0.379198	0.327	0.05	0	ASC	SNTA1
0	0.378656	0.414	0.172	0	ASC	ABHD5
0	0.378642	0.998	0.598	0	ASC	CST3
0	0.378276	0.726	0.394	0	ASC	TMED2
0	0.37767	0.3	0.038	0	ASC	CDC42BPA
0	0.376768	0.324	0.07	0	ASC	PER2
0	0.376479	0.428	0.133	0	ASC	ARL3
0	0.37647	0.512	0.197	0	ASC	AIDA
0	0.376253	0.349	0.082	0	ASC	C2
0	0.375968	0.486	0.174	0	ASC	WDR13
0	0.37546	0.306	0.041	0	ASC	C1RL
0	0.375409	0.29	0.048	0	ASC	ASAP2
0	0.374177	0.276	0.029	0	ASC	CDK14
0	0.373746	0.653	0.315	0	ASC	RNASEH2C
0	0.373725	0.615	0.294	0	ASC	ERGIC3
0	0.373575	0.379	0.087	0	ASC	CNRIP1
0	0.373509	0.273	0.028	0	ASC	DYNC2H1
0	0.373497	0.642	0.304	0	ASC	DCTN2
0	0.373338	0.256	0.007	0	ASC	P3H3
0	0.37316	0.28	0.024	0	ASC	B4GALT2
0	0.372462	0.319	0.081	0	ASC	SPRYD3
0	0.372441	0.483	0.179	0	ASC	SVBP
0	0.372033	0.292	0.037	0	ASC	DOCK1
0	0.370912	0.392	0.102	0	ASC	ATN1
0	0.370879	1	0.996	0	ASC	MT-ND4
0	0.370802	0.323	0.054	0	ASC	LZTS2
0	0.370586	0.284	0.046	0	ASC	JAG1
0	0.36903	0.365	0.038	0	ASC	CAV2
0	0.368662	0.298	0.067	0	ASC	INSR
0	0.368657	0.796	0.467	0	ASC	OSTC
0	0.36849	0.975	0.821	0	ASC	S100A11
0	0.368146	0.484	0.177	0	ASC	CHID1
0	0.367564	0.608	0.279	0	ASC	GRHPR
0	0.367538	0.271	0.022	0	ASC	ZHX3
0	0.367232	0.331	0.069	0	ASC	PPARG
0	0.367225	0.68	0.343	0	ASC	UGP2
0	0.36706	0.422	0.136	0	ASC	UROD
0	0.366155	0.444	0.163	0	ASC	MPST
0	0.365805	0.838	0.528	0	ASC	WSB1
0	0.36531	0.251	0.011	0	ASC	LRIG3
0	0.365095	0.551	0.247	0	ASC	NPTN
0	0.364578	0.789	0.466	0	ASC	TMEM230
0	0.364221	0.972	0.845	0	ASC	EEF2
0	0.363838	0.385	0.109	0	ASC	CTSO
0	0.362999	0.566	0.263	0	ASC	PQLC3
0	0.362854	0.355	0.1	0	ASC	PLBD2
0	0.362277	0.83	0.533	0	ASC	KRT10
0	0.361823	0.685	0.346	0	ASC	SDHD
0	0.361486	0.595	0.291	0	ASC	LMO4
0	0.361451	0.404	0.103	0	ASC	PMM1
0	0.359812	0.271	0.022	0	ASC	SMIM10
0	0.359729	0.916	0.704	0	ASC	MT-ND4L
0	0.359509	0.26	0.039	0	ASC	ACE
0	0.359032	0.773	0.435	0	ASC	LRPAP1
0	0.358702	0.558	0.245	0	ASC	GPAA1
0	0.358524	0.25	0.008	0	ASC	C5orf38
0	0.358421	0.977	0.829	0	ASC	AHNAK
0	0.357873	0.463	0.156	0	ASC	TMEM106B
0	0.357722	0.488	0.194	0	ASC	TMED3
0	0.356705	0.994	0.961	0	ASC	RPLP0
0	0.356212	0.397	0.115	0	ASC	POLD2
0	0.355718	0.415	0.17	0	ASC	BCL6
0	0.354871	0.268	0.017	0	ASC	LINC01116
0	0.354185	0.438	0.146	0	ASC	SEC23A
0	0.354166	0.254	0.017	0	ASC	LRP11
0	0.353938	0.283	0.034	0	ASC	TCTN1
0	0.353747	0.413	0.131	0	ASC	HOMER3
0	0.353348	0.524	0.234	0	ASC	RAB32
0	0.352757	0.51	0.212	0	ASC	IFNGR2
0	0.352514	0.379	0.107	0	ASC	NDRG2
0	0.352424	0.565	0.241	0	ASC	CFDP1
0	0.351495	0.868	0.431	0	ASC	APLP2
0	0.350202	0.252	0.022	0	ASC	PLEKHH3
0	0.349449	0.26	0.019	0	ASC	TLE2
0	0.349049	0.908	0.63	0	ASC	ITGB1
0	0.347849	0.277	0.033	0	ASC	DYNC2LI1
0	0.347764	0.302	0.027	0	ASC	BACE2
0	0.34764	0.516	0.211	0	ASC	ERGIC1
0	0.347524	0.72	0.379	0	ASC	PPA1
0	0.347268	0.258	0.017	0	ASC	TUSC3
0	0.34705	0.267	0.028	0	ASC	TTC28
0	0.347007	0.323	0.058	0	ASC	NT5C3B
0	0.346983	0.582	0.256	0	ASC	MRPL18
0	0.346958	0.255	0.017	0	ASC	MPDZ
0	0.3459	0.45	0.14	0	ASC	HDAC7
0	0.345838	0.301	0.061	0	ASC	CDC42EP1
0	0.344212	0.4	0.149	0	ASC	ZMIZ1
0	0.343785	0.465	0.167	0	ASC	NFAT5
0	0.343784	0.42	0.148	0	ASC	ARHGAP10
0	0.343743	0.36	0.093	0	ASC	AGL
0	0.343715	0.297	0.046	0	ASC	COBLL1
0	0.343027	0.253	0.026	0	ASC	UST
0	0.342938	1	0.997	0	ASC	MT-CYB
0	0.342424	0.381	0.106	0	ASC	APOL3
0	0.34114	0.268	0.036	0	ASC	FKBP14
0	0.341127	0.468	0.166	0	ASC	UNC50
0	0.340765	0.357	0.095	0	ASC	ARHGAP12
0	0.340578	0.259	0.024	0	ASC	ZDHHC9
0	0.340461	0.262	0.067	0	ASC	AFF3
0	0.340284	0.303	0.065	0	ASC	SH3PXD2A
0	0.339895	0.546	0.225	0	ASC	ACTR10
0	0.339791	0.268	0.025	0	ASC	TMEM237
0	0.339777	0.324	0.069	0	ASC	EXT2
0	0.339755	0.785	0.477	0	ASC	RAB2A
0	0.339683	0.54	0.219	0	ASC	CCDC50
0	0.339045	0.293	0.065	0	ASC	ARHGAP6
0	0.33879	0.446	0.163	0	ASC	KLHDC3
0	0.337659	0.984	0.883	0	ASC	GNAS
0	0.337494	0.779	0.457	0	ASC	NR3C1
0	0.337477	0.568	0.263	0	ASC	C1orf122
0	0.336454	0.265	0.031	0	ASC	MORC4
0	0.336159	0.484	0.184	0	ASC	PAIP1
0	0.335771	0.621	0.306	0	ASC	EPB41L4A-AS1
0	0.335529	0.47	0.196	0	ASC	PLIN3
0	0.335467	0.289	0.049	0	ASC	BAG3
0	0.334473	0.392	0.099	0	ASC	TMEM263
0	0.334207	0.414	0.139	0	ASC	SMARCD2
0	0.333893	0.804	0.569	0	ASC	POLR2L
0	0.333635	0.549	0.238	0	ASC	GTF2H5
0	0.33343	0.267	0.031	0	ASC	EXTL2
0	0.333391	0.298	0.048	0	ASC	GOLM1
0	0.333083	0.559	0.263	0	ASC	IFI6
0	0.332767	0.52	0.223	0	ASC	EIF4EBP2
0	0.330902	0.367	0.094	0	ASC	SWI5
0	0.330444	0.256	0.037	0	ASC	ARL4D
0	0.330376	0.26	0.035	0	ASC	KCTD3
0	0.329947	0.284	0.032	0	ASC	NECTIN3
0	0.329913	0.656	0.348	0	ASC	POLR2E
0	0.329363	0.502	0.187	0	ASC	CNIH4
0	0.328963	0.444	0.152	0	ASC	DDX1
0	0.328927	0.295	0.073	0	ASC	CDC42BPB
0	0.328561	0.296	0.041	0	ASC	IFT22
0	0.328226	0.674	0.358	0	ASC	SERINC3
0	0.328195	0.359	0.078	0	ASC	ECE1
0	0.328004	0.44	0.169	0	ASC	ANO6
0	0.327916	0.257	0.028	0	ASC	S1PR2
0	0.327741	0.723	0.398	0	ASC	SERINC1
0	0.326917	0.251	0.019	0	ASC	WWTR1
0	0.326824	0.298	0.055	0	ASC	CRAT
0	0.326753	0.628	0.313	0	ASC	ECHS1
0	0.326242	0.333	0.083	0	ASC	TCAF1
0	0.325939	0.51	0.214	0	ASC	ABHD14B
0	0.32545	0.638	0.31	0	ASC	MGMT
0	0.325074	0.263	0.028	0	ASC	B4GAT1
0	0.325062	0.51	0.213	0	ASC	ARMCX3
0	0.324662	0.538	0.232	0	ASC	MRPL40
0	0.324361	0.35	0.088	0	ASC	TMEM115
0	0.324295	0.282	0.056	0	ASC	PDLIM7
0	0.324219	0.443	0.16	0	ASC	JAGN1
0	0.324158	0.253	0.033	0	ASC	IL17RC
0	0.324001	0.833	0.505	0	ASC	CLTA
0	0.323641	0.255	0.022	0	ASC	NR2F6
0	0.322783	0.366	0.102	0	ASC	TNS1
0	0.322669	0.424	0.145	0	ASC	PTOV1
0	0.322021	0.606	0.31	0	ASC	HM13
0	0.321059	0.259	0.034	0	ASC	RAB30
0	0.320067	0.596	0.286	0	ASC	PCMTD1
0	0.319064	0.293	0.059	0	ASC	ALDH7A1
0	0.319004	0.594	0.281	0	ASC	FUNDC2
0	0.31812	0.51	0.216	0	ASC	ALDH9A1
0	0.318076	0.567	0.276	0	ASC	GUSB
0	0.317932	0.304	0.058	0	ASC	ST3GAL4
0	0.317596	0.486	0.226	0	ASC	RAB13
0	0.31696	0.681	0.385	0	ASC	ACADVL
0	0.315866	0.257	0.035	0	ASC	BMP1
0	0.315808	0.336	0.119	0	ASC	MITF
0	0.315653	0.418	0.159	0	ASC	IKBIP
0	0.315508	0.488	0.208	0	ASC	NQO2
0	0.315163	0.621	0.317	0	ASC	TM9SF3
0	0.313975	0.598	0.301	0	ASC	TIMM13
0	0.313603	0.38	0.116	0	ASC	BMPR2
0	0.313465	0.444	0.165	0	ASC	RFTN1
0	0.313404	0.264	0.025	0	ASC	FAM229B
0	0.312879	0.29	0.057	0	ASC	EHBP1
0	0.312726	0.367	0.121	0	ASC	CCNG2
0	0.311693	0.317	0.079	0	ASC	PKD1
0	0.31136	0.44	0.155	0	ASC	NDUFAF2
0	0.311103	0.455	0.175	0	ASC	TRIP11
0	0.311017	0.429	0.144	0	ASC	HPF1
0	0.310539	0.476	0.181	0	ASC	COA3
0	0.309683	0.373	0.133	0	ASC	SIL1
0	0.309661	0.264	0.024	0	ASC	LIFR
0	0.308793	0.454	0.189	0	ASC	SAMD4B
0	0.308686	0.329	0.057	0	ASC	PLEKHF1
0	0.30794	0.497	0.199	0	ASC	WDR45
0	0.307833	0.93	0.718	0	ASC	ARL6IP5
0	0.307334	0.999	0.994	0	ASC	MT-ND2
0	0.306357	0.348	0.098	0	ASC	YIPF2
0	0.306	0.368	0.117	0	ASC	TMED1
0	0.305834	0.448	0.166	0	ASC	YIPF5
0	0.305787	0.72	0.38	0	ASC	VAMP5
0	0.305755	0.425	0.164	0	ASC	MCFD2
0	0.305428	0.373	0.141	0	ASC	RUFY3
0	0.304493	0.473	0.191	0	ASC	LMF2
0	0.30384	0.7	0.367	0	ASC	DUT
0	0.303825	0.744	0.445	0	ASC	TRAM1
0	0.303097	0.302	0.073	0	ASC	BTD
0	0.303046	0.652	0.354	0	ASC	FKBP2
0	0.303037	0.702	0.431	0	ASC	SOD2
0	0.302805	0.876	0.639	0	ASC	HSP90B1
0	0.301881	0.836	0.519	0	ASC	ATP6AP2
0	0.30173	0.613	0.306	0	ASC	TMEM179B
0	0.301572	0.522	0.223	0	ASC	ERLEC1
0	0.301438	0.617	0.327	0	ASC	CAT
0	0.301354	0.35	0.104	0	ASC	C1GALT1C1
0	0.300728	0.577	0.289	0	ASC	HEXA
0	0.300559	0.359	0.117	0	ASC	MYO9A
0	0.300311	0.617	0.328	0	ASC	NDUFC1
0	0.300146	0.513	0.231	0	ASC	DYNC1LI2
0	0.299989	0.563	0.278	0	ASC	SPAG9
0	0.29998	0.388	0.121	0	ASC	SUCLA2
0	0.299399	0.293	0.051	0	ASC	SPAG16
0	0.29797	0.873	0.585	0	ASC	TMBIM4
0	0.297563	0.486	0.208	0	ASC	TP53I13
0	0.29727	0.268	0.032	0	ASC	GNAI1
0	0.29702	0.255	0.045	0	ASC	ACO1
0	0.296905	0.502	0.222	0	ASC	ECI1
0	0.296068	0.379	0.144	0	ASC	DIAPH2
0	0.29593	0.309	0.059	0	ASC	CNPY4
0	0.295691	0.474	0.205	0	ASC	PSMD3
0	0.295184	0.903	0.671	0	ASC	PSMB1
0	0.294911	0.371	0.115	0	ASC	THRA
0	0.294666	0.806	0.523	0	ASC	SCP2
0	0.294415	0.519	0.223	0	ASC	TM2D1
0	0.294168	0.41	0.14	0	ASC	VCL
0	0.293735	0.444	0.179	0	ASC	USP33
0	0.293659	0.634	0.329	0	ASC	TNFSF12
0	0.293597	0.313	0.078	0	ASC	CYB5D2
0	0.293557	0.292	0.084	0	ASC	CRYBG3
0	0.293285	0.335	0.111	0	ASC	FAM126A
0	0.293144	0.362	0.104	0	ASC	HACD3
0	0.293023	0.268	0.052	0	ASC	TWSG1
0	0.292999	0.306	0.085	0	ASC	CHST7
0	0.292378	0.255	0.045	0	ASC	EXT1
0	0.29183	0.368	0.116	0	ASC	MOCS2
0	0.291699	0.54	0.244	0	ASC	SLC25A36
0	0.291499	0.775	0.477	0	ASC	PDIA6
0	0.291323	0.32	0.079	0	ASC	HEG1
0	0.290404	0.33	0.121	0	ASC	UBE2E2
0	0.290319	0.634	0.332	0	ASC	NDUFAF3
0	0.289112	0.256	0.023	0	ASC	TJP1
0	0.288908	0.317	0.091	0	ASC	CSAD
0	0.288828	0.461	0.203	0	ASC	TMEM205
0	0.288369	0.385	0.13	0	ASC	SKI
0	0.288131	0.466	0.203	0	ASC	COPB2
0	0.287792	0.939	0.675	0	ASC	RAC1
0	0.287758	0.251	0.051	0	ASC	HCG11
0	0.28731	0.339	0.101	0	ASC	LNPK
0	0.287183	0.589	0.256	0	ASC	CREG1
0	0.287178	0.682	0.441	0	ASC	VMP1
0	0.287066	0.471	0.203	0	ASC	CASC4
0	0.286649	0.452	0.184	0	ASC	TNRC6A
0	0.286477	0.377	0.119	0	ASC	TCEA2
0	0.285408	0.544	0.268	0	ASC	SRM
0	0.285319	0.526	0.228	0	ASC	RDX
0	0.285241	0.368	0.151	0	ASC	AIG1
0	0.284724	0.531	0.252	0	ASC	KIDINS220
0	0.283656	0.415	0.166	0	ASC	UBXN6
0	0.283294	0.33	0.1	0	ASC	SVIL
0	0.283161	0.448	0.171	0	ASC	BTBD6
0	0.282973	0.283	0.083	0	ASC	FAM20C
0	0.282611	0.438	0.176	0	ASC	CCNG1
0	0.282572	0.546	0.265	0	ASC	TBL1XR1
0	0.282379	0.443	0.21	0	ASC	MUC20-OT1
0	0.282016	0.579	0.282	0	ASC	SMIM7
0	0.28193	0.424	0.171	0	ASC	AP2A1
0	0.281645	0.395	0.167	0	ASC	EPB41L3
0	0.281499	0.627	0.332	0	ASC	AKR1A1
0	0.281442	0.325	0.099	0	ASC	CD40
0	0.281362	0.443	0.181	0	ASC	WDR61
0	0.28131	0.663	0.347	0	ASC	COPS6
0	0.281113	0.312	0.076	0	ASC	SLC39A13
0	0.280993	0.445	0.19	0	ASC	HSD17B12
0	0.280806	0.612	0.316	0	ASC	PSMC3
0	0.280521	0.748	0.444	0	ASC	OCIAD1
0	0.280173	0.48	0.211	0	ASC	JOSD2
0	0.279412	0.609	0.307	0	ASC	CHMP5
0	0.279059	0.97	0.672	0	ASC	LMNA
0	0.279012	0.669	0.373	0	ASC	PRNP
0	0.278921	0.256	0.05	0	ASC	P3H1
0	0.278904	0.527	0.237	0	ASC	RNF187
0	0.278743	0.781	0.51	0	ASC	ST13
0	0.278322	0.494	0.217	0	ASC	WASHC3
0	0.278281	0.324	0.15	0	ASC	ABL2
0	0.277979	0.856	0.598	0	ASC	TMEM50A
0	0.277181	0.299	0.093	0	ASC	LATS2
0	0.276651	0.685	0.413	0	ASC	TMED9
0	0.275862	0.924	0.543	0	ASC	BRI3
0	0.275498	0.365	0.133	0	ASC	TBC1D2B
0	0.27542	0.354	0.114	0	ASC	TM2D2
0	0.275256	0.774	0.478	0	ASC	UBXN4
0	0.275079	0.262	0.071	0	ASC	SLC27A1
0	0.27476	0.429	0.165	0	ASC	FBXL3
0	0.274515	0.386	0.148	0	ASC	PPP2CB
0	0.273939	0.695	0.399	0	ASC	CAPN2
0	0.273319	0.276	0.043	0	ASC	MTUS1
0	0.273307	0.677	0.346	0	ASC	LIMS1
0	0.272472	0.42	0.167	0	ASC	IP6K2
0	0.272101	0.821	0.526	0	ASC	ISCU
0	0.271883	0.697	0.406	0	ASC	MRPL51
0	0.27185	0.345	0.126	0	ASC	ADA
0	0.270524	0.443	0.167	0	ASC	EBPL
0	0.270307	0.448	0.187	0	ASC	SPATS2L
0	0.27024	0.318	0.086	0	ASC	ARHGEF12
0	0.269924	0.267	0.069	0	ASC	INAFM1
0	0.26953	0.356	0.136	0	ASC	SLC35F6
0	0.269421	0.406	0.161	0	ASC	CYHR1
0	0.268928	0.33	0.117	0	ASC	CAMKK2
0	0.268816	0.408	0.174	0	ASC	OXR1
0	0.268512	0.474	0.204	0	ASC	FAM200B
0	0.268375	0.363	0.123	0	ASC	NFYB
0	0.268337	0.331	0.112	0	ASC	SLC39A6
0	0.267379	0.673	0.374	0	ASC	NUDC
0	0.266841	0.569	0.27	0	ASC	PURA
0	0.266103	0.262	0.056	0	ASC	PGM3
0	0.265881	0.594	0.297	0	ASC	PLA2G16
0	0.265622	0.354	0.152	0	ASC	ST3GAL5
0	0.265299	0.547	0.273	0	ASC	CALCOCO2
0	0.265284	0.385	0.132	0	ASC	AK6
0	0.265141	0.456	0.172	0	ASC	KLHDC2
0	0.264726	0.381	0.141	0	ASC	VPS25
0	0.264554	0.405	0.139	0	ASC	DNASE2
0	0.264186	0.296	0.076	0	ASC	MUM1
0	0.264106	0.478	0.238	0	ASC	TRIM8
0	0.263197	0.586	0.304	0	ASC	PRDX3
0	0.263136	0.48	0.218	0	ASC	CUEDC2
0	0.262647	0.427	0.175	0	ASC	MRPS18B
0	0.261251	0.604	0.319	0	ASC	RAB1A
0	0.261089	0.302	0.106	0	ASC	ORAI3
0	0.260728	0.838	0.33	0	ASC	PDK4
0	0.260549	0.546	0.256	0	ASC	STOML2
0	0.260475	0.513	0.252	0	ASC	PPP2R1A
0	0.26029	0.256	0.06	0	ASC	MLH3
0	0.259997	0.337	0.109	0	ASC	SCCPDH
0	0.259939	0.364	0.123	0	ASC	NTPCR
0	0.259461	0.339	0.115	0	ASC	ZHX1
0	0.259176	0.313	0.117	0	ASC	PAPSS2
0	0.258472	0.275	0.07	0	ASC	VKORC1L1
0	0.258459	0.346	0.123	0	ASC	CLN5
0	0.258006	0.285	0.076	0	ASC	MAGEF1
0	0.257708	0.362	0.123	0	ASC	ERI3
0	0.25756	0.791	0.515	0	ASC	SELENOF
0	0.257466	0.506	0.241	0	ASC	ATXN10
0	0.25721	0.69	0.417	0	ASC	RBMS1
0	0.25714	0.397	0.144	0	ASC	SCOC
0	0.256558	0.462	0.219	0	ASC	STX12
0	0.256286	0.274	0.101	0	ASC	DBP
0	0.255126	0.356	0.126	0	ASC	CIZ1
0	0.254545	0.288	0.088	0	ASC	ILVBL
0	0.254529	0.325	0.101	0	ASC	IFT52
0	0.254452	0.844	0.573	0	ASC	YWHAQ
0	0.253682	0.65	0.364	0	ASC	SELENOS
0	0.253521	0.292	0.118	0	ASC	SMURF2
0	0.25311	0.262	0.063	0	ASC	FARP1
0	0.252946	0.286	0.088	0	ASC	EEF2K
0	0.252896	0.544	0.264	0	ASC	MESD
0	0.252756	0.345	0.128	0	ASC	NF1
0	0.252474	0.658	0.369	0	ASC	PDCD5
0	0.252431	0.406	0.159	0	ASC	GALNT11
0	0.252402	0.408	0.169	0	ASC	FNDC3A
0	0.252297	0.703	0.4	0	ASC	GADD45GIP1
0	0.251405	0.426	0.186	0	ASC	SMIM20
0	0.250697	0.301	0.082	0	ASC	MOSMO
0	0.250095	0.377	0.136	0	ASC	FLYWCH2
6.9538e-280	0.294273	0.997	0.985	1.77419e-275	ASC	MT-ND3
1.79792e-247	0.25128	0.741	0.666	4.58721e-243	ASC	CCNL1
0	3.04351	0.782	0.086	0	T	IL7R
0	2.98602	0.98	0.322	0	T	IL32
0	2.81596	0.689	0.078	0	T	LTB
0	2.56823	0.56	0.073	0	T	GZMK
0	2.50114	0.839	0.158	0	T	TRAC
0	2.34909	0.76	0.114	0	T	TRBC2
0	2.30952	0.918	0.257	0	T	CD52
0	2.30632	0.888	0.082	0	T	CD3D
0	2.19607	0.806	0.113	0	T	CD2
0	2.13039	0.957	0.386	0	T	CXCR4
0	2.12462	0.847	0.094	0	T	CD3E
0	2.04185	0.771	0.184	0	T	CCL5
0	1.94221	0.78	0.069	0	T	CD3G
0	1.85164	0.846	0.223	0	T	CD69
0	1.82184	0.869	0.263	0	T	CD48
0	1.81229	0.954	0.367	0	T	PTPRC
0	1.80733	0.505	0.098	0	T	TRBC1
0	1.63375	0.884	0.302	0	T	CORO1A
0	1.61724	0.411	0.13	0	T	KLRB1
0	1.59446	0.815	0.396	0	T	STK4
0	1.55745	0.788	0.336	0	T	DUSP2
0	1.55629	0.669	0.134	0	T	ACAP1
0	1.54729	0.74	0.173	0	T	GZMA
0	1.50724	0.701	0.231	0	T	ETS1
0	1.49394	0.683	0.305	0	T	LEPROTL1
0	1.49204	0.956	0.895	0	T	TSC22D3
0	1.48575	0.862	0.354	0	T	ARL4C
0	1.48122	0.984	0.891	0	T	BTG1
0	1.46576	0.542	0.056	0	T	SPOCK2
0	1.44888	0.916	0.495	0	T	ARHGDIB
0	1.41474	0.664	0.236	0	T	EZR
0	1.40601	0.708	0.263	0	T	FYB1
0	1.3973	0.577	0.123	0	T	TUBA4A
0	1.39671	0.598	0.089	0	T	LCK
0	1.36226	0.681	0.22	0	T	ICAM3
0	1.35015	0.862	0.333	0	T	HCST
0	1.33354	0.671	0.322	0	T	SYNE2
0	1.33214	0.806	0.409	0	T	TNFAIP3
0	1.32198	0.625	0.293	0	T	RGCC
0	1.31822	1	0.999	0	T	B2M
0	1.31542	0.766	0.254	0	T	RAC2
0	1.31328	0.992	0.977	0	T	RPS29
0	1.30755	0.72	0.419	0	T	PPP2R5C
0	1.2979	0.505	0.125	0	T	CLEC2D
0	1.28033	0.49	0.28	0	T	TOB1
0	1.27908	0.971	0.958	0	T	ZFP36L2
0	1.27453	0.522	0.149	0	T	PRDM1
0	1.27103	0.592	0.177	0	T	ISG20
0	1.26983	0.497	0.12	0	T	GIMAP7
0	1.26588	0.517	0.145	0	T	TAGAP
0	1.26324	0.375	0.021	0	T	CD27
0	1.25843	0.669	0.138	0	T	GZMM
0	1.23438	0.997	0.972	0	T	HLA-A
0	1.23153	0.995	0.984	0	T	RPS19
0	1.23081	0.796	0.74	0	T	KLF2
0	1.21164	0.594	0.164	0	T	IL2RG
0	1.20903	0.677	0.244	0	T	CYTIP
0	1.2059	0.58	0.337	0	T	RORA
0	1.19558	0.794	0.334	0	T	GMFG
0	1.19524	0.997	0.994	0	T	RPS27
0	1.19018	0.587	0.279	0	T	FAM107B
0	1.18809	0.461	0.077	0	T	RHOH
0	1.18676	0.768	0.295	0	T	CD37
0	1.17955	0.592	0.205	0	T	ALOX5AP
0	1.17438	0.567	0.196	0	T	IKZF1
0	1.17015	0.517	0.091	0	T	SKAP1
0	1.1649	0.996	0.993	0	T	RPS3
0	1.1631	0.569	0.278	0	T	RGS1
0	1.15769	0.963	0.909	0	T	MYL12A
0	1.14912	0.671	0.269	0	T	GPSM3
0	1.14896	0.541	0.297	0	T	KIAA1551
0	1.13789	0.865	0.78	0	T	SARAF
0	1.13775	0.719	0.349	0	T	HLA-F
0	1.13154	0.997	0.92	0	T	HLA-B
0	1.12904	0.538	0.402	0	T	CCL4
0	1.12822	0.435	0.109	0	T	AC044849.1
0	1.10243	0.993	0.959	0	T	HLA-C
0	1.09716	0.276	0.048	0	T	CD8A
0	1.08726	0.377	0.071	0	T	RCAN3
0	1.08522	0.987	0.978	0	T	RPSA
0	1.08424	0.596	0.29	0	T	CDC42SE2
0	1.08244	0.445	0.077	0	T	LAT
0	1.08087	0.369	0.073	0	T	KLRG1
0	1.07129	0.282	0.012	0	T	CD40LG
0	1.0662	0.848	0.763	0	T	SRSF7
0	1.04905	0.997	0.993	0	T	RPL28
0	1.0463	0.452	0.18	0	T	CRYBG1
0	1.04109	0.471	0.202	0	T	EML4
0	1.03517	0.376	0.05	0	T	ITK
0	1.0345	0.477	0.113	0	T	TBC1D10C
0	1.02513	0.514	0.187	0	T	EMB
0	1.02441	0.993	0.987	0	T	RPL23A
0	1.02269	0.412	0.14	0	T	ITGA4
0	1.01953	0.433	0.212	0	T	PBXIP1
0	1.013	0.4	0.09	0	T	TENT5C
0	1.00965	0.674	0.296	0	T	CD53
0	1.00658	0.926	0.915	0	T	RPS21
0	1.00288	0.324	0.027	0	T	ZNF831
0	0.993258	0.52	0.209	0	T	CEMIP2
0	0.985819	0.458	0.129	0	T	SLC38A1
0	0.980847	0.574	0.479	0	T	CITED2
0	0.978764	0.989	0.983	0	T	RPS15A
0	0.978536	0.977	0.948	0	T	CALM1
0	0.976863	0.391	0.063	0	T	CD96
0	0.976736	0.578	0.247	0	T	LIMD2
0	0.975914	0.649	0.188	0	T	CST7
0	0.973746	0.521	0.158	0	T	RUNX3
0	0.973451	0.548	0.306	0	T	2023-09-06
0	0.969201	0.301	0.03	0	T	GPR171
0	0.967494	0.523	0.335	0	T	PTGER4
0	0.967129	0.532	0.422	0	T	RNF19A
0	0.96659	0.675	0.627	0	T	LDHB
0	0.965218	0.351	0.053	0	T	IKZF3
0	0.9637	0.968	0.498	0	T	SRGN
0	0.962348	0.377	0.164	0	T	AC058791.1
0	0.961689	0.405	0.13	0	T	ARHGAP15
0	0.960459	0.422	0.243	0	T	LYAR
0	0.960088	0.588	0.366	0	T	CREM
0	0.959823	0.468	0.193	0	T	TNFAIP8
0	0.953163	0.355	0.054	0	T	RASGRP1
0	0.951328	0.997	0.994	0	T	RPS27A
0	0.9419	0.317	0.031	0	T	BCL11B
0	0.929042	0.482	0.134	0	T	HOPX
0	0.926372	0.73	0.61	0	T	FXYD5
0	0.924101	0.451	0.214	0	T	APOBEC3G
0	0.92155	0.391	0.069	0	T	OCIAD2
0	0.920192	0.255	0.045	0	T	TRGC2
0	0.914185	0.578	0.477	0	T	YPEL5
0	0.91066	0.419	0.226	0	T	PHLDA1
0	0.90898	0.397	0.115	0	T	TRAF3IP3
0	0.907557	0.345	0.083	0	T	TCF7
0	0.906071	0.408	0.123	0	T	RIPOR2
0	0.905466	0.651	0.429	0	T	TGFB1
0	0.903807	0.289	0.015	0	T	TRAT1
0	0.901251	0.291	0.038	0	T	GATA3
0	0.901177	0.423	0.129	0	T	TSTD1
0	0.892786	0.484	0.315	0	T	PIK3IP1
0	0.888349	0.446	0.24	0	T	CNOT6L
0	0.885357	0.311	0.036	0	T	CD6
0	0.88353	0.617	0.379	0	T	STK17B
0	0.882019	0.49	0.172	0	T	BIN2
0	0.873886	0.331	0.072	0	T	MYBL1
0	0.870509	0.389	0.157	0	T	CASP8
0	0.869758	0.6	0.437	0	T	EVL
0	0.868931	0.949	0.886	0	T	PFN1
0	0.865567	0.364	0.195	0	T	TSPYL2
0	0.865177	0.464	0.202	0	T	SLA
0	0.864624	0.534	0.262	0	T	CCND3
0	0.859219	0.279	0.024	0	T	INPP4B
0	0.857481	0.37	0.139	0	T	PARP8
0	0.853385	0.367	0.104	0	T	PTPN7
0	0.846766	0.996	0.993	0	T	RPS12
0	0.843946	0.509	0.363	0	T	SOCS1
0	0.837455	0.564	0.394	0	T	FNBP1
0	0.83726	0.995	0.992	0	T	RPL30
0	0.82643	0.981	0.978	0	T	RPLP2
0	0.824958	0.713	0.334	0	T	LCP1
0	0.822098	0.996	0.993	0	T	RPS14
0	0.821363	0.87	0.858	0	T	HINT1
0	0.81978	0.482	0.2	0	T	SAMSN1
0	0.815926	0.358	0.191	0	T	BCL2
0	0.813779	0.995	0.99	0	T	RPS7
0	0.812999	0.998	0.996	0	T	RPS2
0	0.810946	0.254	0.022	0	T	BICDL1
0	0.805667	0.996	0.993	0	T	RPL3
0	0.80558	0.278	0.063	0	T	GBP5
0	0.802473	0.392	0.152	0	T	RNF125
0	0.798246	0.983	0.981	0	T	RPS25
0	0.798193	0.73	0.706	0	T	SF1
0	0.797838	0.291	0.08	0	T	CDC14A
0	0.794529	0.265	0.025	0	T	SIT1
0	0.792342	0.976	0.912	0	T	SH3BGRL3
0	0.791099	0.293	0.053	0	T	SH2D1A
0	0.7894	0.534	0.373	0	T	ADGRE5
0	0.787322	0.476	0.395	0	T	PPP1R2
0	0.787191	0.737	0.739	0	T	ANKRD12
0	0.781257	0.402	0.198	0	T	STK17A
0	0.780613	0.953	0.939	0	T	EEF1B2
0	0.77642	0.479	0.31	0	T	2023-09-09
0	0.772169	0.478	0.374	0	T	SMCHD1
0	0.771294	0.453	0.258	0	T	ABRACL
0	0.769904	1	0.998	0	T	MALAT1
0	0.767141	0.831	0.869	0	T	RPS26
0	0.763383	0.265	0.094	0	T	AQP3
0	0.762885	0.291	0.078	0	T	PAG1
0	0.762229	0.317	0.085	0	T	S1PR4
0	0.759793	0.615	0.567	0	T	PLP2
0	0.759667	0.585	0.456	0	T	RARRES3
0	0.754459	0.438	0.237	0	T	AKNA
0	0.753179	0.279	0.067	0	T	OXNAD1
0	0.750398	0.731	0.699	0	T	RSRP1
0	0.746646	0.995	0.995	0	T	RPL41
0	0.746196	0.979	0.971	0	T	RPL27A
0	0.743212	0.571	0.469	0	T	MYH9
0	0.742029	0.997	0.996	0	T	RPS18
0	0.740924	0.993	0.99	0	T	RPL21
0	0.737514	0.541	0.494	0	T	IDS
0	0.735388	0.485	0.226	0	T	EVI2B
0	0.733616	0.934	0.939	0	T	RPL38
0	0.733299	0.986	0.987	0	T	RPL34
0	0.73281	0.38	0.174	0	T	PDE4B
0	0.729365	0.289	0.09	0	T	ARAP2
0	0.729271	0.834	0.823	0	T	AES
0	0.727692	0.976	0.981	0	T	RPS28
0	0.726339	0.596	0.476	0	T	PSMB9
0	0.726027	0.638	0.638	0	T	GSTK1
0	0.723083	0.442	0.214	0	T	C12orf75
0	0.722268	0.256	0.057	0	T	LINC01871
0	0.721763	0.478	0.341	0	T	AAK1
0	0.720063	0.317	0.126	0	T	GZMH
0	0.719155	0.447	0.355	0	T	G3BP2
0	0.71896	0.901	0.9	0	T	RPS10
0	0.718464	0.335	0.198	0	T	NCK2
0	0.716455	0.444	0.329	0	T	UBE2S
0	0.716258	0.882	0.851	0	T	KLF6
0	0.713516	0.384	0.198	0	T	IL10RA
0	0.71124	0.997	0.996	0	T	RPL19
0	0.711214	0.999	0.997	0	T	TMSB4X
0	0.71046	0.312	0.101	0	T	LBH
0	0.708906	0.545	0.463	0	T	RNF213
0	0.705233	0.383	0.202	0	T	DOCK8
0	0.704707	0.301	0.118	0	T	GPRIN3
0	0.703193	0.574	0.518	0	T	ELF1
0	0.702592	0.962	0.963	0	T	RPL36
0	0.700566	0.3	0.128	0	T	TC2N
0	0.698946	0.778	0.77	0	T	YWHAZ
0	0.697049	0.656	0.511	0	T	LRRFIP1
0	0.696569	0.275	0.065	0	T	TMEM238
0	0.692328	0.322	0.08	0	T	SYTL1
0	0.691428	0.713	0.339	0	T	ITGB2
0	0.691001	0.301	0.072	0	T	SAMD3
0	0.689743	0.996	0.992	0	T	RPL18A
0	0.689641	0.957	0.941	0	T	CFL1
0	0.684003	0.585	0.595	0	T	CRIP1
0	0.681667	0.409	0.303	0	T	CNN2
0	0.679185	0.433	0.318	0	T	APBB1IP
0	0.678123	0.993	0.991	0	T	RPL14
0	0.674676	0.319	0.127	0	T	TMC6
0	0.67466	0.809	0.808	0	T	HSPA8
0	0.673409	0.315	0.139	0	T	GIMAP4
0	0.673335	0.358	0.199	0	T	ANKRD44
0	0.669116	0.999	0.999	0	T	RPL13
0	0.669047	0.331	0.121	0	T	MYO1G
0	0.668552	0.279	0.089	0	T	SVIP
0	0.667827	0.482	0.36	0	T	PAXX
0	0.66665	0.995	0.993	0	T	RPL32
0	0.666545	0.959	0.957	0	T	RPL27
0	0.66587	0.401	0.262	0	T	ARHGEF1
0	0.664055	0.994	0.992	0	T	RPL18
0	0.660174	0.986	0.981	0	T	JUND
0	0.65568	0.317	0.172	0	T	TBCC
0	0.653661	0.378	0.297	0	T	CDKN1B
0	0.652463	0.455	0.126	0	T	CD7
0	0.651914	0.731	0.34	0	T	LAPTM5
0	0.651538	0.269	0.073	0	T	CCDC88C
0	0.650193	0.291	0.168	0	T	AC016831.5
0	0.648482	0.61	0.611	0	T	GTF3A
0	0.648344	0.335	0.183	0	T	ORAI1
0	0.646533	0.925	0.912	0	T	ATP5F1E
0	0.646318	0.295	0.162	0	T	DUSP5
0	0.646102	0.519	0.359	0	T	ZNF331
0	0.645458	0.423	0.317	0	T	DIAPH1
0	0.645408	0.461	0.331	0	T	FMNL1
0	0.643622	0.507	0.495	0	T	PDCD4
0	0.642788	0.985	0.984	0	T	FAU
0	0.642351	0.349	0.183	0	T	ARHGAP30
0	0.642038	0.271	0.081	0	T	PTPN22
0	0.63998	0.996	0.993	0	T	RPS6
0	0.639695	0.484	0.442	0	T	PRPF38B
0	0.639499	0.565	0.591	0	T	TERF2IP
0	0.639306	0.988	0.982	0	T	RPL26
0	0.637537	0.26	0.087	0	T	EPB41
0	0.636544	0.307	0.094	0	T	PRKCH
0	0.635636	0.492	0.437	0	T	CKLF
0	0.633924	0.945	0.952	0	T	GAPDH
0	0.631537	0.356	0.179	0	T	CDKN2D
0	0.630813	0.402	0.359	0	T	SLFN5
0	0.626625	0.362	0.247	0	T	CYLD
0	0.625779	0.98	0.979	0	T	RPL39
0	0.623306	0.991	0.988	0	T	RPS16
0	0.623167	0.266	0.085	0	T	TMC8
0	0.617208	0.367	0.234	0	T	CYTH1
0	0.615592	0.548	0.496	0	T	DNAJB1
0	0.615513	0.267	0.076	0	T	RASAL3
0	0.612295	0.43	0.343	0	T	ZC3HAV1
0	0.610311	0.315	0.168	0	T	GRK6
0	0.608678	0.996	0.995	0	T	RPS3A
0	0.607827	0.268	0.071	0	T	STAT4
0	0.606045	0.29	0.123	0	T	PSTPIP1
0	0.605927	0.388	0.333	0	T	PCSK7
0	0.603445	0.346	0.243	0	T	2023-09-01
0	0.603109	0.277	0.093	0	T	RHOF
0	0.602384	0.267	0.074	0	T	ITGB7
0	0.600484	0.267	0.071	0	T	CYFIP2
0	0.596013	0.875	0.881	0	T	NPM1
0	0.595909	0.74	0.747	0	T	DDX3X
0	0.59497	0.991	0.974	0	T	PTMA
0	0.593182	0.422	0.336	0	T	UBALD2
0	0.593172	0.32	0.13	0	T	RBM38
0	0.592651	0.292	0.108	0	T	ITGAL
0	0.589499	0.612	0.643	0	T	DDX24
0	0.588976	0.989	0.986	0	T	RPL10A
0	0.587725	0.865	0.885	0	T	RPL36AL
0	0.58605	0.998	0.996	0	T	RPS4X
0	0.585302	0.639	0.601	0	T	MSN
0	0.584656	0.994	0.992	0	T	RPL6
0	0.584518	0.904	0.95	0	T	ANXA1
0	0.584474	0.997	0.994	0	T	RPL13A
0	0.581099	0.791	0.818	0	T	SUB1
0	0.579284	0.616	0.625	0	T	C9orf16
0	0.577554	0.326	0.129	0	T	SYTL3
0	0.577107	0.328	0.185	0	T	STK10
0	0.575219	0.997	0.996	0	T	RPL11
0	0.574819	0.965	0.965	0	T	EEF1D
0	0.57244	0.285	0.128	0	T	MGAT4A
0	0.572076	0.603	0.639	0	T	RPL36A
0	0.567712	0.54	0.528	0	T	ARF6
0	0.564355	0.571	0.476	0	T	DDIT4
0	0.562478	0.386	0.198	0	T	BIRC3
0	0.554583	0.849	0.883	0	T	NOP53
0	0.553622	0.998	0.997	0	T	RPLP1
0	0.553439	0.748	0.785	0	T	APRT
0	0.551681	0.27	0.184	0	T	CCDC167
0	0.551139	0.989	0.989	0	T	RPS15
0	0.551112	0.967	0.971	0	T	RPL35
0	0.549326	0.838	0.875	0	T	TMA7
0	0.548992	0.995	0.994	0	T	RPL9
0	0.548922	0.324	0.211	0	T	DGKZ
0	0.54823	0.268	0.168	0	T	ERN1
0	0.547959	0.736	0.711	0	T	TPM3
0	0.547572	0.345	0.201	0	T	SEC11C
0	0.547508	0.374	0.296	0	T	PIP4K2A
0	0.545806	0.578	0.567	0	T	ANP32B
0	0.542838	0.81	0.848	0	T	ATP5MG
0	0.540073	0.999	0.999	0	T	RPL10
0	0.539917	0.4	0.377	0	T	FAM177A1
0	0.539172	0.596	0.633	0	T	CIB1
0	0.538667	0.305	0.238	0	T	RSBN1
0	0.537291	0.435	0.259	0	T	HCLS1
0	0.535967	0.61	0.651	0	T	ANAPC16
0	0.535839	0.32	0.125	0	T	MATK
0	0.535073	0.521	0.548	0	T	MZT2A
0	0.534634	0.256	0.13	0	T	DOCK10
0	0.534156	0.431	0.381	0	T	CCNH
0	0.532236	0.669	0.659	0	T	ID2
0	0.532094	0.832	0.852	0	T	HNRNPA1
0	0.531744	0.584	0.561	0	T	HMGN1
0	0.531599	0.33	0.279	0	T	NSMCE3
0	0.528704	0.472	0.333	0	T	UCP2
0	0.528132	0.25	0.104	0	T	PYHIN1
0	0.52745	0.298	0.229	0	T	HECA
0	0.52632	0.29	0.168	0	T	ARHGAP45
0	0.524849	0.397	0.36	0	T	ATM
0	0.521343	0.809	0.845	0	T	COX7C
0	0.521106	0.347	0.292	0	T	ANP32E
0	0.520196	0.415	0.415	0	T	WNK1
0	0.517999	0.473	0.485	0	T	ATP2B1
0	0.51753	0.822	0.843	0	T	UQCRB
0	0.516361	0.401	0.351	0	T	SUN2
0	0.515793	0.25	0.117	0	T	RAB27A
0	0.514451	0.466	0.456	0	T	WIPF1
0	0.514329	0.446	0.124	0	T	CD247
0	0.514097	0.511	0.511	0	T	PPP1CA
0	0.513478	0.319	0.344	0	T	NOSIP
0	0.513018	0.486	0.52	0	T	ARID4B
0	0.51266	0.325	0.298	0	T	RBL2
0	0.511862	0.369	0.282	0	T	ARPC5L
0	0.511175	0.98	0.981	0	T	RPL35A
0	0.509651	0.428	0.481	0	T	MAF
0	0.508774	0.388	0.293	0	T	GNG2
0	0.506636	0.477	0.32	0	T	SMAP2
0	0.506395	0.322	0.27	0	T	TRAPPC6A
0	0.505486	0.875	0.898	0	T	RPL31
0	0.503632	0.506	0.442	0	T	SLC2A3
0	0.502712	0.98	0.986	0	T	RPL37
0	0.501954	0.947	0.89	0	T	JUNB
0	0.498263	0.286	0.17	0	T	PREX1
0	0.497444	0.255	0.131	0	T	SLC9A3R1
0	0.497386	0.303	0.242	0	T	ANKRD13D
0	0.497056	0.436	0.146	0	T	CTSW
0	0.494754	0.624	0.524	0	T	COTL1
0	0.494693	0.569	0.617	0	T	KMT2E
0	0.492271	0.442	0.409	0	T	HMGB2
0	0.491695	0.485	0.519	0	T	RPL17
0	0.490505	0.974	0.979	0	T	UBA52
0	0.48728	0.326	0.207	0	T	MYO1F
0	0.487094	0.265	0.152	0	T	RCSD1
0	0.4852	0.315	0.311	0	T	MDFIC
0	0.484688	0.254	0.145	0	T	CD84
0	0.484517	0.289	0.216	0	T	TLE4
0	0.480611	0.368	0.447	0	T	ANKRD28
0	0.480456	0.999	0.999	0	T	EEF1A1
0	0.480222	0.251	0.173	0	T	ODC1
0	0.480161	0.259	0.131	0	T	PTPN4
0	0.478821	0.935	0.881	0	T	CYBA
0	0.478249	0.897	0.884	0	T	ARPC2
0	0.477611	0.275	0.208	0	T	SYNRG
0	0.476358	0.495	0.544	0	T	NKTR
0	0.475515	0.625	0.667	0	T	SNRPB
0	0.475152	0.414	0.378	0	T	IER5
0	0.473527	0.838	0.881	0	T	TOMM7
0	0.4728	0.366	0.335	0	T	RNPEPL1
0	0.47198	0.31	0.233	0	T	FKBP11
0	0.470557	0.294	0.171	0	T	WAS
0	0.470131	0.73	0.792	0	T	PSME1
0	0.468763	0.407	0.419	0	T	C9orf78
0	0.467563	0.373	0.369	0	T	USP15
0	0.465171	0.984	0.983	0	T	RPS5
0	0.464709	0.331	0.292	0	T	BAZ1A
0	0.462628	0.276	0.201	0	T	SIAH2
0	0.462479	0.338	0.416	0	T	CORO1B
0	0.462433	0.426	0.449	0	T	ORMDL1
0	0.460941	0.571	0.639	0	T	UXT
0	0.458473	0.283	0.225	0	T	BTN3A2
0	0.458219	0.604	0.677	0	T	SNRPD2
0	0.457097	0.459	0.5	0	T	EPC1
0	0.456121	0.929	0.942	0	T	RPL4
0	0.453595	0.28	0.224	0	T	KIF2A
0	0.452786	0.617	0.679	0	T	VAMP2
0	0.452378	0.883	0.884	0	T	EMP3
0	0.451799	0.467	0.539	0	T	NSD3
0	0.448847	0.382	0.41	0	T	GLS
0	0.447615	0.981	0.985	0	T	RPL24
0	0.447156	0.973	0.959	0	T	HLA-E
0	0.447052	0.333	0.17	0	T	GPR65
0	0.444857	0.312	0.261	0	T	CCND2
0	0.444308	0.329	0.272	0	T	GRK2
0	0.443243	0.264	0.197	0	T	SNRK
0	0.441756	0.584	0.662	0	T	ATP5IF1
0	0.440855	0.511	0.543	0	T	TAPBP
0	0.4408	0.903	0.923	0	T	COX4I1
0	0.440461	0.755	0.814	0	T	COMMD6
0	0.439517	0.628	0.722	0	T	N4BP2L2
0	0.438081	0.314	0.283	0	T	JOSD1
0	0.436601	0.265	0.126	0	T	SPN
0	0.436034	0.251	0.158	0	T	ARHGAP4
0	0.433686	0.992	0.993	0	T	RPS23
0	0.433482	0.396	0.231	0	T	IQGAP2
0	0.433171	0.415	0.443	0	T	CLK1
0	0.432664	0.39	0.399	0	T	AMD1
0	0.431009	0.995	0.994	0	T	RPL7A
0	0.430805	0.256	0.203	0	T	LINC00623
0	0.429796	0.371	0.395	0	T	BUB3
0	0.429525	0.272	0.207	0	T	TAP1
0	0.42896	0.524	0.604	0	T	UFC1
0	0.42752	0.783	0.827	0	T	SSR4
0	0.426683	0.322	0.319	0	T	MECP2
0	0.426233	0.369	0.404	0	T	BAX
0	0.426126	0.371	0.308	0	T	ISG15
0	0.424732	0.516	0.507	0	T	CYCS
0	0.423254	0.252	0.216	0	T	HERPUD2
0	0.422108	0.659	0.746	0	T	PRRC2C
0	0.421304	0.959	0.965	0	T	RPS20
0	0.420294	0.405	0.326	0	T	TNFRSF1B
0	0.419536	0.415	0.459	0	T	TAF1D
0	0.417846	0.253	0.175	0	T	C4orf48
0	0.41721	0.279	0.214	0	T	RNF166
0	0.416868	0.295	0.244	0	T	CSK
0	0.416532	0.565	0.638	0	T	CUTA
0	0.416428	0.737	0.816	0	T	TRIR
0	0.414181	0.657	0.724	0	T	COX7A2
0	0.412523	0.978	0.972	0	T	S100A4
0	0.412042	0.526	0.605	0	T	HNRNPH1
0	0.411381	0.374	0.39	0	T	SH3KBP1
0	0.409508	0.968	0.976	0	T	RPL37A
0	0.408972	0.38	0.44	0	T	KMT2A
0	0.408401	0.406	0.448	0	T	DDX6
0	0.408044	0.314	0.219	0	T	FERMT3
0	0.407595	0.558	0.565	0	T	PSME2
0	0.406181	0.523	0.203	0	T	NKG7
0	0.406136	0.254	0.171	0	T	DOCK2
0	0.405162	0.335	0.283	0	T	CDC42SE1
0	0.404299	0.424	0.501	0	T	GCC2
0	0.403002	0.582	0.671	0	T	UBE2D2
0	0.402226	0.274	0.27	0	T	KDM2A
0	0.401058	0.273	0.285	0	T	TRADD
0	0.400643	0.258	0.179	0	T	RASSF5
0	0.399924	0.319	0.325	0	T	SS18L2
0	0.399764	0.76	0.829	0	T	RBM39
0	0.397748	0.328	0.32	0	T	PPP1R18
0	0.395814	0.428	0.459	0	T	ACTN4
0	0.395767	0.299	0.295	0	T	CHD2
0	0.395724	0.461	0.539	0	T	GPBP1
0	0.394113	0.362	0.391	0	T	SIGIRR
0	0.391823	0.294	0.289	0	T	PARP1
0	0.388205	0.707	0.805	0	T	FUS
0	0.387792	0.261	0.178	0	T	CARD16
0	0.387704	0.515	0.578	0	T	DAZAP2
0	0.386926	0.534	0.596	0	T	PPP1CB
0	0.386438	0.842	0.86	0	T	PABPC1
0	0.386061	0.286	0.27	0	T	MLLT6
0	0.38491	0.326	0.308	0	T	JPT1
0	0.384015	0.797	0.863	0	T	CDC42
0	0.383588	0.324	0.308	0	T	PIM3
0	0.383403	0.305	0.338	0	T	PHACTR2
0	0.382367	0.606	0.411	0	T	NR4A2
0	0.382273	0.337	0.378	0	T	ODF2L
0	0.380324	0.614	0.627	0	T	ARPC1B
0	0.380021	0.504	0.594	0	T	PNN
0	0.379247	0.319	0.36	0	T	CCSER2
0	0.378748	0.611	0.7	0	T	UBXN1
0	0.377807	0.641	0.721	0	T	SRSF2
0	0.376257	0.338	0.355	0	T	AC020916.1
0	0.374869	0.267	0.246	0	T	TRABD
0	0.374155	0.752	0.821	0	T	OST4
0	0.372726	0.993	0.991	0	T	RPS24
0	0.372317	0.608	0.708	0	T	MBNL1
0	0.371364	0.538	0.564	0	T	ABHD17A
0	0.370893	0.549	0.321	0	T	VAMP8
0	0.369094	0.887	0.939	0	T	CLIC1
0	0.368026	0.986	0.987	0	T	NACA
0	0.366512	0.432	0.502	0	T	DDX46
0	0.366425	0.287	0.266	0	T	IVNS1ABP
0	0.364991	0.828	0.885	0	T	EIF3K
0	0.362395	0.999	0.998	0	T	TPT1
0	0.362363	0.267	0.286	0	T	ATF7IP
0	0.360832	0.35	0.422	0	T	TMX4
0	0.360405	0.484	0.561	0	T	PSMB8
0	0.359434	0.423	0.509	0	T	SSBP4
0	0.358249	0.992	0.992	0	T	RPL29
0	0.358022	0.418	0.511	0	T	HNRNPUL1
0	0.357939	0.811	0.882	0	T	YWHAB
0	0.357604	0.426	0.323	0	T	FAM49B
0	0.357357	0.449	0.535	0	T	MACF1
0	0.357158	0.256	0.252	0	T	HIPK1
0	0.35699	0.263	0.244	0	T	IDH2
0	0.356779	0.595	0.695	0	T	SELENOK
0	0.355533	0.951	0.958	0	T	DDX5
0	0.355379	0.329	0.381	0	T	CYTOR
0	0.355293	0.342	0.392	0	T	RNMT
0	0.354818	0.443	0.458	0	T	HIST1H4C
0	0.354072	0.254	0.211	0	T	CDK2AP2
0	0.352844	0.998	0.998	0	T	MT-CO1
0	0.351255	0.268	0.263	0	T	ZBTB1
0	0.34991	0.987	0.99	0	T	RPL5
0	0.347251	0.305	0.324	0	T	HMOX2
0	0.347233	0.44	0.498	0	T	PRR13
0	0.34695	0.594	0.57	0	T	BTG2
0	0.346633	0.264	0.311	0	T	AKIRIN2
0	0.345582	0.345	0.397	0	T	POLR3GL
0	0.345463	0.303	0.335	0	T	PSMA3-AS1
0	0.345409	0.573	0.668	0	T	UQCR11
0	0.345207	0.537	0.63	0	T	RBM8A
0	0.345082	0.559	0.669	0	T	SRRM1
0	0.344079	0.581	0.693	0	T	ERP29
0	0.34373	0.516	0.576	0	T	ACTR3
0	0.343384	0.415	0.459	0	T	MBP
0	0.343291	0.399	0.476	0	T	LSM8
0	0.342008	0.272	0.299	0	T	APOBEC3C
0	0.341342	0.277	0.298	0	T	SP110
0	0.338622	0.313	0.354	0	T	KANSL1
0	0.33817	0.599	0.684	0	T	SET
0	0.336931	0.452	0.543	0	T	BRD2
0	0.336463	0.993	0.993	0	T	RPL15
0	0.336212	0.311	0.362	0	T	NAP1L4
0	0.335888	0.995	0.994	0	T	ACTB
0	0.335848	0.538	0.419	0	T	REL
0	0.335207	0.488	0.582	0	T	TRAPPC1
0	0.334525	0.543	0.658	0	T	NSA2
0	0.334517	0.328	0.317	0	T	IDI1
0	0.333931	0.557	0.678	0	T	SF3B1
0	0.333605	0.627	0.721	0	T	AKAP13
0	0.331487	0.941	0.954	0	T	PFDN5
0	0.330418	0.308	0.273	0	T	IFITM1
0	0.328683	0.287	0.312	0	T	SNRPN
0	0.327961	0.992	0.99	0	T	RPL12
0	0.32749	0.254	0.288	0	T	TLK1
0	0.32583	0.326	0.375	0	T	COMMD7
0	0.325185	0.873	0.878	0	T	ARPC3
0	0.324823	0.526	0.652	0	T	SMDT1
0	0.324792	0.656	0.762	0	T	UBL5
0	0.324694	0.508	0.406	0	T	CTSC
0	0.32444	0.483	0.59	0	T	SYF2
0	0.324331	0.497	0.551	0	T	LITAF
0	0.324061	0.585	0.69	0	T	HIGD2A
0	0.323928	0.958	0.974	0	T	RPL22
0	0.323546	0.469	0.554	0	T	H2AFV
0	0.322772	0.344	0.397	0	T	BCAS2
0	0.322347	0.347	0.43	0	T	FGFR1OP2
0	0.319771	0.422	0.507	0	T	SNRPF
0	0.31728	0.401	0.478	0	T	MIF
0	0.316642	0.393	0.467	0	T	TMEM123
0	0.316215	0.979	0.986	0	T	RPS13
0	0.315927	0.363	0.448	0	T	FAM129A
0	0.315063	0.833	0.86	0	T	CD44
0	0.312681	0.637	0.696	0	T	NAP1L1
0	0.312523	0.289	0.351	0	T	BDP1
0	0.31221	0.676	0.782	0	T	NCL
0	0.311047	0.289	0.352	0	T	POLR2J3.1
0	0.311026	0.379	0.472	0	T	IK
0	0.309552	0.99	0.991	0	T	RPS8
0	0.308689	0.339	0.411	0	T	PPM1G
0	0.308543	0.292	0.32	0	T	GTF2B
0	0.307645	0.411	0.521	0	T	SP100
0	0.307484	0.258	0.293	0	T	TSC22D4
0	0.307203	0.26	0.305	0	T	CLPP
0	0.306111	0.428	0.491	0	T	KLF13
0	0.303728	0.794	0.794	0	T	MCL1
0	0.30171	0.439	0.54	0	T	SNHG8
0	0.301229	0.558	0.685	0	T	SNU13
0	0.300939	0.354	0.443	0	T	CHMP4A
0	0.300588	0.587	0.706	0	T	HNRNPC
0	0.300068	0.276	0.316	0	T	EXOSC6
0	0.300055	0.347	0.432	0	T	CCDC59
0	0.295531	0.323	0.387	0	T	PET100
0	0.294711	0.647	0.752	0	T	HNRNPDL
0	0.29435	0.739	0.839	0	T	EIF3F
0	0.293552	0.471	0.579	0	T	ANXA6
0	0.293018	0.559	0.69	0	T	ARGLU1
0	0.292752	0.623	0.741	0	T	CAPZB
0	0.292748	0.239	0.264	0	T	GADD45A
0	0.292728	0.437	0.554	0	T	TNRC6B
0	0.292477	0.249	0.259	0	T	PTPN1
0	0.291395	0.259	0.309	0	T	REST
0	0.291013	0.295	0.362	0	T	ISCA1
0	0.289939	0.347	0.423	0	T	AC245297.3
0	0.289591	0.252	0.291	0	T	TUT4
0	0.288792	0.534	0.691	0	T	CLEC2B
0	0.288037	0.669	0.79	0	T	ATP6V1G1
0	0.287921	0.342	0.399	0	T	SPCS3
0	0.287498	0.538	0.672	0	T	RBM25
0	0.285684	0.322	0.348	0	T	ARL4A
0	0.285558	0.378	0.488	0	T	PRPF4B
0	0.284873	0.549	0.664	0	T	PGK1
0	0.28431	0.44	0.551	0	T	RAP1A
0	0.283571	0.373	0.458	0	T	CAPZA1
0	0.283127	0.221	0.261	0	T	LPIN2
0	0.282885	0.371	0.474	0	T	PSIP1
0	0.282225	0.726	0.82	0	T	COX6C
0	0.281607	0.727	0.83	0	T	TAGLN2
0	0.28019	0.535	0.654	0	T	ARHGDIA
0	0.280052	0.382	0.486	0	T	MRPL54
0	0.2797	0.297	0.373	0	T	TMEM173
0	0.27923	0.799	0.889	0	T	SRSF5
0	0.27874	0.259	0.318	0	T	CCM2
0	0.277663	0.338	0.426	0	T	MIER1
0	0.275635	0.295	0.362	0	T	PPHLN1
0	0.275216	0.304	0.283	0	T	VASP
0	0.274927	0.629	0.756	0	T	EIF3H
0	0.274095	0.283	0.346	0	T	OGT
0	0.273928	0.429	0.568	0	T	DYNLT1
0	0.271863	0.224	0.26	0	T	TMEM134
0	0.270169	0.996	0.997	0	T	EIF1
0	0.268643	0.417	0.522	0	T	TAF7
0	0.265304	0.326	0.406	0	T	CCDC12
0	0.264882	0.22	0.262	0	T	IRF3
0	0.26469	0.4	0.498	0	T	RPL22L1
0	0.264385	0.76	0.859	0	T	MTRNR2L12
0	0.264141	0.238	0.277	0	T	NOP58
0	0.263995	0.599	0.72	0	T	RAN
0	0.263599	0.287	0.349	0	T	TNFRSF14
0	0.263388	0.391	0.465	0	T	OPTN
0	0.263082	0.37	0.465	0	T	TMEM160
0	0.263067	0.657	0.789	0	T	ENO1
0	0.263046	0.705	0.813	0	T	MZT2B
0	0.262548	0.362	0.439	0	T	SELENOT
0	0.261785	0.229	0.267	0	T	RBM33
0	0.261677	0.896	0.944	0	T	MYL12B
0	0.261664	0.296	0.385	0	T	DNAJB14
0	0.261005	0.314	0.408	0	T	GBP2
0	0.260806	0.238	0.28	0	T	LYST
0	0.260614	0.355	0.462	0	T	SLTM
0	0.260251	0.433	0.428	0	T	RGS10
0	0.259034	0.498	0.643	0	T	EIF3D
0	0.258622	0.22	0.275	0	T	BTG3
0	0.257273	0.305	0.333	0	T	CSRNP1
0	0.256857	0.221	0.256	0	T	CSNK1G2
0	0.256624	0.373	0.423	0	T	OSTF1
0	0.255636	0.49	0.637	0	T	PAIP2
0	0.255537	0.377	0.478	0	T	PAK2
0	0.25516	0.388	0.512	0	T	DHX36
0	0.254349	0.441	0.586	0	T	MPHOSPH8
0	0.253272	0.291	0.387	0	T	GSPT1
0	0.253215	0.287	0.315	0	T	BHLHE40
0	0.252422	0.255	0.288	0	T	PTPN2
0	0.251872	0.256	0.311	0	T	CDK13
0	0.251586	0.797	0.87	0	T	ATP5MC2
0	0.251185	0.318	0.397	0	T	PHF20
2.89004e-295	0.366948	0.351	0.231	7.37366e-291	T	DOK2
3.32624e-280	0.295695	0.37	0.337	8.48656e-276	T	GLIPR1
1.59282e-257	0.348477	0.888	0.932	4.06392e-253	T	TXNIP
1.90977e-220	0.279554	0.25	0.197	4.87258e-216	T	RAB11FIP1
0	4.44136	0.995	0.492	0	MAC	HLA-DRA
0	4.39562	0.959	0.141	0	MAC	LYZ
0	4.02865	0.844	0.207	0	MAC	CXCL8
0	3.94768	0.7	0.076	0	MAC	C1QA
0	3.82925	0.655	0.119	0	MAC	IL1B
0	3.77958	0.988	0.413	0	MAC	HLA-DRB1
0	3.71236	0.99	0.405	0	MAC	HLA-DPA1
0	3.6893	0.591	0.079	0	MAC	RNASE1
[truncated: 6,882 more rows]
