# Supplementary material for: Single-cell RNA sequencing identifies inherent abnormalities of adipose-derived stem cells from nonlesional sites of patients with localized scleroderma
Source: Cell Mol Biol Lett. 2024 Aug 30;29:115. doi: 10.1186/s11658-024-00635-0 (PMC11363359; doi:10.1186/s11658-024-00635-0)
Supplement: Supplementary file 3 — Additional file 3: Table S3. Differentially expressed genes detected for each major cell type between the SVF from nonlesional sites of patients with LoS and healthy donors. [file 11658_2024_635_MOESM3_ESM.xlsx]

## Sheet: ASC_CASE_vs_ASC_CTRL_DEGs
Table S2. Differentially expressed genes detected for each major cell type between the SVF from nonlesional sites of LoS patients and healthy donors.
p_val	avg_log2FC	pct.1	pct.2	p_val_adj	gene	alias	longName	Predicted_secreted_protein	Predicted_membrane_bound_protein	TF_TcoF-DB	TcoF_TcoF-DB	Ligand_cellChat	LR_cellChat	Receptor_cellChat	LR2_cellChat	signaling_receptor_activity	extracellular_matrix	growth_factor_activity	plasma_membrane	cytokine_activity	signaling_receptor_binding	protein_kinase_activity	catalytic_activity	PHOSPHATIDYLINOSITOL 3 KINASE	CLINICALLY ACTIONABLE	PROTEASE INHIBITOR	DNA REPAIR	PTEN FAMILY	B30_2 SPRY DOMAIN	LIPID KINASE	NEUTRAL ZINC METALLOPEPTIDASE	TYROSINE KINASE	METHYL TRANSFERASE	TUMOR SUPPRESSOR	ION CHANNEL	PROTEASE	FIBRINOGEN	TRANSCRIPTION FACTOR BINDING	HISTONE MODIFICATION	CELL SURFACE	TRANSCRIPTION FACTOR	G PROTEIN COUPLED RECEPTOR	PROTEIN PHOSPHATASE	DNA DIRECTED RNA POLYMERASE	HORMONE ACTIVITY	PHOSPHOLIPASE	ABC TRANSPORTER	NUCLEAR HORMONE RECEPTOR	DRUGGABLE GENOME
0	1.1623	0.858	0.594	0	IGFBP3	IGFBP3	insulin like growth factor binding protein 3	TRUE	-	-	-	-	-	-	-	-	-	-	-	-	-	-	TRUE	-	-	-	-	-	-	-	-	-	-	-	-	-	-	-	-	-	-	-	-	-	-	-	-	-	TRUE
0	0.982826	0.996	0.968	0	APOD	APOD	apolipoprotein D	TRUE	-	-	-	-	-	-	-	-	-	-	-	-	-	-	-	-	-	-	-	-	-	-	-	-	-	-	-	-	-	-	-	-	-	-	-	-	-	-	-	-	TRUE
3.55584e-232	0.947338	0.311	0.161	9.07236e-228	PTGDS	PTGDS	prostaglandin D2 synthase	TRUE	-	-	-	-	-	-	-	-	-	-	-	-	-	-	TRUE	-	-	-	-	-	-	-	-	-	-	-	-	-	-	-	-	-	-	-	-	-	-	-	-	-	TRUE
0	0.930588	0.86	0.676	0	MYOC	MYOC	myocilin	TRUE	-	-	-	-	-	-	-	-	TRUE	-	-	-	TRUE	-	-	-	-	-	-	-	-	-	-	-	-	-	-	-	-	-	-	-	-	-	-	-	-	-	-	-	TRUE
0	0.882072	0.759	0.505	0	CPXM1	CPXM1	carboxypeptidase X, M14 family member 1	TRUE	-	-	-	-	-	-	-	-	-	-	-	-	-	-	TRUE	-	-	-	-	-	-	-	-	-	-	-	-	TRUE	-	-	-	-	-	-	-	-	-	-	-	-	TRUE
0	0.856677	0.995	0.988	0	SERPINF1	SERPINF1	serpin family F member 1	TRUE	-	-	-	-	-	-	-	-	TRUE	-	-	-	-	-	TRUE	-	-	TRUE	-	-	-	-	-	-	-	-	-	-	-	-	-	-	-	-	-	-	-	-	-	-	TRUE
0	0.841878	0.943	0.819	0	SRPX	SRPX	sushi repeat containing protein X-linked	TRUE	-	-	-	-	-	-	-	-	TRUE	-	-	-	-	-	-	-	-	-	-	-	-	-	-	-	-	-	-	-	-	-	-	TRUE	-	-	-	-	-	-	-	-	-
0	0.824164	0.642	0.35	0	COL15A1	COL15A1	collagen type XV alpha 1 chain	TRUE	-	-	-	-	-	-	-	-	TRUE	-	-	-	-	-	-	-	-	-	-	-	-	-	-	-	-	-	-	-	-	-	-	-	-	-	-	-	-	-	-	-	TRUE
0	0.812572	0.689	0.487	0	ADM	ADM	adrenomedullin	TRUE	-	-	-	TRUE	ADM - CALCR_Secreted Signaling;ADM - CALCRL_Secreted Signaling	-	-	TRUE	-	-	-	-	TRUE	-	-	-	-	-	-	-	-	-	-	-	-	-	-	-	-	-	-	-	-	-	-	-	TRUE	-	-	-	TRUE
0	0.795825	0.973	0.908	0	EPHX1	EPHX1	epoxide hydrolase 1	-	-	-	-	-	-	-	-	-	-	-	-	-	-	-	TRUE	-	-	-	-	-	-	-	-	-	-	-	-	-	-	-	-	-	-	-	-	-	-	-	-	-	TRUE
0	0.783787	0.767	0.59	0	APOE	APOE	apolipoprotein E	TRUE	-	-	-	-	-	-	-	-	TRUE	-	TRUE	-	TRUE	TRUE	TRUE	-	-	-	-	-	-	-	-	-	-	-	-	-	-	-	-	-	-	-	-	-	-	-	-	-	TRUE
0	0.779697	0.977	0.928	0	LGALS3BP	LGALS3BP	galectin 3 binding protein	TRUE	-	-	-	-	-	-	-	-	TRUE	-	-	-	-	-	-	-	-	-	-	-	-	-	-	-	-	-	-	-	-	-	-	-	-	-	-	-	-	-	-	-	TRUE
0	0.749154	1	1	0	GSN	GSN	gelsolin	TRUE	-	-	-	-	-	-	-	-	-	-	TRUE	-	-	-	TRUE	-	-	-	-	-	-	-	-	-	-	-	-	-	-	-	-	-	-	-	-	-	-	-	-	-	TRUE
0	0.713948	0.893	0.799	0	CTSD	CTSD	cathepsin D	TRUE	-	-	-	-	-	-	-	-	TRUE	-	-	-	-	-	TRUE	-	-	-	-	-	-	-	-	-	-	-	-	TRUE	-	-	-	-	-	-	-	-	-	-	-	-	TRUE
0	0.695864	0.588	0.342	0	CYP4B1	CYP4B1	cytochrome P450 family 4 subfamily B member 1	-	TRUE	-	-	-	-	-	-	-	-	-	-	-	-	-	TRUE	-	-	-	-	-	-	-	-	-	-	-	-	-	-	-	-	-	-	-	-	-	-	-	-	-	TRUE
0	0.691895	0.964	0.902	0	PLPP3	PLPP3	phospholipid phosphatase 3	-	TRUE	-	-	-	-	-	-	-	-	-	TRUE	-	TRUE	-	TRUE	-	-	-	-	-	-	-	-	-	-	-	-	-	-	-	-	-	-	-	-	-	-	-	-	-	-
0	0.677458	1	0.998	0	COL6A2	COL6A2	collagen type VI alpha 2 chain	TRUE	-	-	-	TRUE	COL6A2 - (ITGA1+ITGB1)_ECM-Receptor;COL6A2 - (ITGA2+ITGB1)_ECM-Receptor;COL6A2 - (ITGA3+ITGB1)_ECM-Receptor;COL6A2 - (ITGA9+ITGB1)_ECM-Receptor;COL6A2 - (ITGA10+ITGB1)_ECM-Receptor;COL6A2 - (ITGA11+ITGB1)_ECM-Receptor;COL6A2 - (ITGAV+ITGB8)_ECM-Receptor;COL6A2 - CD44_ECM-Receptor;COL6A2 - SDC1_ECM-Receptor;COL6A2 - SDC4_ECM-Receptor;COL6A2 - GP6_ECM-Receptor	-	-	-	TRUE	-	TRUE	-	-	-	-	-	-	-	-	-	-	-	-	-	-	-	-	-	-	-	-	-	-	-	-	-	-	-	-	-	TRUE
0	0.664591	0.941	0.853	0	TUBA1B	TUBA1B	tubulin alpha 1b	-	-	-	-	-	-	-	-	-	-	-	-	-	-	-	TRUE	-	-	-	-	-	-	-	-	-	-	-	-	-	-	-	-	-	-	-	-	-	-	-	-	-	TRUE
0	0.639847	0.872	0.704	0	FGL2	FGL2	fibrinogen like 2	TRUE	-	-	-	-	-	-	-	-	TRUE	-	-	-	TRUE	-	TRUE	-	-	-	-	-	-	-	-	-	-	-	-	TRUE	TRUE	-	-	-	-	-	-	-	-	-	-	-	TRUE
0	0.637348	0.808	0.712	0	MRPS6	MRPS6	mitochondrial ribosomal protein S6	-	-	-	-	-	-	-	-	-	-	-	-	-	-	-	-	-	-	-	-	-	-	-	-	-	-	-	-	-	-	-	-	-	-	-	-	-	-	-	-	-	-
0	0.636522	0.785	0.621	0	COL4A1	COL4A1	collagen type IV alpha 1 chain	TRUE	-	-	-	TRUE	COL4A1 - (ITGA1+ITGB1)_ECM-Receptor;COL4A1 - (ITGA2+ITGB1)_ECM-Receptor;COL4A1 - (ITGA3+ITGB1)_ECM-Receptor;COL4A1 - (ITGA9+ITGB1)_ECM-Receptor;COL4A1 - (ITGA10+ITGB1)_ECM-Receptor;COL4A1 - (ITGA11+ITGB1)_ECM-Receptor;COL4A1 - (ITGAV+ITGB8)_ECM-Receptor;COL4A1 - CD44_ECM-Receptor;COL4A1 - SDC1_ECM-Receptor;COL4A1 - SDC4_ECM-Receptor;COL4A1 - GP6_ECM-Receptor	-	-	-	TRUE	-	-	-	-	-	-	-	-	-	-	-	-	-	-	-	-	-	-	-	-	-	-	-	-	-	-	-	-	-	-	-	TRUE
0	0.631596	0.906	0.818	0	PODN	PODN	podocan	TRUE	-	-	-	-	-	-	-	-	TRUE	-	-	-	-	-	-	-	-	-	-	-	-	-	-	-	-	-	-	-	-	-	-	-	-	-	-	-	-	-	-	-	TRUE
0	0.630706	0.981	0.938	0	PCOLCE	PCOLCE	procollagen C-endopeptidase enhancer	TRUE	-	-	-	-	-	-	-	-	TRUE	-	-	-	-	-	TRUE	-	-	-	-	-	-	-	-	-	-	-	-	-	-	-	-	-	-	-	-	-	-	-	-	-	TRUE
0	0.628778	0.981	0.913	0	IGFBP7	IGFBP7	insulin like growth factor binding protein 7	TRUE	-	-	-	-	-	-	-	-	TRUE	-	-	-	-	-	-	-	-	-	-	-	-	-	-	-	-	-	-	-	-	-	-	-	-	-	-	-	-	-	-	-	TRUE
0	0.627044	0.343	0.116	0	COL6A6	COL6A6	collagen type VI alpha 6 chain	TRUE	-	-	-	TRUE	COL6A6 - (ITGA1+ITGB1)_ECM-Receptor;COL6A6 - (ITGA2+ITGB1)_ECM-Receptor;COL6A6 - (ITGA3+ITGB1)_ECM-Receptor;COL6A6 - (ITGA9+ITGB1)_ECM-Receptor;COL6A6 - (ITGA10+ITGB1)_ECM-Receptor;COL6A6 - (ITGA11+ITGB1)_ECM-Receptor;COL6A6 - (ITGAV+ITGB8)_ECM-Receptor;COL6A6 - CD44_ECM-Receptor;COL6A6 - SDC1_ECM-Receptor;COL6A6 - SDC4_ECM-Receptor;COL6A6 - GP6_ECM-Receptor	-	-	-	TRUE	-	-	-	-	-	-	-	-	-	-	-	-	-	-	-	-	-	-	-	-	-	-	-	-	-	-	-	-	-	-	-	TRUE
0	0.624856	0.873	0.703	0	RARRES2	RARRES2	retinoic acid receptor responder 2	TRUE	-	-	-	TRUE	RARRES2 - GPR1_Secreted Signaling;RARRES2 - CMKLR1_Secreted Signaling	-	-	-	TRUE	-	-	-	TRUE	-	-	-	-	-	-	-	-	-	-	-	-	-	-	-	-	-	-	-	-	-	-	-	-	-	-	-	-
0	0.619743	0.989	0.971	0	SOD3	SOD3	superoxide dismutase 3	TRUE	-	-	-	-	-	-	-	-	TRUE	-	-	-	-	-	TRUE	-	-	-	-	-	-	-	-	-	-	-	-	-	-	-	-	-	-	-	-	-	-	-	-	-	TRUE
0	0.616724	0.762	0.522	0	SFRP1	SFRP1	secreted frizzled related protein 1	TRUE	-	-	-	-	-	-	-	-	TRUE	-	TRUE	-	TRUE	TRUE	TRUE	-	-	-	-	-	-	-	-	-	-	-	-	-	-	-	-	TRUE	-	-	-	-	-	-	-	-	TRUE
0	0.609707	0.785	0.588	0	SELENBP1	SELENBP1	selenium binding protein 1	-	-	-	-	-	-	-	-	-	-	-	-	-	-	-	TRUE	-	-	-	-	-	-	-	-	-	-	-	-	-	-	-	-	-	-	-	-	-	-	-	-	-	-
0	0.603932	0.989	0.958	0	CXCL12	CXCL12	C-X-C motif chemokine ligand 12	TRUE	-	-	-	TRUE	CXCL12 - CXCR4_Secreted Signaling;CXCL12 - ACKR3_Secreted Signaling	-	-	TRUE	TRUE	TRUE	TRUE	TRUE	TRUE	-	-	-	-	-	-	-	-	-	-	-	-	-	-	-	-	-	-	-	-	-	-	-	-	-	-	-	TRUE
0	0.600202	0.882	0.761	0	MYL9	MYL9	myosin light chain 9	-	-	-	-	-	-	-	-	-	-	-	-	-	-	-	-	-	-	-	-	-	-	-	-	-	-	-	-	-	-	-	-	-	-	-	-	-	-	-	-	-	-
0	0.584354	0.849	0.812	0	GLUL	GLUL	glutamate-ammonia ligase	-	-	-	-	-	-	-	-	-	-	-	TRUE	-	-	-	TRUE	-	-	-	-	-	-	-	-	-	-	-	-	-	-	-	-	-	-	-	-	-	-	-	-	-	TRUE
0	0.582366	0.684	0.487	0	HSPB6	HSPB6	heat shock protein family B (small) member 6	-	-	-	-	-	-	-	-	-	-	-	-	-	-	-	-	-	-	-	-	-	-	-	-	-	-	-	-	-	-	-	-	-	-	-	-	-	-	-	-	-	-
0	0.581878	0.959	0.857	0	ADH1B	ADH1B	alcohol dehydrogenase 1B (class I), beta polypeptide	-	-	-	-	-	-	-	-	-	-	-	TRUE	-	-	-	TRUE	-	-	-	-	-	-	-	-	-	-	-	-	-	-	-	-	-	-	-	-	-	-	-	-	-	TRUE
0	0.573958	0.933	0.858	0	OLFML3	OLFML3	olfactomedin like 3	TRUE	-	-	-	-	-	-	-	-	-	-	-	-	-	-	-	-	-	-	-	-	-	-	-	-	-	-	-	-	-	-	-	-	-	-	-	-	-	-	-	-	TRUE
0	0.571736	0.783	0.6	0	SLC2A4RG	SLC2A4RG	SLC2A4 regulator	-	-	-	-	-	-	-	-	-	-	-	-	-	-	-	-	-	-	-	-	-	-	-	-	-	-	-	-	-	-	-	-	-	TRUE	-	-	-	-	-	-	-	-
0	0.570483	0.975	0.907	0	GPC3	GPC3	glypican 3	-	TRUE	-	-	-	-	-	-	-	TRUE	-	TRUE	-	-	-	TRUE	-	TRUE	-	-	-	-	-	-	-	-	-	-	-	-	-	-	TRUE	-	-	-	-	-	-	-	-	TRUE
0	0.568465	0.538	0.326	0	CCDC146	CCDC146	coiled-coil domain containing 146	-	-	-	-	-	-	-	-	-	-	-	-	-	-	-	-	-	-	-	-	-	-	-	-	-	-	-	-	-	-	-	-	-	-	-	-	-	-	-	-	-	-
0	0.558815	0.862	0.744	0	GRN	GRN	granulin precursor	TRUE	-	-	-	TRUE	GRN - SORT1_Secreted Signaling	-	-	TRUE	-	TRUE	TRUE	TRUE	TRUE	-	TRUE	-	-	-	-	-	-	-	-	-	-	-	-	-	-	-	-	-	-	-	-	-	-	-	-	-	TRUE
0	0.552077	0.506	0.232	0	CNTFR	CNTFR	ciliary neurotrophic factor receptor	-	TRUE	-	-	-	-	TRUE	CNTF - (CNTFR+LIFR)_Secreted Signaling;CLCF1 - (CNTFR+LIFR)_Secreted Signaling	TRUE	-	-	TRUE	-	TRUE	-	-	-	-	-	-	-	-	-	-	-	-	-	-	-	-	-	-	-	-	-	-	-	-	-	-	-	TRUE
0	0.55195	0.949	0.895	0	TUBB	TUBB	tubulin beta class I	-	-	-	-	-	-	-	-	-	-	-	-	-	TRUE	-	TRUE	-	-	-	-	-	-	-	-	-	-	-	-	-	-	-	-	-	-	-	-	-	-	-	-	-	TRUE
0	0.542494	0.687	0.459	0	PID1	PID1	phosphotyrosine interaction domain containing 1	-	-	-	TRUE	-	-	-	-	-	-	-	-	-	-	-	-	-	-	-	-	-	-	-	-	-	-	-	-	-	-	-	-	-	-	-	-	-	-	-	-	-	-
7.52469169909676e-313	0.540945	0.84	0.694	0	IGF1	IGF1	insulin like growth factor 1	TRUE	-	-	-	TRUE	IGF1 - IGF1R_Secreted Signaling;IGF1 - (ITGAV+ITGB3)_Secreted Signaling;IGF1 - (ITGA6+ITGB4)_Secreted Signaling	-	-	TRUE	-	TRUE	TRUE	-	TRUE	TRUE	TRUE	-	TRUE	-	-	-	-	-	-	-	-	-	-	-	-	-	-	-	-	-	-	-	TRUE	-	-	-	TRUE
0	0.536122	0.996	0.991	0	ACTB	ACTB	actin beta	-	-	-	-	-	-	-	-	-	-	-	TRUE	-	-	TRUE	TRUE	-	TRUE	-	-	-	-	-	-	-	-	TRUE	-	-	-	-	-	-	-	-	-	-	-	-	-	-	-
0	0.533847	0.737	0.564	0	AGTR1	AGTR1	angiotensin II receptor type 1	-	TRUE	-	-	-	-	-	-	TRUE	-	-	TRUE	-	TRUE	-	TRUE	-	-	-	-	-	-	-	-	-	-	-	-	-	-	-	-	-	-	TRUE	-	-	-	-	-	-	TRUE
0	0.529393	0.867	0.762	0	HSPA5	HSPA5	heat shock protein family A (Hsp70) member 5	-	-	-	TRUE	-	-	-	-	-	-	-	TRUE	-	-	-	TRUE	-	-	TRUE	-	-	-	-	-	-	-	-	-	-	-	-	-	TRUE	-	-	-	-	-	-	-	-	TRUE
0	0.527835	0.793	0.698	0	H1FX	H1-10	H1.10 linker histone	-	-	-	-	-	-	-	-	-	-	-	-	-	-	-	-	-	-	-	-	-	-	-	-	-	-	-	-	-	-	-	-	-	-	-	-	-	-	-	-	-	-
0	0.525571	0.972	0.914	0	NTRK2	NTRK2	neurotrophic receptor tyrosine kinase 2	-	TRUE	-	-	-	-	TRUE	BDNF - NTRK2_Secreted Signaling;NTF3 - NTRK2_Secreted Signaling;NTF5 - NTRK2_Secreted Signaling	TRUE	-	-	TRUE	-	-	TRUE	TRUE	-	TRUE	-	-	-	-	-	-	TRUE	-	-	-	-	-	-	-	-	-	-	-	-	-	-	-	-	TRUE
0	0.522942	0.817	0.677	0	MFGE8	MFGE8	milk fat globule EGF and factor V/VIII domain containing	TRUE	-	-	-	-	-	-	-	-	TRUE	-	TRUE	-	TRUE	-	-	-	-	-	-	-	-	-	-	-	-	-	-	-	-	-	-	-	-	-	-	-	-	-	-	-	TRUE
0	0.520108	0.991	0.98	0	PSAP	PSAP	prosaposin	-	-	-	-	TRUE	PSAP - GPR37L1_Secreted Signaling;PSAP - GPR37_Secreted Signaling	-	-	-	TRUE	-	TRUE	-	-	-	TRUE	-	-	-	-	-	-	-	-	-	-	-	-	-	-	-	-	-	-	-	-	-	-	-	-	-	TRUE
0	0.518896	0.778	0.602	0	FST	FST	follistatin	TRUE	-	-	-	-	-	-	-	TRUE	-	-	-	-	TRUE	-	-	-	-	-	-	-	-	-	-	-	-	-	-	-	-	-	-	-	-	-	-	-	-	-	-	-	TRUE
0	0.517281	0.587	0.361	0	GSTM5	GSTM5	glutathione S-transferase mu 5	-	-	-	-	-	-	-	-	-	-	-	-	-	-	-	TRUE	-	-	-	-	-	-	-	-	-	-	-	-	-	-	-	-	-	-	-	-	-	-	-	-	-	TRUE
0	0.502082	0.656	0.454	0	KLF13	KLF13	Kruppel like factor 13	-	-	TRUE	-	-	-	-	-	-	-	-	-	-	-	-	-	-	-	-	-	-	-	-	-	-	-	-	-	-	-	-	-	-	TRUE	-	-	-	-	-	-	-	-
0	0.500984	0.921	0.851	0	ABCA8	ABCA8	ATP binding cassette subfamily A member 8	-	TRUE	-	-	-	-	-	-	-	-	-	TRUE	-	-	-	-	-	-	-	-	-	-	-	-	-	-	-	-	-	-	-	-	-	-	-	-	-	-	-	TRUE	-	TRUE
0	0.500382	0.423	0.182	0	DBP	DBP	D-box binding PAR bZIP transcription factor	-	-	TRUE	-	-	-	-	-	-	-	-	-	-	-	-	-	-	-	-	-	-	-	-	-	-	-	-	-	-	-	-	-	-	TRUE	-	-	-	-	-	-	-	-
0	0.4975	0.914	0.868	0	PIK3R1	PIK3R1	phosphoinositide-3-kinase regulatory subunit 1	-	-	-	TRUE	-	-	-	-	-	-	-	TRUE	-	TRUE	-	TRUE	TRUE	TRUE	-	-	-	-	-	-	-	-	-	-	-	-	-	-	-	-	-	-	-	-	-	-	-	TRUE
0	0.490626	0.996	0.987	0	C1R	C1R	complement C1r	-	-	-	-	-	-	-	-	-	-	-	-	-	-	-	TRUE	-	-	-	-	-	-	-	-	-	-	-	-	TRUE	-	-	-	-	-	-	-	-	-	-	-	-	TRUE
6.80532e-302	0.485846	0.629	0.477	1.73631e-297	MEST	MEST	mesoderm specific transcript	-	-	-	-	-	-	-	-	-	-	-	-	-	-	-	TRUE	-	-	-	-	-	-	-	-	-	-	-	-	TRUE	-	-	-	-	-	-	-	-	-	-	-	-	-
0	0.485242	0.74	0.57	0	RCN3	RCN3	reticulocalbin 3	-	TRUE	-	-	-	-	-	-	-	-	-	-	-	-	-	TRUE	-	-	-	-	-	-	-	-	-	-	-	-	-	-	-	-	-	-	-	-	-	-	-	-	-	-
0	0.482845	0.984	0.958	0	SPARC	SPARC	secreted protein acidic and cysteine rich	TRUE	-	-	-	-	-	-	-	-	TRUE	-	TRUE	-	-	-	-	-	-	-	-	-	-	-	-	-	-	-	-	-	-	-	-	TRUE	-	-	-	-	-	-	-	-	TRUE
0	0.480082	0.709	0.621	0	CRABP2	CRABP2	cellular retinoic acid binding protein 2	-	-	-	TRUE	-	-	-	-	-	-	-	-	-	-	-	-	-	-	-	-	-	-	-	-	-	-	-	-	-	-	-	-	-	-	-	-	-	-	-	-	-	-
2.02754184256494e-313	0.477564	0.762	0.616	0	COL4A2	COL4A2	collagen type IV alpha 2 chain	TRUE	-	-	-	TRUE	COL4A2 - (ITGA1+ITGB1)_ECM-Receptor;COL4A2 - (ITGA2+ITGB1)_ECM-Receptor;COL4A2 - (ITGA3+ITGB1)_ECM-Receptor;COL4A2 - (ITGA9+ITGB1)_ECM-Receptor;COL4A2 - (ITGA10+ITGB1)_ECM-Receptor;COL4A2 - (ITGA11+ITGB1)_ECM-Receptor;COL4A2 - (ITGAV+ITGB8)_ECM-Receptor;COL4A2 - CD44_ECM-Receptor;COL4A2 - SDC1_ECM-Receptor;COL4A2 - SDC4_ECM-Receptor;COL4A2 - GP6_ECM-Receptor	-	-	-	TRUE	-	-	-	-	-	-	-	-	-	-	-	-	-	-	-	-	-	-	-	-	-	-	-	-	-	-	-	-	-	-	-	TRUE
4.09666e-169	0.475472	0.656	0.518	1.04522e-164	SLC5A3	SLC5A3	solute carrier family 5 member 3	-	TRUE	-	-	-	-	-	-	-	-	-	TRUE	-	-	-	TRUE	-	-	-	-	-	-	-	-	-	-	-	-	-	-	-	-	-	-	-	-	-	-	-	-	-	TRUE
0	0.473164	0.634	0.434	0	ABHD14B	ABHD14B	abhydrolase domain containing 14B	-	-	-	-	-	-	-	-	-	-	-	-	-	-	-	TRUE	-	-	-	-	-	-	-	-	-	-	-	-	-	-	-	-	-	-	-	-	-	-	-	-	-	-
0	0.47145	0.886	0.74	0	GAS6	GAS6	growth arrest specific 6	TRUE	-	-	-	TRUE	GAS6 - AXL_Secreted Signaling;GAS6 - MERTK_Secreted Signaling;GAS6 - TYRO3_Secreted Signaling	-	-	TRUE	-	-	-	-	TRUE	TRUE	TRUE	-	-	-	-	-	-	-	-	-	-	-	-	-	-	-	-	-	-	-	-	-	-	-	-	-	TRUE
0	0.464238	0.991	0.981	0	FBLN2	FBLN2	fibulin 2	TRUE	-	-	-	-	-	-	-	-	TRUE	-	-	-	-	-	-	-	-	-	-	-	-	-	-	-	-	-	-	-	-	-	-	-	-	-	-	-	-	-	-	-	TRUE
0	0.461232	0.998	0.996	0	CD81	CD81	CD81 molecule	-	TRUE	-	-	-	-	-	-	-	-	-	TRUE	-	TRUE	-	TRUE	-	-	-	-	-	-	-	-	-	-	-	-	-	-	-	-	TRUE	-	-	-	-	-	-	-	-	TRUE
0	0.456621	0.856	0.764	0	NUCB1	NUCB1	nucleobindin 1	TRUE	-	-	-	-	-	-	-	-	-	-	-	-	-	-	TRUE	-	-	-	-	-	-	-	-	-	-	-	-	-	-	-	-	-	-	-	-	-	-	-	-	-	TRUE
0	0.455946	0.905	0.832	0	CYB5R3	CYB5R3	cytochrome b5 reductase 3	-	TRUE	-	-	-	-	-	-	-	-	-	-	-	-	-	TRUE	-	-	-	-	-	-	-	-	-	-	-	-	-	-	-	-	-	-	-	-	-	-	-	-	-	TRUE
3.50968e-256	0.454512	0.734	0.581	8.9546e-252	GGT5	GGT5	gamma-glutamyltransferase 5	-	-	-	-	-	-	-	-	-	-	-	TRUE	-	-	-	TRUE	-	-	-	-	-	-	-	-	-	-	-	-	TRUE	-	-	-	-	-	-	-	-	-	-	-	-	TRUE
0	0.453867	0.717	0.598	0	PTEN	PTEN	phosphatase and tensin homolog	-	-	-	TRUE	-	-	-	-	-	-	-	TRUE	-	-	TRUE	TRUE	-	TRUE	-	-	TRUE	-	-	-	-	-	-	-	-	-	-	-	-	-	-	TRUE	-	-	-	-	-	-
0	0.453063	0.83	0.726	0	SGCE	SGCE	sarcoglycan epsilon	-	TRUE	-	-	-	-	-	-	-	-	-	TRUE	-	-	-	-	-	-	-	-	-	-	-	-	-	-	-	-	-	-	-	-	-	-	-	-	-	-	-	-	-	-
0	0.448276	0.704	0.556	0	PLBD1	PLBD1	phospholipase B domain containing 1	-	-	-	-	-	-	-	-	-	-	-	-	-	-	-	TRUE	-	-	-	-	-	-	-	-	-	-	-	-	-	-	-	-	-	-	-	-	-	-	TRUE	-	-	TRUE
0	0.447471	0.823	0.706	0	PLD3	PLD3	phospholipase D family member 3	-	TRUE	-	-	-	-	-	-	-	-	-	-	-	-	-	TRUE	-	-	-	-	-	-	-	-	-	-	-	-	-	-	-	-	-	-	-	-	-	-	-	-	-	-
4.44659081257122e-323	0.443743	0.933	0.891	1.13450317991942e-318	PLTP	PLTP	phospholipid transfer protein	TRUE	-	-	-	-	-	-	-	-	-	-	-	-	-	-	-	-	-	-	-	-	-	-	-	-	-	-	-	-	-	-	-	-	-	-	-	-	-	-	-	-	TRUE
0	0.44154	0.997	0.988	0	COL1A1	COL1A1	collagen type I alpha 1 chain	TRUE	-	-	-	TRUE	COL1A1 - (ITGA1+ITGB1)_ECM-Receptor;COL1A1 - (ITGA2+ITGB1)_ECM-Receptor;COL1A1 - (ITGA3+ITGB1)_ECM-Receptor;COL1A1 - (ITGA9+ITGB1)_ECM-Receptor;COL1A1 - (ITGA10+ITGB1)_ECM-Receptor;COL1A1 - (ITGA11+ITGB1)_ECM-Receptor;COL1A1 - (ITGAV+ITGB8)_ECM-Receptor;COL1A1 - CD44_ECM-Receptor;COL1A1 - SDC1_ECM-Receptor;COL1A1 - SDC4_ECM-Receptor;COL1A1 - GP6_ECM-Receptor	-	-	-	TRUE	-	-	-	-	-	-	-	TRUE	-	-	-	-	-	-	-	-	-	-	-	-	-	-	-	-	-	-	-	-	-	-	-	TRUE
0	0.440503	0.999	0.999	0	COL1A2	COL1A2	collagen type I alpha 2 chain	TRUE	-	-	-	TRUE	COL1A2 - (ITGA1+ITGB1)_ECM-Receptor;COL1A2 - (ITGA2+ITGB1)_ECM-Receptor;COL1A2 - (ITGA3+ITGB1)_ECM-Receptor;COL1A2 - (ITGA9+ITGB1)_ECM-Receptor;COL1A2 - (ITGA10+ITGB1)_ECM-Receptor;COL1A2 - (ITGA11+ITGB1)_ECM-Receptor;COL1A2 - (ITGAV+ITGB8)_ECM-Receptor;COL1A2 - CD44_ECM-Receptor;COL1A2 - SDC1_ECM-Receptor;COL1A2 - SDC4_ECM-Receptor;COL1A2 - GP6_ECM-Receptor	-	-	-	TRUE	-	-	-	-	-	-	-	-	-	-	-	-	-	-	-	-	-	-	-	-	-	-	-	-	-	-	-	-	-	-	-	TRUE
3.38589e-255	0.439945	0.558	0.39	8.63877e-251	ENPP2	ENPP2	ectonucleotide pyrophosphatase/phosphodiesterase 2	TRUE	TRUE	-	-	-	-	-	-	-	-	-	TRUE	-	-	-	TRUE	-	-	-	-	-	-	-	-	-	-	-	-	-	-	TRUE	-	-	-	-	-	-	-	-	-	-	TRUE
0	0.438742	0.403	0.178	0	CREB3L1	CREB3L1	cAMP responsive element binding protein 3 like 1	-	TRUE	TRUE	-	-	-	-	-	-	-	-	-	-	-	-	-	-	TRUE	-	-	-	-	-	-	-	-	-	-	-	-	-	-	-	TRUE	-	-	-	-	-	-	-	-
0	0.435906	0.691	0.522	0	IL11RA	IL11RA	interleukin 11 receptor subunit alpha	TRUE	TRUE	-	-	-	-	TRUE	IL11 - (IL11RA+IL6ST)_Secreted Signaling	TRUE	-	-	TRUE	-	-	-	-	-	-	-	-	-	-	-	-	-	-	-	-	-	-	-	-	-	-	-	-	-	-	-	-	-	TRUE
0	0.43588	0.908	0.832	0	PDIA3	PDIA3	protein disulfide isomerase family A member 3	-	-	-	-	-	-	-	-	-	-	-	-	-	-	-	TRUE	-	-	-	-	-	-	-	-	-	-	-	-	-	-	-	-	TRUE	-	-	-	-	-	-	-	-	TRUE
2.26627e-251	0.43463	0.922	0.865	5.78215e-247	TUBA1A	TUBA1A	tubulin alpha 1a	-	-	-	-	-	-	-	-	-	-	-	-	-	-	-	-	-	-	-	-	-	-	-	-	-	-	-	-	-	-	-	-	-	-	-	-	-	-	-	-	-	TRUE
1.27006e-302	0.432993	0.328	0.167	3.24043e-298	CES1	CES1	carboxylesterase 1	-	-	-	-	-	-	-	-	-	-	-	-	-	-	-	TRUE	-	-	-	-	-	-	-	-	-	-	-	-	-	-	-	-	-	-	-	-	-	-	-	-	-	TRUE
0	0.432178	0.861	0.777	0	BSG	BSG	basigin (Ok blood group)	-	TRUE	-	-	-	-	-	-	-	-	-	TRUE	-	-	-	-	-	-	-	-	-	-	-	-	-	-	-	-	-	-	-	-	-	-	-	-	-	-	-	-	-	TRUE
2.13152e-147	0.430451	0.604	0.506	5.43835e-143	KCNQ1OT1	KCNQ1OT1	KCNQ1 opposite strand/antisense transcript 1	-	-	-	-	-	-	-	-	-	-	-	-	-	-	-	-	-	-	-	-	-	-	-	-	-	-	-	-	-	-	-	-	-	-	-	-	-	-	-	-	-	-
0	0.428775	0.555	0.377	0	NAGLU	NAGLU	N-acetyl-alpha-glucosaminidase	-	-	-	-	-	-	-	-	-	-	-	-	-	-	-	TRUE	-	-	-	-	-	-	-	-	-	-	-	-	-	-	-	-	-	-	-	-	-	-	-	-	-	TRUE
0	0.423847	0.483	0.297	0	LDB2	LDB2	LIM domain binding 2	-	-	-	TRUE	-	-	-	-	-	-	-	TRUE	-	-	-	TRUE	-	-	-	-	-	-	-	-	-	-	-	-	-	-	-	-	-	TRUE	-	-	-	-	-	-	-	-
1.16778e-280	0.42183	0.935	0.9	2.97948e-276	GPX3	GPX3	glutathione peroxidase 3	TRUE	-	-	-	-	-	-	-	-	-	-	-	-	-	-	TRUE	-	-	-	-	-	-	-	-	-	-	-	-	-	-	-	-	-	-	-	-	-	-	-	-	-	TRUE
6.47262e-286	0.412641	0.951	0.933	1.65142e-281	DPT	DPT	dermatopontin	TRUE	-	-	-	-	-	-	-	-	TRUE	-	-	-	-	-	-	-	-	-	-	-	-	-	-	-	-	-	-	-	-	-	-	-	-	-	-	-	-	-	-	-	TRUE
0	0.412522	0.985	0.97	0	IGFBP4	IGFBP4	insulin like growth factor binding protein 4	TRUE	-	-	-	-	-	-	-	-	-	-	-	-	TRUE	-	-	-	-	-	-	-	-	-	-	-	-	-	-	-	-	-	-	-	-	-	-	-	-	-	-	-	TRUE
1.88155e-193	0.411628	0.452	0.334	4.80059e-189	ANKRD36C	ANKRD36C	ankyrin repeat domain 36C	-	-	-	-	-	-	-	-	-	-	-	-	-	-	-	-	-	-	-	-	-	-	-	-	-	-	-	-	-	-	-	-	-	-	-	-	-	-	-	-	-	-
0	0.408604	0.981	0.899	0	CXCL14	CXCL14	C-X-C motif chemokine ligand 14	TRUE	-	-	-	-	-	-	-	TRUE	-	-	-	TRUE	TRUE	-	-	-	-	-	-	-	-	-	-	-	-	-	-	-	-	-	-	-	-	-	-	-	-	-	-	-	TRUE
0	0.405652	0.657	0.497	0	GPAA1	GPAA1	glycosylphosphatidylinositol anchor attachment 1	-	TRUE	-	-	-	-	-	-	-	-	-	-	-	-	-	TRUE	-	-	-	-	-	-	-	-	-	-	-	-	-	-	-	-	-	-	-	-	-	-	-	-	-	-
3.84090711990172e-311	0.402829	0.691	0.521	9.79969e-307	ZBTB16	ZBTB16	zinc finger and BTB domain containing 16	-	-	TRUE	-	-	-	-	-	-	-	-	TRUE	-	-	-	-	-	TRUE	-	-	-	-	-	-	-	-	-	-	-	-	-	-	-	TRUE	-	-	-	-	-	-	-	-
2.74551523473543e-316	0.402744	0.744	0.638	7.00490756990397e-312	SERPINH1	SERPINH1	serpin family H member 1	-	-	-	-	-	-	-	-	-	TRUE	-	-	-	-	-	TRUE	-	-	TRUE	-	-	-	-	-	-	-	-	-	-	-	-	-	-	-	-	-	-	-	-	-	-	TRUE
0	0.402402	0.282	0.118	0	OLFM2	OLFM2	olfactomedin 2	TRUE	-	-	-	-	-	-	-	-	-	-	TRUE	-	-	-	-	-	-	-	-	-	-	-	-	-	-	-	-	-	-	-	-	-	-	-	-	-	-	-	-	-	TRUE
0	0.402366	0.627	0.48	0	CSRP1	CSRP1	cysteine and glycine rich protein 1	-	-	-	-	-	-	-	-	-	-	-	-	-	TRUE	-	-	-	-	-	-	-	-	-	-	-	-	-	-	-	-	-	-	-	-	-	-	-	-	-	-	-	-
7.41436e-88	0.401528	0.717	0.687	1.8917e-83	TAGLN	TAGLN	transgelin	-	-	-	-	-	-	-	-	-	-	-	-	-	-	-	-	-	-	-	-	-	-	-	-	-	-	-	-	-	-	-	-	-	-	-	-	-	-	-	-	-	-
0	0.401235	0.75	0.632	0	ANXA6	ANXA6	annexin A6	-	-	-	-	-	-	-	-	-	TRUE	-	-	-	-	-	-	-	-	-	-	-	-	-	-	-	-	-	-	-	-	-	-	-	-	-	-	-	-	-	-	-	-
0	0.399466	0.77	0.65	0	MAGED2	MAGED2	MAGE family member D2	-	-	-	-	-	-	-	-	-	-	-	-	-	-	-	-	-	-	-	-	-	-	-	-	-	-	-	-	-	-	-	-	-	-	-	-	-	-	-	-	-	-
0	0.398731	0.887	0.825	3.19203e-304	CHRDL1	CHRDL1	chordin like 1	TRUE	-	-	-	-	-	-	-	-	-	-	TRUE	-	-	-	-	-	-	-	-	-	-	-	-	-	-	-	-	-	-	-	-	-	-	-	-	-	-	-	-	-	TRUE
0	0.39744	0.874	0.795	0	TPI1	TPI1	triosephosphate isomerase 1	-	-	-	-	-	-	-	-	-	-	-	-	-	-	-	TRUE	-	-	-	-	-	-	-	-	-	-	-	-	-	-	-	-	-	-	-	-	-	-	-	-	-	-
4.985e-282	0.396452	0.408	0.272	1.27187e-277	OSR1	OSR1	odd-skipped related transcription factor 1	-	-	TRUE	-	-	-	-	-	-	-	-	-	-	-	-	-	-	-	-	-	-	-	-	-	-	-	-	-	-	-	-	-	-	TRUE	-	-	-	-	-	-	-	-
0	0.393128	0.845	0.762	0	PRDX4	PRDX4	peroxiredoxin 4	-	-	-	-	-	-	-	-	-	-	-	-	-	-	-	TRUE	-	-	-	-	-	-	-	-	-	-	-	-	-	-	-	-	-	TRUE	-	-	-	-	-	-	-	TRUE
0	0.391233	0.995	0.992	0	ANXA2	ANXA2	annexin A2	TRUE	-	-	-	-	-	-	-	-	TRUE	-	TRUE	-	TRUE	-	TRUE	-	-	-	-	-	-	-	-	-	-	-	-	-	-	-	-	TRUE	-	-	-	-	-	-	-	-	TRUE
0	0.389707	0.93	0.886	0	FBLN5	FBLN5	fibulin 5	TRUE	-	-	-	-	-	-	-	-	TRUE	-	-	-	TRUE	-	-	-	-	-	-	-	-	-	-	-	-	-	-	-	-	-	-	-	-	-	-	-	-	-	-	-	TRUE
0	0.38898	0.907	0.865	0	PRDX6	PRDX6	peroxiredoxin 6	-	-	-	-	-	-	-	-	-	-	-	TRUE	-	-	-	TRUE	-	-	-	-	-	-	-	-	-	-	-	-	-	-	-	-	-	-	-	-	-	-	-	-	-	-
1.56046e-267	0.388126	0.964	0.942	3.98137e-263	HLA-C	HLA-C	major histocompatibility complex, class I, C	-	TRUE	-	-	TRUE	HLA-C - CD8A_Cell-Cell Contact;HLA-C - CD8B_Cell-Cell Contact;HLA-C - CD8B2_Cell-Cell Contact;HLA-C - KIR2DL1_Cell-Cell Contact;HLA-C - KIR2DL2_Cell-Cell Contact;HLA-C - KIR2DL3_Cell-Cell Contact;HLA-C - KIR2DS1_Cell-Cell Contact;HLA-C - KIR2DS4_Cell-Cell Contact;HLA-C - KIR3DL3_Cell-Cell Contact	-	-	-	-	-	TRUE	-	-	-	-	-	TRUE	-	-	-	-	-	-	-	-	-	-	-	-	-	-	TRUE	-	-	-	-	-	-	-	-	TRUE
1.28162e-226	0.386826	0.621	0.45	3.26992e-222	DIO3OS	DIO3OS	DIO3 opposite strand upstream RNA	-	-	-	-	-	-	-	-	-	-	-	-	-	-	-	-	-	-	-	-	-	-	-	-	-	-	-	-	-	-	-	-	-	-	-	-	-	-	-	-	-	-
0	0.384095	0.997	0.994	0	C1S	C1S	complement C1s	TRUE	-	-	-	-	-	-	-	-	-	-	-	-	-	-	TRUE	-	-	-	-	-	-	-	-	-	-	-	-	TRUE	-	-	-	-	-	-	-	-	-	-	-	-	TRUE
0	0.38218	0.984	0.968	0	HLA-A	HLA-A	major histocompatibility complex, class I, A	-	TRUE	-	-	TRUE	HLA-A - CD8A_Cell-Cell Contact;HLA-A - CD8B_Cell-Cell Contact;HLA-A - CD8B2_Cell-Cell Contact;HLA-A - KIR3DL1_Cell-Cell Contact	-	-	-	-	-	TRUE	-	TRUE	-	-	-	TRUE	-	-	-	-	-	-	-	-	-	-	-	-	-	-	TRUE	-	-	-	-	-	-	-	-	TRUE
6.8006e-253	0.380191	0.874	0.803	1.73511e-248	TMEM176B	TMEM176B	transmembrane protein 176B	-	TRUE	-	-	-	-	-	-	-	-	-	-	-	-	-	-	-	-	-	-	-	-	-	-	-	-	-	-	-	-	-	-	-	-	-	-	-	-	-	-	-	-
0	0.379591	0.711	0.59	0	ILK	ILK	integrin linked kinase	-	-	-	TRUE	-	-	-	-	-	-	-	TRUE	-	-	TRUE	TRUE	-	-	-	-	-	-	-	-	-	-	-	-	-	-	-	-	-	-	-	-	-	-	-	-	-	TRUE
0	0.379282	0.832	0.745	0	ATP5F1B	ATP5F1B	ATP synthase F1 subunit beta	-	-	-	-	-	-	-	-	-	-	-	TRUE	-	TRUE	-	TRUE	-	-	-	-	-	-	-	-	-	-	-	-	-	-	-	-	TRUE	-	-	-	-	-	-	-	-	-
3.2907e-150	0.378601	0.866	0.84	8.39588e-146	THY1	THY1	Thy-1 cell surface antigen	-	TRUE	-	-	TRUE	THY1 - (ITGAM+ITGB2)_Cell-Cell Contact;THY1 - (ITGAX+ITGB2)_Cell-Cell Contact;THY1 - (ITGAV+ITGB3)_Cell-Cell Contact	-	-	-	-	-	TRUE	-	TRUE	TRUE	TRUE	-	-	-	-	-	-	-	-	-	-	-	-	-	-	-	-	TRUE	-	-	-	-	-	-	-	-	TRUE
0	0.376818	0.632	0.478	0	LRP3	LRP3	LDL receptor related protein 3	-	TRUE	-	-	-	-	-	-	-	-	-	TRUE	-	-	-	-	-	-	-	-	-	-	-	-	-	-	-	-	-	-	-	-	-	-	-	-	-	-	-	-	-	-
0	0.376557	0.885	0.82	0	FKBP8	FKBP8	FKBP prolyl isomerase 8	-	TRUE	-	-	-	-	-	-	-	-	-	-	-	-	-	TRUE	-	-	-	-	-	-	-	-	-	-	-	-	-	-	-	-	-	-	-	-	-	-	-	-	-	TRUE
0	0.376473	0.791	0.685	0	VAMP2	VAMP2	vesicle associated membrane protein 2	-	TRUE	-	-	-	-	-	-	-	-	-	TRUE	-	-	-	-	-	-	-	-	-	-	-	-	-	-	-	-	-	-	-	-	-	-	-	-	-	-	-	-	-	TRUE
7.4895e-246	0.374742	0.978	0.967	1.91087e-241	TXNIP	TXNIP	thioredoxin interacting protein	-	-	-	TRUE	-	-	-	-	-	-	-	-	-	-	-	TRUE	-	-	-	-	-	-	-	-	-	-	-	-	-	-	-	-	-	TRUE	-	-	-	-	-	-	-	-
1.45169656413794e-314	0.374565	0.83	0.747	3.70385861374154e-310	ASPH	ASPH	aspartate beta-hydroxylase	-	TRUE	-	-	-	-	-	-	-	-	-	TRUE	-	-	-	TRUE	-	-	-	-	-	-	-	-	-	-	-	-	-	-	-	-	-	-	-	-	-	-	-	-	-	-
1.21581e-196	0.374541	0.276	0.142	3.10202e-192	VCAM1	VCAM1	vascular cell adhesion molecule 1	-	TRUE	-	-	-	-	TRUE	ITGA4 - (ITGB1+VCAM1)_Cell-Cell Contact;ITGA9 - (ITGB1+VCAM1)_Cell-Cell Contact;ITGA4 - (ITGB7+VCAM1)_Cell-Cell Contact	-	-	-	TRUE	-	TRUE	-	TRUE	-	-	-	-	-	-	-	-	-	-	-	-	-	-	-	-	TRUE	-	-	-	-	-	-	-	-	TRUE
0	0.37341	0.825	0.73	0	ANXA11	ANXA11	annexin A11	-	-	-	-	-	-	-	-	-	TRUE	-	-	-	-	-	-	-	-	-	-	-	-	-	-	-	-	-	-	-	-	-	-	-	-	-	-	-	-	-	-	-	-
0	0.371669	0.761	0.649	0	PGAM1	PGAM1	phosphoglycerate mutase 1	-	-	-	-	-	-	-	-	-	-	-	-	-	-	-	TRUE	-	-	-	-	-	-	-	-	-	-	-	-	-	-	-	-	-	-	-	-	-	-	-	-	-	-
1.27814e-241	0.37152	0.994	0.985	3.26105e-237	COL3A1	COL3A1	collagen type III alpha 1 chain	TRUE	-	-	-	-	-	-	-	-	TRUE	-	-	-	TRUE	-	-	-	-	-	-	-	-	-	-	-	-	-	-	-	-	-	-	-	-	-	-	-	-	-	-	-	TRUE
1.81242e-256	0.370423	0.407	0.251	4.62421e-252	TSKU	TSKU	tsukushi, small leucine rich proteoglycan	TRUE	-	-	-	-	-	-	-	-	-	-	-	-	-	-	-	-	-	-	-	-	-	-	-	-	-	-	-	-	-	-	-	-	-	-	-	-	-	-	-	-	-
0	0.366914	0.633	0.495	0	TGFB1I1	TGFB1I1	transforming growth factor beta 1 induced transcript 1	-	-	-	TRUE	-	-	-	-	-	TRUE	-	TRUE	-	TRUE	-	-	-	-	-	-	-	-	-	-	-	-	-	-	-	-	-	-	-	TRUE	-	-	-	-	-	-	TRUE	-
5.78634e-302	0.366831	0.982	0.962	1.47633e-297	ITM2A	ITM2A	integral membrane protein 2A	-	TRUE	-	-	-	-	-	-	-	-	-	TRUE	-	-	-	-	-	-	-	-	-	-	-	-	-	-	-	-	-	-	-	-	-	-	-	-	-	-	-	-	-	-
1.39299e-290	0.365485	0.643	0.507	3.55408e-286	TNS2	TNS2	tensin 2	-	-	-	-	-	-	-	-	-	-	-	TRUE	-	-	-	TRUE	-	-	-	-	TRUE	-	-	-	-	-	-	-	-	-	-	-	-	-	-	-	-	-	-	-	-	-
0	0.365068	0.965	0.951	0	FCGRT	FCGRT	Fc fragment of IgG receptor and transporter	-	TRUE	-	-	-	-	-	-	-	-	-	TRUE	-	-	-	-	-	-	-	-	-	-	-	-	-	-	-	-	-	-	-	-	-	-	-	-	-	-	-	-	-	TRUE
0	0.364801	0.904	0.846	0	RBM3	RBM3	RNA binding motif protein 3	-	-	-	-	-	-	-	-	-	-	-	-	-	-	-	-	-	-	-	-	-	-	-	-	-	-	-	-	-	-	-	-	-	-	-	-	-	-	-	-	-	-
1.1146e-277	0.363989	0.846	0.781	2.8438e-273	LSP1	LSP1	lymphocyte specific protein 1	-	-	-	-	-	-	-	-	-	-	-	TRUE	-	-	-	-	-	-	-	-	-	-	-	-	-	-	-	-	-	-	-	-	-	-	-	-	-	-	-	-	-	-
1.1574e-207	0.363145	0.833	0.784	2.95298e-203	ECM1	ECM1	extracellular matrix protein 1	TRUE	-	-	-	-	-	-	-	-	TRUE	-	-	-	TRUE	-	TRUE	-	-	-	-	-	-	-	-	-	-	-	-	-	-	-	-	-	-	-	-	-	-	-	-	-	TRUE
7.57769e-254	0.363105	0.662	0.533	1.93337e-249	XBP1	XBP1	X-box binding protein 1	-	TRUE	TRUE	-	-	-	-	-	-	-	-	-	-	-	-	-	-	TRUE	-	-	-	-	-	-	-	-	-	-	-	-	-	-	-	TRUE	-	-	-	-	-	-	-	TRUE
0	0.356929	0.616	0.457	0	ARF5	ARF5	ADP ribosylation factor 5	-	-	-	-	-	-	-	-	-	-	-	TRUE	-	-	-	TRUE	-	-	-	-	-	-	-	-	-	-	-	-	-	-	-	-	-	-	-	-	-	-	-	-	-	-
8.83888e-284	0.355892	0.637	0.499	2.25515e-279	ACVRL1	ACVRL1	activin A receptor like type 1	-	TRUE	-	-	-	-	TRUE	BMP10 - (ACVRL1+BMPR2)_Secreted Signaling;BMP10 - (ACVRL1+ACVR2A)_Secreted Signaling;GDF2 - (ACVRL1+BMPR2)_Secreted Signaling;GDF2 - (ACVRL1+ACVR2A)_Secreted Signaling	TRUE	-	-	TRUE	-	-	TRUE	TRUE	-	-	-	-	-	-	-	-	-	-	-	-	-	-	-	-	TRUE	-	-	-	-	-	-	-	-	TRUE
1.71395e-215	0.355187	0.633	0.508	4.37296e-211	KCTD12	KCTD12	potassium channel tetramerization domain containing 12	-	-	-	-	-	-	-	-	-	-	-	TRUE	-	-	-	-	-	-	-	-	-	-	-	-	-	-	-	-	-	-	-	-	-	-	-	-	-	-	-	-	-	-
0	0.354716	0.21	0.041	0	CISH	CISH	cytokine inducible SH2 containing protein	-	-	-	-	-	-	-	-	-	-	-	TRUE	-	-	-	TRUE	-	-	-	-	-	-	-	-	-	-	-	-	-	-	-	-	-	-	-	-	-	-	-	-	-	-
8.10583e-213	0.354424	0.576	0.433	2.06812e-208	OLFML2B	OLFML2B	olfactomedin like 2B	TRUE	-	-	-	-	-	-	-	-	TRUE	-	-	-	-	-	-	-	-	-	-	-	-	-	-	-	-	-	-	-	-	-	-	-	-	-	-	-	-	-	-	-	TRUE
0	0.354304	0.603	0.458	0	PPP2R1A	PPP2R1A	protein phosphatase 2 scaffold subunit Aalpha	-	-	-	TRUE	-	-	-	-	-	-	-	TRUE	-	-	-	TRUE	-	TRUE	-	-	-	-	-	-	-	-	-	-	-	-	-	-	-	-	-	-	-	-	-	-	-	-
4.94065645841247e-324	0.353735	0.779	0.685	1.26055908879936e-319	OS9	OS9	OS9 endoplasmic reticulum lectin	-	-	-	-	-	-	-	-	-	-	-	-	-	-	-	-	-	-	-	-	-	-	-	-	-	-	-	-	-	-	-	-	-	-	-	-	-	-	-	-	-	-
8.45006e-208	0.353658	0.609	0.479	2.15595e-203	MGLL	MGLL	monoglyceride lipase	-	-	-	-	-	-	-	-	-	-	-	TRUE	-	-	-	TRUE	-	-	-	-	-	-	-	-	-	-	-	-	-	-	-	-	-	-	-	-	-	-	-	-	-	TRUE
4.10124e-217	0.351143	0.826	0.729	1.04639e-212	CYGB	CYGB	cytoglobin	-	-	-	-	-	-	-	-	-	-	-	-	-	-	-	TRUE	-	-	-	-	-	-	-	-	-	-	-	-	-	-	-	-	-	-	-	-	-	-	-	-	-	-
4.53601e-232	0.350303	0.372	0.201	1.15732e-227	SMOC1	SMOC1	SPARC related modular calcium binding 1	TRUE	-	-	-	-	-	-	-	-	TRUE	-	-	-	-	-	-	-	-	-	-	-	-	-	-	-	-	-	-	-	-	-	-	-	-	-	-	-	-	-	-	-	TRUE
2.85159e-163	0.349454	0.815	0.715	7.27555e-159	SVEP1	SVEP1	sushi, von Willebrand factor type A, EGF and pentraxin domain containing 1	-	-	-	-	-	-	-	-	-	-	-	-	-	-	-	-	-	-	-	-	-	-	-	-	-	-	-	-	-	-	-	-	-	-	-	-	-	-	-	-	-	-
3.73296e-229	0.348221	0.907	0.874	9.52426e-225	PDGFRL	PDGFRL	platelet derived growth factor receptor like	TRUE	-	-	-	-	-	-	-	TRUE	-	-	-	-	-	TRUE	TRUE	-	-	-	-	-	-	-	-	-	-	-	-	-	-	-	-	-	-	-	-	-	-	-	-	-	TRUE
4.2348e-305	0.347054	0.87	0.812	1.08047e-300	CPQ	CPQ	carboxypeptidase Q	TRUE	-	-	-	-	-	-	-	-	-	-	-	-	-	-	TRUE	-	-	-	-	-	-	-	-	-	-	-	-	TRUE	-	-	-	-	-	-	-	-	-	-	-	-	TRUE
1.59177118795724e-310	0.346347	0.895	0.85	4.06125e-306	LAMP1	LAMP1	lysosomal associated membrane protein 1	-	TRUE	-	-	-	-	-	-	-	-	-	TRUE	-	-	-	-	-	-	-	-	-	-	-	-	-	-	-	-	-	-	-	-	-	-	-	-	-	-	-	-	-	TRUE
0	0.345249	1	1	0	CFD	CFD	complement factor D	TRUE	-	-	-	-	-	-	-	-	-	-	-	-	-	-	TRUE	-	-	-	-	-	-	-	-	-	-	-	-	TRUE	-	-	-	-	-	-	-	-	-	-	-	-	TRUE
4.62589e-285	0.341222	0.389	0.225	1.18025e-280	SMIM3	SMIM3	small integral membrane protein 3	-	TRUE	-	-	-	-	-	-	-	-	-	-	-	-	-	-	-	-	-	-	-	-	-	-	-	-	-	-	-	-	-	-	-	-	-	-	-	-	-	-	-	-
1.38812402238138e-316	0.340967	0.838	0.764	3.54165963070387e-312	NDN	NDN	necdin, MAGE family member	-	-	-	TRUE	-	-	-	-	-	-	-	-	-	-	-	-	-	-	-	-	-	-	-	-	-	-	-	-	-	-	-	-	-	TRUE	-	-	-	-	-	-	-	-
0	0.340619	0.724	0.625	0	MDH1	MDH1	malate dehydrogenase 1	-	-	-	-	-	-	-	-	-	-	-	-	-	-	-	TRUE	-	-	-	-	-	-	-	-	-	-	-	-	-	-	-	-	-	-	-	-	-	-	-	-	-	-
1.22791e-261	0.338337	0.725	0.635	3.13289e-257	PRNP	PRNP	prion protein	-	TRUE	-	TRUE	-	-	-	-	TRUE	-	-	TRUE	-	TRUE	TRUE	TRUE	-	-	-	-	-	-	-	-	-	-	-	-	-	-	-	-	TRUE	-	-	-	-	-	-	-	-	TRUE
1.04545e-210	0.337471	0.825	0.777	2.66737e-206	LAMA4	LAMA4	laminin subunit alpha 4	TRUE	-	-	-	TRUE	LAMA4 - (ITGA1+ITGB1)_ECM-Receptor;LAMA4 - (ITGA2+ITGB1)_ECM-Receptor;LAMA4 - (ITGA3+ITGB1)_ECM-Receptor;LAMA4 - (ITGA6+ITGB1)_ECM-Receptor;LAMA4 - (ITGA7+ITGB1)_ECM-Receptor;LAMA4 - (ITGA9+ITGB1)_ECM-Receptor;LAMA4 - (ITGAV+ITGB8)_ECM-Receptor;LAMA4 - (ITGA6+ITGB4)_ECM-Receptor;LAMA4 - CD44_ECM-Receptor;LAMA4 - SV2A_ECM-Receptor;LAMA4 - SV2B_ECM-Receptor;LAMA4 - SV2C_ECM-Receptor;LAMA4 - DAG1_EC…	-	-	-	TRUE	-	-	-	TRUE	-	-	-	-	-	-	-	-	-	-	-	-	-	-	-	-	-	-	-	-	-	-	-	-	-	-	-	TRUE
0	0.337191	0.974	0.95	0	CIRBP	CIRBP	cold inducible RNA binding protein	-	-	-	-	-	-	-	-	-	-	-	-	-	-	-	-	-	-	-	-	-	-	-	-	-	-	-	-	-	-	-	-	-	-	-	-	-	-	-	-	-	-
5.07791e-188	0.337163	0.605	0.508	1.29558e-183	ANGPTL1	ANGPTL1	angiopoietin like 1	TRUE	-	-	-	TRUE	ANGPTL1 - (ITGA1+ITGB1)_Secreted Signaling;ANGPTL1 - PIRB_Secreted Signaling	-	-	-	TRUE	-	-	-	TRUE	-	-	-	-	-	-	-	-	-	-	-	-	-	-	-	TRUE	-	-	-	-	-	-	-	-	-	-	-	TRUE
0	0.33711	0.854	0.792	0	ARF1	ARF1	ADP ribosylation factor 1	-	-	-	-	-	-	-	-	-	-	-	TRUE	-	-	-	TRUE	-	-	-	-	-	-	-	-	-	-	-	-	-	-	-	-	-	-	-	-	-	-	-	-	-	-
3.81097e-293	0.33675	0.803	0.714	9.7233e-289	EFEMP2	EFEMP2	EGF containing fibulin extracellular matrix protein 2	TRUE	-	-	-	-	-	-	-	-	TRUE	-	-	-	-	-	-	-	-	-	-	-	-	-	-	-	-	-	-	-	-	-	-	-	-	-	-	-	-	-	-	-	TRUE
4.24636e-253	0.336597	0.462	0.294	1.08342e-248	PER3	PER3	period circadian regulator 3	-	-	-	-	-	-	-	-	-	-	-	-	-	-	-	-	-	-	-	-	-	-	-	-	-	-	-	-	-	-	-	-	-	TRUE	-	-	-	-	-	-	TRUE	-
0	0.336031	0.952	0.921	0	SLC25A6	SLC25A6	solute carrier family 25 member 6	-	TRUE	-	-	-	-	-	-	-	-	-	-	-	-	-	-	-	-	-	-	-	-	-	-	-	-	-	-	-	-	-	-	-	-	-	-	-	-	-	-	-	TRUE
1.46875e-155	0.333842	0.356	0.269	3.74736e-151	HES1	HES1	hes family bHLH transcription factor 1	-	-	TRUE	-	-	-	-	-	-	-	-	-	-	-	-	-	-	-	-	-	-	-	-	-	-	-	-	-	-	-	-	-	-	TRUE	-	-	-	-	-	-	-	-
4.3751e-194	0.333679	0.456	0.351	1.11626e-189	H1F0	H1-0	H1.0 linker histone	-	-	-	-	-	-	-	-	-	-	-	-	-	-	-	-	-	-	-	-	-	-	-	-	-	-	-	-	-	-	-	-	-	-	-	-	-	-	-	-	-	TRUE
8.35875e-261	0.333473	0.847	0.775	2.13265e-256	KDELR2	KDELR2	KDEL endoplasmic reticulum protein retention receptor 2	-	TRUE	-	-	-	-	-	-	-	-	-	-	-	-	-	-	-	-	-	-	-	-	-	-	-	-	-	-	-	-	-	-	-	-	-	-	-	-	-	-	-	-
3.36756132336685e-318	0.33204	0.653	0.52	8.59199596043819e-314	CYC1	CYC1	cytochrome c1	-	TRUE	-	-	-	-	-	-	-	-	-	-	-	-	-	TRUE	-	-	-	-	-	-	-	-	-	-	-	-	-	-	-	-	-	-	-	-	-	-	-	-	-	-
4.48521e-290	0.33181	0.929	0.877	1.14436e-285	SRSF5	SRSF5	serine and arginine rich splicing factor 5	-	-	-	-	-	-	-	-	-	-	-	-	-	-	-	-	-	-	-	-	-	-	-	-	-	-	TRUE	-	-	-	-	-	-	-	-	-	-	-	-	-	-	-
3.50733e-240	0.331171	0.689	0.59	8.9486e-236	PCYOX1	PCYOX1	prenylcysteine oxidase 1	-	-	-	-	-	-	-	-	-	-	-	TRUE	-	-	-	TRUE	-	-	-	-	-	-	-	-	-	-	-	-	-	-	-	-	-	-	-	-	-	-	-	-	-	TRUE
8.41131e-195	0.32891	0.881	0.839	2.14606e-190	CALR	CALR	calreticulin	-	-	-	-	-	-	-	-	-	TRUE	-	TRUE	-	TRUE	-	-	-	TRUE	-	-	-	-	-	-	-	-	-	-	-	-	-	-	TRUE	-	-	-	-	-	-	-	TRUE	TRUE
3.23329e-267	0.328305	0.902	0.864	8.2494e-263	TSPAN4	TSPAN4	tetraspanin 4	-	TRUE	-	-	-	-	-	-	-	-	-	TRUE	-	TRUE	-	-	-	-	-	-	-	-	-	-	-	-	-	-	-	-	-	-	-	-	-	-	-	-	-	-	-	-
5.82786e-284	0.327239	0.267	0.108	1.48692e-279	DNASE1L3	DNASE1L3	deoxyribonuclease 1 like 3	TRUE	-	-	-	-	-	-	-	-	-	-	-	-	-	-	TRUE	-	-	-	-	-	-	-	-	-	-	-	-	-	-	-	-	-	-	-	-	-	-	-	-	-	TRUE
3.04646e-193	0.327206	0.724	0.655	7.77274e-189	PLAGL1	PLAGL1	PLAG1 like zinc finger 1	-	-	TRUE	-	-	-	-	-	-	-	-	-	-	-	-	-	-	-	-	-	-	-	-	-	-	-	TRUE	-	-	-	-	-	-	-	-	-	-	-	-	-	-	-
6.80785e-264	0.326932	0.683	0.577	1.73696e-259	CAT	CAT	catalase	-	-	-	-	-	-	-	-	-	-	-	TRUE	-	-	-	TRUE	-	-	-	-	-	-	-	-	-	-	-	-	-	-	-	-	-	-	-	-	-	-	-	-	-	TRUE
3.23576e-293	0.325714	0.556	0.422	8.25573e-289	LMF2	LMF2	lipase maturation factor 2	-	TRUE	-	-	-	-	-	-	-	-	-	-	-	-	-	-	-	-	-	-	-	-	-	-	-	-	-	-	-	-	-	-	-	-	-	-	-	-	-	-	-	-
0	0.325616	0.905	0.877	0	CNBP	CNBP	CCHC-type zinc finger nucleic acid binding protein	-	-	-	TRUE	-	-	-	-	-	-	-	-	-	-	-	-	-	TRUE	-	-	-	-	-	-	-	-	-	-	-	-	-	-	-	-	-	-	-	-	-	-	-	-
5.76335e-220	0.324821	0.895	0.86	1.47046e-215	LAMB2	LAMB2	laminin subunit beta 2	TRUE	-	-	-	TRUE	LAMB2 - (ITGA1+ITGB1)_ECM-Receptor;LAMB2 - (ITGA2+ITGB1)_ECM-Receptor;LAMB2 - (ITGA3+ITGB1)_ECM-Receptor;LAMB2 - (ITGA6+ITGB1)_ECM-Receptor;LAMB2 - (ITGA7+ITGB1)_ECM-Receptor;LAMB2 - (ITGA9+ITGB1)_ECM-Receptor;LAMB2 - (ITGAV+ITGB8)_ECM-Receptor;LAMB2 - (ITGA6+ITGB4)_ECM-Receptor;LAMB2 - CD44_ECM-Receptor;LAMB2 - SV2A_ECM-Receptor;LAMB2 - SV2B_ECM-Receptor;LAMB2 - SV2C_ECM-Receptor;LAMB2 - DAG1_EC…	-	-	-	TRUE	-	-	-	TRUE	-	-	-	-	-	-	-	-	-	-	-	-	-	-	-	-	-	-	-	-	-	-	-	-	-	-	-	TRUE
3.1936e-255	0.324267	0.87	0.799	8.14814e-251	ENO1	ENO1	enolase 1	-	-	TRUE	-	-	-	-	-	-	-	-	TRUE	-	-	-	TRUE	-	-	-	-	-	-	-	-	-	-	-	-	-	-	-	-	TRUE	-	-	-	-	-	-	-	-	-
3.24654e-208	0.322317	0.615	0.449	8.28322e-204	FKBP5	FKBP5	FKBP prolyl isomerase 5	-	-	-	-	-	-	-	-	-	-	-	-	-	-	-	TRUE	-	-	-	-	-	-	-	-	-	-	-	-	-	-	-	-	-	-	-	-	-	-	-	-	-	TRUE
1.44669e-205	0.322178	0.415	0.324	3.69108e-201	FILIP1	FILIP1	filamin A interacting protein 1	-	-	-	-	-	-	-	-	-	-	-	TRUE	-	-	-	-	-	-	-	-	-	-	-	-	-	-	-	-	-	-	-	-	-	-	-	-	-	-	-	-	-	-
1.86285e-186	0.321543	0.275	0.135	4.75287e-182	NPY1R	NPY1R	neuropeptide Y receptor Y1	-	TRUE	-	-	-	-	TRUE	NPY - NPY1R_Secreted Signaling;PPY - NPY1R_Secreted Signaling;PYY - NPY1R_Secreted Signaling	TRUE	-	-	TRUE	-	-	-	-	-	-	-	-	-	-	-	-	-	-	-	-	-	-	-	-	-	-	TRUE	-	-	-	-	-	-	TRUE
4.7279e-260	0.321398	0.89	0.835	1.20628e-255	AES	TLE5	TLE family member 5, transcriptional modulator	-	-	-	-	-	-	-	-	-	-	-	-	-	-	-	-	-	-	-	-	-	-	-	-	-	-	-	-	-	-	-	-	-	-	-	-	-	-	-	-	-	-
1.14219e-281	0.321232	0.353	0.223	2.91418e-277	CDC42EP2	CDC42EP2	CDC42 effector protein 2	-	-	-	-	-	-	-	-	TRUE	-	-	TRUE	-	TRUE	-	TRUE	-	-	-	-	-	-	-	-	-	-	-	-	-	-	-	-	-	-	-	-	-	-	-	-	-	-
3.55941e-168	0.32122	0.783	0.698	9.08147e-164	WNT11	WNT11	Wnt family member 11	TRUE	-	-	-	TRUE	WNT11 - FZD1_Secreted Signaling;WNT11 - FZD10_Secreted Signaling;WNT11 - FZD2_Secreted Signaling;WNT11 - FZD3_Secreted Signaling;WNT11 - FZD4_Secreted Signaling;WNT11 - FZD5_Secreted Signaling;WNT11 - FZD6_Secreted Signaling;WNT11 - FZD7_Secreted Signaling;WNT11 - FZD8_Secreted Signaling;WNT11 - FZD9_Secreted Signaling	-	-	TRUE	TRUE	-	-	TRUE	TRUE	TRUE	TRUE	-	-	-	-	-	-	-	-	-	-	-	-	-	-	-	-	-	-	-	-	-	-	-	-	-	TRUE
5.84427e-272	0.320985	0.228	0.089	1.49111e-267	EDNRB	EDNRB	endothelin receptor type B	-	TRUE	-	-	-	-	TRUE	EDN1 - EDNRB_Secreted Signaling;EDN2 - EDNRB_Secreted Signaling;EDN3 - EDNRB_Secreted Signaling	TRUE	-	-	TRUE	-	TRUE	-	TRUE	-	-	-	-	-	-	-	-	-	-	-	-	-	-	-	-	-	-	TRUE	-	-	-	-	-	-	TRUE
1.42483e-230	0.320042	0.838	0.754	3.6353e-226	CD151	CD151	CD151 molecule (Raph blood group)	-	TRUE	-	-	-	-	-	-	-	TRUE	-	TRUE	-	TRUE	-	-	-	-	-	-	-	-	-	-	-	-	-	-	-	-	-	-	TRUE	-	-	-	-	-	-	-	-	TRUE
2.31731e-224	0.319427	0.877	0.83	5.91238e-220	CAVIN3	CAVIN3	caveolae associated protein 3	-	-	-	-	-	-	-	-	-	-	-	TRUE	-	-	-	-	-	-	-	-	-	-	-	-	-	-	-	-	-	-	-	-	-	-	-	-	-	-	-	-	-	-
1.98762e-233	0.319414	0.544	0.413	5.07121e-229	RBPMS	RBPMS	RNA binding protein, mRNA processing factor	-	-	-	TRUE	-	-	-	-	-	-	-	-	-	-	-	-	-	-	-	-	-	-	-	-	-	-	-	-	-	-	-	-	-	-	-	-	-	-	-	-	-	-
0	0.314987	0.459	0.312	0	HMOX2	HMOX2	heme oxygenase 2	-	TRUE	-	-	-	-	-	-	-	-	-	TRUE	-	-	-	TRUE	-	-	-	-	-	-	-	-	-	-	-	-	-	-	-	-	-	-	-	-	-	-	-	-	-	-
6.67087e-234	0.313448	0.882	0.817	1.70201e-229	P4HB	P4HB	prolyl 4-hydroxylase subunit beta	-	-	-	-	-	-	-	-	-	-	-	TRUE	-	TRUE	-	TRUE	-	-	-	-	-	-	-	-	-	-	-	-	-	-	-	-	-	-	-	-	-	-	-	-	-	TRUE
1.37744e-238	0.312685	0.883	0.832	3.51441e-234	PFN1	PFN1	profilin 1	-	-	-	TRUE	-	-	-	-	-	-	-	-	-	-	-	-	-	-	-	-	-	-	-	-	-	-	-	-	-	-	-	-	-	-	-	-	-	-	-	-	-	-
4.2894e-268	0.312237	0.491	0.352	1.0944e-263	CYP27A1	CYP27A1	cytochrome P450 family 27 subfamily A member 1	-	-	-	-	-	-	-	-	-	-	-	-	-	-	-	TRUE	-	-	-	-	-	-	-	-	-	-	-	-	-	-	-	-	-	-	-	-	-	-	-	-	-	TRUE
2.96778e-214	0.312233	0.665	0.548	7.572e-210	CD302	CD302	CD302 molecule	-	TRUE	-	-	-	-	-	-	TRUE	-	-	TRUE	-	-	-	-	-	-	-	-	-	-	-	-	-	-	-	-	-	-	-	-	-	-	-	-	-	-	-	-	-	TRUE
2.80212e-262	0.310331	0.853	0.807	7.14933e-258	ADH5	ADH5	alcohol dehydrogenase 5 (class III), chi polypeptide	-	-	-	-	-	-	-	-	-	-	-	-	-	-	-	TRUE	-	-	-	-	-	-	-	-	-	-	-	-	-	-	-	-	-	-	-	-	-	-	-	-	-	TRUE
8.14914e-238	0.309403	0.693	0.625	2.07917e-233	LARP6	LARP6	La ribonucleoprotein 6, translational regulator	-	-	-	-	-	-	-	-	-	-	-	-	-	-	-	-	-	-	-	-	-	-	-	-	-	-	-	-	-	-	-	-	-	-	-	-	-	-	-	-	-	-
5.87833e-230	0.306726	0.738	0.645	1.4998e-225	CCDC85B	CCDC85B	coiled-coil domain containing 85B	-	-	-	TRUE	-	-	-	-	-	-	-	-	-	-	-	-	-	-	-	-	-	-	-	-	-	-	-	-	-	-	-	-	-	-	-	-	-	-	-	-	-	-
2.05351e-187	0.304935	0.337	0.186	5.23932e-183	MYLK	MYLK	myosin light chain kinase	-	TRUE	-	-	-	-	-	-	-	-	-	TRUE	-	-	TRUE	TRUE	-	-	-	-	-	-	-	-	-	-	-	-	-	-	-	-	-	-	-	-	-	-	-	-	-	TRUE
1.02673e-123	0.303532	0.592	0.486	2.61961e-119	NRP1	NRP1	neuropilin 1	TRUE	TRUE	-	-	-	-	TRUE	SEMA3A - (NRP1+PLXNA1)_Secreted Signaling;SEMA3A - (NRP1+PLXNA2)_Secreted Signaling;SEMA3A - (NRP1+PLXNA3)_Secreted Signaling;SEMA3A - (NRP1+PLXNA4)_Secreted Signaling;SEMA3B - (NRP1+PLXNA1)_Secreted Signaling;SEMA3B - (NRP1+PLXNA2)_Secreted Signaling;SEMA3B - (NRP1+PLXNA3)_Secreted Signaling;SEMA3B - (NRP1+PLXNA4)_Secreted Signaling;SEMA3C - (NRP1+PLXNA1)_Secreted Signaling;SEMA3C - (NRP1+PLXNA2…	TRUE	-	-	TRUE	TRUE	TRUE	TRUE	TRUE	-	-	-	-	-	-	-	-	-	-	-	-	-	-	-	-	-	-	-	-	-	-	-	-	-	TRUE
1.56029e-178	0.30351	0.488	0.347	3.98091e-174	SLC29A1	SLC29A1	solute carrier family 29 member 1 (Augustine blood group)	-	TRUE	-	-	-	-	-	-	-	-	-	TRUE	-	-	-	-	-	-	-	-	-	-	-	-	-	-	-	-	-	-	-	-	-	-	-	-	-	-	-	-	-	TRUE
4.34725e-270	0.302304	0.742	0.655	1.10916e-265	ECH1	ECH1	enoyl-CoA hydratase 1	-	-	-	-	-	-	-	-	-	-	-	-	-	-	-	TRUE	-	-	-	-	-	-	-	-	-	-	-	-	-	-	-	-	-	-	-	-	-	-	-	-	-	-
1.08439e-211	0.301547	0.608	0.499	2.7667e-207	CERCAM	CERCAM	cerebral endothelial cell adhesion molecule	-	-	-	-	-	-	-	-	-	-	-	TRUE	-	-	-	TRUE	-	-	-	-	-	-	-	-	-	-	-	-	-	-	-	-	-	-	-	-	-	-	-	-	-	-
2.02438e-222	0.299988	0.732	0.639	5.165e-218	TMEM109	TMEM109	transmembrane protein 109	-	TRUE	-	-	-	-	-	-	-	-	-	-	-	-	-	-	-	-	-	-	-	-	-	-	-	-	-	TRUE	-	-	-	-	-	-	-	-	-	-	-	-	-	-
6.63765e-277	0.299742	0.422	0.276	1.69353e-272	LAPTM4B	LAPTM4B	lysosomal protein transmembrane 4 beta	-	TRUE	-	-	-	-	-	-	-	-	-	TRUE	-	-	-	-	-	-	-	-	-	-	-	-	-	-	-	-	-	-	-	-	-	-	-	-	-	-	-	-	-	-
9.88174e-226	0.298909	0.438	0.291	2.52123e-221	RAI2	RAI2	retinoic acid induced 2	-	-	-	-	-	-	-	-	-	-	-	-	-	-	-	-	-	-	-	-	-	-	-	-	-	-	-	-	-	-	-	-	-	-	-	-	-	-	-	-	-	-
2.7227e-246	0.298512	0.715	0.638	6.94669e-242	HEXB	HEXB	hexosaminidase subunit beta	-	-	-	-	-	-	-	-	-	-	-	-	-	-	-	TRUE	-	-	-	-	-	-	-	-	-	-	-	-	-	-	-	-	-	-	-	-	-	-	-	-	-	-
2.90649e-171	0.298178	0.643	0.55	7.41561e-167	NKTR	NKTR	natural killer cell triggering receptor	-	-	-	-	-	-	-	-	-	-	-	TRUE	-	-	-	TRUE	-	-	-	-	-	-	-	-	-	-	-	-	-	-	-	-	-	-	-	-	-	-	-	-	-	TRUE
4.32516e-253	0.297807	0.647	0.534	1.10352e-248	MLF2	MLF2	myeloid leukemia factor 2	-	-	-	-	-	-	-	-	-	TRUE	-	TRUE	-	-	-	-	-	-	-	-	-	-	-	-	-	-	-	-	-	-	-	-	-	-	-	-	-	-	-	-	-	-
7.15425e-286	0.297731	0.992	0.989	1.82533e-281	SERPING1	SERPING1	serpin family G member 1	TRUE	-	-	-	-	-	-	-	-	TRUE	-	-	-	-	-	TRUE	-	-	TRUE	-	-	-	-	-	-	-	-	-	-	-	-	-	-	-	-	-	-	-	-	-	-	TRUE
2.88727e-247	0.297318	0.834	0.766	7.36658e-243	AP2M1	AP2M1	adaptor related protein complex 2 subunit mu 1	-	-	-	-	-	-	-	-	-	-	-	TRUE	-	TRUE	-	-	-	-	-	-	-	-	-	-	-	-	-	-	-	-	-	-	-	-	-	-	-	-	-	-	-	-
2.14984e-213	0.296938	0.415	0.279	5.48511e-209	PPARG	PPARG	peroxisome proliferator activated receptor gamma	-	-	TRUE	-	-	-	-	-	TRUE	-	-	-	-	-	TRUE	TRUE	-	TRUE	-	-	-	-	-	-	-	-	-	-	-	-	-	-	-	-	-	-	-	-	-	-	TRUE	TRUE
7.20765e-199	0.296719	0.426	0.28	1.83896e-194	CHCHD10	CHCHD10	coiled-coil-helix-coiled-coil-helix domain containing 10	-	-	-	-	-	-	-	-	-	-	-	-	-	-	-	-	-	-	-	-	-	-	-	-	-	-	-	-	-	-	-	-	-	-	-	-	-	-	-	-	-	-
4.06753e-219	0.295786	0.468	0.325	1.03779e-214	NDRG2	NDRG2	NDRG family member 2	-	TRUE	-	-	-	-	-	-	-	-	-	-	-	-	-	-	-	-	-	-	-	-	-	-	-	-	-	-	-	-	-	-	-	-	-	-	-	-	-	-	-	-
3.30075e-178	0.295429	0.582	0.511	8.42153e-174	HEBP2	HEBP2	heme binding protein 2	-	-	-	-	-	-	-	-	-	-	-	-	-	-	-	-	-	-	-	-	-	-	-	-	-	-	-	-	-	-	-	-	-	-	-	-	-	-	-	-	-	-
7.16285e-255	0.29477	0.555	0.424	1.82753e-250	PSMD3	PSMD3	proteasome 26S subunit, non-ATPase 3	-	-	-	-	-	-	-	-	-	-	-	-	-	-	-	TRUE	-	-	-	-	-	-	-	-	-	-	-	-	-	-	-	-	-	-	-	-	-	-	-	-	-	-
5.95521e-211	0.29432	0.997	0.993	1.51941e-206	COL6A1	COL6A1	collagen type VI alpha 1 chain	TRUE	-	-	-	TRUE	COL6A1 - (ITGA1+ITGB1)_ECM-Receptor;COL6A1 - (ITGA2+ITGB1)_ECM-Receptor;COL6A1 - (ITGA3+ITGB1)_ECM-Receptor;COL6A1 - (ITGA9+ITGB1)_ECM-Receptor;COL6A1 - (ITGA10+ITGB1)_ECM-Receptor;COL6A1 - (ITGA11+ITGB1)_ECM-Receptor;COL6A1 - (ITGAV+ITGB8)_ECM-Receptor;COL6A1 - CD44_ECM-Receptor;COL6A1 - SDC1_ECM-Receptor;COL6A1 - SDC4_ECM-Receptor;COL6A1 - GP6_ECM-Receptor	-	-	-	TRUE	-	TRUE	-	-	-	-	-	-	-	-	-	-	-	-	-	-	-	-	-	-	-	-	-	-	-	-	-	-	-	-	-	TRUE
7.58249e-227	0.29297	0.689	0.6	1.9346e-222	SF3B2	SF3B2	splicing factor 3b subunit 2	-	-	-	-	-	-	-	-	-	-	-	-	-	-	-	-	-	-	-	-	-	-	-	-	-	-	-	-	-	-	-	-	-	-	-	-	-	-	-	-	-	-
5.55701e-257	0.292006	0.53	0.406	1.41782e-252	DEXI	DEXI	Dexi homolog	-	TRUE	-	-	-	-	-	-	-	-	-	-	-	-	-	-	-	-	-	-	-	-	-	-	-	-	-	-	-	-	-	-	-	-	-	-	-	-	-	-	-	-
1.15901e-228	0.291612	0.832	0.779	2.9571e-224	PSME1	PSME1	proteasome activator subunit 1	-	-	-	-	-	-	-	-	-	-	-	-	-	-	-	TRUE	-	-	-	-	-	-	-	-	-	-	-	-	-	-	-	-	-	-	-	-	-	-	-	-	-	-
3.9338e-182	0.291402	0.411	0.262	1.00367e-177	PQLC2L	SLC66A1L	solute carrier family 66 member 1 like	-	-	-	-	-	-	-	-	-	-	-	-	-	-	-	-	-	-	-	-	-	-	-	-	-	-	-	-	-	-	-	-	-	-	-	-	-	-	-	-	-	-
8.4764e-162	0.290071	0.861	0.826	2.16267e-157	LAMC1	LAMC1	laminin subunit gamma 1	TRUE	-	-	-	TRUE	LAMC1 - (ITGA1+ITGB1)_ECM-Receptor;LAMC1 - (ITGA2+ITGB1)_ECM-Receptor;LAMC1 - (ITGA3+ITGB1)_ECM-Receptor;LAMC1 - (ITGA6+ITGB1)_ECM-Receptor;LAMC1 - (ITGA7+ITGB1)_ECM-Receptor;LAMC1 - (ITGA9+ITGB1)_ECM-Receptor;LAMC1 - (ITGAV+ITGB8)_ECM-Receptor;LAMC1 - (ITGA6+ITGB4)_ECM-Receptor;LAMC1 - CD44_ECM-Receptor;LAMC1 - SV2A_ECM-Receptor;LAMC1 - SV2B_ECM-Receptor;LAMC1 - SV2C_ECM-Receptor;LAMC1 - DAG1_EC…	-	-	-	TRUE	-	-	-	TRUE	-	-	-	-	-	-	-	-	-	-	-	-	-	-	-	-	-	-	-	-	-	-	-	-	-	-	-	TRUE
1.32094e-201	0.288592	0.837	0.782	3.37024e-197	CTSF	CTSF	cathepsin F	-	-	-	-	-	-	-	-	-	TRUE	-	TRUE	-	-	-	TRUE	-	-	-	-	-	-	-	-	-	-	-	-	TRUE	-	-	-	-	-	-	-	-	-	-	-	-	TRUE
1.92828e-229	0.288118	0.688	0.601	4.91983e-225	TNFSF12	TNFSF12	TNF superfamily member 12	TRUE	-	-	-	TRUE	TNFSF12 - TNFRSF12A_Secreted Signaling	-	-	TRUE	-	-	TRUE	TRUE	TRUE	-	-	-	-	-	-	-	-	-	-	-	-	-	-	-	-	-	-	-	-	-	-	-	-	-	-	-	TRUE
4.26826e-213	0.287983	0.737	0.669	1.089e-208	DPP7	DPP7	dipeptidyl peptidase 7	TRUE	-	-	-	-	-	-	-	-	-	-	-	-	-	-	TRUE	-	-	-	-	-	-	-	-	-	-	-	-	TRUE	-	-	-	-	-	-	-	-	-	-	-	-	TRUE
7.34393e-250	0.287969	0.142	0.039	1.87373e-245	C2orf40	ECRG4	ECRG4 augurin precursor	TRUE	-	-	-	-	-	-	-	-	-	-	TRUE	-	-	-	-	-	-	-	-	-	-	-	-	-	-	-	-	-	-	-	-	-	-	-	-	-	-	-	-	-	TRUE
9.48741e-296	0.287591	0.969	0.959	2.42062e-291	MYL12B	MYL12B	myosin light chain 12B	-	-	-	-	-	-	-	-	-	-	-	-	-	-	-	-	-	-	-	-	-	-	-	-	-	-	-	-	-	-	-	-	-	-	-	-	-	-	-	-	-	-
5.59337e-236	0.286909	0.742	0.656	1.42709e-231	XRCC6	XRCC6	X-ray repair cross complementing 6	-	-	-	-	-	-	-	-	-	-	-	-	-	-	TRUE	TRUE	-	-	-	-	-	-	-	-	-	-	-	-	-	-	-	-	-	-	-	-	-	-	-	-	-	-
3.35823e-213	0.283326	0.817	0.754	8.5682e-209	MYDGF	MYDGF	myeloid derived growth factor	TRUE	-	-	-	-	-	-	-	TRUE	-	-	-	TRUE	TRUE	-	-	-	-	-	-	-	-	-	-	-	-	-	-	-	-	-	-	-	-	-	-	-	-	-	-	-	TRUE
8.29586e-161	0.282699	0.468	0.334	2.11661e-156	GHR	GHR	growth hormone receptor	TRUE	TRUE	-	-	-	-	TRUE	GH1 - GHR_Secreted Signaling;GH - GHR_Secreted Signaling	TRUE	-	-	TRUE	-	-	TRUE	TRUE	-	-	-	-	-	-	-	-	-	-	-	-	-	-	-	-	TRUE	-	-	-	-	-	-	-	-	TRUE
3.29717e-206	0.281878	0.585	0.467	8.4124e-202	MMP24OS	MMP24OS	MMP24 opposite strand	-	-	-	-	-	-	-	-	-	-	-	-	-	-	-	-	-	-	-	-	-	-	-	-	-	-	-	-	-	-	-	-	-	-	-	-	-	-	-	-	-	-
4.06572e-203	0.280913	0.901	0.889	1.03733e-198	CD59	CD59	CD59 molecule (CD59 blood group)	-	TRUE	-	-	-	-	-	-	-	-	-	TRUE	-	-	-	-	-	-	-	-	-	-	-	-	-	-	-	-	-	-	-	-	TRUE	-	-	-	-	-	-	-	-	TRUE
9.88472e-239	0.280097	0.56	0.433	2.52199e-234	PUF60	PUF60	poly(U) binding splicing factor 60	-	-	-	-	-	-	-	-	-	-	-	-	-	-	-	-	-	-	-	-	-	-	-	-	-	-	-	-	-	-	-	-	-	TRUE	-	-	-	-	-	-	-	-
1.22196e-202	0.27999	0.661	0.558	3.11771e-198	VCP	VCP	valosin containing protein	-	-	-	-	-	-	-	-	-	-	-	-	-	TRUE	-	TRUE	-	-	-	TRUE	-	-	-	-	-	-	-	-	-	-	-	-	-	-	-	-	-	-	-	-	-	TRUE
2.25452e-204	0.279884	0.546	0.428	5.75219e-200	CTDSPL	CTDSPL	CTD small phosphatase like	-	-	-	-	-	-	-	-	-	-	-	-	-	-	-	TRUE	-	-	-	-	-	-	-	-	-	-	-	-	-	-	-	-	-	-	-	TRUE	-	-	-	-	-	-
2.88246e-186	0.278987	0.305	0.17	7.3543e-182	IGSF10	IGSF10	immunoglobulin superfamily member 10	TRUE	-	-	-	-	-	-	-	-	-	-	-	-	-	-	-	-	-	-	-	-	-	-	-	-	-	-	-	-	-	-	-	-	-	-	-	-	-	-	-	-	-
2.10091e-194	0.278843	0.627	0.524	5.36025e-190	EHD2	EHD2	EH domain containing 2	-	-	-	-	-	-	-	-	-	-	-	TRUE	-	-	-	TRUE	-	-	-	-	-	-	-	-	-	-	-	-	-	-	-	-	-	-	-	-	-	-	-	-	-	-
2.12896e-184	0.278527	0.703	0.62	5.43183e-180	MPZL1	MPZL1	myelin protein zero like 1	-	TRUE	-	-	TRUE	MPZL1 - MPZL1_Cell-Cell Contact	TRUE	MPZ - MPZL1_Cell-Cell Contact;MPZL1 - MPZL1_Cell-Cell Contact	-	-	-	TRUE	-	-	-	-	-	-	-	-	-	-	-	-	-	-	-	-	-	-	-	-	TRUE	-	-	-	-	-	-	-	-	-
1.36321e-178	0.277062	0.318	0.202	3.4781e-174	ELANE	ELANE	elastase, neutrophil expressed	TRUE	-	-	-	-	-	-	-	-	TRUE	-	-	-	-	TRUE	TRUE	-	-	-	-	-	-	-	-	-	-	-	-	TRUE	-	-	-	TRUE	-	-	-	-	-	-	-	-	TRUE
3.66287e-207	0.276467	0.958	0.936	9.34545e-203	LHFPL6	LHFPL6	LHFPL tetraspan subfamily member 6	-	TRUE	-	-	-	-	-	-	-	-	-	-	-	-	-	-	-	TRUE	-	-	-	-	-	-	-	-	-	-	-	-	-	-	-	-	-	-	-	-	-	-	-	-
9.00191e-206	0.274476	0.928	0.896	2.29675e-201	RNH1	RNH1	ribonuclease/angiogenin inhibitor 1	-	-	-	-	-	-	-	-	-	-	-	-	-	-	-	TRUE	-	-	-	-	-	-	-	-	-	-	-	-	-	-	-	-	-	-	-	-	-	-	-	-	-	-
3.65615e-164	0.274072	0.765	0.714	9.32831e-160	OAF	OAF	out at first homolog	TRUE	-	-	-	-	-	-	-	-	-	-	-	-	-	-	-	-	-	-	-	-	-	-	-	-	-	-	-	-	-	-	-	-	-	-	-	-	-	-	-	-	-
1.14053e-229	0.27405	0.389	0.244	2.90994e-225	SF3A2	SF3A2	splicing factor 3a subunit 2	-	-	-	-	-	-	-	-	-	-	-	-	-	-	-	-	-	-	-	-	-	-	-	-	-	-	-	-	-	-	-	-	-	-	-	-	-	-	-	-	-	-
7.73154e-190	0.273837	0.911	0.906	1.97263e-185	ITGB1	ITGB1	integrin subunit beta 1	-	TRUE	-	-	TRUE	ITGA9 - (ITGB1+VCAM1)_Cell-Cell Contact;ITGA4 - (ITGB1+VCAM1)_Cell-Cell Contact	TRUE	CD40LG - (ITGA5+ITGB1)_Secreted Signaling;SPP1 - (ITGAV+ITGB1)_Secreted Signaling;SPP1 - (ITGA4+ITGB1)_Secreted Signaling;SPP1 - (ITGA9+ITGB1)_Secreted Signaling;SPP1 - (ITGA8+ITGB1)_Secreted Signaling;SPP1 - (ITGA5+ITGB1)_Secreted Signaling;NAMPT - (ITGA5+ITGB1)_Secreted Signaling;ANGPTL1 - (ITGA1+ITGB1)_Secreted Signaling;ANGPTL2 - (ITGA5+ITGB1)_Secreted Signaling;ANGPTL4 - (ITGA5+ITGB1)_Secret…	TRUE	-	-	TRUE	-	TRUE	-	TRUE	-	-	-	-	-	-	-	-	-	-	TRUE	-	-	-	-	-	TRUE	-	-	-	-	-	-	-	-	TRUE
1.91357e-215	0.273308	0.983	0.98	4.88227e-211	CD99	CD99	CD99 molecule (Xg blood group)	-	TRUE	-	-	TRUE	CD99 - PILRA_Cell-Cell Contact;CD99 - CD99_Cell-Cell Contact;CD99 - CD99L2_Cell-Cell Contact	TRUE	CD99 - CD99_Cell-Cell Contact	-	-	-	TRUE	-	-	-	-	-	-	-	-	-	-	-	-	-	-	-	-	-	-	-	-	-	-	-	-	-	-	-	-	-	TRUE
1.23961e-220	0.273232	0.799	0.735	3.16274e-216	LAMTOR1	LAMTOR1	late endosomal/lysosomal adaptor, MAPK and MTOR activator 1	-	-	-	-	-	-	-	-	-	-	-	TRUE	-	-	-	TRUE	-	-	-	-	-	-	-	-	-	-	-	-	-	-	-	-	-	-	-	-	-	-	-	-	-	-
0	0.27284	0.194	0.04	0	ENPEP	ENPEP	glutamyl aminopeptidase	-	TRUE	-	-	-	-	-	-	-	-	-	TRUE	-	-	-	TRUE	-	-	-	-	-	-	-	-	-	-	-	-	TRUE	-	-	-	-	-	-	-	-	-	-	-	-	TRUE
5.84536e-207	0.272647	0.668	0.585	1.49139e-202	RNF130	RNF130	ring finger protein 130	-	TRUE	-	-	-	-	-	-	-	-	-	-	-	-	-	TRUE	-	-	-	-	-	-	-	-	-	-	-	-	-	-	-	-	-	-	-	-	-	-	-	-	-	-
1.46466e-201	0.272627	0.543	0.432	3.73694e-197	PRCP	PRCP	prolylcarboxypeptidase	-	-	-	-	-	-	-	-	-	-	-	TRUE	-	-	-	TRUE	-	-	-	-	-	-	-	-	-	-	-	-	TRUE	-	-	-	-	-	-	-	-	-	-	-	-	TRUE
1.06575e-233	0.272519	0.389	0.25	2.71915e-229	EIF4EBP1	EIF4EBP1	eukaryotic translation initiation factor 4E binding protein 1	-	-	-	-	-	-	-	-	-	-	-	-	-	-	-	-	-	-	-	-	-	-	-	-	-	-	-	-	-	-	-	-	-	-	-	-	-	-	-	-	-	-
1.2787e-184	0.272491	0.806	0.762	3.26247e-180	NR3C1	NR3C1	nuclear receptor subfamily 3 group C member 1	-	-	TRUE	-	-	-	-	-	TRUE	-	-	-	-	-	-	-	-	-	-	-	-	-	-	-	-	-	-	-	-	-	-	-	-	TRUE	-	-	-	-	-	-	TRUE	TRUE
1.63438e-185	0.271889	0.636	0.541	4.16997e-181	HEXA	HEXA	hexosaminidase subunit alpha	-	-	-	-	-	-	-	-	-	-	-	-	-	-	-	TRUE	-	-	-	-	-	-	-	-	-	-	-	-	-	-	-	-	-	-	-	-	-	-	-	-	-	TRUE
3.30757e-159	0.27164	0.296	0.172	8.43895e-155	CD14	CD14	CD14 molecule	TRUE	-	-	-	-	-	-	-	TRUE	-	-	TRUE	-	-	-	-	-	-	-	-	-	-	-	-	-	-	-	-	-	-	-	-	-	-	-	-	-	-	-	-	-	TRUE
2.07215e-252	0.271629	0.263	0.119	5.28689e-248	TIMP4	TIMP4	TIMP metallopeptidase inhibitor 4	TRUE	-	-	-	-	-	-	-	-	TRUE	-	-	-	-	-	TRUE	-	-	TRUE	-	-	-	-	-	-	-	-	-	-	-	-	-	-	-	-	-	-	-	-	-	-	TRUE
2.67815e-230	0.271603	0.518	0.403	6.83303e-226	KLHDC3	KLHDC3	kelch domain containing 3	-	-	-	-	-	-	-	-	-	-	-	-	-	-	-	-	-	-	-	-	-	-	-	-	-	-	-	-	-	-	-	-	-	-	-	-	-	-	-	-	-	-
5.1786e-143	0.270203	0.368	0.259	1.32127e-138	ACACB	ACACB	acetyl-CoA carboxylase beta	-	-	-	-	-	-	-	-	-	-	-	-	-	-	-	TRUE	-	-	-	-	-	-	-	-	-	-	-	-	-	-	-	-	-	-	-	-	-	-	-	-	-	TRUE
1.18756e-280	0.270113	0.228	0.081	3.02995e-276	NR1D1	NR1D1	nuclear receptor subfamily 1 group D member 1	-	-	TRUE	-	-	-	-	-	TRUE	-	-	-	-	-	-	-	-	-	-	-	-	-	-	-	-	-	-	-	-	-	-	-	-	TRUE	-	-	-	-	-	-	TRUE	TRUE
1.90062e-184	0.26994	0.762	0.69	4.84924e-180	TNFRSF1A	TNFRSF1A	TNF receptor superfamily member 1A	TRUE	TRUE	-	-	-	-	TRUE	TNF - TNFRSF1A_Secreted Signaling;LTA - TNFRSF1A_Secreted Signaling	TRUE	-	-	TRUE	-	-	-	-	-	-	-	-	-	-	-	-	-	-	-	-	-	-	-	-	TRUE	-	-	-	-	-	-	-	-	TRUE
5.78324e-138	0.269192	0.46	0.337	1.47554e-133	TNFSF13B	TNFSF13B	TNF superfamily member 13b	TRUE	TRUE	-	-	TRUE	TNFSF13B - TNFRSF17_Secreted Signaling;TNFSF13B - TNFRSF13B_Secreted Signaling;TNFSF13B - TNFRSF13C_Secreted Signaling	-	-	TRUE	-	-	TRUE	TRUE	TRUE	-	TRUE	-	-	-	-	-	-	-	-	-	-	-	-	-	-	-	-	-	TRUE	-	-	-	-	-	-	-	TRUE
1.03643e-192	0.268914	0.734	0.649	2.64434e-188	DHRS7	DHRS7	dehydrogenase/reductase 7	-	-	-	-	-	-	-	-	-	-	-	-	-	-	-	TRUE	-	-	-	-	-	-	-	-	-	-	-	-	-	-	-	-	-	-	-	-	-	-	-	-	-	TRUE
5.98225e-207	0.268328	0.705	0.626	1.52631e-202	POLR2E	POLR2E	RNA polymerase II subunit E	-	-	-	-	-	-	-	-	-	-	-	-	-	-	-	TRUE	-	-	-	-	-	-	-	-	-	-	-	-	-	-	-	-	-	-	-	-	-	-	-	-	-	-
7.79958e-95	0.267508	0.581	0.49	1.98998e-90	ABCA10	ABCA10	ATP binding cassette subfamily A member 10	-	TRUE	-	-	-	-	-	-	-	-	-	-	-	-	-	-	-	-	-	-	-	-	-	-	-	-	-	-	-	-	-	-	-	-	-	-	-	-	-	TRUE	-	TRUE
5.42911e-186	0.266688	0.798	0.737	1.38518e-181	SEPT2	SEPT2	-	-	-	-	-	-	-	-	-	-	-	-	-	-	-	-	-	-	-	-	-	-	-	-	-	-	-	-	-	-	-	-	-	-	-	-	-	-	-	-	-	-	-
6.07685e-144	0.266343	0.858	0.814	1.55045e-139	DDX17	DDX17	DEAD-box helicase 17	-	-	-	TRUE	-	-	-	-	-	-	-	-	-	-	-	TRUE	-	-	-	-	-	-	-	-	-	-	-	-	-	-	-	-	-	-	-	-	-	-	-	-	-	-
1.22568e-201	0.266134	0.575	0.473	3.1272e-197	RAB11B	RAB11B	RAB11B, member RAS oncogene family	-	-	-	-	-	-	-	-	-	-	-	-	-	-	-	TRUE	-	-	-	-	-	-	-	-	-	-	-	-	-	-	-	-	-	-	-	-	-	-	-	-	-	-
4.88399e-171	0.265781	0.972	0.967	1.2461e-166	MFAP4	MFAP4	microfibril associated protein 4	TRUE	-	-	-	-	-	-	-	-	TRUE	-	-	-	TRUE	-	-	-	-	-	-	-	-	-	-	-	-	-	-	-	TRUE	-	-	-	-	-	-	-	-	-	-	-	TRUE
1.07503e-200	0.264887	0.8	0.754	2.74283e-196	EIF3L	EIF3L	eukaryotic translation initiation factor 3 subunit L	-	TRUE	-	-	-	-	-	-	-	-	-	-	-	-	-	-	-	-	-	-	-	-	-	-	-	-	-	-	-	-	-	-	-	-	-	-	-	-	-	-	-	-
5.47408e-238	0.264865	0.967	0.963	1.39666e-233	GSTP1	GSTP1	glutathione S-transferase pi 1	-	-	-	-	-	-	-	-	-	-	-	-	-	-	TRUE	TRUE	-	TRUE	-	-	-	-	-	-	-	-	-	-	-	-	-	-	-	-	-	-	-	-	-	-	-	TRUE
8.71565e-219	0.264825	0.645	0.547	2.22371e-214	UQCRFS1	UQCRFS1	ubiquinol-cytochrome c reductase, Rieske iron-sulfur polypeptide 1	-	-	-	-	-	-	-	-	-	-	-	-	-	-	-	TRUE	-	-	-	-	-	-	-	-	-	-	-	-	-	-	-	-	-	-	-	-	-	-	-	-	-	-
5.72238e-183	0.2643	0.967	0.957	1.46001e-178	MGST1	MGST1	microsomal glutathione S-transferase 1	-	TRUE	-	-	-	-	-	-	-	-	-	TRUE	-	-	-	TRUE	-	-	-	-	-	-	-	-	-	-	-	-	-	-	-	-	-	-	-	-	-	-	-	-	-	TRUE
6.83498e-195	0.264263	0.907	0.885	1.74388e-190	NDFIP1	NDFIP1	Nedd4 family interacting protein 1	-	TRUE	-	-	-	-	-	-	-	-	-	-	-	-	-	-	-	-	-	-	-	-	-	-	-	-	-	-	-	-	-	-	-	-	-	-	-	-	-	-	-	TRUE
1.76521e-168	0.264084	0.588	0.496	4.50375e-164	MAP1LC3A	MAP1LC3A	microtubule associated protein 1 light chain 3 alpha	-	-	-	-	-	-	-	-	-	-	-	-	-	-	-	-	-	-	-	-	-	-	-	-	-	-	-	-	-	-	-	-	-	-	-	-	-	-	-	-	-	-
3.57086e-176	0.262339	0.692	0.614	9.1107e-172	RCN1	RCN1	reticulocalbin 1	-	-	-	-	-	-	-	-	-	-	-	-	-	-	-	-	-	-	-	-	-	-	-	-	-	-	-	-	-	-	-	-	-	-	-	-	-	-	-	-	-	-
4.93793e-177	0.262305	0.696	0.607	1.25986e-172	ARHGDIA	ARHGDIA	Rho GDP dissociation inhibitor alpha	-	-	-	-	-	-	-	-	-	-	-	TRUE	-	-	-	TRUE	-	-	-	-	-	-	-	-	-	-	-	-	-	-	-	-	-	-	-	-	-	-	-	-	-	-
2.48609e-147	0.260887	0.462	0.348	6.34301e-143	TTC14	TTC14	tetratricopeptide repeat domain 14	-	TRUE	-	-	-	-	-	-	-	-	-	-	-	-	-	-	-	-	-	-	-	-	-	-	-	-	-	-	-	-	-	-	-	-	-	-	-	-	-	-	-	-
1.9051e-200	0.260776	0.614	0.538	4.86066e-196	GUSB	GUSB	glucuronidase beta	-	-	-	-	-	-	-	-	-	-	-	-	-	TRUE	-	TRUE	-	-	-	-	-	-	-	-	-	-	-	-	-	-	-	-	-	-	-	-	-	-	-	-	-	TRUE
1.42809e-201	0.260134	0.475	0.36	3.64364e-197	DNPEP	DNPEP	aspartyl aminopeptidase	-	TRUE	-	-	-	-	-	-	-	-	-	-	-	-	-	TRUE	-	-	-	-	-	-	-	TRUE	-	-	-	-	TRUE	-	-	-	-	-	-	-	-	-	-	-	-	TRUE
4.73854e-141	0.259887	0.832	0.787	1.20899e-136	CRYAB	CRYAB	crystallin alpha B	-	TRUE	-	-	-	-	-	-	-	-	-	TRUE	-	-	-	TRUE	-	-	-	-	-	-	-	-	-	-	-	-	-	-	-	-	TRUE	-	-	-	-	-	-	-	-	-
2.74007e-193	0.259491	0.578	0.482	6.99102e-189	VPS51	VPS51	VPS51 subunit of GARP complex	-	-	-	-	-	-	-	-	-	-	-	-	-	-	-	-	-	-	-	-	-	-	-	-	-	-	-	-	-	-	-	-	-	-	-	-	-	-	-	-	-	-
8.70029e-204	0.259225	0.424	0.307	2.21979e-199	RAB3IL1	RAB3IL1	RAB3A interacting protein like 1	-	-	-	-	-	-	-	-	-	-	-	-	-	-	-	TRUE	-	-	-	-	-	-	-	-	-	-	-	-	-	-	-	-	-	-	-	-	-	-	-	-	-	-
3.45894e-190	0.258942	0.55	0.45	8.82515e-186	TMED3	TMED3	transmembrane p24 trafficking protein 3	-	TRUE	-	-	-	-	-	-	-	-	-	-	-	-	-	-	-	-	-	-	-	-	-	-	-	-	-	-	-	-	-	-	-	-	-	-	-	-	-	-	-	-
9.22324e-150	0.258638	0.866	0.828	2.35322e-145	CYB5A	CYB5A	cytochrome b5 type A	-	TRUE	-	-	-	-	-	-	-	-	-	-	-	-	-	TRUE	-	-	-	-	-	-	-	-	-	-	-	-	-	-	-	-	-	-	-	-	-	-	-	-	-	-
1.83462e-217	0.258161	0.588	0.492	4.68085e-213	ZFYVE21	ZFYVE21	zinc finger FYVE-type containing 21	-	-	-	-	-	-	-	-	-	-	-	-	-	-	-	-	-	-	-	-	-	-	-	-	-	-	-	-	-	-	-	-	-	-	-	-	-	-	-	-	-	-
1.34046e-159	0.257689	0.596	0.498	3.42004e-155	GLT8D2	GLT8D2	glycosyltransferase 8 domain containing 2	-	-	-	-	-	-	-	-	-	-	-	-	-	-	-	TRUE	-	-	-	-	-	-	-	-	-	-	-	-	-	-	-	-	-	-	-	-	-	-	-	-	-	-
2.80203e-174	0.257674	0.321	0.201	7.14909e-170	CYP7B1	CYP7B1	cytochrome P450 family 7 subfamily B member 1	-	TRUE	-	-	-	-	-	-	-	-	-	-	-	-	-	TRUE	-	-	-	-	-	-	-	-	-	-	-	-	-	-	-	-	-	-	-	-	-	-	-	-	-	TRUE
7.82105e-108	0.257552	0.761	0.688	1.99546e-103	CHL1	CHL1	cell adhesion molecule L1 like	TRUE	TRUE	-	-	-	-	-	-	-	-	-	TRUE	-	-	-	-	-	-	-	-	-	-	-	-	-	-	-	-	-	-	-	-	-	-	-	-	-	-	-	-	-	TRUE
5.86719e-192	0.257472	0.487	0.37	1.49696e-187	SMARCD2	SMARCD2	SWI/SNF related, matrix associated, actin dependent regulator of chromatin, subfamily d, member 2	-	-	TRUE	-	-	-	-	-	-	-	-	-	-	-	-	-	-	-	-	-	-	-	-	-	-	-	-	-	-	-	-	-	-	-	-	-	-	-	-	-	-	-
5.65566e-147	0.256865	0.768	0.729	1.44298e-142	EGFR	EGFR	epidermal growth factor receptor	TRUE	TRUE	-	TRUE	-	-	TRUE	EGF - EGFR_Secreted Signaling;EGF - (EGFR+ERBB2)_Secreted Signaling;TGFA - EGFR_Secreted Signaling;TGFA - (EGFR+ERBB2)_Secreted Signaling;AREG - EGFR_Secreted Signaling;AREG - (EGFR+ERBB2)_Secreted Signaling;BTC - EGFR_Secreted Signaling;BTC - (EGFR+ERBB2)_Secreted Signaling;HBEGF - EGFR_Secreted Signaling;HBEGF - (EGFR+ERBB2)_Secreted Signaling;EREG - EGFR_Secreted Signaling;EREG - (EGFR+ERBB2)_…	TRUE	-	-	TRUE	-	-	TRUE	TRUE	-	TRUE	-	-	-	-	-	-	TRUE	-	-	-	-	-	-	-	TRUE	-	-	-	-	-	-	-	-	TRUE
1.93092e-200	0.2566	0.749	0.686	4.92656e-196	RAB7A	RAB7A	RAB7A, member RAS oncogene family	-	-	-	-	-	-	-	-	-	-	-	TRUE	-	-	-	TRUE	-	-	-	-	-	-	-	-	-	-	-	-	-	-	-	-	-	-	-	-	-	-	-	-	-	-
5.25811e-163	0.256294	0.678	0.601	1.34155e-158	TMEM43	TMEM43	transmembrane protein 43	-	TRUE	-	-	-	-	-	-	-	-	-	-	-	-	-	-	-	-	-	-	-	-	-	-	-	-	-	-	-	-	-	-	-	TRUE	-	-	-	-	-	-	-	-
1.18682e-132	0.256132	0.792	0.742	3.02805e-128	RRAS	RRAS	RAS related	-	-	-	-	-	-	-	-	-	-	-	TRUE	-	-	-	TRUE	-	-	-	-	-	-	-	-	-	-	-	-	-	-	-	-	-	-	-	-	-	-	-	-	-	-
2.67649e-197	0.256009	0.571	0.473	6.8288e-193	TRIP6	TRIP6	thyroid hormone receptor interactor 6	-	-	-	TRUE	-	-	-	-	-	-	-	TRUE	-	TRUE	-	-	-	-	-	-	-	-	-	-	-	-	-	-	-	-	-	-	-	TRUE	-	-	-	-	-	-	-	-
1.3043e-192	0.255931	0.963	0.948	3.32779e-188	PPIB	PPIB	peptidylprolyl isomerase B	TRUE	-	-	-	-	-	-	-	-	-	-	-	-	-	-	TRUE	-	-	-	-	-	-	-	-	-	-	-	-	-	-	-	-	-	-	-	-	-	-	-	-	-	TRUE
1.88228e-190	0.255754	0.817	0.78	4.80245e-186	CD164	CD164	CD164 molecule	-	TRUE	-	-	-	-	-	-	-	-	-	TRUE	-	-	-	-	-	-	-	-	-	-	-	-	-	-	-	-	-	-	-	-	-	-	-	-	-	-	-	-	-	TRUE
1.10954e-178	0.255743	0.541	0.449	2.83089e-174	A4GALT	A4GALT	alpha 1,4-galactosyltransferase (P blood group)	-	TRUE	-	-	-	-	-	-	-	-	-	-	-	-	-	TRUE	-	-	-	-	-	-	-	-	-	-	-	-	-	-	-	-	-	-	-	-	-	-	-	-	-	-
9.86259e-171	0.255122	0.515	0.428	2.51634e-166	SLC27A3	SLC27A3	solute carrier family 27 member 3	-	TRUE	-	-	-	-	-	-	-	-	-	-	-	-	-	TRUE	-	-	-	-	-	-	-	-	-	-	-	-	-	-	-	-	-	-	-	-	-	-	-	-	-	-
2.87644e-70	0.254408	0.39	0.32	7.33895e-66	FABP5	FABP5	fatty acid binding protein 5	-	-	-	-	-	-	-	-	-	-	-	TRUE	-	-	-	-	-	-	-	-	-	-	-	-	-	-	-	-	-	-	-	-	-	-	-	-	-	-	-	-	TRUE	-
1.37178e-182	0.254188	0.941	0.923	3.49995e-178	CFL1	CFL1	cofilin 1	-	-	-	-	-	-	-	-	-	-	-	TRUE	-	-	-	-	-	-	-	-	-	-	-	-	-	-	-	-	-	-	-	-	-	-	-	-	-	-	-	-	-	-
4.85349e-159	0.253489	0.778	0.703	1.23832e-154	CAPZB	CAPZB	capping actin protein of muscle Z-line subunit beta	-	-	-	-	-	-	-	-	-	-	-	-	-	-	-	-	-	-	-	-	-	-	-	-	-	-	-	-	-	-	-	-	-	-	-	-	-	-	-	-	-	-
4.2405e-190	0.253222	0.598	0.505	1.08192e-185	CDK4	CDK4	cyclin dependent kinase 4	-	-	-	-	-	-	-	-	-	-	-	-	-	-	TRUE	TRUE	-	TRUE	-	-	-	-	-	-	-	-	TRUE	-	-	-	-	-	-	TRUE	-	-	-	-	-	-	-	TRUE
4.18159e-193	0.253132	0.459	0.343	1.06689e-188	RSU1	RSU1	Ras suppressor protein 1	-	-	-	-	-	-	-	-	-	-	-	-	-	-	-	TRUE	-	-	-	-	-	-	-	-	-	-	-	-	-	-	-	-	-	-	-	-	-	-	-	-	-	-
1.03701e-185	0.253058	0.535	0.429	2.64583e-181	TECR	TECR	trans-2,3-enoyl-CoA reductase	-	TRUE	-	-	-	-	-	-	-	-	-	-	-	-	-	TRUE	-	-	-	-	-	-	-	-	-	-	-	-	-	-	-	-	-	-	-	-	-	-	-	-	-	-
9.08855e-209	0.252826	0.581	0.494	2.31885e-204	RNF187	RNF187	ring finger protein 187	-	-	-	TRUE	-	-	-	-	-	-	-	-	-	-	-	TRUE	-	-	-	-	-	-	-	-	-	-	-	-	-	-	-	-	-	-	-	-	-	-	-	-	-	-
3.07802e-164	0.252678	0.401	0.297	7.85326e-160	ZNF703	ZNF703	zinc finger protein 703	-	-	TRUE	-	-	-	-	-	-	-	-	-	-	-	-	-	-	TRUE	-	-	-	-	-	-	-	-	TRUE	-	-	-	-	-	-	-	-	-	-	-	-	-	-	-
2.30149e-140	0.251914	0.785	0.723	5.87203e-136	HNRNPDL	HNRNPDL	heterogeneous nuclear ribonucleoprotein D like	-	-	-	-	-	-	-	-	-	-	-	-	-	-	-	-	-	-	-	-	-	-	-	-	-	-	-	-	-	-	-	-	-	-	-	-	-	-	-	-	-	-
7.26419e-109	0.251228	0.718	0.672	1.85339e-104	LAMA2	LAMA2	laminin subunit alpha 2	TRUE	-	-	-	TRUE	LAMA2 - (ITGA1+ITGB1)_ECM-Receptor;LAMA2 - (ITGA2+ITGB1)_ECM-Receptor;LAMA2 - (ITGA3+ITGB1)_ECM-Receptor;LAMA2 - (ITGA6+ITGB1)_ECM-Receptor;LAMA2 - (ITGA7+ITGB1)_ECM-Receptor;LAMA2 - (ITGA9+ITGB1)_ECM-Receptor;LAMA2 - (ITGAV+ITGB8)_ECM-Receptor;LAMA2 - (ITGA6+ITGB4)_ECM-Receptor;LAMA2 - CD44_ECM-Receptor;LAMA2 - SV2A_ECM-Receptor;LAMA2 - SV2B_ECM-Receptor;LAMA2 - SV2C_ECM-Receptor;LAMA2 - DAG1_EC…	-	-	-	TRUE	-	TRUE	-	TRUE	-	-	-	-	-	-	-	-	-	-	-	-	-	-	-	-	-	-	-	-	-	-	-	-	-	-	-	TRUE
1.20645e-150	0.25078	0.811	0.753	3.07814e-146	PDIA6	PDIA6	protein disulfide isomerase family A member 6	-	TRUE	-	-	-	-	-	-	-	-	-	TRUE	-	-	-	TRUE	-	-	-	-	-	-	-	-	-	-	-	-	-	-	-	-	-	-	-	-	-	-	-	-	-	TRUE
7.28149e-161	0.250564	0.54	0.445	1.8578e-156	SLC39A7	SLC39A7	solute carrier family 39 member 7	-	TRUE	-	-	-	-	-	-	-	-	-	-	-	-	-	-	-	-	-	-	-	-	-	-	-	-	-	-	-	-	-	-	-	-	-	-	-	-	-	-	-	-
1.87541e-214	0.250347	0.92	0.908	4.78491e-210	PRDX5	PRDX5	peroxiredoxin 5	-	-	-	TRUE	-	-	-	-	-	-	-	-	-	-	-	TRUE	-	-	-	-	-	-	-	-	-	-	-	-	-	-	-	-	-	-	-	-	-	-	-	-	-	-
1.53884e-168	0.25023	0.625	0.547	3.92621e-164	CTSA	CTSA	cathepsin A	-	-	-	-	-	-	-	-	-	-	-	-	-	-	-	TRUE	-	-	-	-	-	-	-	-	-	-	-	-	TRUE	-	-	-	-	-	-	-	-	-	-	-	-	TRUE
3.76263e-182	0.250151	0.512	0.402	9.59997e-178	WDR61	WDR61	WD repeat domain 61	-	-	-	TRUE	-	-	-	-	-	-	-	-	-	-	-	-	-	-	-	-	-	-	-	-	-	-	-	-	-	-	-	-	-	-	-	-	-	-	-	-	-	-
1.37557e-114	-0.250649	0.97	0.975	3.50963e-110	ZFP36L2	ZFP36L2	ZFP36 ring finger protein like 2	-	-	TRUE	-	-	-	-	-	-	-	-	-	-	-	-	-	-	-	-	-	-	-	-	-	-	-	-	-	-	-	-	-	-	TRUE	-	-	-	-	-	-	-	-
9.63768e-181	-0.251446	0.531	0.684	2.45896e-176	NDUFS6	NDUFS6	NADH:ubiquinone oxidoreductase subunit S6	-	-	-	-	-	-	-	-	-	-	-	-	-	-	-	TRUE	-	-	-	-	-	-	-	-	-	-	-	-	-	-	-	-	-	-	-	-	-	-	-	-	-	-
1.14087e-173	-0.251613	0.718	0.832	2.91081e-169	LAMTOR4	LAMTOR4	late endosomal/lysosomal adaptor, MAPK and MTOR activator 4	-	-	-	-	-	-	-	-	-	-	-	-	-	-	-	TRUE	-	-	-	-	-	-	-	-	-	-	-	-	-	-	-	-	-	-	-	-	-	-	-	-	-	-
1.80487e-185	-0.252401	0.821	0.909	4.60495e-181	MZT2B	MZT2B	mitotic spindle organizing protein 2B	-	-	-	-	-	-	-	-	-	-	-	-	-	-	-	-	-	-	-	-	-	-	-	-	-	-	-	-	-	-	-	-	-	-	-	-	-	-	-	-	-	-
1.51144e-276	-0.252783	0.055	0.198	3.85628e-272	C12orf75	C12orf75	chromosome 12 open reading frame 75	-	-	-	-	-	-	-	-	-	-	-	-	-	-	-	-	-	-	-	-	-	-	-	-	-	-	-	-	-	-	-	-	-	-	-	-	-	-	-	-	-	-
5.16568e-144	-0.253077	0.497	0.637	1.31797e-139	HNRNPH1	HNRNPH1	heterogeneous nuclear ribonucleoprotein H1	-	-	-	-	-	-	-	-	-	-	-	-	-	-	-	-	-	-	-	-	-	-	-	-	-	-	-	-	-	-	-	-	-	-	-	-	-	-	-	-	-	-
1.4198e-212	-0.253165	0.561	0.738	3.62248e-208	C8orf59	C8orf59	-	-	-	-	-	-	-	-	-	-	-	-	-	-	-	-	-	-	-	-	-	-	-	-	-	-	-	-	-	-	-	-	-	-	-	-	-	-	-	-	-	-	-
1.30971e-288	-0.253527	0.021	0.139	3.3416e-284	EDIL3	EDIL3	EGF like repeats and discoidin domains 3	TRUE	-	-	-	-	-	-	-	-	TRUE	-	-	-	TRUE	-	-	-	-	-	-	-	-	-	-	-	-	-	-	-	-	-	-	-	-	-	-	-	-	-	-	-	TRUE
9.64599e-124	-0.254562	0.98	0.972	2.46108e-119	CFH	CFH	complement factor H	TRUE	-	-	-	-	-	-	-	-	-	-	TRUE	-	-	-	TRUE	-	-	-	-	-	-	-	-	-	-	-	-	-	-	-	-	-	-	-	-	-	-	-	-	-	TRUE
8.16711e-154	-0.254589	0.927	0.951	2.08376e-149	CALM1	CALM1	calmodulin 1	-	-	-	-	-	-	-	-	-	-	-	TRUE	-	-	TRUE	TRUE	-	-	-	-	-	-	-	-	-	-	-	TRUE	-	-	-	-	-	-	-	-	-	-	-	-	-	TRUE
5.70176e-143	-0.255169	0.308	0.423	1.45475e-138	GFPT2	GFPT2	glutamine-fructose-6-phosphate transaminase 2	-	TRUE	-	-	-	-	-	-	-	-	-	-	-	-	-	TRUE	-	-	-	-	-	-	-	-	-	-	-	-	-	-	-	-	-	-	-	-	-	-	-	-	-	-
1.00222e-171	-0.255182	0.338	0.496	2.55707e-167	CTNNB1	CTNNB1	catenin beta 1	-	-	-	TRUE	-	-	-	-	-	-	-	TRUE	-	-	-	TRUE	-	TRUE	-	-	-	-	-	-	-	-	-	-	-	-	-	-	-	TRUE	-	-	-	-	-	-	-	TRUE
2.7222e-255	-0.255966	0.094	0.249	6.94542e-251	TNFAIP3	TNFAIP3	TNF alpha induced protein 3	-	-	-	-	-	-	-	-	-	-	-	-	-	-	TRUE	TRUE	-	TRUE	-	-	-	-	-	-	-	-	-	-	TRUE	-	-	-	-	-	-	-	-	-	-	-	-	-
0	-0.256076	0.994	0.998	0	RPL11	RPL11	ribosomal protein L11	-	-	-	-	-	-	-	-	-	-	-	-	-	-	-	TRUE	-	-	-	-	-	-	-	-	-	-	-	-	-	-	-	-	-	-	-	-	-	-	-	-	-	-
4.18816e-62	-0.257134	0.496	0.593	1.06857e-57	ID3	ID3	inhibitor of DNA binding 3, HLH protein	-	-	TRUE	-	-	-	-	-	-	-	-	-	-	-	-	-	-	TRUE	-	-	-	-	-	-	-	-	TRUE	-	-	-	-	-	-	TRUE	-	-	-	-	-	-	-	-
4.65745e-201	-0.259155	0.287	0.465	1.1883e-196	CLK1	CLK1	CDC like kinase 1	-	TRUE	-	-	-	-	-	-	-	-	-	-	-	-	TRUE	TRUE	-	-	-	-	-	-	-	-	TRUE	-	-	-	-	-	-	-	-	-	-	-	-	-	-	-	-	TRUE
0	-0.259334	0.04	0.195	0	PDPN	PDPN	podoplanin	-	TRUE	-	-	-	-	-	-	-	-	-	TRUE	-	TRUE	-	-	-	-	-	-	-	-	-	-	-	-	-	-	-	-	-	-	-	-	-	-	-	-	-	-	-	-
6.37777e-159	-0.26021	0.234	0.361	1.62723e-154	PPP1R15B	PPP1R15B	protein phosphatase 1 regulatory subunit 15B	-	-	-	-	-	-	-	-	-	-	-	-	-	-	-	TRUE	-	-	-	-	-	-	-	-	-	-	-	-	-	-	-	-	-	-	-	-	-	-	-	-	-	-
2.36309e-116	-0.261388	0.593	0.715	6.02919e-112	DST	DST	dystonin	-	-	-	-	-	-	-	-	-	TRUE	-	TRUE	-	TRUE	-	-	-	-	-	-	-	-	-	-	-	-	-	-	-	-	-	-	-	-	-	-	-	-	-	-	-	TRUE
4.69667e-112	-0.261514	0.496	0.627	1.19831e-107	ID2	ID2	inhibitor of DNA binding 2	-	-	TRUE	-	-	-	-	-	-	-	-	-	-	-	-	-	-	-	-	-	-	-	-	-	-	-	-	-	-	-	-	-	-	TRUE	-	-	-	-	-	-	-	-
0	-0.261819	0.04	0.197	0	CXCL3	CXCL3	C-X-C motif chemokine ligand 3	TRUE	-	-	-	TRUE	CXCL3 - ACKR1_Secreted Signaling;CXCL3 - CXCR1_Secreted Signaling;CXCL3 - CXCR2_Secreted Signaling	-	-	TRUE	-	-	-	TRUE	TRUE	-	-	-	-	-	-	-	-	-	-	-	-	-	-	-	-	-	-	-	-	-	-	-	-	-	-	-	TRUE
1.9905e-214	-0.262023	0.958	0.979	5.07855e-210	CALD1	CALD1	caldesmon 1	-	-	-	-	-	-	-	-	-	-	-	TRUE	-	-	-	-	-	-	-	-	-	-	-	-	-	-	-	-	-	-	-	-	-	-	-	-	-	-	-	-	-	-
2.1657e-158	-0.262167	0.672	0.783	5.52556e-154	PHPT1	PHPT1	phosphohistidine phosphatase 1	-	-	-	-	-	-	-	-	-	-	-	TRUE	-	-	-	TRUE	-	-	-	-	-	-	-	-	-	-	-	-	-	-	-	-	-	-	-	-	-	-	-	-	-	-
5.40886e-200	-0.262855	0.39	0.567	1.38002e-195	ATOX1	ATOX1	antioxidant 1 copper chaperone	-	-	-	-	-	-	-	-	-	-	-	-	-	-	-	-	-	-	-	-	-	-	-	-	-	-	-	-	-	-	-	-	-	-	-	-	-	-	-	-	-	-
3.98001e-305	-0.265671	0.056	0.211	1.01546e-300	HMCN2	HMCN2	hemicentin 2	TRUE	-	-	-	-	-	-	-	-	TRUE	-	TRUE	-	-	-	-	-	-	-	-	-	-	-	-	-	-	-	-	-	-	-	-	-	-	-	-	-	-	-	-	-	-
7.43801e-172	-0.265772	0.572	0.702	1.89773e-167	FKBP2	FKBP2	FKBP prolyl isomerase 2	-	-	-	-	-	-	-	-	-	-	-	-	-	-	-	TRUE	-	-	-	-	-	-	-	-	-	-	-	-	-	-	-	-	-	-	-	-	-	-	-	-	-	TRUE
9.68792e-144	-0.26626	0.343	0.475	2.47178e-139	IFRD1	IFRD1	interferon related developmental regulator 1	-	TRUE	-	-	-	-	-	-	-	-	-	-	-	-	-	-	-	-	-	-	-	-	-	-	-	-	-	-	-	-	-	-	-	-	-	-	-	-	-	-	-	-
3.69424e-215	-0.267879	0.552	0.718	9.42548e-211	IER2	IER2	immediate early response 2	-	-	-	-	-	-	-	-	-	-	-	-	-	-	-	-	-	-	-	-	-	-	-	-	-	-	-	-	-	-	-	-	-	TRUE	-	-	-	-	-	-	-	-
7.14774e-167	-0.26832	0.472	0.625	1.82368e-162	KTN1	KTN1	kinectin 1	-	TRUE	-	-	-	-	-	-	-	-	-	TRUE	-	-	-	-	-	TRUE	-	-	-	-	-	-	-	-	-	-	-	-	-	-	-	-	-	-	-	-	-	-	-	-
4.98062e-192	-0.268515	0.634	0.777	1.27076e-187	TBCA	TBCA	tubulin folding cofactor A	-	-	-	-	-	-	-	-	-	-	-	-	-	-	-	-	-	-	-	-	-	-	-	-	-	-	-	-	-	-	-	-	-	-	-	-	-	-	-	-	-	-
1.39811e-287	-0.269069	0.806	0.931	3.56713e-283	TMA7	TMA7	translation machinery associated 7 homolog	-	-	-	-	-	-	-	-	-	-	-	-	-	-	-	-	-	-	-	-	-	-	-	-	-	-	-	-	-	-	-	-	-	-	-	-	-	-	-	-	-	-
1.25469e-197	-0.270797	0.551	0.717	3.20121e-193	UQCR11	UQCR11	ubiquinol-cytochrome c reductase, complex III subunit XI	-	TRUE	-	-	-	-	-	-	-	-	-	-	-	-	-	TRUE	-	-	-	-	-	-	-	-	-	-	-	-	-	-	-	-	-	-	-	-	-	-	-	-	-	-
1.58402e-195	-0.272681	0.657	0.789	4.04147e-191	NDUFA11	NDUFA11	NADH:ubiquinone oxidoreductase subunit A11	-	TRUE	-	-	-	-	-	-	-	-	-	-	-	-	-	-	-	-	-	-	-	-	-	-	-	-	-	-	-	-	-	-	-	-	-	-	-	-	-	-	-	-
1.90836e-123	-0.272988	0.975	0.972	4.869e-119	TIMP1	TIMP1	TIMP metallopeptidase inhibitor 1	TRUE	-	-	-	-	-	-	-	TRUE	TRUE	TRUE	-	TRUE	TRUE	TRUE	TRUE	-	-	TRUE	-	-	-	-	-	-	-	-	-	-	-	-	-	TRUE	-	-	-	-	-	-	-	-	TRUE
4.17404e-165	-0.273239	0.594	0.722	1.06496e-160	NSA2	NSA2	NSA2 ribosome biogenesis factor	-	-	-	-	-	-	-	-	-	-	-	-	-	-	-	-	-	-	-	-	-	-	-	-	-	-	-	-	-	-	-	-	-	-	-	-	-	-	-	-	-	-
1.5847e-230	-0.274673	0.238	0.425	4.0432e-226	ST3GAL5	ST3GAL5	ST3 beta-galactoside alpha-2,3-sialyltransferase 5	-	TRUE	-	-	-	-	-	-	-	-	-	TRUE	-	-	-	TRUE	-	-	-	-	-	-	-	-	-	-	-	-	-	-	-	-	-	-	-	-	-	-	-	-	-	-
7.65527e-172	-0.274913	0.175	0.323	1.95316e-167	ANGPTL5	ANGPTL5	angiopoietin like 5	TRUE	-	-	-	-	-	-	-	-	TRUE	-	-	-	-	-	-	-	-	-	-	-	-	-	-	-	-	-	-	-	TRUE	-	-	-	-	-	-	-	-	-	-	-	TRUE
1.30668e-247	-0.27581	0.152	0.323	3.33387e-243	RUNX1	RUNX1	RUNX family transcription factor 1	-	-	TRUE	-	-	-	-	-	-	-	-	-	-	-	-	-	-	TRUE	-	-	-	-	-	-	-	-	-	-	-	-	-	-	-	TRUE	-	-	-	-	-	-	-	-
4.19473e-181	-0.276458	0.338	0.505	1.07024e-176	CEP126	CEP126	centrosomal protein 126	-	-	-	-	-	-	-	-	-	-	-	-	-	-	-	-	-	-	-	-	-	-	-	-	-	-	-	-	-	-	-	-	-	-	-	-	-	-	-	-	-	-
6.89218e-216	-0.276512	0.468	0.644	1.75847e-211	NDUFA13	NDUFA13	NADH:ubiquinone oxidoreductase subunit A13	-	TRUE	-	TRUE	-	-	-	-	-	-	-	-	-	-	-	TRUE	-	-	-	-	-	-	-	-	-	-	-	-	-	-	-	-	-	TRUE	-	-	-	-	-	-	-	-
7.67141e-175	-0.277195	0.938	0.964	1.95728e-170	HSP90AA1	HSP90AA1	heat shock protein 90 alpha family class A member 1	-	-	-	-	-	-	-	-	-	TRUE	-	TRUE	-	-	TRUE	TRUE	-	TRUE	-	-	-	-	-	-	-	-	-	-	-	-	-	-	-	TRUE	-	-	-	-	-	-	-	TRUE
1.02878e-96	-0.277572	0.588	0.677	2.62484e-92	FILIP1L	FILIP1L	filamin A interacting protein 1 like	-	-	-	-	-	-	-	-	-	-	-	-	-	-	-	-	-	-	-	-	-	-	-	-	-	-	-	-	-	-	-	-	-	-	-	-	-	-	-	-	-	-
2.38786e-241	-0.278101	0.609	0.788	6.09239e-237	NDUFB4	NDUFB4	NADH:ubiquinone oxidoreductase subunit B4	-	TRUE	-	-	-	-	-	-	-	-	-	-	-	-	-	TRUE	-	-	-	-	-	-	-	-	-	-	-	-	-	-	-	-	-	-	-	-	-	-	-	-	-	-
7.21736e-165	-0.279148	0.963	0.956	1.84144e-160	DDX5	DDX5	DEAD-box helicase 5	-	-	-	TRUE	-	-	-	-	-	-	-	-	-	-	-	TRUE	-	TRUE	-	-	-	-	-	-	-	-	-	-	-	-	-	-	-	-	-	-	-	-	-	-	-	-
6.34236e-153	-0.279737	0.33	0.437	1.61819e-148	MIDN	MIDN	midnolin	-	-	-	-	-	-	-	-	-	-	-	-	-	-	-	TRUE	-	-	-	-	-	-	-	-	-	-	-	-	-	-	-	-	-	-	-	-	-	-	-	-	-	-
8.11563e-282	-0.279864	0.628	0.82	2.07062e-277	TMEM258	TMEM258	transmembrane protein 258	-	TRUE	-	-	-	-	-	-	-	-	-	-	-	-	-	-	-	-	-	-	-	-	-	-	-	-	-	-	-	-	-	-	-	-	-	-	-	-	-	-	-	-
1.76752e-176	-0.279975	0.202	0.344	4.50964e-172	GEM	GEM	GTP binding protein overexpressed in skeletal muscle	-	-	-	-	-	-	-	-	-	-	-	TRUE	-	-	-	TRUE	-	-	-	-	-	-	-	-	-	-	-	-	-	-	-	-	-	-	-	-	-	-	-	-	-	-
4.94195e-82	-0.280691	0.319	0.41	1.26089e-77	CYP26B1	CYP26B1	cytochrome P450 family 26 subfamily B member 1	-	-	-	-	-	-	-	-	-	-	-	-	-	-	-	TRUE	-	-	-	-	-	-	-	-	-	-	-	-	-	-	-	-	-	-	-	-	-	-	-	-	-	TRUE
1.90068e-167	-0.282493	0.679	0.81	4.84939e-163	TSHZ2	TSHZ2	teashirt zinc finger homeobox 2	-	-	TRUE	-	-	-	-	-	-	-	-	-	-	-	-	-	-	-	-	-	-	-	-	-	-	-	-	-	-	-	-	-	-	TRUE	-	-	-	-	-	-	-	-
8.13351e-234	-0.282516	0.06	0.189	2.07518e-229	ARL4C	ARL4C	ADP ribosylation factor like GTPase 4C	-	-	-	-	-	-	-	-	-	-	-	TRUE	-	-	-	TRUE	-	-	-	-	-	-	-	-	-	-	-	-	-	-	-	-	-	-	-	-	-	-	-	-	-	-
5.59612e-228	-0.284322	0.605	0.778	1.4278e-223	SEC61G	SEC61G	SEC61 translocon subunit gamma	-	TRUE	-	-	-	-	-	-	-	-	-	-	-	-	-	-	-	-	-	-	-	-	-	-	-	-	-	-	-	-	-	-	-	-	-	-	-	-	-	-	-	-
5.65378e-235	-0.285108	0.484	0.67	1.44251e-230	SMIM26	SMIM26	small integral membrane protein 26	-	TRUE	-	-	-	-	-	-	-	-	-	-	-	-	-	-	-	-	-	-	-	-	-	-	-	-	-	-	-	-	-	-	-	-	-	-	-	-	-	-	-	-
4.42614e-234	-0.288302	0.391	0.573	1.12928e-229	MRPL33	MRPL33	mitochondrial ribosomal protein L33	-	-	-	-	-	-	-	-	-	-	-	-	-	-	-	-	-	-	-	-	-	-	-	-	-	-	-	-	-	-	-	-	-	-	-	-	-	-	-	-	-	-
0	-0.289283	0.048	0.21	0	IGLC2	IGLC2	immunoglobulin lambda constant 2	TRUE	-	-	-	-	-	-	-	-	-	-	TRUE	-	TRUE	-	-	-	-	-	-	-	-	-	-	-	-	-	-	-	-	-	-	-	-	-	-	-	-	-	-	-	TRUE
3.45677e-121	-0.29056	0.898	0.929	8.81961e-117	NOVA1	NOVA1	NOVA alternative splicing regulator 1	-	-	-	-	-	-	-	-	-	-	-	-	-	-	-	-	-	-	-	-	-	-	-	-	-	-	-	-	-	-	-	-	-	-	-	-	-	-	-	-	-	-
2.28683e-138	-0.290881	0.405	0.545	5.83461e-134	IGKC	IGKC	immunoglobulin kappa constant	TRUE	-	-	-	-	-	-	-	-	-	-	TRUE	-	TRUE	-	-	-	-	-	-	-	-	-	-	-	-	-	-	-	-	-	-	-	-	-	-	-	-	-	-	-	TRUE
8.28024e-207	-0.291188	0.931	0.959	2.11262e-202	CEBPD	CEBPD	CCAAT enhancer binding protein delta	-	-	TRUE	-	-	-	-	-	-	-	-	-	-	-	-	-	-	-	-	-	-	-	-	-	-	-	-	-	-	-	-	-	-	TRUE	-	-	-	-	-	-	-	-
4.54433e-298	-0.29207	0.072	0.235	1.15944e-293	DPP4	DPP4	dipeptidyl peptidase 4	TRUE	-	-	-	-	-	-	-	TRUE	-	-	TRUE	-	TRUE	-	TRUE	-	-	-	-	-	-	-	-	-	-	-	-	TRUE	-	-	-	TRUE	-	-	-	-	-	-	-	-	TRUE
3.23234e-175	-0.293946	0.076	0.194	8.247e-171	TRAC	TRAC	T cell receptor alpha constant	-	TRUE	-	-	-	-	-	-	TRUE	-	-	TRUE	-	-	-	-	-	-	-	-	-	-	-	-	-	-	-	-	-	-	-	-	-	TRUE	-	-	-	-	-	-	-	TRUE
8.71793e-205	-0.297245	0.9	0.94	2.22429e-200	DYNLL1	DYNLL1	dynein light chain LC8-type 1	-	-	-	TRUE	-	-	-	-	-	-	-	TRUE	-	-	-	TRUE	-	-	-	-	-	-	-	-	-	-	-	-	-	-	-	-	-	-	-	-	-	-	-	-	-	-
7.40527e-235	-0.298353	0.606	0.753	1.88938e-230	MRPL51	MRPL51	mitochondrial ribosomal protein L51	-	-	-	-	-	-	-	-	-	-	-	-	-	-	-	-	-	-	-	-	-	-	-	-	-	-	-	-	-	-	-	-	-	-	-	-	-	-	-	-	-	-
0	-0.300216	0.954	0.995	0	RPS28	RPS28	ribosomal protein S28	-	-	-	-	-	-	-	-	-	-	-	-	-	-	-	-	-	-	-	-	-	-	-	-	-	-	-	-	-	-	-	-	-	-	-	-	-	-	-	-	-	-
1.05245e-128	-0.300671	0.672	0.767	2.68521e-124	MAP1B	MAP1B	microtubule associated protein 1B	-	-	-	-	-	-	-	-	-	-	-	TRUE	-	-	-	-	-	-	-	-	-	-	-	-	-	-	-	-	-	-	-	-	-	-	-	-	-	-	-	-	-	-
2.36989e-234	-0.301294	0.288	0.467	6.04654e-230	ANTXR1	ANTXR1	ANTXR cell adhesion molecule 1	-	TRUE	-	-	-	-	-	-	TRUE	-	-	TRUE	-	-	TRUE	TRUE	-	-	-	-	-	-	-	-	-	-	-	-	-	-	-	-	TRUE	-	-	-	-	-	-	-	-	TRUE
7.67307e-128	-0.301633	0.249	0.368	1.95771e-123	CREB5	CREB5	cAMP responsive element binding protein 5	-	-	TRUE	-	-	-	-	-	-	-	-	-	-	-	-	-	-	-	-	-	-	-	-	-	-	-	-	-	-	-	-	-	-	-	-	-	-	-	-	-	-	-
4.5304e-119	-0.302239	0.195	0.316	1.15589e-114	FNDC1	FNDC1	fibronectin type III domain containing 1	TRUE	-	-	-	-	-	-	-	-	-	-	-	-	-	-	-	-	-	-	-	-	-	-	-	-	-	-	-	-	-	-	-	-	-	-	-	-	-	-	-	-	-
1.00533e-258	-0.303711	0.211	0.407	2.56501e-254	CRIP2	CRIP2	cysteine rich protein 2	-	-	-	-	-	-	-	-	-	-	-	-	-	-	-	-	-	-	-	-	-	-	-	-	-	-	-	-	-	-	-	-	-	TRUE	-	-	-	-	-	-	-	-
0	-0.30398	0.059	0.238	0	RERG	RERG	RAS like estrogen regulated growth inhibitor	-	-	-	-	-	-	-	-	-	-	-	TRUE	-	-	-	TRUE	-	-	-	-	-	-	-	-	-	-	-	-	-	-	-	-	-	-	-	-	-	-	-	-	-	-
9.79629e-110	-0.304545	0.652	0.74	2.49942e-105	OGN	OGN	osteoglycin	TRUE	-	-	-	-	-	-	-	TRUE	TRUE	TRUE	-	-	TRUE	-	-	-	-	-	-	-	-	-	-	-	-	-	-	-	-	-	-	-	-	-	-	-	-	-	-	-	TRUE
1.77117e-232	-0.306461	0.235	0.424	4.51896e-228	CTSH	CTSH	cathepsin H	-	-	-	-	-	-	-	-	TRUE	TRUE	-	-	-	-	-	TRUE	-	-	-	-	-	-	-	-	-	-	-	-	TRUE	-	-	-	-	-	-	-	-	-	-	-	-	TRUE
1.68417e-214	-0.308269	0.25	0.404	4.297e-210	CDO1	CDO1	cysteine dioxygenase type 1	-	-	-	-	-	-	-	-	-	-	-	-	-	-	-	TRUE	-	-	-	-	-	-	-	-	-	-	-	-	-	-	-	-	-	-	-	-	-	-	-	-	-	-
1.25204e-148	-0.309171	0.343	0.457	3.19445e-144	ABHD5	ABHD5	abhydrolase domain containing 5, lysophosphatidic acid acyltransferase	-	-	-	-	-	-	-	-	-	-	-	-	-	-	-	TRUE	-	-	-	-	-	-	-	-	-	-	-	-	-	-	-	-	-	-	-	-	-	-	-	-	-	-
1.40692e-255	-0.309473	0.623	0.794	3.58961e-251	NDUFB2	NDUFB2	NADH:ubiquinone oxidoreductase subunit B2	-	-	-	-	-	-	-	-	-	-	-	-	-	-	-	TRUE	-	-	-	-	-	-	-	-	-	-	-	-	-	-	-	-	-	-	-	-	-	-	-	-	-	-
0	-0.310615	0.978	0.99	0	RPL7	RPL7	ribosomal protein L7	-	-	-	-	-	-	-	-	-	-	-	-	-	-	-	-	-	-	-	-	-	-	-	-	-	-	-	-	-	-	-	-	-	-	-	-	-	-	-	-	-	-
5.07852e-180	-0.311251	0.49	0.605	1.29573e-175	GAS7	GAS7	growth arrest specific 7	-	-	-	-	-	-	-	-	-	-	-	TRUE	-	-	-	-	-	TRUE	-	-	-	-	-	-	-	-	-	-	-	-	-	-	-	-	-	-	-	-	-	-	-	-
1.56271e-229	-0.311293	0.382	0.501	3.9871e-225	UGDH	UGDH	UDP-glucose 6-dehydrogenase	-	-	-	-	-	-	-	-	-	-	-	-	-	-	-	TRUE	-	-	-	-	-	-	-	-	-	-	-	-	-	-	-	-	-	-	-	-	-	-	-	-	-	-
1.04684e-285	-0.311486	0.656	0.836	2.67091e-281	UBL5	UBL5	ubiquitin like 5	-	-	-	-	-	-	-	-	-	-	-	-	-	-	-	-	-	-	-	-	-	-	-	-	-	-	-	-	-	-	-	-	-	-	-	-	-	-	-	-	-	-
4.85935e-282	-0.311779	0.797	0.909	1.23981e-277	NDUFA4	NDUFA4	NDUFA4 mitochondrial complex associated	-	TRUE	-	-	-	-	-	-	-	-	-	-	-	-	-	TRUE	-	-	-	-	-	-	-	-	-	-	-	-	-	-	-	-	-	-	-	-	-	-	-	-	-	TRUE
2.06132e-221	-0.311882	0.724	0.832	5.25925e-217	DPYSL2	DPYSL2	dihydropyrimidinase like 2	-	-	-	-	-	-	-	-	-	-	-	TRUE	-	-	-	TRUE	-	-	-	-	-	-	-	-	-	-	-	-	-	-	-	-	-	-	-	-	-	-	-	-	-	-
0	-0.311982	0.921	0.988	0	RPL36	RPL36	ribosomal protein L36	-	-	-	-	-	-	-	-	-	-	-	-	-	-	-	-	-	-	-	-	-	-	-	-	-	-	-	-	-	-	-	-	-	-	-	-	-	-	-	-	-	-
3.27813e-164	-0.312593	0.97	0.975	8.36383e-160	FSTL1	FSTL1	follistatin like 1	TRUE	-	-	-	-	-	-	-	-	-	-	-	-	-	-	-	-	-	-	-	-	-	-	-	-	-	-	-	-	-	-	-	-	-	-	-	-	-	-	-	-	TRUE
7.45292e-258	-0.313468	0.501	0.692	1.90154e-253	COX7B	COX7B	cytochrome c oxidase subunit 7B	-	TRUE	-	-	-	-	-	-	-	-	-	-	-	-	-	TRUE	-	-	-	-	-	-	-	-	-	-	-	-	-	-	-	-	-	-	-	-	-	-	-	-	-	TRUE
4.39651e-272	-0.31502	0.76	0.885	1.12172e-267	ATP5PF	ATP5PF	ATP synthase peripheral stalk subunit F6	-	-	-	-	-	-	-	-	-	-	-	-	-	-	-	TRUE	-	-	-	-	-	-	-	-	-	-	-	-	-	-	-	-	-	-	-	-	-	-	-	-	-	-
7.60876039587241e-315	-0.316661	0.161	0.365	1.94129912740289e-310	HLA-DPA1	HLA-DPA1	major histocompatibility complex, class II, DP alpha 1	-	TRUE	-	-	TRUE	HLA-DPA1 - CD4_Cell-Cell Contact	-	-	TRUE	-	-	TRUE	-	-	-	-	-	TRUE	-	-	-	-	-	-	-	-	-	-	-	-	-	-	TRUE	-	-	-	-	-	-	-	-	TRUE
8.05953e-246	-0.318063	0.61	0.763	2.05631e-241	BLOC1S1	BLOC1S1	biogenesis of lysosomal organelles complex 1 subunit 1	-	-	-	-	-	-	-	-	-	-	-	-	-	-	-	-	-	-	-	-	-	-	-	-	-	-	-	-	-	-	-	-	-	-	-	-	-	-	-	-	-	-
6.75866e-295	-0.32181	0.762	0.897	1.7244e-290	ATP5MG	ATP5MG	ATP synthase membrane subunit g	-	TRUE	-	-	-	-	-	-	-	-	-	-	-	-	-	TRUE	-	-	-	-	-	-	-	-	-	-	-	-	-	-	-	-	-	-	-	-	-	-	-	-	-	-
6.42285339593621e-323	-0.323108	0.729	0.892	1.63872681543916e-318	ELOB	ELOB	elongin B	-	-	-	-	-	-	-	-	-	-	-	-	-	-	-	-	-	-	-	-	-	-	-	-	-	-	-	-	-	-	-	-	-	TRUE	-	-	-	-	-	-	-	-
4.26243e-188	-0.323596	0.962	0.979	1.08752e-183	TNXB	TNXB	tenascin XB	TRUE	-	-	-	TRUE	TNXB - (ITGA8+ITGB1)_ECM-Receptor;TNXB - (ITGA9+ITGB1)_ECM-Receptor;TNXB - (ITGAV+ITGB3)_ECM-Receptor;TNXB - (ITGA2B+ITGB3)_ECM-Receptor;TNXB - (ITGAV+ITGB6)_ECM-Receptor;TNXB - SDC1_ECM-Receptor;TNXB - SDC4_ECM-Receptor	-	-	-	TRUE	-	-	-	TRUE	TRUE	TRUE	-	-	-	-	-	-	-	-	-	-	-	-	-	TRUE	-	-	-	-	-	-	-	-	-	-	-	TRUE
2.373e-59	-0.324092	0.427	0.495	6.05448e-55	SFRP2	SFRP2	secreted frizzled related protein 2	TRUE	-	-	-	-	-	-	-	TRUE	TRUE	-	-	-	TRUE	TRUE	TRUE	-	-	-	-	-	-	-	-	-	-	-	-	-	-	-	-	-	-	-	-	-	-	-	-	-	TRUE
1.45282e-62	-0.325172	0.197	0.27	3.70674e-58	SPARCL1	SPARCL1	SPARC like 1	TRUE	-	-	-	-	-	-	-	-	TRUE	-	-	-	-	-	-	-	-	-	-	-	-	-	-	-	-	-	-	-	-	-	-	-	-	-	-	-	-	-	-	-	TRUE
9.15684e-268	-0.325365	0.2	0.363	2.33628e-263	TSC22D2	TSC22D2	TSC22 domain family member 2	-	-	TRUE	-	-	-	-	-	-	-	-	-	-	-	-	-	-	-	-	-	-	-	-	-	-	-	-	-	-	-	-	-	-	-	-	-	-	-	-	-	-	-
8.10023e-282	-0.326658	0.579	0.769	2.06669e-277	UQCR10	UQCR10	ubiquinol-cytochrome c reductase, complex III subunit X	-	TRUE	-	-	-	-	-	-	-	-	-	-	-	-	-	TRUE	-	-	-	-	-	-	-	-	-	-	-	-	-	-	-	-	-	-	-	-	-	-	-	-	-	-
9.74245e-265	-0.327354	0.681	0.824	2.48569e-260	UQCRH	UQCRH	ubiquinol-cytochrome c reductase hinge protein	-	-	-	-	-	-	-	-	-	-	-	-	-	-	-	TRUE	-	-	-	-	-	-	-	-	-	-	-	-	-	-	-	-	-	-	-	-	-	-	-	-	-	-
4.12687e-180	-0.328272	0.834	0.929	1.05293e-175	NNMT	NNMT	nicotinamide N-methyltransferase	-	-	-	-	-	-	-	-	-	-	-	-	-	-	-	TRUE	-	-	-	-	-	-	-	-	-	-	-	-	-	-	-	-	-	-	-	-	-	-	-	-	-	TRUE
2.06692e-84	-0.329322	0.821	0.835	5.27355e-80	FN1	FN1	fibronectin 1	TRUE	-	-	-	TRUE	FN1 - (ITGA3+ITGB1)_ECM-Receptor;FN1 - (ITGA4+ITGB1)_ECM-Receptor;FN1 - (ITGA5+ITGB1)_ECM-Receptor;FN1 - (ITGA8+ITGB1)_ECM-Receptor;FN1 - (ITGAV+ITGB1)_ECM-Receptor;FN1 - (ITGA4+ITGB7)_ECM-Receptor;FN1 - (ITGAV+ITGB3)_ECM-Receptor;FN1 - (ITGA2B+ITGB3)_ECM-Receptor;FN1 - (ITGAV+ITGB6)_ECM-Receptor;FN1 - (ITGAV+ITGB8)_ECM-Receptor;FN1 - CD44_ECM-Receptor;FN1 - SDC1_ECM-Receptor;FN1 - SDC4_ECM-Recep…	-	-	-	TRUE	-	TRUE	-	TRUE	-	TRUE	-	-	-	-	-	-	-	-	-	-	-	-	-	-	-	-	-	-	-	-	-	-	-	-	-	TRUE
0	-0.329948	0.647	0.832	1.33194e-304	SEM1	SEM1	SEM1 26S proteasome complex subunit	-	-	-	-	-	-	-	-	-	-	-	-	-	-	-	-	-	-	-	-	-	-	-	-	-	-	-	-	-	-	-	-	-	-	-	-	-	-	-	-	-	-
3.89407e-286	-0.330211	0.599	0.787	9.93533e-282	ATP5MD	ATP5MD	ATP synthase membrane subunit DAPIT	-	TRUE	-	-	-	-	-	-	-	-	-	-	-	-	-	-	-	-	-	-	-	-	-	-	-	-	-	-	-	-	-	-	-	-	-	-	-	-	-	-	-	-
0	-0.330429	0.993	1	0	MT-ND3	MT-ND3	-	-	TRUE	-	-	-	-	-	-	-	-	-	-	-	-	-	-	-	-	-	-	-	-	-	-	-	-	-	-	-	-	-	-	-	-	-	-	-	-	-	-	-	-
0	-0.331976	0.791	0.963	0	MTRNR2L12	MTRNR2L12	MT-RNR2 like 12	TRUE	-	-	-	-	-	-	-	TRUE	-	-	-	-	TRUE	-	-	-	-	-	-	-	-	-	-	-	-	-	-	-	-	-	-	-	-	-	-	-	-	-	-	-	-
1.85503544171481e-312	-0.336817	0.496	0.71	4.73294e-308	COPS9	COPS9	COP9 signalosome subunit 9	-	-	-	-	-	-	-	-	-	-	-	-	-	-	-	-	-	-	-	-	-	-	-	-	-	-	-	-	-	-	-	-	-	-	-	-	-	-	-	-	-	-
3.04743e-209	-0.337713	0.543	0.685	7.77521e-205	STAT3	STAT3	signal transducer and activator of transcription 3	-	-	TRUE	-	-	-	-	-	TRUE	-	-	TRUE	-	TRUE	-	TRUE	-	TRUE	-	-	-	-	-	-	-	-	TRUE	-	-	-	-	-	-	-	-	-	-	-	-	-	TRUE	TRUE
0	-0.338026	0.07	0.26	0	LMCD1	LMCD1	LIM and cysteine rich domains 1	-	-	-	TRUE	-	-	-	-	-	-	-	-	-	-	-	-	-	-	-	-	-	-	-	-	-	-	-	-	-	-	-	-	-	TRUE	-	-	-	-	-	-	-	TRUE
1.29011e-207	-0.338609	0.376	0.549	3.2916e-203	PTGFR	PTGFR	prostaglandin F receptor	-	TRUE	-	-	-	-	-	-	TRUE	-	-	TRUE	-	-	-	-	-	-	-	-	-	-	-	-	-	-	-	-	-	-	-	-	-	-	TRUE	-	-	-	-	-	-	TRUE
5.61646215970729e-313	-0.339107	0.719	0.872	0	COX5B	COX5B	cytochrome c oxidase subunit 5B	-	-	-	-	-	-	-	-	-	-	-	-	-	-	-	TRUE	-	-	-	-	-	-	-	-	-	-	-	-	-	-	-	-	-	-	-	-	-	-	-	-	-	-
7.95597e-201	-0.339556	0.608	0.744	2.02989e-196	DDR2	DDR2	discoidin domain receptor tyrosine kinase 2	-	TRUE	-	-	-	-	-	-	TRUE	-	-	TRUE	-	-	TRUE	TRUE	-	TRUE	-	-	-	-	-	-	TRUE	-	-	-	-	-	-	-	-	TRUE	-	-	-	-	-	-	-	TRUE
0	-0.339648	0.817	0.952	0	TOMM7	TOMM7	translocase of outer mitochondrial membrane 7	-	TRUE	-	-	-	-	-	-	-	-	-	-	-	-	-	-	-	-	-	-	-	-	-	-	-	-	-	-	-	-	-	-	-	-	-	-	-	-	-	-	-	-
2.33646e-163	-0.339831	0.263	0.409	5.96124e-159	ID4	ID4	inhibitor of DNA binding 4, HLH protein	-	-	TRUE	-	-	-	-	-	-	-	-	-	-	-	-	-	-	-	-	-	-	-	-	-	-	-	-	-	-	-	-	-	-	TRUE	-	-	-	-	-	-	-	-
5.27296e-279	-0.345403	0.371	0.56	1.34534e-274	TMOD3	TMOD3	tropomodulin 3	-	-	-	-	-	-	-	-	-	-	-	-	-	-	-	-	-	-	-	-	-	-	-	-	-	-	-	-	-	-	-	-	-	-	-	-	-	-	-	-	-	-
2.51932e-138	-0.353362	0.321	0.423	6.42779e-134	DDIT4	DDIT4	DNA damage inducible transcript 4	-	-	-	-	-	-	-	-	-	-	-	-	-	-	-	-	-	-	-	-	-	-	-	-	-	-	-	-	-	-	-	-	-	-	-	-	-	-	-	-	-	-
5.1357e-270	-0.353764	0.972	0.981	1.31032e-265	AHNAK	AHNAK	AHNAK nucleoprotein	-	-	-	-	-	-	-	-	-	-	-	TRUE	-	-	-	-	-	-	-	-	-	-	-	-	-	-	-	-	-	-	-	-	-	-	-	-	-	-	-	-	-	-
3.00329e-84	-0.354203	0.554	0.616	7.66259e-80	CTHRC1	CTHRC1	collagen triple helix repeat containing 1	TRUE	-	-	-	-	-	-	-	-	TRUE	-	-	-	TRUE	-	-	-	-	-	-	-	-	-	-	-	-	-	-	-	-	-	-	-	-	-	-	-	-	-	-	-	TRUE
4.11364e-296	-0.354254	0.362	0.561	1.04955e-291	RPL22L1	RPL22L1	ribosomal protein L22 like 1	-	-	-	-	-	-	-	-	-	-	-	-	-	-	-	-	-	-	-	-	-	-	-	-	-	-	-	-	-	-	-	-	-	-	-	-	-	-	-	-	-	-
3.52712e-210	-0.356396	0.49	0.649	8.99909e-206	ABLIM1	ABLIM1	actin binding LIM protein 1	-	-	-	-	-	-	-	-	-	-	-	-	-	-	-	-	-	-	-	-	-	-	-	-	-	-	-	-	-	-	-	-	-	-	-	-	-	-	-	-	-	-
7.2624e-176	-0.357076	0.205	0.357	1.85293e-171	LEPR	LEPR	leptin receptor	-	TRUE	-	-	-	-	TRUE	LEP - LEPR_Secreted Signaling	TRUE	-	-	TRUE	-	-	-	TRUE	-	-	-	-	-	-	-	-	-	-	-	-	-	-	-	-	-	-	-	-	-	-	-	-	-	TRUE
1.1701e-264	-0.357339	0.605	0.743	2.98538e-260	NAP1L1	NAP1L1	nucleosome assembly protein 1 like 1	-	-	-	-	-	-	-	-	-	-	-	-	-	-	-	-	-	-	-	-	-	-	-	-	-	-	-	-	-	-	-	-	-	-	-	-	-	-	-	-	-	-
1.32147e-212	-0.36042	0.321	0.431	3.37161e-208	LOXL1	LOXL1	lysyl oxidase like 1	TRUE	-	-	-	-	-	-	-	-	TRUE	-	-	-	-	-	TRUE	-	-	-	-	-	-	-	-	-	-	-	-	-	-	-	-	-	-	-	-	-	-	-	-	-	TRUE
9.32807e-235	-0.362076	0.386	0.546	2.37996e-230	RAB13	RAB13	RAB13, member RAS oncogene family	-	-	-	-	-	-	-	-	-	-	-	TRUE	-	-	-	TRUE	-	-	-	-	-	-	-	-	-	-	-	-	-	-	-	-	-	-	-	-	-	-	-	-	-	-
0	-0.362362	0.936	0.97	0	PFDN5	PFDN5	prefoldin subunit 5	-	-	-	TRUE	-	-	-	-	-	-	-	-	-	-	-	-	-	-	-	-	-	-	-	-	-	-	-	-	-	-	-	-	-	-	-	-	-	-	-	-	-	-
1.7049e-275	-0.363246	0.422	0.592	4.34989e-271	FAM133B	FAM133B	family with sequence similarity 133 member B	-	-	-	-	-	-	-	-	-	-	-	-	-	-	-	-	-	-	-	-	-	-	-	-	-	-	-	-	-	-	-	-	-	-	-	-	-	-	-	-	-	-
0	-0.363667	0.14	0.347	0	CSRNP1	CSRNP1	cysteine and serine rich nuclear protein 1	-	-	TRUE	-	-	-	-	-	-	-	-	-	-	-	-	-	-	-	-	-	-	-	-	-	-	-	-	-	-	-	-	-	-	-	-	-	-	-	-	-	-	-
5.49926e-203	-0.365886	0.533	0.673	1.40308e-198	ERRFI1	ERRFI1	ERBB receptor feedback inhibitor 1	-	-	-	-	-	-	-	-	TRUE	-	-	TRUE	-	-	TRUE	TRUE	-	TRUE	-	-	-	-	-	-	-	-	-	-	-	-	-	-	-	-	-	-	-	-	-	-	-	-
1.53624e-50	-0.367817	0.081	0.117	3.91956e-46	CHI3L2	CHI3L2	chitinase 3 like 2	TRUE	-	-	-	-	-	-	-	-	-	-	-	-	-	-	TRUE	-	-	-	-	-	-	-	-	-	-	-	-	-	-	-	-	-	-	-	-	-	-	-	-	-	TRUE
5.45933e-198	-0.36946	0.594	0.747	1.39289e-193	KLF2	KLF2	Kruppel like factor 2	-	-	TRUE	-	-	-	-	-	-	-	-	-	-	-	-	-	-	-	-	-	-	-	-	-	-	-	-	-	-	-	-	-	-	TRUE	-	-	-	-	-	-	-	-
1.44081e-249	-0.369958	0.235	0.378	3.67609e-245	ABL2	ABL2	ABL proto-oncogene 2, non-receptor tyrosine kinase	-	-	-	-	-	-	-	-	-	-	-	-	-	-	TRUE	TRUE	-	TRUE	-	-	-	-	-	-	TRUE	-	-	-	-	-	-	-	-	-	-	-	-	-	-	-	-	TRUE
3.36006e-284	-0.375725	0.332	0.503	8.57285e-280	CYTOR	CYTOR	cytoskeleton regulator RNA	-	-	-	-	-	-	-	-	-	-	-	-	-	-	-	-	-	-	-	-	-	-	-	-	-	-	-	-	-	-	-	-	-	-	-	-	-	-	-	-	-	-
0	-0.37768	0.998	0.999	0	B2M	B2M	beta-2-microglobulin	TRUE	-	-	-	-	-	-	-	-	-	-	TRUE	-	TRUE	-	-	-	TRUE	-	-	-	-	-	-	-	-	-	-	-	-	-	-	-	-	-	-	-	-	-	-	-	TRUE
4.56422e-279	-0.377752	0.231	0.412	1.16451e-274	ZC3HAV1	ZC3HAV1	zinc finger CCCH-type containing, antiviral 1	-	-	-	-	-	-	-	-	-	-	-	-	-	-	-	TRUE	-	-	-	-	-	-	-	-	-	-	-	-	-	-	-	-	-	-	-	-	-	-	-	-	-	TRUE
0	-0.377882	0.061	0.242	0	ALDH1A3	ALDH1A3	aldehyde dehydrogenase 1 family member A3	-	-	-	-	-	-	-	-	-	-	-	-	-	-	-	TRUE	-	-	-	-	-	-	-	-	-	-	-	-	-	-	-	-	-	-	-	-	-	-	-	-	-	TRUE
2.06122e-145	-0.378422	0.112	0.225	5.25899e-141	SLPI	SLPI	secretory leukocyte peptidase inhibitor	TRUE	-	-	-	-	-	-	-	-	TRUE	-	-	-	-	-	TRUE	-	-	TRUE	-	-	-	-	-	-	-	-	-	-	-	-	-	-	-	-	-	-	-	-	-	-	TRUE
0	-0.379842	0.981	0.995	0	RPS16	RPS16	ribosomal protein S16	-	-	-	-	-	-	-	-	-	-	-	-	-	-	-	-	-	-	-	-	-	-	-	-	-	-	-	-	-	-	-	-	-	-	-	-	-	-	-	-	-	-
0	-0.380858	0.992	0.999	0	RPS18	RPS18	ribosomal protein S18	-	-	-	-	-	-	-	-	-	-	-	-	-	-	-	-	-	-	-	-	-	-	-	-	-	-	-	-	-	-	-	-	-	-	-	-	-	-	-	-	-	-
1.12385e-220	-0.381296	0.22	0.392	2.86739e-216	AC020916.1	AC020916.1	-	-	-	-	-	-	-	-	-	-	-	-	-	-	-	-	-	-	-	-	-	-	-	-	-	-	-	-	-	-	-	-	-	-	-	-	-	-	-	-	-	-	-
0	-0.382959	0.701	0.865	0	NDUFS5	NDUFS5	NADH:ubiquinone oxidoreductase subunit S5	-	-	-	-	-	-	-	-	-	-	-	-	-	-	-	TRUE	-	-	-	-	-	-	-	-	-	-	-	-	-	-	-	-	-	-	-	-	-	-	-	-	-	-
0	-0.383979	0.081	0.258	0	SGK1	SGK1	serum/glucocorticoid regulated kinase 1	-	-	-	TRUE	-	-	-	-	-	-	-	TRUE	-	-	TRUE	TRUE	-	TRUE	-	-	-	-	-	-	-	-	-	TRUE	-	-	-	-	-	TRUE	-	-	-	-	-	-	-	TRUE
3.33649e-156	-0.386409	0.064	0.154	8.51271e-152	C1QTNF3	C1QTNF3	C1q and TNF related 3	TRUE	-	-	-	-	-	-	-	-	-	-	-	-	-	-	-	-	-	-	-	-	-	-	-	-	-	-	-	-	-	-	-	-	-	-	-	-	-	-	-	-	-
0	-0.386931	0.872	0.977	0	RPL38	RPL38	ribosomal protein L38	-	-	-	-	-	-	-	-	-	-	-	-	-	-	-	-	-	-	-	-	-	-	-	-	-	-	-	-	-	-	-	-	-	-	-	-	-	-	-	-	-	-
0	-0.387047	0.999	1	0	MT-CO1	MT-CO1	-	-	TRUE	-	-	-	-	-	-	-	-	-	-	-	-	-	-	-	-	-	-	-	-	-	-	-	-	-	-	-	-	-	-	-	-	-	-	-	-	-	-	-	-
0	-0.390234	0.052	0.22	0	PHLDA1	PHLDA1	pleckstrin homology like domain family A member 1	-	-	-	-	-	-	-	-	-	-	-	-	-	-	-	-	-	-	-	-	-	-	-	-	-	-	-	-	-	-	-	-	-	-	-	-	-	-	-	-	-	-
4.39445e-256	-0.390457	0.38	0.587	1.1212e-251	BTG2	BTG2	BTG anti-proliferation factor 2	-	-	-	-	-	-	-	-	-	-	-	-	-	-	-	-	-	TRUE	-	TRUE	-	-	-	-	-	-	-	-	-	-	-	-	-	-	-	-	-	-	-	-	-	-
3.05205e-267	-0.391795	0.509	0.679	7.787e-263	TNFSF10	TNFSF10	TNF superfamily member 10	TRUE	TRUE	-	-	TRUE	TNFSF10 - TNFRSF10B_Secreted Signaling	-	-	TRUE	-	-	TRUE	TRUE	TRUE	-	TRUE	-	-	-	-	-	-	-	-	-	-	-	-	-	-	-	-	-	-	-	-	-	-	-	-	-	TRUE
4.85426e-188	-0.392864	0.247	0.386	1.23852e-183	ADAMTS1	ADAMTS1	ADAM metallopeptidase with thrombospondin type 1 motif 1	TRUE	-	-	-	-	-	-	-	-	TRUE	-	-	-	-	-	TRUE	-	-	-	-	-	-	-	TRUE	-	-	-	-	TRUE	-	-	-	-	-	-	-	-	-	-	-	-	TRUE
1.54545e-232	-0.394315	0.984	0.983	3.94307e-228	NEAT1	NEAT1	nuclear paraspeckle assembly transcript 1	-	-	-	-	-	-	-	-	-	-	-	-	-	-	-	-	-	-	-	-	-	-	-	-	-	-	-	-	-	-	-	-	-	-	-	-	-	-	-	-	-	-
0	-0.394883	0.101	0.315	0	CXCL8	CXCL8	C-X-C motif chemokine ligand 8	TRUE	-	-	-	TRUE	CXCL8 - ACKR1_Secreted Signaling;CXCL8 - CXCR1_Secreted Signaling;CXCL8 - CXCR2_Secreted Signaling	-	-	TRUE	-	-	-	TRUE	TRUE	-	-	-	-	-	-	-	-	-	-	-	-	-	-	-	-	-	-	-	-	-	-	-	-	-	-	-	TRUE
2.36073e-220	-0.395074	0.864	0.909	6.02316e-216	EMP3	EMP3	epithelial membrane protein 3	-	TRUE	-	-	-	-	-	-	-	-	-	TRUE	-	-	-	-	-	-	-	-	-	-	-	-	-	-	-	-	-	-	-	-	-	-	-	-	-	-	-	-	-	-
0	-0.396041	0.995	0.999	0	S100A10	S100A10	S100 calcium binding protein A10	-	TRUE	-	-	-	-	-	-	-	TRUE	-	TRUE	-	-	-	TRUE	-	-	-	-	-	-	-	-	-	-	-	-	-	-	-	-	-	-	-	-	-	-	-	-	-	-
0	-0.396227	0.808	0.943	0	ATP5F1E	ATP5F1E	ATP synthase F1 subunit epsilon	-	-	-	-	-	-	-	-	-	-	-	-	-	-	-	TRUE	-	-	-	-	-	-	-	-	-	-	-	-	-	-	-	-	-	-	-	-	-	-	-	-	-	-
0	-0.396965	0.595	0.808	0	COX7A2	COX7A2	cytochrome c oxidase subunit 7A2	-	TRUE	-	-	-	-	-	-	-	-	-	-	-	-	-	TRUE	-	-	-	-	-	-	-	-	-	-	-	-	-	-	-	-	-	-	-	-	-	-	-	-	-	-
0	-0.398955	0.959	0.988	0	RPL22	RPL22	ribosomal protein L22	-	-	-	-	-	-	-	-	-	-	-	-	-	-	-	-	-	TRUE	-	-	-	-	-	-	-	-	-	-	-	-	-	-	-	-	-	-	-	-	-	-	-	-
3.59897e-226	-0.399636	0.313	0.505	9.18241e-222	SLC2A3	SLC2A3	solute carrier family 2 member 3	-	TRUE	-	-	-	-	-	-	-	-	-	TRUE	-	-	-	-	-	-	-	-	-	-	-	-	-	-	-	-	-	-	-	-	-	-	-	-	-	-	-	-	-	TRUE
1.40576e-192	-0.401514	0.619	0.756	3.58666e-188	CD9	CD9	CD9 molecule	-	TRUE	-	-	-	-	-	-	-	-	-	TRUE	-	TRUE	-	-	-	-	-	-	-	-	-	-	-	-	-	-	-	-	-	-	-	-	-	-	-	-	-	-	-	TRUE
8.51957e-181	-0.402921	0.227	0.391	2.17368e-176	NR4A1	NR4A1	nuclear receptor subfamily 4 group A member 1	-	-	TRUE	-	-	-	-	-	TRUE	-	-	-	-	-	-	TRUE	-	-	-	-	-	-	-	-	-	-	-	-	-	-	-	-	-	TRUE	-	-	-	-	-	-	TRUE	TRUE
0	-0.406976	0.687	0.872	0	COX6B1	COX6B1	cytochrome c oxidase subunit 6B1	-	-	-	-	-	-	-	-	-	-	-	-	-	-	-	TRUE	-	-	-	-	-	-	-	-	-	-	-	-	-	-	-	-	-	-	-	-	-	-	-	-	-	-
6.90086e-224	-0.407765	0.057	0.183	1.76069e-219	RGS16	RGS16	regulator of G protein signaling 16	-	-	-	-	-	-	-	-	-	-	-	TRUE	-	-	-	TRUE	-	-	-	-	-	-	-	-	-	-	-	-	-	-	-	-	-	-	-	-	-	-	-	-	-	-
0	-0.410142	0.741	0.898	0	COX6C	COX6C	cytochrome c oxidase subunit 6C	-	TRUE	-	-	-	-	-	-	-	-	-	-	-	-	-	-	-	TRUE	-	-	-	-	-	-	-	-	-	-	-	-	-	-	-	-	-	-	-	-	-	-	-	-
0	-0.416395	0.627	0.777	0	CLEC2B	CLEC2B	C-type lectin domain family 2 member B	-	-	-	-	TRUE	CLEC2B - KLRB1_Cell-Cell Contact	-	-	-	-	-	TRUE	-	-	-	-	-	-	-	-	-	-	-	-	-	-	-	-	-	-	-	-	-	-	-	-	-	-	-	-	-	-
0	-0.417343	0.951	0.99	0	RPL35	RPL35	ribosomal protein L35	-	-	-	-	-	-	-	-	-	-	-	-	-	-	-	-	-	-	-	-	-	-	-	-	-	-	-	-	-	-	-	-	-	-	-	-	-	-	-	-	-	-
9.84055e-138	-0.418006	0.339	0.457	2.51072e-133	TNFAIP6	TNFAIP6	TNF alpha induced protein 6	TRUE	-	-	-	-	-	-	-	-	-	-	-	-	-	-	TRUE	-	-	-	-	-	-	-	-	-	-	-	-	-	-	-	-	-	-	-	-	-	-	-	-	-	TRUE
1.01527e-269	-0.418508	0.638	0.804	2.59035e-265	CCNL1	CCNL1	cyclin L1	-	-	-	-	-	-	-	-	-	-	-	-	-	-	TRUE	TRUE	-	-	-	-	-	-	-	-	-	-	-	-	-	-	-	-	-	-	-	-	-	-	-	-	-	-
0	-0.420233	0.212	0.43	0	ITGA11	ITGA11	integrin subunit alpha 11	-	TRUE	-	-	-	-	TRUE	COL1A1 - (ITGA11+ITGB1)_ECM-Receptor;COL1A2 - (ITGA11+ITGB1)_ECM-Receptor;COL2A1 - (ITGA11+ITGB1)_ECM-Receptor;COL4A1 - (ITGA11+ITGB1)_ECM-Receptor;COL4A2 - (ITGA11+ITGB1)_ECM-Receptor;COL4A3 - (ITGA11+ITGB1)_ECM-Receptor;COL4A4 - (ITGA11+ITGB1)_ECM-Receptor;COL4A5 - (ITGA11+ITGB1)_ECM-Receptor;COL4A6 - (ITGA11+ITGB1)_ECM-Receptor;COL6A1 - (ITGA11+ITGB1)_ECM-Receptor;COL6A2 - (ITGA11+ITGB1)_ECM-R…	TRUE	-	-	TRUE	-	TRUE	-	-	-	-	-	-	-	-	-	-	-	-	-	-	-	-	-	-	-	-	-	-	-	-	-	-	-	TRUE
0	-0.422575	0.819	0.925	0	HLA-B	HLA-B	major histocompatibility complex, class I, B	-	TRUE	-	-	TRUE	HLA-B - CD8A_Cell-Cell Contact;HLA-B - CD8B_Cell-Cell Contact;HLA-B - CD8B2_Cell-Cell Contact;HLA-B - KIR3DL2_Cell-Cell Contact	-	-	-	-	-	TRUE	-	TRUE	-	-	-	TRUE	-	-	-	-	-	-	-	-	-	-	-	-	-	-	TRUE	-	-	-	-	-	-	-	-	TRUE
0	-0.422875	0.525	0.738	0	IFI27L2	IFI27L2	interferon alpha inducible protein 27 like 2	-	-	-	-	-	-	-	-	-	-	-	-	-	-	-	-	-	-	-	-	-	-	-	-	-	-	-	-	-	-	-	-	-	-	-	-	-	-	-	-	-	-
0	-0.427459	0.106	0.308	0	CXCL2	CXCL2	C-X-C motif chemokine ligand 2	TRUE	-	-	-	TRUE	CXCL2 - ACKR1_Secreted Signaling;CXCL2 - CXCR1_Secreted Signaling;CXCL2 - CXCR2_Secreted Signaling	-	-	TRUE	-	-	-	TRUE	TRUE	-	-	-	-	-	-	-	-	-	-	-	-	-	-	-	-	-	-	-	-	-	-	-	-	-	-	-	TRUE
2.75246e-168	-0.430912	0.507	0.61	7.02262e-164	ADAMTS5	ADAMTS5	ADAM metallopeptidase with thrombospondin type 1 motif 5	TRUE	-	-	-	-	-	-	-	-	TRUE	-	-	-	TRUE	-	TRUE	-	-	-	-	-	-	-	TRUE	-	-	-	-	TRUE	-	-	-	-	-	-	-	-	-	-	-	-	TRUE
0	-0.432104	0.159	0.375	0	TIPARP	TIPARP	TCDD inducible poly(ADP-ribose) polymerase	-	-	-	-	-	-	-	-	-	-	-	-	-	-	-	TRUE	-	TRUE	-	-	-	-	-	-	-	-	-	-	-	-	-	-	-	-	-	-	-	-	-	-	-	TRUE
3.45459e-296	-0.434202	0.124	0.282	8.81405e-292	PIM1	PIM1	Pim-1 proto-oncogene, serine/threonine kinase	-	-	-	TRUE	-	-	-	-	-	-	-	TRUE	-	-	TRUE	TRUE	-	TRUE	-	-	-	-	-	-	-	-	-	-	-	-	TRUE	-	-	-	-	-	-	-	-	-	-	TRUE
1.24631e-283	-0.436782	0.842	0.905	3.17985e-279	EMP1	EMP1	epithelial membrane protein 1	-	TRUE	-	-	-	-	-	-	-	-	-	TRUE	-	-	-	-	-	-	-	-	-	-	-	-	-	-	-	-	-	-	-	-	-	-	-	-	-	-	-	-	-	-
0	-0.437731	0.979	0.995	0	RPL21	RPL21	ribosomal protein L21	-	-	-	-	-	-	-	-	-	-	-	-	-	-	-	-	-	-	-	-	-	-	-	-	-	-	-	-	-	-	-	-	-	-	-	-	-	-	-	-	-	-
2.05225e-214	-0.440025	0.403	0.575	5.23611e-210	PRSS23	PRSS23	serine protease 23	TRUE	-	-	-	-	-	-	-	-	-	-	-	-	-	-	TRUE	-	-	-	-	-	-	-	-	-	-	-	-	TRUE	-	-	-	-	-	-	-	-	-	-	-	-	TRUE
0	-0.442235	0.312	0.546	0	DPYSL3	DPYSL3	dihydropyrimidinase like 3	-	-	-	-	-	-	-	-	-	-	-	-	-	-	-	TRUE	-	-	-	-	-	-	-	-	-	-	-	-	-	-	-	-	-	-	-	-	-	-	-	-	-	-
1.41957e-172	-0.443107	0.857	0.899	3.62188e-168	SH3BGRL3	SH3BGRL3	SH3 domain binding glutamate rich protein like 3	-	-	-	-	-	-	-	-	-	-	-	-	-	-	-	TRUE	-	-	-	-	-	-	-	-	-	-	-	-	-	-	-	-	-	-	-	-	-	-	-	-	-	-
0	-0.443973	0.964	0.995	0	RPL35A	RPL35A	ribosomal protein L35a	-	-	-	-	-	-	-	-	-	-	-	-	-	-	-	-	-	-	-	-	-	-	-	-	-	-	-	-	-	-	-	-	-	-	-	-	-	-	-	-	-	-
1.3126e-243	-0.44545	0.373	0.527	3.34896e-239	TNNT3	TNNT3	troponin T3, fast skeletal type	-	-	-	-	-	-	-	-	-	-	-	-	-	-	-	-	-	-	-	-	-	-	-	-	-	-	-	-	-	-	-	-	-	-	-	-	-	-	-	-	-	-
3.51123e-308	-0.445564	0.29	0.489	8.95855e-304	NFIL3	NFIL3	nuclear factor, interleukin 3 regulated	-	-	TRUE	-	-	-	-	-	-	-	-	-	-	-	-	-	-	-	-	-	-	-	-	-	-	-	-	-	-	-	-	-	-	TRUE	-	-	-	-	-	-	-	-
1.03753785626662e-322	-0.447362	0.943	0.973	2.64717408647865e-318	PTMA	PTMA	prothymosin alpha	-	-	-	-	-	-	-	-	-	-	-	-	-	-	-	-	-	-	-	-	-	-	-	-	-	-	-	-	-	-	-	-	-	-	-	-	-	-	-	-	-	-
1.79068e-295	-0.449371	0.37	0.564	4.56874e-291	CITED2	CITED2	Cbp/p300 interacting transactivator with Glu/Asp rich carboxy-terminal domain 2	-	-	-	TRUE	-	-	-	-	-	-	-	-	-	-	-	-	-	-	-	-	-	-	-	-	-	-	-	-	-	-	-	-	-	TRUE	-	-	-	-	-	-	-	-
9.34202e-295	-0.449875	0.231	0.421	2.38352e-290	LINC01133	LINC01133	long intergenic non-protein coding RNA 1133	-	-	-	-	-	-	-	-	-	-	-	-	-	-	-	-	-	-	-	-	-	-	-	-	-	-	-	-	-	-	-	-	-	-	-	-	-	-	-	-	-	-
0	-0.457442	0.2	0.42	0	BGN	BGN	biglycan	TRUE	-	-	-	-	-	-	-	-	TRUE	-	TRUE	-	-	-	-	-	-	-	-	-	-	-	-	-	-	-	-	-	-	-	-	TRUE	-	-	-	-	-	-	-	-	TRUE
0	-0.458532	0.985	0.997	0	RPL32	RPL32	ribosomal protein L32	-	-	-	-	-	-	-	-	-	-	-	-	-	-	-	-	-	-	-	-	-	-	-	-	-	-	-	-	-	-	-	-	-	-	-	-	-	-	-	-	-	-
0	-0.459675	0.631	0.777	0	DNAJA1	DNAJA1	DnaJ heat shock protein family (Hsp40) member A1	-	-	-	-	-	-	-	-	-	-	-	-	-	TRUE	TRUE	TRUE	-	-	-	-	-	-	-	-	-	-	-	-	-	-	-	-	-	-	-	-	-	-	-	-	-	TRUE
4.42959e-193	-0.460796	0.426	0.544	1.13016e-188	C17orf58	C17orf58	chromosome 17 open reading frame 58	-	-	-	-	-	-	-	-	-	TRUE	-	-	-	-	-	-	-	-	-	-	-	-	-	-	-	-	-	-	-	-	-	-	-	-	-	-	-	-	-	-	-	-
0	-0.460962	0.734	0.926	0	COX7C	COX7C	cytochrome c oxidase subunit 7C	-	TRUE	-	-	-	-	-	-	-	-	-	-	-	-	-	-	-	-	-	-	-	-	-	-	-	-	-	-	-	-	-	-	-	-	-	-	-	-	-	-	-	-
0	-0.463351	0.789	0.888	0	TXN	TXN	thioredoxin	-	-	-	TRUE	-	-	-	-	-	-	-	-	-	-	TRUE	TRUE	-	-	-	-	-	-	-	-	-	-	-	-	-	-	-	-	-	-	-	-	-	-	-	-	-	TRUE
0	-0.464919	0.006	0.126	0	HAS1	HAS1	hyaluronan synthase 1	-	TRUE	-	-	-	-	-	-	-	-	-	TRUE	-	-	-	TRUE	-	-	-	-	-	-	-	-	-	-	-	-	-	-	-	-	-	-	-	-	-	-	-	-	-	-
0	-0.468055	0.964	0.992	0	RPS25	RPS25	ribosomal protein S25	-	-	-	-	-	-	-	-	-	-	-	-	-	-	-	-	-	-	-	-	-	-	-	-	-	-	-	-	-	-	-	-	-	-	-	-	-	-	-	-	-	-
0	-0.468613	0.681	0.87	0	RPS27L	RPS27L	ribosomal protein S27 like	-	-	-	-	-	-	-	-	-	-	-	-	-	-	-	TRUE	-	-	-	-	-	-	-	-	-	-	-	-	-	-	-	-	-	-	-	-	-	-	-	-	-	-
0	-0.474775	0.441	0.695	0	MINOS1	MICOS10	mitochondrial contact site and cristae organizing system subunit 10	-	TRUE	-	-	-	-	-	-	-	-	-	-	-	-	-	-	-	-	-	-	-	-	-	-	-	-	-	-	-	-	-	-	-	-	-	-	-	-	-	-	-	-
0	-0.475501	0.975	0.994	0	RPS13	RPS13	ribosomal protein S13	-	-	-	-	-	-	-	-	-	-	-	-	-	-	-	-	-	-	-	-	-	-	-	-	-	-	-	-	-	-	-	-	-	-	-	-	-	-	-	-	-	-
0	-0.475557	0.385	0.631	0	FOXP1	FOXP1	forkhead box P1	-	-	TRUE	-	-	-	-	-	-	-	-	-	-	-	-	-	-	TRUE	-	-	-	-	-	-	-	-	-	-	-	-	-	-	-	TRUE	-	-	-	-	-	-	-	-
0	-0.477353	0.799	0.934	0	RPL36AL	RPL36AL	ribosomal protein L36a like	-	-	-	-	-	-	-	-	-	-	-	TRUE	-	-	-	-	-	-	-	-	-	-	-	-	-	-	-	-	-	-	-	-	-	-	-	-	-	-	-	-	-	-
0	-0.47743	0.735	0.911	0	OST4	OST4	oligosaccharyltransferase complex subunit 4, non-catalytic	-	TRUE	-	-	-	-	-	-	-	-	-	-	-	-	-	-	-	-	-	-	-	-	-	-	-	-	-	-	-	-	-	-	-	-	-	-	-	-	-	-	-	-
0	-0.477776	0.975	0.994	0	RPL24	RPL24	ribosomal protein L24	-	-	-	-	-	-	-	-	-	-	-	-	-	-	-	-	-	-	-	-	-	-	-	-	-	-	-	-	-	-	-	-	-	-	-	-	-	-	-	-	-	-
0	-0.479309	0.987	0.996	0	RPS8	RPS8	ribosomal protein S8	-	-	-	-	-	-	-	-	-	-	-	-	-	-	-	-	-	-	-	-	-	-	-	-	-	-	-	-	-	-	-	-	-	-	-	-	-	-	-	-	-	-
0	-0.480932	0.893	0.942	0	PNRC1	PNRC1	proline rich nuclear receptor coactivator 1	-	-	-	TRUE	-	-	-	-	-	-	-	-	-	-	-	-	-	TRUE	-	-	-	-	-	-	-	-	-	-	-	-	-	-	-	-	-	-	-	-	-	-	TRUE	-
7.99063e-299	-0.481572	0.402	0.581	2.03873e-294	PTGIS	PTGIS	prostaglandin I2 synthase	-	TRUE	-	-	-	-	-	-	-	-	-	TRUE	-	-	-	TRUE	-	-	-	-	-	-	-	-	-	-	-	-	-	-	-	-	-	-	-	-	-	-	-	-	-	TRUE
0	-0.482794	0.988	0.998	0	RPS27A	RPS27A	ribosomal protein S27a	-	-	-	TRUE	-	-	-	-	-	-	-	TRUE	-	-	-	-	-	-	-	-	-	-	-	-	-	-	-	-	-	-	-	-	-	TRUE	-	-	-	-	-	-	-	-
0	-0.48321	0.285	0.564	0	HLA-DRA	HLA-DRA	major histocompatibility complex, class II, DR alpha	-	TRUE	-	-	TRUE	HLA-DRA - CD4_Cell-Cell Contact	-	-	TRUE	-	-	TRUE	-	TRUE	-	-	-	TRUE	-	-	-	-	-	-	-	-	-	-	-	-	-	-	TRUE	-	-	-	-	-	-	-	-	TRUE
2.29975e-212	-0.483457	0.466	0.552	5.86758e-208	CCDC71L	CCDC71L	coiled-coil domain containing 71 like	-	-	-	-	-	-	-	-	-	-	-	-	-	-	-	-	-	-	-	-	-	-	-	-	-	-	-	-	-	-	-	-	-	-	-	-	-	-	-	-	-	-
0	-0.484575	0.973	0.992	0	LGALS1	LGALS1	galectin 1	TRUE	-	-	-	-	-	-	-	-	TRUE	-	-	-	-	-	-	-	-	-	-	-	-	-	-	-	-	-	-	-	-	-	-	-	-	-	-	-	-	-	-	-	TRUE
0	-0.487541	0.777	0.889	0	BTG1	BTG1	BTG anti-proliferation factor 1	-	-	-	TRUE	-	-	-	-	-	-	-	-	-	-	-	-	-	TRUE	-	-	-	-	-	-	-	-	-	-	-	-	-	-	-	-	-	-	-	-	-	-	TRUE	-
0	-0.489044	0.984	0.997	0	RPS14	RPS14	ribosomal protein S14	-	-	-	TRUE	-	-	-	-	-	-	-	-	-	-	-	-	-	-	-	-	-	-	-	-	-	-	-	-	-	-	-	-	-	-	-	-	-	-	-	-	-	-
0	-0.495377	0.712	0.906	0	COMMD6	COMMD6	COMM domain containing 6	-	-	-	TRUE	-	-	-	-	-	-	-	-	-	-	-	-	-	-	-	-	-	-	-	-	-	-	-	-	-	-	-	-	-	-	-	-	-	-	-	-	-	-
6.65045e-179	-0.496505	0.609	0.697	1.6968e-174	IFI27	IFI27	interferon alpha inducible protein 27	-	TRUE	-	TRUE	-	-	-	-	-	-	-	-	-	-	-	-	-	-	-	-	-	-	-	-	-	-	-	-	-	-	-	-	-	-	-	-	-	-	-	-	TRUE	-
0	-0.49703	0.979	0.995	0	RPL23A	RPL23A	ribosomal protein L23a	-	-	-	-	-	-	-	-	-	-	-	-	-	-	-	-	-	-	-	-	-	-	-	-	-	-	-	-	-	-	-	-	-	-	-	-	-	-	-	-	-	-
0	-0.499274	0.726	0.899	0	UQCRB	UQCRB	ubiquinol-cytochrome c reductase binding protein	-	-	-	-	-	-	-	-	-	-	-	-	-	-	-	-	-	-	-	-	-	-	-	-	-	-	-	-	-	-	-	-	-	-	-	-	-	-	-	-	-	-
1.81638e-209	-0.50047	0.461	0.637	4.63431e-205	MT1X	MT1X	metallothionein 1X	-	-	-	-	-	-	-	-	-	-	-	-	-	-	-	-	-	-	-	-	-	-	-	-	-	-	-	-	-	-	-	-	-	-	-	-	-	-	-	-	-	-
1.3746e-139	-0.503513	0.257	0.376	3.50716e-135	MT1A	MT1A	metallothionein 1A	-	-	-	-	-	-	-	-	-	-	-	-	-	-	-	-	-	-	-	-	-	-	-	-	-	-	-	-	-	-	-	-	-	-	-	-	-	-	-	-	-	-
0	-0.507106	0.84	0.936	0	ZFP36L1	ZFP36L1	ZFP36 ring finger protein like 1	-	-	TRUE	-	-	-	-	-	-	-	-	-	-	-	-	-	-	-	-	-	-	-	-	-	-	-	-	-	-	-	-	-	-	TRUE	-	-	-	-	-	-	-	-
0	-0.510411	0.919	0.983	0	RPL27	RPL27	ribosomal protein L27	-	-	-	-	-	-	-	-	-	-	-	-	-	-	-	-	-	-	-	-	-	-	-	-	-	-	-	-	-	-	-	-	-	-	-	-	-	-	-	-	-	-
0	-0.510817	0.742	0.856	0	SCARA5	SCARA5	scavenger receptor class A member 5	-	TRUE	-	-	-	-	-	-	-	-	-	TRUE	-	-	-	-	-	-	-	-	-	-	-	-	-	-	-	-	-	-	-	-	-	-	-	-	-	-	-	-	-	TRUE
0	-0.513855	0.971	0.993	0	RPS19	RPS19	ribosomal protein S19	-	-	-	-	-	-	-	-	-	-	-	-	-	-	-	-	-	-	-	-	-	-	-	-	-	-	-	-	-	-	-	-	-	-	-	-	-	-	-	-	-	-
0	-0.514349	0.539	0.713	0	SLC38A2	SLC38A2	solute carrier family 38 member 2	-	TRUE	-	-	-	-	-	-	-	-	-	TRUE	-	-	-	TRUE	-	-	-	-	-	-	-	-	-	-	-	-	-	-	-	-	-	-	-	-	-	-	-	-	-	-
0	-0.518871	0.983	0.997	0	RPL28	RPL28	ribosomal protein L28	-	-	-	-	-	-	-	-	-	-	-	-	-	-	-	-	-	-	-	-	-	-	-	-	-	-	-	-	-	-	-	-	-	-	-	-	-	-	-	-	-	-
6.96076504573733e-316	-0.519233	0.538	0.712	1.77596959376942e-311	NAMPT	NAMPT	nicotinamide phosphoribosyltransferase	TRUE	-	-	-	TRUE	NAMPT - INSR_Secreted Signaling;NAMPT - (ITGA5+ITGB1)_Secreted Signaling	-	-	TRUE	-	-	-	TRUE	TRUE	-	TRUE	-	-	-	-	-	-	-	-	-	-	-	-	-	-	-	-	-	-	-	-	-	-	-	-	-	TRUE
0	-0.52119	0.98	0.997	0	RPS15	RPS15	ribosomal protein S15	-	-	-	-	-	-	-	-	-	-	-	-	-	-	-	TRUE	-	TRUE	-	-	-	-	-	-	-	-	-	-	-	-	-	-	-	-	-	-	-	-	-	-	-	-
0	-0.524089	0.285	0.523	0	GALNT15	GALNT15	polypeptide N-acetylgalactosaminyltransferase 15	-	-	-	-	-	-	-	-	-	-	-	-	-	-	-	TRUE	-	-	-	-	-	-	-	-	-	-	-	-	-	-	-	-	-	-	-	-	-	-	-	-	-	-
0	-0.52427	0.139	0.343	0	GPRC5A	GPRC5A	G protein-coupled receptor class C group 5 member A	-	TRUE	-	-	-	-	-	-	TRUE	-	-	TRUE	-	-	TRUE	TRUE	-	-	-	-	-	-	-	-	-	-	-	-	-	-	-	-	-	-	TRUE	-	-	-	-	-	-	TRUE
0	-0.531033	0.477	0.739	0	RPL36A	RPL36A	ribosomal protein L36a	-	-	-	-	-	-	-	-	-	-	-	TRUE	-	-	-	-	-	-	-	-	-	-	-	-	-	-	-	-	-	-	-	-	-	-	-	-	-	-	-	-	-	-
0	-0.531416	0.706	0.891	0	ZFAS1	ZFAS1	ZNFX1 antisense RNA 1	-	-	-	-	-	-	-	-	-	-	-	-	-	-	-	-	-	-	-	-	-	-	-	-	-	-	-	-	-	-	-	-	-	-	-	-	-	-	-	-	-	-
0	-0.531674	0.963	0.991	0	UBA52	UBA52	ubiquitin A-52 residue ribosomal protein fusion product 1	-	-	-	TRUE	-	-	-	-	-	-	-	TRUE	-	-	-	-	-	-	-	-	-	-	-	-	-	-	-	-	-	-	-	-	-	TRUE	-	-	-	-	-	-	-	-
1.52309e-209	-0.537961	0.577	0.721	3.88601e-205	MT1M	MT1M	metallothionein 1M	-	-	-	-	-	-	-	-	-	-	-	-	-	-	-	-	-	-	-	-	-	-	-	-	-	-	-	-	-	-	-	-	-	-	-	-	-	-	-	-	-	-
0	-0.540088	0.439	0.654	0	DNAJB1	DNAJB1	DnaJ heat shock protein family (Hsp40) member B1	-	-	-	-	-	-	-	-	-	-	-	-	-	-	-	-	-	-	-	-	-	-	-	-	-	-	-	-	-	-	-	-	-	-	-	-	-	-	-	-	-	-
7.59861e-299	-0.542252	0.406	0.611	1.93871e-294	ASPN	ASPN	asporin	TRUE	-	-	-	-	-	-	-	-	TRUE	-	-	-	-	-	-	-	-	-	-	-	-	-	-	-	-	-	-	-	-	-	-	-	-	-	-	-	-	-	-	-	TRUE
0	-0.545898	0.833	0.935	0	FOS	FOS	Fos proto-oncogene, AP-1 transcription factor subunit	-	-	TRUE	-	-	-	-	-	-	-	-	-	-	-	-	-	-	-	-	-	-	-	-	-	-	-	-	-	-	-	-	-	-	TRUE	-	-	-	-	-	-	-	TRUE
0	-0.55579	0.969	0.997	0	RPL34	RPL34	ribosomal protein L34	-	-	-	-	-	-	-	-	-	-	-	-	-	-	-	-	-	-	-	-	-	-	-	-	-	-	-	-	-	-	-	-	-	-	-	-	-	-	-	-	-	-
0	-0.557056	0.953	0.995	0	RPL39	RPL39	ribosomal protein L39	-	-	-	-	-	-	-	-	-	-	-	-	-	-	-	-	-	-	-	-	-	-	-	-	-	-	-	-	-	-	-	-	-	-	-	-	-	-	-	-	-	-
0	-0.560444	0.691	0.776	0	CEBPB	CEBPB	CCAAT enhancer binding protein beta	-	-	TRUE	-	-	-	-	-	-	-	-	-	-	-	-	-	-	-	-	-	-	-	-	-	-	-	-	-	-	-	-	-	-	TRUE	-	-	-	-	-	-	-	-
4.14336e-305	-0.561336	0.58	0.766	1.05714e-300	GADD45B	GADD45B	growth arrest and DNA damage inducible beta	-	-	-	-	-	-	-	-	-	-	-	-	-	-	TRUE	TRUE	-	TRUE	-	-	-	-	-	-	-	-	TRUE	-	-	-	-	-	-	-	-	-	-	-	-	-	-	-
0	-0.574172	0.822	0.886	0	KLF6	KLF6	Kruppel like factor 6	-	-	TRUE	-	-	-	-	-	-	-	-	-	-	-	-	-	-	-	-	-	-	-	-	-	-	-	-	-	-	-	-	-	-	TRUE	-	-	-	-	-	-	-	-
0	-0.575251	0.983	0.997	0	RPS24	RPS24	ribosomal protein S24	-	-	-	-	-	-	-	-	-	-	-	-	-	-	-	-	-	-	-	-	-	-	-	-	-	-	-	-	-	-	-	-	-	-	-	-	-	-	-	-	-	-
2.52251e-248	-0.577305	0.463	0.629	6.43593e-244	MYC	MYC	MYC proto-oncogene, bHLH transcription factor	-	TRUE	TRUE	-	-	-	-	-	-	-	-	-	-	-	-	TRUE	-	TRUE	-	-	-	-	-	-	-	-	-	-	-	-	-	-	-	TRUE	-	-	-	-	-	-	-	-
0	-0.578463	0.458	0.635	0	COL14A1	COL14A1	collagen type XIV alpha 1 chain	TRUE	-	-	-	-	-	-	-	-	TRUE	-	-	-	-	-	-	-	-	-	-	-	-	-	-	-	-	-	-	-	-	-	-	-	-	-	-	-	-	-	-	-	TRUE
1.47898e-259	-0.578968	0.463	0.617	3.77346e-255	TPPP3	TPPP3	tubulin polymerization promoting protein family member 3	-	-	-	-	-	-	-	-	-	-	-	-	-	-	-	-	-	-	-	-	-	-	-	-	-	-	-	-	-	-	-	-	-	-	-	-	-	-	-	-	-	-
4.88996e-252	-0.58051	0.617	0.754	1.24763e-247	SOD2	SOD2	superoxide dismutase 2	-	-	-	-	-	-	-	-	-	-	-	-	-	-	-	TRUE	-	TRUE	-	-	-	-	-	-	-	-	-	-	-	-	-	-	-	-	-	-	-	-	-	-	-	TRUE
0	-0.585741	0.965	0.994	0	FAU	FAU	FAU ubiquitin like and ribosomal protein S30 fusion	-	-	-	-	-	-	-	-	-	-	-	-	-	-	-	-	-	-	-	-	-	-	-	-	-	-	-	-	-	-	-	-	-	-	-	-	-	-	-	-	-	-
0	-0.588384	0.774	0.935	0	DUSP1	DUSP1	dual specificity phosphatase 1	-	-	-	-	-	-	-	-	-	-	-	-	-	-	TRUE	TRUE	-	-	-	-	-	-	-	-	-	-	-	-	-	-	-	-	-	-	-	TRUE	-	-	-	-	-	TRUE
0	-0.596791	0.637	0.824	0	KLF4	KLF4	Kruppel like factor 4	-	-	TRUE	-	-	-	-	-	-	-	-	-	-	-	-	TRUE	-	TRUE	-	-	-	-	-	-	-	-	-	-	-	-	-	-	-	TRUE	-	-	-	-	-	-	-	-
0	-0.596949	0.946	0.985	0	SERF2	SERF2	small EDRK-rich factor 2	-	-	-	-	-	-	-	-	-	-	-	-	-	-	-	-	-	-	-	-	-	-	-	-	-	-	-	-	-	-	-	-	-	-	-	-	-	-	-	-	-	-
0	-0.599602	0.961	0.994	0	RPS15A	RPS15A	ribosomal protein S15a	-	TRUE	-	-	-	-	-	-	-	-	-	-	-	-	-	-	-	-	-	-	-	-	-	-	-	-	-	-	-	-	-	-	-	-	-	-	-	-	-	-	-	-
0	-0.600575	0.899	0.972	0	JUN	JUN	Jun proto-oncogene, AP-1 transcription factor subunit	-	-	TRUE	-	-	-	-	-	-	-	-	TRUE	-	-	-	TRUE	-	TRUE	-	-	-	-	-	-	-	-	TRUE	-	-	-	TRUE	-	-	TRUE	-	-	-	-	-	-	-	TRUE
6.53552e-281	-0.601885	0.61	0.758	1.66747e-276	ADIRF	ADIRF	adipogenesis regulatory factor	-	-	-	-	-	-	-	-	-	-	-	-	-	-	-	-	-	-	-	-	-	-	-	-	-	-	-	-	-	-	-	-	-	-	-	-	-	-	-	-	-	-
0	-0.602059	0.982	0.997	0	RPL30	RPL30	ribosomal protein L30	-	-	-	-	-	-	-	-	-	-	-	-	-	-	-	-	-	-	-	-	-	-	-	-	-	-	-	-	-	-	-	-	-	-	-	-	-	-	-	-	-	-
0	-0.610443	0.807	0.957	0	RPL31	RPL31	ribosomal protein L31	-	-	-	-	-	-	-	-	-	-	-	-	-	-	-	-	-	-	-	-	-	-	-	-	-	-	-	-	-	-	-	-	-	-	-	-	-	-	-	-	-	-
0	-0.618248	0.987	0.998	0	RPS23	RPS23	ribosomal protein S23	-	-	-	-	-	-	-	-	-	-	-	-	-	-	-	-	-	-	-	-	-	-	-	-	-	-	-	-	-	-	-	-	-	-	-	-	-	-	-	-	-	-
0	-0.619013	0.266	0.51	0	MAFF	MAFF	MAF bZIP transcription factor F	-	-	TRUE	-	-	-	-	-	-	-	-	-	-	-	-	-	-	-	-	-	-	-	-	-	-	-	-	-	-	-	-	-	-	TRUE	-	-	-	-	-	-	-	-
0	-0.623001	0.983	0.998	0	RPS12	RPS12	ribosomal protein S12	-	-	-	-	-	-	-	-	-	-	-	-	-	-	-	-	-	-	-	-	-	-	-	-	-	-	-	-	-	-	-	-	-	-	-	-	-	-	-	-	-	-
0	-0.623853	0.771	0.905	0	JUNB	JUNB	JunB proto-oncogene, AP-1 transcription factor subunit	-	-	TRUE	-	-	-	-	-	-	-	-	-	-	-	-	-	-	-	-	-	-	-	-	-	-	-	TRUE	-	-	-	TRUE	-	-	TRUE	-	-	-	-	-	-	-	-
5.76031e-238	-0.624091	0.014	0.108	1.46969e-233	CHI3L1	CHI3L1	chitinase 3 like 1	TRUE	-	-	-	-	-	-	-	-	TRUE	-	-	-	-	TRUE	TRUE	-	-	-	-	-	-	-	-	-	-	-	-	-	-	-	-	TRUE	-	-	-	-	-	-	-	-	TRUE
0	-0.625993	0.903	0.98	0	S100A13	S100A13	S100 calcium binding protein A13	TRUE	-	-	-	-	-	-	-	-	-	-	TRUE	-	TRUE	-	-	-	-	-	-	-	-	-	-	-	-	-	-	-	-	-	-	-	-	-	-	-	-	-	-	-	TRUE
0	-0.631791	0.028	0.21	0	THBS1	THBS1	thrombospondin 1	TRUE	-	-	-	TRUE	THBS1 - (ITGA3+ITGB1)_ECM-Receptor;THBS1 - (ITGAV+ITGB3)_ECM-Receptor;THBS1 - SDC1_ECM-Receptor;THBS1 - SDC4_ECM-Receptor;THBS1 - CD36_ECM-Receptor;THBS1 - CD47_ECM-Receptor	-	-	-	TRUE	-	TRUE	-	TRUE	TRUE	TRUE	-	-	-	-	-	-	-	-	-	-	-	-	-	-	-	-	TRUE	TRUE	-	-	-	-	-	-	-	TRUE
0	-0.635722	0.735	0.862	0	VCAN	VCAN	versican	TRUE	-	-	-	-	-	-	-	-	TRUE	-	-	-	-	-	-	-	-	-	-	-	-	-	-	-	-	-	-	-	-	-	-	-	-	-	-	-	-	-	-	-	TRUE
1.00934e-159	-0.642247	0.32	0.448	2.57523e-155	DEPP1	DEPP1	DEPP1 autophagy regulator	-	-	-	-	-	-	-	-	-	-	-	-	-	-	-	-	-	-	-	-	-	-	-	-	-	-	-	-	-	-	-	-	-	TRUE	-	-	-	-	-	-	-	-
0	-0.651946	0.988	0.997	0	S100A4	S100A4	S100 calcium binding protein A4	TRUE	-	-	-	-	-	-	-	-	TRUE	-	-	-	TRUE	-	-	-	-	-	-	-	-	-	-	-	-	-	-	-	-	-	-	-	-	-	-	-	-	-	-	-	-
0	-0.655745	0.742	0.902	0	NFKBIA	NFKBIA	NFKB inhibitor alpha	-	-	TRUE	-	-	-	-	-	-	-	-	TRUE	-	-	-	-	-	TRUE	-	-	-	-	-	-	-	-	-	-	-	-	TRUE	-	-	-	-	-	-	-	-	-	-	TRUE
0	-0.665471	0.993	0.999	0	RPLP1	RPLP1	ribosomal protein lateral stalk subunit P1	-	-	-	-	-	-	-	-	-	-	-	-	-	-	TRUE	TRUE	-	-	-	-	-	-	-	-	-	-	-	-	-	-	-	-	-	-	-	-	-	-	-	-	-	-
0	-0.670765	0.317	0.622	0	NFKBIZ	NFKBIZ	NFKB inhibitor zeta	-	-	TRUE	-	-	-	-	-	-	-	-	-	-	-	-	-	-	-	-	-	-	-	-	-	-	-	-	-	-	-	-	-	-	TRUE	-	-	-	-	-	-	-	-
0	-0.674374	0.605	0.809	0	BASP1	BASP1	brain abundant membrane attached signal protein 1	-	-	-	TRUE	-	-	-	-	-	-	-	TRUE	-	-	-	-	-	-	-	-	-	-	-	-	-	-	-	-	-	-	-	-	-	-	-	-	-	-	-	-	-	-
0	-0.702355	0.673	0.848	0	MCL1	MCL1	MCL1 apoptosis regulator, BCL2 family member	-	TRUE	-	-	-	-	-	-	-	-	-	-	-	-	-	-	-	TRUE	-	-	-	-	-	-	-	-	-	-	-	-	-	-	-	-	-	-	-	-	-	-	-	TRUE
0	-0.703836	0.991	0.999	0	S100A6	S100A6	S100 calcium binding protein A6	-	-	-	-	-	-	-	-	-	TRUE	-	TRUE	-	-	-	-	-	-	-	-	-	-	-	-	-	-	-	-	-	-	-	-	-	-	-	-	-	-	-	-	-	-
0	-0.709725	0.957	0.99	0	PLAC9	PLAC9	placenta associated 9	TRUE	-	-	-	-	-	-	-	-	-	-	-	-	-	-	-	-	-	-	-	-	-	-	-	-	-	-	-	-	-	-	-	-	-	-	-	-	-	-	-	-	-
0	-0.712318	0.608	0.825	0	CILP	CILP	cartilage intermediate layer protein	TRUE	-	-	-	-	-	-	-	-	TRUE	-	-	-	-	-	TRUE	-	-	-	-	-	-	-	-	-	-	-	-	-	-	-	-	-	-	-	-	-	-	-	-	-	TRUE
0	-0.716848	0.985	0.998	0	TMSB10	TMSB10	thymosin beta 10	-	-	-	-	-	-	-	-	-	-	-	-	-	-	-	-	-	-	-	-	-	-	-	-	-	-	-	-	-	-	-	-	-	-	-	-	-	-	-	-	-	-
0	-0.717736	0.945	0.993	0	RPLP2	RPLP2	ribosomal protein lateral stalk subunit P2	-	-	-	-	-	-	-	-	-	-	-	-	-	-	-	-	-	-	-	-	-	-	-	-	-	-	-	-	-	-	-	-	-	-	-	-	-	-	-	-	-	-
0	-0.720629	0.938	0.985	0	RPS20	RPS20	ribosomal protein S20	-	-	-	-	-	-	-	-	-	-	-	-	-	-	-	TRUE	-	-	-	-	-	-	-	-	-	-	-	-	-	-	-	-	-	-	-	-	-	-	-	-	-	-
0	-0.731084	0.988	0.999	0	RPL41	RPL41	ribosomal protein L41	-	-	-	-	-	-	-	-	-	-	-	-	-	-	-	-	-	-	-	-	-	-	-	-	-	-	-	-	-	-	-	-	-	-	-	-	-	-	-	-	-	-
0	-0.73211	0.731	0.903	0	PDK4	PDK4	pyruvate dehydrogenase kinase 4	-	-	-	-	-	-	-	-	-	-	-	-	-	-	TRUE	TRUE	-	-	-	-	-	-	-	-	-	-	-	-	-	-	-	-	-	-	-	-	-	-	-	-	-	TRUE
0	-0.736545	0.135	0.354	0	IER3	IER3	immediate early response 3	-	TRUE	-	-	-	-	-	-	-	-	-	-	-	-	-	-	-	-	-	-	-	-	-	-	-	-	-	-	-	-	-	-	-	-	-	-	-	-	-	-	-	-
0	-0.737259	0.993	0.999	0	TMSB4X	TMSB4X	thymosin beta 4 X-linked	-	-	-	-	-	-	-	-	-	-	-	-	-	-	-	TRUE	-	-	-	-	-	-	-	-	-	-	-	-	-	-	-	-	-	-	-	-	-	-	-	-	-	TRUE
0	-0.743614	0.97	0.993	0	RPS11	RPS11	ribosomal protein S11	-	-	-	-	-	-	-	-	-	-	-	-	-	-	-	-	-	-	-	-	-	-	-	-	-	-	-	-	-	-	-	-	-	-	-	-	-	-	-	-	-	-
0	-0.746294	0.64	0.816	0	SAT1	SAT1	spermidine/spermine N1-acetyltransferase 1	-	-	-	-	-	-	-	-	-	-	-	-	-	-	-	TRUE	-	-	-	-	-	-	-	-	-	-	-	-	-	-	-	-	-	-	-	-	-	-	-	-	-	-
0	-0.758396	0.887	0.963	0	MFAP5	MFAP5	microfibril associated protein 5	TRUE	-	-	-	-	-	-	-	-	TRUE	-	-	-	-	-	-	-	-	-	-	-	-	-	-	-	-	-	-	-	-	-	-	-	-	-	-	-	-	-	-	-	TRUE
0	-0.769383	0.894	0.927	0	FBN1	FBN1	fibrillin 1	TRUE	-	-	-	-	-	-	-	TRUE	TRUE	-	-	-	TRUE	-	-	-	-	-	-	-	-	-	-	-	-	-	-	-	-	-	-	-	TRUE	-	-	-	TRUE	-	-	-	TRUE
0	-0.78221	0.606	0.829	0	EGR1	EGR1	early growth response 1	-	-	TRUE	-	-	-	-	-	-	-	-	-	-	-	TRUE	TRUE	-	-	-	-	-	-	-	-	-	-	-	-	-	-	-	-	-	-	-	-	-	-	-	-	-	-
0	-0.798472	0.962	0.994	0	RPL26	RPL26	ribosomal protein L26	-	-	-	-	-	-	-	-	-	-	-	-	-	-	-	-	-	-	-	-	-	-	-	-	-	-	-	-	-	-	-	-	-	-	-	-	-	-	-	-	-	-
0	-0.801915	0.387	0.619	0	CYR61	CCN1	cellular communication network factor 1	TRUE	-	-	-	-	-	-	-	-	TRUE	-	-	-	TRUE	TRUE	TRUE	-	-	-	-	-	-	-	-	-	-	-	-	-	-	-	-	-	-	-	-	-	-	-	-	-	TRUE
0	-0.808556	0.262	0.52	0	SEMA3C	SEMA3C	semaphorin 3C	TRUE	-	-	-	TRUE	SEMA3C - (NRP1+PLXNA1)_Secreted Signaling;SEMA3C - (NRP1+PLXNA2)_Secreted Signaling;SEMA3C - (NRP1+PLXNA3)_Secreted Signaling;SEMA3C - (NRP1+PLXNA4)_Secreted Signaling;SEMA3C - (NRP2+PLXNA1)_Secreted Signaling;SEMA3C - (NRP2+PLXNA2)_Secreted Signaling;SEMA3C - (NRP2+PLXNA3)_Secreted Signaling;SEMA3C - (NRP2+PLXNA4)_Secreted Signaling;SEMA3C - (NRP1+NRP2)_Secreted Signaling;SEMA3C - PLXND1_Secrete…	-	-	TRUE	-	-	TRUE	-	TRUE	-	-	-	TRUE	-	-	-	-	-	-	-	-	-	-	-	-	-	-	-	-	-	-	-	-	-	-	-	TRUE
0	-0.815591	0.791	0.926	0	RPS26	RPS26	ribosomal protein S26	-	-	-	-	-	-	-	-	-	-	-	-	-	-	-	-	-	-	-	-	-	-	-	-	-	-	-	-	-	-	-	-	-	-	-	-	-	-	-	-	-	-
0	-0.827249	0.81	0.969	0	RPS21	RPS21	ribosomal protein S21	-	-	-	-	-	-	-	-	-	-	-	-	-	-	-	-	-	-	-	-	-	-	-	-	-	-	-	-	-	-	-	-	-	-	-	-	-	-	-	-	-	-
0	-0.829592	0.55	0.763	0	VMP1	VMP1	vacuole membrane protein 1	-	TRUE	-	-	-	-	-	-	-	-	-	TRUE	-	-	-	-	-	-	-	-	-	-	-	-	-	-	-	-	-	-	-	-	-	-	-	-	-	-	-	-	-	-
0	-0.83535	0.421	0.659	0	RND3	RND3	Rho family GTPase 3	-	-	-	-	-	-	-	-	-	-	-	TRUE	-	-	-	TRUE	-	-	-	-	-	-	-	-	-	-	-	-	-	-	-	-	-	-	-	-	-	-	-	-	-	-
0	-0.842272	0.258	0.559	0	SERTAD1	SERTAD1	SERTA domain containing 1	-	-	-	TRUE	-	-	-	-	-	-	-	-	-	-	TRUE	TRUE	-	-	-	-	-	-	-	-	-	-	-	-	-	-	-	-	-	TRUE	-	-	-	-	-	-	-	-
0	-0.88447	0.407	0.637	0	IRF1	IRF1	interferon regulatory factor 1	-	-	TRUE	-	-	-	-	-	-	-	-	-	-	-	-	-	-	TRUE	-	-	-	-	-	-	-	-	TRUE	-	-	-	-	-	-	-	-	-	-	-	-	-	-	-
0	-0.884873	0.934	0.99	0	RPL27A	RPL27A	ribosomal protein L27a	-	-	-	-	-	-	-	-	-	-	-	-	-	-	-	-	-	-	-	-	-	-	-	-	-	-	-	-	-	-	-	-	-	-	-	-	-	-	-	-	-	-
0	-0.887361	0.163	0.363	0	CCL2	CCL2	C-C motif chemokine ligand 2	TRUE	-	-	-	TRUE	CCL2 - CCR2_Secreted Signaling;CCL2 - ACKR1_Secreted Signaling;CCL2 - ACKR2_Secreted Signaling	-	-	TRUE	-	-	-	TRUE	TRUE	TRUE	TRUE	-	-	-	-	-	-	-	-	-	-	-	-	-	-	-	-	-	-	-	-	-	-	-	-	-	TRUE
0	-0.888977	0.837	0.95	0	RPS10	RPS10	ribosomal protein S10	-	TRUE	-	-	-	-	-	-	-	-	-	-	-	-	-	-	-	-	-	-	-	-	-	-	-	-	-	-	-	-	-	-	-	-	-	-	-	-	-	-	-	-
0	-0.893027	0.303	0.496	0	CD55	CD55	CD55 molecule (Cromer blood group)	TRUE	TRUE	-	-	-	-	TRUE	ADGRE5 - CD55_Cell-Cell Contact	-	-	-	TRUE	-	-	-	-	-	-	-	-	-	-	-	-	-	-	-	-	-	-	-	-	TRUE	-	-	-	-	-	-	-	-	TRUE
0	-0.91584	0.402	0.696	0	C11orf96	C11orf96	chromosome 11 open reading frame 96	-	-	-	-	-	-	-	-	-	-	-	-	-	-	-	-	-	-	-	-	-	-	-	-	-	-	-	-	-	-	-	-	-	-	-	-	-	-	-	-	-	-
0	-0.934521	0.263	0.615	0	CDKN1A	CDKN1A	cyclin dependent kinase inhibitor 1A	-	-	-	-	-	-	-	-	-	-	-	-	-	-	TRUE	TRUE	-	TRUE	-	-	-	-	-	-	-	-	TRUE	-	-	-	-	-	-	-	-	-	-	-	-	-	-	TRUE
0	-0.942511	0.504	0.796	0	SOCS3	SOCS3	suppressor of cytokine signaling 3	-	-	-	-	-	-	-	-	-	-	-	-	-	-	TRUE	TRUE	-	TRUE	-	-	-	-	-	-	-	-	-	-	-	-	-	-	-	-	-	-	-	-	-	-	-	-
0	-0.954833	0.243	0.568	0	SOX4	SOX4	SRY-box transcription factor 4	-	-	TRUE	-	-	-	-	-	-	-	-	-	-	-	-	-	-	-	-	-	-	-	-	-	-	-	-	-	-	-	-	-	-	TRUE	-	-	-	-	-	-	-	-
0	-0.983848	0.139	0.386	0	PI16	PI16	peptidase inhibitor 16	TRUE	TRUE	-	-	-	-	-	-	-	-	-	-	-	-	-	TRUE	-	-	TRUE	-	-	-	-	-	-	-	-	-	-	-	-	-	-	-	-	-	-	-	-	-	-	TRUE
0	-1.07311	0.318	0.649	0	CTGF	CCN2	cellular communication network factor 2	TRUE	-	-	-	-	-	-	-	TRUE	TRUE	TRUE	TRUE	-	TRUE	-	TRUE	-	-	-	-	-	-	-	-	-	-	-	-	-	-	-	-	-	-	-	-	-	-	-	-	-	TRUE
0	-1.07411	0.327	0.661	0	ATF3	ATF3	activating transcription factor 3	-	-	TRUE	-	-	-	-	-	-	-	-	-	-	-	-	-	-	-	-	-	-	-	-	-	-	-	-	-	-	-	-	-	-	TRUE	-	-	-	-	-	-	-	-
0	-1.11468	0.48	0.746	0	CLU	CLU	clusterin	TRUE	-	-	TRUE	-	-	-	-	-	TRUE	-	TRUE	-	TRUE	TRUE	TRUE	-	-	-	-	-	-	-	-	-	-	-	-	-	-	-	-	TRUE	-	-	-	-	-	-	-	-	TRUE
0	-1.12224	0.205	0.652	0	AADAC	AADAC	arylacetamide deacetylase	-	-	-	-	-	-	-	-	-	-	-	-	-	-	-	TRUE	-	-	-	-	-	-	-	-	-	-	-	-	-	-	-	-	-	-	-	-	-	-	-	-	-	TRUE
0	-1.13584	0.62	0.874	0	FOSB	FOSB	FosB proto-oncogene, AP-1 transcription factor subunit	-	-	TRUE	-	-	-	-	-	-	-	-	-	-	-	-	-	-	-	-	-	-	-	-	-	-	-	-	-	-	-	TRUE	-	-	TRUE	-	-	-	-	-	-	-	-
0	-1.16273	0.167	0.404	0	SFRP4	SFRP4	secreted frizzled related protein 4	TRUE	-	-	TRUE	-	-	-	-	-	-	-	-	-	-	-	-	-	-	-	-	-	-	-	-	-	-	-	-	-	-	-	-	TRUE	-	-	-	-	-	-	-	-	TRUE
0	-1.16741	0.872	0.981	0	RPL23	RPL23	ribosomal protein L23	-	-	-	-	-	-	-	-	-	-	-	-	-	-	-	TRUE	-	-	-	-	-	-	-	-	-	-	-	-	-	-	-	-	-	-	-	-	-	-	-	-	-	-
0	-1.25782	0.565	0.83	0	PLA2G2A	PLA2G2A	phospholipase A2 group IIA	TRUE	-	-	-	-	-	-	-	-	-	-	TRUE	-	-	-	TRUE	-	-	-	-	-	-	-	-	-	-	-	-	-	-	-	-	-	-	-	-	-	-	TRUE	-	-	TRUE
0	-1.40124	0.734	0.918	0	MT2A	MT2A	metallothionein 2A	-	-	-	-	-	-	-	-	-	-	-	-	-	-	-	-	-	-	-	-	-	-	-	-	-	-	-	-	-	-	-	-	-	-	-	-	-	-	-	-	-	-
0	-1.4504	0.426	0.75	0	MT1E	MT1E	metallothionein 1E	-	-	-	-	-	-	-	-	-	-	-	-	-	-	-	-	-	-	-	-	-	-	-	-	-	-	-	-	-	-	-	-	-	-	-	-	-	-	-	-	-	-
0	-1.60239	0.022	0.232	0	PRG4	PRG4	proteoglycan 4	TRUE	-	-	-	-	-	-	-	-	TRUE	-	-	-	-	-	-	-	-	-	-	-	-	-	-	-	-	-	-	-	-	-	-	-	-	-	-	-	-	-	-	-	TRUE
[truncated: 15 more columns]

## Sheet: EC_CASE_vs_EC_CTRL_DEGs
p_val	avg_log2FC	pct.1	pct.2	p_val_adj	gene
4.60755e-38	-1.04155	0.709	0.891	1.17557e-33	RPL23
3.74497e-36	-0.934818	0.768	0.952	9.55493e-32	RPL27A
2.06171e-28	1.09948	0.916	0.733	5.26025e-24	HLA-DRB1
5.74663e-26	1.02707	0.945	0.875	1.4662e-21	CD74
1.27838e-25	1.18847	0.544	0.227	3.26165e-21	IFITM1
3.39228e-25	-0.972414	0.477	0.68	8.65506e-21	RPS10
9.5387e-24	1.25969	0.594	0.293	2.4337e-19	RAMP3
4.95194e-21	0.995231	0.797	0.552	1.26344e-16	HYAL2
2.54122e-18	-0.668043	0.771	0.899	6.48366e-14	RPS20
4.11023e-18	-0.657188	0.821	0.925	1.04868e-13	RPS11
1.06008e-17	0.927105	0.797	0.619	2.7047e-13	HLA-DRB5
2.93923e-16	1.02123	0.611	0.371	7.49916e-12	HLA-DQB1
9.14313e-16	-0.829067	0.518	0.677	2.33278e-11	MTRNR2L12
9.98127e-16	0.546373	0.993	0.963	2.54662e-11	HLA-C
5.73856e-15	0.939495	0.341	0.149	1.46414e-10	CRIP1
9.66192e-15	-0.752867	0.024	0.195	2.46514e-10	IGLC2
1.18504e-14	0.636628	0.771	0.616	3.0235e-10	CRIP2
3.63348e-14	-0.860395	0.527	0.733	9.27046e-10	FOSB
3.69053e-14	0.630542	0.2	0.027	9.41603e-10	CD82
4.23715e-14	-0.553858	0.852	0.957	1.08107e-09	RPL26
1.3472e-13	0.873199	0.833	0.715	3.43725e-09	SLC9A3R2
7.67111e-13	-1.08363	0.463	0.445	1.95721e-08	MT1E
1.78649e-12	-1.07125	0.053	0.224	4.55806e-08	LYZ
1.11824e-11	-0.716809	0.558	0.685	2.85309e-07	RPS26
5.34071e-11	-0.938284	0.442	0.4	1.36263e-06	MT1M
6.86123e-11	0.532209	0.845	0.736	1.75057e-06	GAPDH
7.87374e-11	-0.885743	0.086	0.256	2.00891e-06	IL1B
1.06699e-10	0.403337	0.926	0.848	2.72232e-06	CD81
1.14503e-10	0.374527	0.2	0.045	2.92143e-06	NR1D1
2.06621e-10	0.609701	0.253	0.075	5.27173e-06	MIER2
2.46018e-10	0.39838	0.952	0.944	6.27689e-06	RPS28
3.36588e-10	0.830277	0.489	0.307	8.58771e-06	HRCT1
3.75118e-10	0.512504	0.198	0.059	9.57077e-06	PSMB10
4.03374e-10	-0.609969	0.621	0.741	1.02917e-05	RPL31
5.88037e-10	-0.381931	0.976	0.989	1.50032e-05	RPL41
6.58481e-10	0.722828	0.468	0.253	1.68005e-05	HLA-DQA1
8.64407e-10	0.456782	0.983	0.965	2.20545e-05	RPS27
9.54844e-10	0.850671	0.621	0.443	2.43619e-05	AQP1
1.30259e-09	0.513153	0.773	0.627	3.32344e-05	LAPTM4A
2.787e-09	0.688204	0.589	0.397	7.11075e-05	HLA-DMA
3.36961e-09	1.07098	0.265	0.093	8.59722e-05	RGS5
3.54029e-09	0.458893	0.945	0.893	9.03271e-05	TIMP3
4.77937e-09	-0.490628	0.041	0.16	0.000121941	PTPRC
9.51332e-09	0.553656	0.372	0.176	0.000242723	HSPA12B
1.13825e-08	0.451251	0.905	0.832	0.000290414	CD59
2.27605e-08	-0.478248	0.874	0.915	0.000580711	S100A10
2.39085e-08	0.397957	0.981	0.952	0.000610002	HLA-A
3.14215e-08	-0.400685	0.914	0.971	0.000801688	RPL13A
3.48225e-08	0.583347	0.656	0.477	0.000888462	ADAM15
4.19119e-08	-0.820791	0.22	0.384	0.00106934	CXCL8
5.57016e-08	0.37888	0.962	0.952	0.00142117	UBC
8.33109e-08	-0.715596	0.043	0.168	0.00212559	AIF1
8.4074e-08	0.572679	0.819	0.731	0.00214506	HLA-DPA1
9.75018e-08	0.3186	0.136	0.032	0.00248766	OLFM2
1.02756e-07	-0.466534	0.714	0.848	0.00262172	RPL27
1.24306e-07	0.454242	0.666	0.541	0.00317155	PSME1
1.28319e-07	0.527046	0.862	0.915	0.00327393	ZFP36
1.36942e-07	0.594509	0.492	0.32	0.00349394	CARHSP1
1.46637e-07	0.601479	0.599	0.483	0.0037413	MYL9
1.51274e-07	0.388553	0.131	0.024	0.00385959	HYAL1
1.72819e-07	0.356017	0.988	0.973	0.0044093	HLA-B
1.82387e-07	0.539176	0.807	0.701	0.00465343	CAVIN2
2.19235e-07	0.554208	0.685	0.592	0.00559357	TINAGL1
2.39718e-07	0.476454	0.709	0.581	0.00611617	CD151
2.73372e-07	0.955804	0.205	0.069	0.00697482	NDUFA4L2
3.02849e-07	0.3701	0.246	0.096	0.00772689	CCDC68
3.18679e-07	1.09415	0.193	0.064	0.00813077	POSTN
3.27638e-07	0.461333	0.379	0.197	0.00835936	ARF5
3.31379e-07	0.504611	0.723	0.768	0.00845481	SOCS3
4.72001e-07	0.557764	0.463	0.283	0.0120426	ZBTB16
4.94422e-07	0.87361	0.544	0.539	0.0126147	C11orf96
5.06772e-07	-0.560204	0.317	0.459	0.0129298	RPL36A
5.55158e-07	0.312131	0.131	0.027	0.0141643	COLEC11
6.38848e-07	-0.389349	0.802	0.675	0.0162996	MT2A
7.48831e-07	0.610726	0.499	0.347	0.0191057	PIM3
7.62248e-07	0.550434	0.246	0.104	0.019448	NRARP
8.44004e-07	-0.623468	0.363	0.435	0.0215339	ENPP2
9.12846e-07	0.512567	0.322	0.192	0.0232903	BTN3A2
1.00673e-06	-0.396163	0.823	0.901	0.0256857	RPL7
1.01993e-06	-0.593231	0.126	0.28	0.0260224	MFAP5
1.02851e-06	-0.46333	0.06	0.155	0.0262414	FAM184A
1.05592e-06	-0.958053	0.15	0.296	0.0269408	CCL4
1.17889e-06	-1.14912	0.246	0.373	0.0300783	AREG
1.18432e-06	0.410948	0.143	0.037	0.0302169	COX4I2
1.20385e-06	-0.668468	0.036	0.141	0.0307151	CCL4L2
1.21684e-06	0.527168	0.685	0.528	0.0310466	LY6E
1.26894e-06	0.466887	0.747	0.707	0.0323758	STOM
1.33959e-06	0.340966	0.912	0.917	0.0341784	RPL37A
1.40381e-06	0.648997	0.332	0.211	0.0358167	CCL14
1.48079e-06	-0.571531	0.539	0.664	0.0377809	MCL1
1.52957e-06	0.581143	0.68	0.557	0.0390256	NKTR
1.6178e-06	-0.348544	0.062	0.155	0.0412766	GLDN
1.67867e-06	0.498138	0.618	0.475	0.0428295	KLF9
1.80858e-06	0.265614	0.998	0.96	0.046144	HLA-E
1.81042e-06	-0.667569	0.057	0.16	0.046191	TYROBP
1.83255e-06	0.380933	0.141	0.037	0.0467557	NOTCH3
2.41688e-06	-0.452658	0.656	0.771	0.0616642	RPS21
2.77232e-06	-0.487639	0.329	0.453	0.070733	MTPN
3.30133e-06	-0.551235	0.365	0.488	0.0842302	SLFN5
3.70974e-06	0.556253	0.42	0.28	0.0946503	MCF2L
3.95452e-06	-0.363646	0.971	0.995	0.100896	FTL
4.6179e-06	0.545825	0.37	0.229	0.117821	RAPGEF1
5.06834e-06	0.353819	0.792	0.877	0.129314	JUN
5.6109e-06	0.372829	0.936	0.923	0.143157	RPL37
5.62506e-06	0.778216	0.403	0.421	0.143518	CXCL2
5.86897e-06	-0.529633	0.138	0.272	0.149741	TNFAIP3
6.03208e-06	-0.319007	0.1	0.213	0.153902	FAM13C
7.60823e-06	-0.284966	0.064	0.115	0.194116	ADGRE5
7.913e-06	-0.564068	0.038	0.133	0.201892	CD52
8.4205e-06	0.847455	0.248	0.269	0.214841	CCL2
8.644e-06	0.379172	0.783	0.701	0.220543	SPARC
8.86595e-06	0.61153	0.222	0.112	0.226206	TPM2
9.43361e-06	-0.392596	0.742	0.856	0.240689	ID1
9.69997e-06	0.332815	0.905	0.88	0.247485	RPS29
1.09151e-05	0.25799	0.327	0.179	0.278489	FKBP5
1.12388e-05	0.422233	0.274	0.155	0.286747	URM1
1.15377e-05	0.331764	0.983	0.979	0.294372	GSN
1.16903e-05	0.421093	0.652	0.512	0.298266	CNBP
1.31797e-05	-0.492075	0.463	0.581	0.336267	CAST
1.39524e-05	0.424823	0.234	0.104	0.355982	PHLDB1
1.48533e-05	0.403873	0.611	0.552	0.378966	CALR
1.50582e-05	-0.527271	0.105	0.229	0.384195	CADM2
1.95978e-05	-0.616833	0.501	0.611	0.500019	S100A4
2.10103e-05	0.505949	0.394	0.24	0.536056	PHLDA3
2.28508e-05	0.787736	0.158	0.064	0.583015	ACTA2
2.37973e-05	-0.340287	0.263	0.4	0.607164	REV3L
2.44771e-05	0.397833	0.348	0.2	0.624508	MIF
2.45296e-05	-0.319601	0.909	0.96	0.625847	RPS24
2.52958e-05	-0.454061	0.043	0.131	0.645397	LCP1
2.74786e-05	0.439532	0.339	0.213	0.701089	EVA1C
2.76393e-05	-0.492129	0.119	0.205	0.70519	IGF2.1
2.81178e-05	-0.277261	0.074	0.181	0.717399	NOVA1
2.88929e-05	-0.453763	0.124	0.227	0.737174	CTNNAL1
2.94311e-05	0.481477	0.554	0.453	0.750905	EPHX1
3.09487e-05	0.410293	0.375	0.24	0.789625	BCL7C
3.4663e-05	0.445068	0.294	0.189	0.884392	HPCAL1
3.61555e-05	0.546799	0.377	0.237	0.922471	HSPA1B
3.65242e-05	-0.360667	0.251	0.307	0.931878	MRPL51
3.79742e-05	0.51144	0.94	0.909	0.968873	CLDN5
3.94062e-05	0.505654	0.153	0.053	1	STEAP4
4.08018e-05	0.298299	0.971	0.973	1	ACTB
4.33394e-05	0.444523	0.344	0.208	1	NDRG2
4.41929e-05	-0.474534	0.687	0.768	1	ID3
4.43167e-05	-0.414065	0.542	0.637	1	RPL36AL
4.53987e-05	0.340897	0.177	0.075	1	TLE2
4.6146e-05	-0.358812	0.303	0.376	1	AP1S2
4.81876e-05	0.311032	0.876	0.872	1	RPL36
4.87758e-05	0.455892	0.874	0.835	1	HLA-DRA
5.03795e-05	-0.311921	0.885	0.947	1	DDX5
5.62478e-05	0.449939	0.549	0.4	1	H1FX
5.70174e-05	0.459658	0.611	0.456	1	CTSD
6.39269e-05	0.47342	0.606	0.517	1	VSIR
7.05796e-05	-0.282782	0.862	0.923	1	FABP5
7.12244e-05	0.431232	0.337	0.203	1	TAP2
7.3308e-05	0.332294	0.36	0.221	1	SORBS3
7.49208e-05	-0.503985	0.179	0.317	1	PLA2G2A
8.225e-05	0.380871	0.64	0.544	1	ARF1
8.36039e-05	0.413093	0.282	0.179	1	HLA-DMB
8.57608e-05	-0.450384	0.186	0.261	1	MT-ND6
8.58412e-05	0.576866	0.561	0.493	1	SPRY1
9.14311e-05	-0.480601	0.086	0.187	1	ADAMTS18
9.45169e-05	-0.420549	0.241	0.312	1	FCHO2
9.80537e-05	0.43755	0.862	0.867	1	DUSP1
0.000101686	-0.512708	0.625	0.701	1	DDX3X
0.000101823	0.425991	0.322	0.203	1	CPNE2
0.0001046	0.328391	0.272	0.141	1	BTBD6
0.00010521	0.442217	0.668	0.576	1	PDLIM1
0.000107222	-0.438894	0.043	0.128	1	RGS1
0.000108177	-0.569566	0.327	0.445	1	NR4A1
0.000113723	0.35744	0.255	0.131	1	PAN3
0.000114722	0.678753	0.236	0.12	1	DNASE1L3
0.00012035	0.353675	0.716	0.672	1	RPL4
0.00012595	-0.445618	0.313	0.429	1	GOLGB1
0.000129374	0.326719	0.174	0.077	1	UCKL1
0.000130296	0.357205	0.962	0.957	1	MT-ND3
0.000131786	-0.3406	0.105	0.171	1	CKLF
0.000132627	0.601612	0.52	0.429	1	PLVAP
0.000139064	-0.520228	0.325	0.443	1	FMO2
0.000142349	0.3889	0.735	0.651	1	RHOC
0.000144909	-0.30624	0.305	0.331	1	PHF3
0.000148204	-0.401916	0.642	0.632	1	APOLD1
0.000149519	0.400267	0.327	0.189	1	ASS1
0.000150576	0.378731	0.537	0.437	1	CAPNS1
0.000160605	-0.352077	0.931	0.952	1	CALM1
0.000164548	0.314504	0.239	0.123	1	MSRA
0.000174734	-0.374223	0.365	0.512	1	CCDC50
0.00017815	0.396855	0.511	0.373	1	SELENOF
0.000185795	0.362333	0.155	0.067	1	TAF1C
0.00019042	-0.302997	0.112	0.149	1	EHBP1
0.000200703	0.401159	0.286	0.168	1	TCIRG1
0.000207909	0.423609	0.599	0.475	1	SRSF2
0.000210877	0.380472	0.22	0.107	1	SELENBP1
0.000213888	0.26869	0.628	0.52	1	CYB5R3
0.000219155	0.424155	0.606	0.501	1	GPX3
0.000221146	0.433165	0.666	0.544	1	MMRN2
0.000222365	0.533532	0.697	0.576	1	TSC22D1
0.000233206	0.42518	0.42	0.277	1	PER1
0.000233533	-0.49855	0.05	0.136	1	CCL3
0.000234442	-0.474965	0.222	0.32	1	IL33
0.000234499	0.312993	0.232	0.117	1	PCOLCE
0.000238751	-0.31208	0.726	0.763	1	AHNAK
0.000239781	-0.346674	0.081	0.152	1	ING3
0.000240451	-0.39128	0.193	0.307	1	REL
0.000243479	-0.394833	0.253	0.344	1	APPL1
0.000251182	-0.308423	0.862	0.912	1	RPLP2
0.000254687	0.41235	0.859	0.781	1	VWF
0.000280174	-0.4279	0.031	0.101	1	MS4A6A
0.000284266	0.416459	0.396	0.267	1	RASAL2
0.000286754	0.415897	0.377	0.245	1	ZFYVE21
0.00029334	0.269098	0.136	0.051	1	DNASE1L1
0.000299337	-0.407819	0.251	0.349	1	CYBRD1
0.000300875	0.453562	0.27	0.165	1	ANKS1A
0.00031419	-0.291732	0.167	0.285	1	MIS18BP1
0.000319097	0.312219	0.186	0.091	1	SMIM3
0.00032208	0.40139	0.473	0.333	1	HMGN2
0.000331281	0.510604	0.611	0.531	1	CDKN1C
0.000332674	0.343814	0.208	0.101	1	PTP4A3
0.000336541	-0.391563	0.967	0.995	1	FABP4
0.000339622	0.323946	0.224	0.112	1	SF3A2
0.000346164	-0.2601	0.687	0.765	1	NFKBIA
0.000374342	-0.312668	0.05	0.101	1	TTC39B
0.000382201	-0.322713	0.103	0.133	1	VAMP8
0.00038288	0.255814	0.115	0.037	1	VIPR1
0.000395645	0.292361	0.174	0.077	1	DDR2
0.00039681	-0.607791	0.067	0.144	1	C1QA
0.000421809	0.275345	0.325	0.195	1	PXDC1
0.000422051	-0.289811	0.184	0.275	1	TXNDC17
0.000436183	0.45288	0.516	0.387	1	FAM107A
0.000441788	0.260748	0.294	0.168	1	SLC2A4RG
0.000445488	0.266137	0.227	0.117	1	FXYD6
0.000464616	0.342994	0.286	0.163	1	HSF1
0.000490655	0.395925	0.656	0.579	1	ADGRF5
0.000517813	0.290196	0.169	0.091	1	SEMA4C
0.000518153	-0.426345	0.289	0.392	1	PKN2
0.000518951	-0.309865	0.27	0.291	1	VASP
0.00052272	0.387532	0.375	0.253	1	NDUFA3
0.000540727	0.367706	0.413	0.349	1	RNF115
0.000580034	0.355716	0.341	0.216	1	PNPLA2
0.000581572	-0.328654	0.2	0.275	1	THSD7A
0.000590274	0.259094	0.122	0.043	1	SLC14A1
0.000592935	0.307903	0.84	0.805	1	ANXA2
0.000641819	-0.370529	0.203	0.245	1	LGMN
0.000663079	-0.360731	0.315	0.437	1	RNF213
0.000667651	0.389289	0.742	0.651	1	HLA-DPB1
0.000671005	0.816826	0.382	0.333	1	CLU
0.000675806	-0.402202	0.131	0.181	1	AC005261.1
0.000693292	0.411498	0.69	0.597	1	BCAM
0.00069616	-0.414164	0.325	0.435	1	EIF2S2
0.000716111	0.383521	0.456	0.357	1	CTSH
0.000754482	0.476094	0.344	0.213	1	APOE
0.000758375	0.428374	0.52	0.411	1	GYPC
0.000782136	-0.352437	0.069	0.136	1	PKDCC
0.000805805	0.262643	0.215	0.109	1	RNF126
0.000824164	-0.376184	0.263	0.333	1	RALA
0.000826108	-0.455179	0.659	0.717	1	CCNL1
0.000830172	0.352248	0.379	0.245	1	AQP7
0.000836535	-0.370661	0.43	0.523	1	SUB1
0.000837544	-0.313546	0.776	0.853	1	HNRNPA2B1
0.000841921	0.442208	0.258	0.163	1	PREX1
0.000864212	-0.264402	0.838	0.899	1	FOS
0.000897967	-0.394074	0.305	0.349	1	AMD1
0.000907896	0.304016	0.286	0.168	1	BCL2L1
0.000911223	0.385148	0.289	0.184	1	ARRDC2
0.000934102	-0.316855	0.076	0.147	1	HIST1H1C
0.000947527	-0.26825	0.831	0.891	1	HMGB1
0.000971718	0.440309	0.384	0.264	1	ATOH8
0.00097222	-0.343461	0.081	0.165	1	GBP3
0.00100839	-0.306695	0.654	0.709	1	ARPC2
0.00101486	0.295977	0.234	0.128	1	PER3
0.00105078	0.340845	0.358	0.232	1	CCND3
0.00105742	-0.407072	0.048	0.125	1	FCER1G
0.00110209	0.279494	0.621	0.52	1	CD99
0.00114457	-0.29789	0.193	0.2	1	ARL5B
0.0011795	0.276118	0.232	0.125	1	TLNRD1
0.00118197	0.262696	0.169	0.077	1	STXBP6
0.00120059	-0.437301	0.117	0.147	1	RND3
0.00121862	-0.377269	0.468	0.568	1	IQGAP1
0.00127694	0.252943	0.153	0.096	1	CNPPD1
0.00135206	0.309666	0.783	0.755	1	IGFBP4
0.00137537	-0.390362	0.246	0.299	1	KANSL1
0.0013927	0.37131	0.511	0.397	1	RAB11A
0.00141868	0.461289	0.816	0.741	1	CEBPD
0.00143298	-0.299884	0.437	0.576	1	FAM241A
0.0014589	0.280674	0.377	0.248	1	RSU1
0.00146268	-0.279639	0.193	0.224	1	SPART
0.00147744	-0.415923	0.53	0.581	1	DST
0.00150324	0.336244	0.599	0.544	1	AES
0.00150495	0.253604	0.294	0.176	1	SLU7
0.00152376	-0.349257	0.16	0.219	1	FAM13A
0.00154876	0.27013	0.205	0.117	1	RAP2A
0.00157929	-0.414037	0.723	0.779	1	DCN
0.00160655	-0.311461	0.074	0.133	1	SMAP2
0.00161788	0.2881	0.15	0.067	1	QTRT1
0.00164628	-0.357701	0.124	0.163	1	ANGPT2
0.00166571	0.325231	0.158	0.075	1	IL4R
0.00169787	0.322027	0.279	0.168	1	PCGF2
0.00171593	0.335063	0.418	0.296	1	PLD3
0.00173421	-0.342554	0.158	0.253	1	NMT1
0.00179763	0.310947	0.138	0.059	1	C2CD4C
0.00181186	0.38961	0.348	0.227	1	LPL
0.00182503	-0.303697	0.585	0.672	1	SRRM2
0.00184692	0.399405	0.492	0.365	1	GRASP
0.00185457	-0.347232	0.138	0.208	1	CHCHD1
0.00188702	0.42082	0.616	0.56	1	SHANK3
0.00190213	0.305747	0.305	0.208	1	POLR2G
0.00190604	0.343751	0.761	0.677	1	CDC37
0.00192477	0.308672	0.229	0.128	1	SLC48A1
0.00192861	-0.489386	0.267	0.357	1	FGL2
0.00193124	-0.364153	0.437	0.531	1	TJP1
0.00193347	-0.350183	0.616	0.701	1	DYNLL1
0.0019632	0.338906	0.365	0.245	1	PKIG
0.00197736	-0.309513	0.138	0.216	1	IRF2
0.00198159	-0.373562	0.143	0.235	1	APC
0.00198236	0.421821	0.298	0.184	1	HSD17B13
0.00198688	0.299361	0.79	0.741	1	TACC1
0.00198878	0.315924	0.246	0.139	1	NR1D2
0.00199542	-0.330262	0.74	0.797	1	ANXA1
0.00200997	0.317816	0.666	0.547	1	RABAC1
0.0020261	-0.349479	0.375	0.453	1	PRPF4B
0.00204357	0.314205	0.158	0.075	1	FAM167B
0.00207997	0.291137	0.274	0.168	1	MRPL32
0.00209548	-0.330199	0.169	0.24	1	REST
0.00211878	-0.418229	0.396	0.451	1	PLIN2
0.00212727	-0.436367	0.167	0.264	1	NRP2
0.00213796	-0.285669	0.041	0.109	1	ARL4C
0.00215646	-0.400039	0.122	0.213	1	TMEM70
0.00216676	0.328502	0.337	0.221	1	PRR13
0.00219042	-0.35283	0.399	0.477	1	TMOD3
0.00219856	-0.360078	0.2	0.256	1	ATP2B1
0.00222508	-0.40789	0.258	0.357	1	CASP4
0.00225415	0.312815	0.198	0.104	1	PMEPA1
0.00226152	0.366081	0.351	0.245	1	CASKIN2
0.00226484	0.268398	0.148	0.067	1	BGN
0.00226883	0.632713	0.353	0.267	1	CTGF
0.00227879	0.301733	0.558	0.459	1	TPI1
0.0023262	-0.35984	0.403	0.445	1	CTSZ
0.00234855	0.343992	0.716	0.619	1	ARHGAP29
0.00236368	0.253326	0.874	0.827	1	MYL12A
0.00241019	-0.369076	0.36	0.397	1	DDX21
0.0024821	0.352214	0.356	0.264	1	EMC4
0.00248902	0.536935	0.267	0.187	1	RASD1
0.00250753	-0.320715	0.124	0.181	1	FAM104A
0.00251133	-0.301476	0.15	0.253	1	IL13RA1
0.00253419	0.297101	0.368	0.331	1	DCTN3
0.00254326	0.308911	0.286	0.179	1	NUDT14
0.00254843	-0.275042	0.792	0.84	1	LGALS1
0.00257927	-0.359992	0.06	0.125	1	CD69
0.00259174	0.262515	0.234	0.131	1	ATF6B
0.00259998	0.419261	0.621	0.517	1	CD320
0.00261368	-0.339423	0.177	0.245	1	TNPO1
0.00264791	-0.295245	0.141	0.229	1	NMI
0.00269738	-0.361452	0.103	0.168	1	C17orf58
0.00275371	0.252111	0.895	0.851	1	CD63
0.00279407	0.34219	0.561	0.456	1	RHEB
0.00281795	-0.413882	0.377	0.501	1	IGKC
0.00283198	0.34553	0.389	0.291	1	TMEM179B
0.00283329	-0.26923	0.172	0.181	1	EIF4G3
0.00291448	0.367254	0.394	0.275	1	HIF3A
0.00292411	-0.25519	0.146	0.163	1	CFAP298
0.00293208	-0.40334	0.375	0.472	1	EFCAB14
0.00296756	0.330985	0.272	0.176	1	ASXL1
0.0029805	-0.381431	0.282	0.405	1	LUM
0.00299369	-0.319733	0.107	0.189	1	ZNF518A
0.00303084	0.272598	0.294	0.181	1	DARS
0.00311745	0.264805	0.181	0.107	1	RNPEP
0.00319178	0.37391	0.449	0.325	1	LGALS3BP
0.00327372	0.322714	0.308	0.219	1	SLC44A2
0.00336404	-0.281484	0.069	0.131	1	SERINC5
0.00336561	0.322921	0.346	0.229	1	HEXB
0.00336758	0.254332	0.21	0.123	1	DHRS4L2
0.00339156	-0.545914	0.184	0.2	1	MT1A
0.00340974	-0.307113	0.248	0.325	1	FGFR1
0.00352249	-0.342338	0.117	0.187	1	KDM7A
0.00352719	-0.33454	0.119	0.189	1	USP1
0.00352723	0.398312	0.243	0.152	1	ADRA2C
0.00357851	0.264698	0.542	0.413	1	MGAT1
0.003626	0.347365	0.308	0.203	1	DEGS1
0.00364441	0.263049	0.616	0.592	1	PTMS
0.00364842	0.323781	0.289	0.189	1	PFKL
0.00365978	-0.299143	0.086	0.163	1	TRIM24
0.00373133	0.424334	0.666	0.544	1	APOD
0.00374064	-0.405546	0.277	0.347	1	BLOC1S1
0.00382743	0.254713	0.172	0.085	1	SCN4A
0.0038798	-0.350094	0.234	0.328	1	FBN1
0.00393679	-0.349503	0.458	0.56	1	COMMD6
0.00398015	-0.294862	0.131	0.173	1	IPO11
0.00400395	0.349451	0.322	0.232	1	MVP
0.00401742	0.273529	0.117	0.083	1	MLPH
0.00401817	0.270487	0.16	0.077	1	WDR18
0.00410878	0.330231	0.592	0.512	1	BSG
0.00418559	0.349729	0.427	0.309	1	KRTCAP2
0.00421189	-0.406154	0.193	0.272	1	CEMIP2
0.00424025	0.353	0.516	0.445	1	KANK3
0.00426781	0.321687	0.236	0.184	1	PIEZO1
0.00428814	-0.327189	0.258	0.288	1	ATXN3
0.00431242	0.350318	0.394	0.301	1	GSDMD
0.00435593	-0.518746	0.138	0.219	1	CXCL3
0.00436077	0.330274	0.69	0.587	1	HLA-F
0.00438082	0.326362	0.234	0.168	1	FBXO31
0.00440838	-0.308763	0.129	0.187	1	ZFX
0.00444647	-0.358394	0.482	0.52	1	ENY2
0.00455113	0.303202	0.327	0.216	1	ODF3B
0.00458081	-0.346983	0.47	0.576	1	EIF5
0.00465779	0.264175	0.73	0.661	1	CIRBP
0.00466555	-0.287995	0.566	0.605	1	COX7C
0.00466792	-0.376187	0.501	0.549	1	MACF1
0.0046999	-0.318272	0.396	0.44	1	NAP1L1
0.00471561	0.339476	0.239	0.147	1	ARID5A
0.00474231	-0.429297	0.091	0.157	1	CD83
0.0047589	0.283861	0.864	0.781	1	EGFL7
0.00495669	0.452429	0.508	0.397	1	DEPP1
0.00498848	0.310264	0.265	0.192	1	CREB5
0.00499515	0.374788	0.353	0.264	1	VWA1
0.0050105	-0.298022	0.239	0.288	1	EEA1
0.00501065	0.262981	0.112	0.045	1	ITGA9
0.00501404	0.406591	0.32	0.229	1	UPP1
0.00502677	0.346656	0.408	0.301	1	TNFSF12
0.00503706	-0.28541	0.368	0.443	1	NDUFB8
0.00519594	-0.271774	0.22	0.28	1	CDC5L
0.0052617	-0.302718	0.296	0.336	1	PPP3CA
0.00530164	0.304868	0.599	0.493	1	FXYD5
0.00534329	-0.318526	0.394	0.445	1	UQCRH
0.00543432	-0.318191	0.368	0.411	1	NASP
0.00544155	0.325223	0.305	0.205	1	DOCK6
0.00545319	0.302537	0.263	0.163	1	CCM2L
0.0055448	-0.290865	0.148	0.219	1	ICE1
0.00556225	-0.269476	0.072	0.115	1	RFX3
0.00558865	0.272153	0.341	0.229	1	CYC1
0.00563222	-0.315287	0.21	0.259	1	WASL
0.00582625	0.359684	0.329	0.245	1	NSRP1
0.00587274	-0.302411	0.162	0.243	1	WDR60
0.0058933	-0.2878	0.239	0.333	1	CHD1
0.00590029	0.351054	0.604	0.525	1	SQSTM1
0.00612036	-0.351575	0.327	0.395	1	HSPE1
0.00613955	-0.292511	0.427	0.485	1	UBXN4
0.00614074	-0.479865	0.174	0.272	1	MMP2
0.00615082	-0.268236	0.253	0.269	1	RPL7L1
0.00616626	0.27504	0.644	0.624	1	LDHA
0.00620026	0.37921	0.458	0.363	1	CDC42EP3
0.0063011	-0.328238	0.453	0.496	1	SEC61B
0.00635116	-0.267611	0.205	0.237	1	SEL1L
0.00644604	0.316655	0.771	0.696	1	ENG
0.00652534	0.265384	0.222	0.176	1	ARHGEF1
0.0065324	0.266669	0.547	0.424	1	HSPA5
0.00662833	0.365515	0.215	0.133	1	FAM84B
0.00664889	-0.304905	0.158	0.24	1	POLR2J3.1
0.00683904	0.284774	0.379	0.264	1	PKN1
0.00691662	0.342937	0.747	0.739	1	RHOB
0.00712399	-0.308682	0.37	0.453	1	DDX24
0.00714374	-0.295133	0.153	0.229	1	HMCN1
0.00722439	0.352902	0.613	0.512	1	TSC22D3
0.00723016	0.287879	0.217	0.125	1	MAP3K6
0.00726968	0.36632	0.568	0.477	1	ROBO4
0.00736873	-0.279899	0.432	0.445	1	PIK3R3
0.00742808	0.259942	0.224	0.149	1	WDR61
0.00746953	-0.375265	0.227	0.32	1	FTX
0.00759848	0.308313	0.652	0.557	1	CAPN2
0.00771977	0.262647	0.315	0.235	1	POLR2E
0.00772803	0.338014	0.43	0.333	1	TNS2
0.00780912	-0.305829	0.432	0.533	1	AKAP9
0.00783115	0.293572	0.783	0.717	1	TAGLN2
0.00790887	-0.356245	0.239	0.331	1	TRIP11
0.00797133	0.345417	0.232	0.168	1	MFGE8
0.00803571	0.334172	0.389	0.285	1	PEA15
0.00826198	-0.301441	0.21	0.248	1	UFD1
0.00834841	-0.259585	0.138	0.179	1	VMA21
0.00853013	0.287173	0.513	0.432	1	SSR2
0.00859098	0.345069	0.353	0.277	1	SELENON
0.00859625	-0.375801	0.158	0.211	1	LXN
0.00860126	0.329226	0.461	0.347	1	NDRG1
0.0086026	0.482251	0.482	0.421	1	SLC2A3
0.00866509	-0.253723	0.169	0.243	1	TUT4
0.00866638	-0.331129	0.131	0.192	1	MATN2
0.00868726	-0.320629	0.193	0.28	1	COL4A3BP
0.00918074	0.262532	0.263	0.165	1	TMEM184B
0.00918824	0.287961	0.735	0.68	1	ESAM
0.00939451	-0.302642	0.341	0.416	1	TIMP1
0.00941645	-0.277915	0.289	0.315	1	CTSC
0.00947121	0.325807	0.556	0.56	1	RGCC
0.00958801	-0.337627	0.122	0.168	1	DUSP2
0.00971315	0.270391	0.535	0.416	1	DOCK9
0.00978592	0.258608	0.236	0.16	1	FES
0.0100295	0.29247	0.263	0.184	1	TMEM141
0.01011	-0.25231	0.062	0.112	1	GLIPR2
0.010157	-0.262953	0.322	0.368	1	NSA2
0.0102951	0.289379	0.484	0.392	1	FKBP8
0.0103668	-0.347681	0.332	0.413	1	NDUFA11
0.0103945	-0.353933	0.126	0.163	1	MAF
0.0104344	0.288163	0.232	0.149	1	WDFY1
0.0105435	-0.29148	0.103	0.171	1	SAP30
0.0106007	0.260557	0.222	0.149	1	CD58
0.0107074	0.306493	0.613	0.547	1	TUBB
0.0107797	-0.303302	0.611	0.709	1	SELENOP
0.0108817	-0.265343	0.296	0.323	1	PPP1R14B
0.0110226	0.359731	0.487	0.413	1	COL18A1
0.0110472	-0.314698	0.279	0.352	1	NSD3
0.0110808	-0.258415	0.115	0.176	1	TSC22D2
0.0112731	-0.263025	0.714	0.797	1	HSP90AA1
0.0115589	-0.335059	0.422	0.515	1	ARPC1B
0.0117052	0.31674	0.301	0.224	1	DAAM1
0.0118082	-0.286497	0.205	0.259	1	FNDC3B
0.0118128	-0.261279	0.418	0.464	1	KIAA0355
0.011971	0.31509	0.628	0.528	1	LAP3
0.012008	0.285925	0.303	0.216	1	UBE2L6
0.0120296	0.286725	0.158	0.088	1	ARHGAP27
0.012187	-0.260144	0.554	0.656	1	MEF2C
0.0122497	0.265065	0.291	0.192	1	RASSF1
0.0125029	-0.32283	0.15	0.189	1	CSRP2
0.0125962	0.311481	0.122	0.107	1	PERP
0.0127198	-0.297816	0.387	0.429	1	SERP1
0.0127557	-0.274413	0.177	0.243	1	HELZ
0.0129508	0.273775	0.32	0.232	1	JAG2
0.0130227	-0.346474	0.248	0.328	1	SUGT1
0.0131214	-0.294331	0.172	0.243	1	RNMT
0.013122	-0.288499	0.489	0.549	1	ATP5MG
0.0131532	-0.252776	0.05	0.112	1	PHACTR1
0.0141063	-0.253225	0.124	0.2	1	CXCR4
0.014236	-0.259283	0.196	0.235	1	MT-ATP8
0.0142625	0.275802	0.623	0.512	1	PLS3
0.0145074	0.252275	0.134	0.067	1	CENPT
0.0145782	0.279094	0.303	0.205	1	FBXO7
0.0147189	-0.291088	0.191	0.267	1	PRRC2B
0.0148779	0.258598	0.196	0.141	1	TMEM273
0.015026	-0.31162	0.446	0.528	1	YWHAZ
0.0152113	-0.290687	0.296	0.331	1	UQCR10
0.0153012	0.286505	0.444	0.344	1	SNHG8
0.0154478	-0.337241	0.239	0.323	1	ERICH1
0.0154968	0.283558	0.621	0.549	1	TPM1
0.0155445	0.321475	0.652	0.573	1	ITGA6
0.0156082	-0.266714	0.601	0.659	1	DBI
0.0157644	0.270219	0.286	0.189	1	IMPDH1
0.0159277	0.308328	0.53	0.456	1	TSPAN4
0.015954	0.264627	0.217	0.147	1	AGPAT2
0.0160409	-0.746571	0.165	0.171	1	CH25H
0.0161303	0.385409	0.258	0.171	1	SOD3
0.0165915	0.254123	0.289	0.208	1	WWTR1
0.0167474	0.275971	0.394	0.296	1	YIPF3
0.016795	-0.26606	0.36	0.456	1	CLEC2B
0.0169157	-0.318147	0.408	0.493	1	SH3GLB1
0.0170933	0.263378	0.31	0.213	1	ACAT1
0.0173792	0.297823	0.208	0.125	1	UBE2S
0.0174193	0.400091	0.291	0.253	1	ICAM1
0.0175331	0.293694	0.535	0.44	1	SRP9
0.0180282	-0.302477	0.315	0.387	1	VMP1
0.0181694	-0.317386	0.52	0.587	1	PLA2G16
0.0181877	-0.285253	0.253	0.317	1	ZCRB1
0.018502	0.370699	0.516	0.416	1	PODXL
0.0186502	-0.256393	0.053	0.101	1	HIST1H2AC
0.0190985	0.277761	0.236	0.152	1	ARRDC1
0.0191369	-0.294079	0.265	0.323	1	KIAA1109
0.0195521	-0.343199	0.267	0.307	1	NR4A2
0.0196944	0.357007	0.663	0.589	1	ICAM2
0.0199884	-0.292557	0.329	0.405	1	KIAA1217
0.0203502	-0.289101	0.709	0.773	1	MGLL
0.0205381	0.280684	0.537	0.445	1	CAPZB
0.0207271	0.267405	0.301	0.205	1	UBALD2
0.020733	-0.269995	0.208	0.272	1	LNPEP
0.0208339	0.281664	0.523	0.443	1	NUCB1
0.0210209	-0.307673	0.155	0.232	1	ATF7IP
0.0211501	-0.283684	0.379	0.413	1	TPR
0.0213407	-0.280202	0.32	0.381	1	SNX6
0.0214646	-0.290739	0.143	0.197	1	ARRDC3
0.0221543	0.289225	0.556	0.501	1	COL15A1
0.022706	-0.261552	0.167	0.245	1	DNAJC21
0.0227227	0.297432	0.554	0.485	1	CYSTM1
0.0227241	-0.290223	0.217	0.272	1	TRA2A
0.0228831	0.256635	0.208	0.144	1	SLC25A29
0.0229339	0.272954	0.518	0.413	1	PSME2
0.0232182	-0.257502	0.518	0.539	1	AKR1C3
0.02346	0.294247	0.215	0.136	1	MYO1B
0.0234897	0.284822	0.294	0.203	1	PPP2R1A
0.0237451	-0.293636	0.224	0.301	1	BDP1
0.0238225	-0.277471	0.162	0.232	1	CEP170
0.0239965	-0.310841	0.313	0.381	1	KMT2A
0.0240373	-0.297313	0.215	0.299	1	DUSP6
0.0242172	0.311465	0.313	0.221	1	PNP
0.0248302	-0.303994	0.305	0.344	1	PPP1R10
0.025499	0.337484	0.387	0.309	1	ARHGEF7
0.0257463	-0.29892	0.076	0.123	1	TACR1
0.0258532	-0.258252	0.317	0.344	1	BNIP3L
0.0258559	0.2649	0.425	0.325	1	TMEM204
0.0259822	0.539284	0.136	0.091	1	TMEM100
0.026003	-0.250698	0.652	0.723	1	SH3BGRL3
0.0261941	0.325378	0.389	0.339	1	LRRC32
0.0263908	-0.305051	0.243	0.333	1	LEPR
0.0266337	-0.269331	0.11	0.168	1	EPB41
0.0268016	-0.357263	0.129	0.208	1	NTRK2
0.0268283	-0.268097	0.1	0.149	1	COL12A1
0.0272664	-0.264856	0.21	0.285	1	CLINT1
0.027466	-0.263256	0.387	0.485	1	PLCG2
0.0276014	-0.307423	0.339	0.424	1	GOLGA4
0.0277999	-0.414854	0.685	0.701	1	SAT1
0.0278353	0.267215	0.282	0.205	1	NAPA
0.0278786	-0.280893	0.253	0.299	1	CFAP97
0.0278819	0.254753	0.461	0.363	1	FADS3
0.0279897	-0.294538	0.394	0.485	1	CAT
0.0288515	-0.263857	0.205	0.253	1	CHMP4B
0.0289202	-0.257165	0.191	0.213	1	TMED4
0.0301594	-0.291437	0.294	0.381	1	PDCD4
0.0302741	0.323505	0.492	0.397	1	ABLIM3
0.0302744	-0.26532	0.434	0.499	1	ATP5IF1
0.0308942	0.270204	0.353	0.272	1	RTF2
0.0311612	0.296384	0.317	0.245	1	JCAD
0.0313096	0.268798	0.303	0.216	1	C9orf3
0.0313907	0.281744	0.434	0.341	1	ADCY4
0.0315024	-0.271405	0.2	0.216	1	MIR22HG
0.0318914	-0.2791	0.222	0.309	1	SAMHD1
0.0319118	-0.294393	0.308	0.363	1	GSTO1
0.0327017	-0.28189	0.224	0.296	1	SMARCA5
0.0328477	-0.328717	0.308	0.352	1	PGRMC2
0.0331678	-0.368946	0.692	0.747	1	MGP
0.033169	-0.267763	0.446	0.512	1	NR3C1
0.0332303	0.273981	0.246	0.192	1	KXD1
0.0332429	0.256563	0.193	0.147	1	BTN3A1
0.0334132	-0.260894	0.153	0.208	1	CSNK1G3
0.0334607	-0.271078	0.117	0.168	1	CCDC88C
0.0337511	0.336057	0.53	0.432	1	ADAMTS1
0.0338882	-0.267673	0.203	0.24	1	RECQL
0.0339965	-0.262639	0.193	0.184	1	KIF25
0.0348044	-0.271353	0.181	0.197	1	TBX3
0.0350058	0.31603	0.363	0.285	1	TEK
0.0353724	0.269941	0.155	0.096	1	FUT8
0.0357991	-0.314217	0.181	0.213	1	NMT2
0.0364453	0.462522	0.337	0.344	1	TAGLN
0.0367519	-0.267199	0.537	0.56	1	RDX
0.0371916	-0.270993	0.217	0.269	1	EPN2
0.0372322	0.259176	0.384	0.315	1	OGA
0.0377109	-0.270847	0.575	0.651	1	CD93
0.0382697	0.262614	0.291	0.219	1	TUBB6
0.0386096	-0.260744	0.227	0.275	1	DIAPH2
0.0390743	0.424424	0.697	0.675	1	GADD45B
0.0392924	-0.253377	0.337	0.4	1	MYCBP2
0.0393348	-0.297923	0.489	0.557	1	SCAF11
0.0400791	0.276759	0.155	0.099	1	SLC15A3
0.040484	0.257036	0.251	0.171	1	TANC1
0.0408204	0.288724	0.451	0.376	1	FOXN3
0.0409658	-0.259574	0.205	0.269	1	GLRX
0.0410049	-0.31092	0.167	0.227	1	AC020916.1
0.0410878	0.310293	0.36	0.28	1	MARCKSL1
0.0413727	0.270614	0.351	0.264	1	WBP2
0.0426182	-0.303671	0.124	0.197	1	VCAN
0.042921	-0.34453	0.403	0.44	1	MIDN
0.043687	-0.405787	0.394	0.405	1	HES1
0.0443871	-0.297672	0.224	0.309	1	FILIP1
0.0451962	-0.256197	0.186	0.264	1	TAF15
0.047033	-0.250713	0.284	0.328	1	H2AFV
0.0476715	-0.310883	0.442	0.501	1	ID2
0.0478746	-0.331852	0.475	0.549	1	SOX17
0.0486935	-0.257537	0.107	0.155	1	EDEM3
0.0492339	0.256161	0.463	0.376	1	THBD
0.0500047	0.259438	0.501	0.421	1	C12orf57
0.0506651	0.263416	0.518	0.451	1	TYMP
0.0509983	0.309763	0.229	0.171	1	DDIT3
0.0515488	-0.32033	0.193	0.229	1	CEBPB
0.0516044	0.25313	0.282	0.208	1	GPAA1
0.0524923	0.261419	0.348	0.285	1	SORBS2
0.0528351	0.259378	0.551	0.477	1	FDPS
0.0539596	0.252048	0.363	0.293	1	GLG1
0.0540442	-0.255863	0.131	0.155	1	HDAC9
0.0542212	-0.33258	0.15	0.208	1	ABCA1
0.0545804	-0.271206	0.461	0.539	1	RSRP1
0.0556274	-0.34545	0.193	0.243	1	IVNS1ABP
0.0557552	-0.278347	0.403	0.464	1	SRRM1
0.0560129	0.685213	0.184	0.133	1	IL6
0.0564296	-0.268685	0.711	0.696	1	BTNL9
0.0568335	-0.291263	0.26	0.299	1	MAT2A
0.0568394	-0.264102	0.184	0.227	1	CUL5
0.0580485	0.255025	0.341	0.264	1	SSBP4
0.058892	-0.281658	0.317	0.381	1	RSF1
0.0594568	-0.259121	0.215	0.251	1	SMAD1
0.0603462	0.269428	0.282	0.205	1	CITED2
0.0613297	-0.256443	0.184	0.237	1	RALGAPA1
0.061433	0.269746	0.403	0.328	1	RAD23A
0.063155	0.282586	0.153	0.131	1	DPT
0.0639613	0.263271	0.415	0.349	1	LAMB2
0.0639766	0.28252	0.444	0.368	1	MEF2A
0.064059	-0.274096	0.251	0.288	1	TCF15
0.0650131	0.255073	0.456	0.389	1	GIMAP8
0.0651275	0.254912	0.482	0.424	1	PLPP1
0.0653043	-0.252062	0.162	0.211	1	TSHZ1
0.0659579	0.256644	0.594	0.523	1	COL4A2
0.0691143	-0.255234	0.253	0.309	1	RPS6KA3
0.0705495	-0.253974	0.234	0.277	1	CREBBP
0.0711278	0.250054	0.279	0.211	1	GSE1
0.071153	-0.284621	0.291	0.352	1	NCOA7
0.0727401	-0.295967	0.251	0.309	1	ZNF638
0.0727412	-0.254706	0.129	0.171	1	LRP1
0.0760081	0.254883	0.473	0.411	1	SCP2
0.0772285	0.25956	0.418	0.357	1	GIMAP6
0.0775087	-0.330335	0.265	0.339	1	HEY1
0.0792593	0.315575	0.205	0.139	1	THY1
0.0795467	0.268364	0.523	0.448	1	ADRB2
0.0795738	0.276595	0.286	0.243	1	PLK2
0.0797355	0.254626	0.251	0.181	1	SH2D3C
0.083625	0.250988	0.456	0.381	1	PSMB3
0.0852427	-0.393237	0.597	0.624	1	CXCL12
0.086109	0.309515	0.442	0.379	1	GLUL
0.0868253	-0.254323	0.535	0.576	1	HNRNPU
0.0875913	-0.253299	0.184	0.235	1	STMP1
0.0883088	0.293177	0.37	0.328	1	BHLHE40
0.0916496	0.258965	0.456	0.379	1	PCAT19
0.0926056	0.250492	0.444	0.371	1	TMEM109
0.0939856	0.258639	0.205	0.168	1	PAPSS2
0.095288	-0.285086	0.339	0.384	1	PLPP3
0.0976928	-0.253139	0.162	0.203	1	NFIL3
0.103302	-0.259751	0.119	0.163	1	TIPARP
0.103531	0.640922	0.215	0.189	1	ACKR1
0.139346	-0.261208	0.642	0.693	1	BTG2
0.148533	-0.253046	0.465	0.517	1	JMJD1C
0.156459	-0.29218	0.222	0.275	1	SOS1
0.156617	-0.373565	0.162	0.189	1	WISP2
0.157351	0.296872	0.227	0.203	1	IFIT2
0.160036	-0.255095	0.162	0.205	1	DACH1
0.161439	0.429022	0.296	0.267	1	C2CD4B
0.162539	0.269439	0.389	0.344	1	STMN1
0.163048	0.262977	0.408	0.344	1	COL6A2
0.179894	0.308727	0.358	0.315	1	TCIM
0.192226	0.261103	0.573	0.52	1	IL32
0.217604	0.395118	0.274	0.237	1	IGFBP5
0.237896	0.304685	0.158	0.125	1	FCN3
0.28696	0.25135	0.191	0.149	1	CRHBP
0.383736	-0.257002	0.232	0.267	1	TFPI2

## Sheet: MAC_CASE_vs_MAC_CTRL_DEGs
p_val	avg_log2FC	pct.1	pct.2	p_val_adj	gene
0	-0.563707	0.97	0.995	0	RPLP2
0	-0.879538	0.96	0.993	0	RPL27A
0	-0.837866	0.94	0.987	0	RPL23
0	-0.287056	0.986	0.996	0	MT-ND3
2.74404059700228e-320	-0.66699	0.956	0.989	7.00114517919163e-316	RPS20
5.08540821206768e-313	-0.638623	0.991	0.998	0	RPL41
1.40548e-275	-1.0946	0.768	0.954	3.58595e-271	MTRNR2L12
2.88526e-270	-0.477773	0.992	0.999	7.36145e-266	RPLP1
3.85943e-259	-0.497825	0.984	0.997	9.84696e-255	RPS12
1.26212e-225	0.780795	0.99	0.982	3.22018e-221	HLA-C
4.75061e-221	1.21471	0.858	0.808	1.21207e-216	PLAUR
1.1682e-220	-0.843157	0.864	0.949	2.98053e-216	RPS10
1.39993e-213	-0.804122	0.888	0.98	3.57177e-209	RPS21
6.32006e-207	-0.408683	0.978	0.994	1.6125e-202	RPS15
5.57507e-205	-0.449928	0.98	0.995	1.42242e-200	FAU
8.8518e-202	-1.01013	0.795	0.935	2.25845e-197	RPS26
4.55677e-199	-0.514808	0.978	0.997	1.16261e-194	RPS23
6.59367e-198	-0.432868	0.968	0.991	1.68231e-193	RPS25
1.02709e-196	-0.561316	0.95	0.99	2.62051e-192	SERF2
2.92637e-195	-1.5463	0.541	0.861	7.46635e-191	PDK4
3.99173e-193	-0.369403	0.949	0.989	1.01845e-188	ATP5F1E
1.08979e-191	-0.649079	0.977	0.992	2.78049e-187	RPL26
1.12465e-175	-0.386494	0.958	0.991	2.86942e-171	RPL35
1.23893e-175	-0.401987	0.984	0.993	3.161e-171	UBA52
2.33076e-168	-0.602948	0.867	0.966	5.94671e-164	RPL31
1.3404e-167	-0.3096	0.976	0.997	3.4199e-163	RPL34
5.80585e-167	-0.423249	0.988	0.999	1.48131e-162	TMSB10
1.06759e-163	-0.483672	0.975	0.994	2.72384e-159	RPS15A
1.45983e-163	-0.532866	0.972	0.994	3.7246e-159	RPS11
1.88067e-159	-0.456232	0.987	0.997	4.79834e-155	RPS14
9.17089e-152	-0.448141	0.949	0.986	2.33986e-147	RPL27
1.6722e-149	-1.19335	0.416	0.724	4.26644e-145	AC020656.1
4.54969e-145	-0.411532	0.986	0.997	1.16081e-140	RPS24
2.54382e-141	0.656998	0.995	0.998	6.4903e-137	ACTB
3.01706e-141	0.794977	0.595	0.41	7.69773e-137	IFI30
2.94258e-139	-0.365474	0.987	0.998	7.5077e-135	RPL32
1.32832e-137	-0.638693	0.745	0.909	3.38907e-133	DYNLL1
1.21643e-136	-0.33839	0.987	0.998	3.10359e-132	RPL28
2.46385e-133	-0.273769	0.935	0.985	6.28627e-129	RPL38
1.82759e-124	-0.343574	0.973	0.992	4.6629e-120	RPL35A
4.88059e-122	0.529713	0.978	0.998	1.24523e-117	CD74
1.5213e-120	-0.369972	0.988	0.996	3.88144e-116	RPL30
3.51903e-120	0.59362	0.316	0.104	8.97845e-116	NRARP
3.33467e-118	-0.383211	0.976	0.996	8.50807e-114	RPS8
6.24535e-118	-0.612946	0.891	0.977	1.59344e-113	ZFP36L2
3.33113e-117	0.594264	0.789	0.693	8.49905e-113	LYN
4.56724e-116	0.848939	0.614	0.474	1.16529e-111	SLC2A3
2.35772e-114	-0.413214	0.974	0.992	6.01549e-110	RPL24
4.07264e-114	0.780468	0.858	0.866	1.03909e-109	COTL1
5.29483e-112	0.531097	0.932	0.895	1.35092e-107	SPI1
3.83986e-108	-0.388677	0.986	0.995	9.79702e-104	RPS27A
9.91492e-108	0.500346	0.975	0.978	2.52969e-103	CFL1
7.79985e-107	0.532161	0.976	0.967	1.99005e-102	PFN1
6.17183e-106	0.568287	0.714	0.667	1.57468e-101	FOSL2
3.84414e-105	-0.675582	0.297	0.593	9.80793e-101	ANKRD28
4.91318e-105	-0.330772	0.98	0.996	1.25355e-100	RPL21
5.69032e-105	-0.646301	0.809	0.919	1.45183e-100	DBI
8.15463e-102	0.602017	0.835	0.714	2.08057e-97	VSIR
5.69653e-100	0.648216	0.716	0.623	1.45341e-95	LSP1
5.77195e-100	-0.464458	0.862	0.949	1.47266e-95	RPL36AL
9.64908e-100	0.47315	0.657	0.557	2.46187e-95	BID
3.48221e-99	0.478245	0.528	0.351	8.88452e-95	RASSF5
7.81563e-99	0.767668	0.605	0.539	1.99408e-94	SERPINA1
1.37103e-98	-1.35946	0.619	0.793	3.49805e-94	MT2A
7.4082e-97	0.345446	0.999	1	1.89013e-92	EEF1A1
1.0136e-94	0.430493	0.933	0.915	2.58611e-90	RBM3
1.6305e-94	0.485922	0.409	0.196	4.16006e-90	CDKN2D
9.18127e-94	0.435562	0.93	0.9	2.34251e-89	CIRBP
9.57188e-94	0.775366	0.596	0.398	2.44217e-89	APOD
5.76315e-93	0.751835	0.476	0.291	1.47041e-88	WARS
2.1342e-92	-0.546755	0.6	0.789	5.4452e-88	RPL36A
2.6742e-92	0.86102	0.955	0.873	6.82295e-88	HLA-DRB5
8.5679e-92	-0.488231	0.332	0.604	2.18601e-87	MT-ATP8
3.45649e-91	0.434611	0.562	0.421	8.81889e-87	FAM49A
1.16024e-89	0.605036	0.769	0.711	2.96024e-85	CORO1A
1.66116e-88	0.403565	0.963	0.976	4.23828e-84	RPL4
2.33952e-88	0.454911	0.809	0.797	5.96905e-84	TNFRSF1B
1.1189e-87	-0.70026	0.754	0.906	2.85475e-83	TNFAIP3
3.44948e-87	0.710594	0.253	0.225	8.80101e-83	CDKN1C
5.35904e-87	0.444266	0.341	0.201	1.3673e-82	ZNF703
6.41259e-87	-1.18555	0.178	0.434	1.63611e-82	CH25H
1.55928e-86	0.449479	0.712	0.595	3.97834e-82	PTPN6
3.67675e-86	-0.32097	0.046	0.26	9.38085e-82	IGLC2
5.00202e-86	-0.376514	0.972	0.993	1.27622e-81	RPL23A
5.47857e-86	0.462124	0.369	0.244	1.3978e-81	MYO1G
8.17185e-86	0.632255	0.876	0.859	2.08496e-81	CD83
5.59819e-84	0.482513	0.988	0.984	1.42832e-79	HLA-A
1.11488e-83	-0.483109	0.687	0.846	2.84451e-79	NDUFB2
2.41418e-83	0.437957	0.851	0.797	6.15954e-79	PTP4A2
2.67721e-83	-0.543621	0.924	0.981	6.83064e-79	KLF6
2.83233e-82	0.51433	0.445	0.324	7.2264e-78	PPIF
4.98577e-82	-0.319005	0.972	0.989	1.27207e-77	PFDN5
5.0637e-82	-0.368609	0.878	0.959	1.29195e-77	UQCRB
6.0865e-82	0.428637	0.829	0.753	1.55291e-77	RHOG
8.20956e-82	0.617818	0.68	0.546	2.09459e-77	LY6E
1.1053e-81	0.470126	0.72	0.645	2.82007e-77	STX11
1.11632e-81	0.468748	0.792	0.749	2.84819e-77	PRELID1
1.96738e-81	0.658806	0.203	0.057	5.01957e-77	HES4
2.24434e-80	-0.739449	0.3	0.553	5.7262e-76	FILIP1L
6.55131e-80	0.588395	0.418	0.373	1.6715e-75	SLC11A1
8.32887e-80	0.40182	0.888	0.84	2.12503e-75	CNBP
1.38905e-78	0.426521	0.857	0.808	3.54403e-74	PGK1
1.47752e-78	-0.281832	0.981	0.994	3.76976e-74	RPS19
4.73693e-77	0.448652	0.717	0.559	1.20858e-72	C20orf27
6.96303e-77	0.542742	0.751	0.717	1.77655e-72	CREM
1.80344e-76	-0.541151	0.477	0.717	4.6013e-72	C3AR1
7.37148e-76	-0.263592	0.969	0.992	1.88076e-71	RPL22
2.3767e-75	0.418325	0.937	0.929	6.06392e-71	ARHGDIB
2.89713e-75	0.535372	0.716	0.594	7.39173e-71	MIDN
2.89777e-75	0.563829	0.654	0.569	7.39337e-71	PIM3
3.12957e-75	0.44183	0.76	0.644	7.98479e-71	FMNL1
9.00836e-74	-1.52643	0.442	0.673	2.29839e-69	FABP4
1.77368e-73	0.465029	0.693	0.579	4.52537e-69	CSRNP1
2.99531e-73	0.320634	0.999	1	7.64222e-69	B2M
3.9174e-73	1.44565	0.515	0.4	9.99485e-69	G0S2
5.52334e-73	0.43191	0.623	0.472	1.40923e-68	2023-09-06
1.78865e-72	-0.277963	0.979	0.996	4.56357e-68	RPS16
2.01606e-72	-0.331724	0.987	0.998	5.14378e-68	RPS18
2.84877e-72	0.52607	0.364	0.22	7.26835e-68	ICAM3
5.29003e-72	0.386332	0.636	0.524	1.3497e-67	HCK
5.35633e-72	0.407806	0.904	0.873	1.36661e-67	FXYD5
2.18184e-71	-0.291583	0.984	0.994	5.56674e-67	TYROBP
2.96806e-71	0.371574	0.932	0.921	7.57271e-67	HNRNPA1
9.04164e-71	0.461499	0.878	0.824	2.30688e-66	METRNL
1.28742e-70	0.504275	0.744	0.651	3.28472e-66	NINJ1
1.87895e-70	0.42981	0.843	0.774	4.79395e-66	PSME1
2.11721e-70	-0.625157	0.827	0.902	5.40185e-66	ZFAND5
3.9547e-70	0.479334	0.826	0.908	1.009e-65	GPR183
1.45769e-69	-0.380945	0.823	0.929	3.71915e-65	COX7C
2.53494e-69	0.382357	0.812	0.684	6.46763e-65	FKBP8
3.67122e-69	0.532812	0.719	0.624	9.36676e-65	EZR
1.00834e-68	0.389396	0.881	0.837	2.57267e-64	TPI1
1.7016e-68	-0.42271	0.988	0.995	4.34147e-64	MT-ND2
3.59268e-68	0.460261	0.674	0.557	9.16637e-64	RHOC
2.18903e-67	-0.405507	0.608	0.799	5.58509e-63	UQCR10
9.44104e-67	-0.277019	0.973	0.994	2.40879e-62	RPS13
2.05559e-66	0.393587	0.856	0.772	5.24462e-62	TGFB1
4.73158e-66	0.36834	0.859	0.804	1.20721e-61	ATP5F1B
2.46952e-65	-0.979096	0.541	0.759	6.30073e-61	FABP5
2.55543e-65	0.371925	0.7	0.642	6.51993e-61	GNA13
8.01035e-65	0.426414	0.584	0.532	2.04376e-60	BHLHE40
2.80972e-64	0.36528	0.992	0.991	7.16872e-60	H3F3B
8.26408e-64	0.36032	0.381	0.247	2.1085e-59	C19orf38
8.78819e-64	0.320964	0.299	0.186	2.24222e-59	SNAPC1
1.51898e-63	0.373191	0.522	0.341	3.87553e-59	CCND3
3.35605e-63	0.471658	0.655	0.53	8.56263e-59	LIMD2
3.82037e-63	1.01404	0.285	0.127	9.7473e-59	APOBEC3A
1.57776e-62	0.357595	0.656	0.538	4.02549e-58	CCDC85B
4.6038e-62	-0.395234	0.538	0.715	1.17461e-57	MINOS1
5.64662e-62	0.418656	0.643	0.515	1.44068e-57	RAB20
6.57735e-62	0.280199	0.269	0.159	1.67815e-57	FAM110A
7.60031e-62	0.571974	0.902	0.866	1.93914e-57	TYMP
1.47888e-60	0.578236	0.688	0.588	3.77321e-56	PSME2
1.63418e-60	0.45295	0.802	0.734	4.16944e-56	LITAF
1.70843e-60	0.348423	0.719	0.619	4.35888e-56	PGAM1
2.08472e-60	0.590956	0.318	0.162	5.31895e-56	OSM
4.32889e-60	0.325326	0.444	0.329	1.10447e-55	ANKRD13D
5.50971e-60	0.263487	0.421	0.556	1.40575e-55	FCGR3A
1.88742e-59	0.364684	0.334	0.229	4.81557e-55	ADGRE2
3.38788e-59	0.428667	0.886	0.828	8.64384e-55	ENO1
6.53482e-59	-0.389391	0.74	0.872	1.66729e-54	OST4
2.05038e-58	0.4669	0.412	0.292	5.23134e-54	DUSP5
2.16612e-58	0.414222	0.695	0.602	5.52663e-54	HIF1A
2.18851e-58	-0.715996	0.608	0.768	5.58377e-54	PLIN2
3.1707e-58	0.274486	0.356	0.235	8.08972e-54	MICAL1
4.1533e-58	0.386104	0.927	0.907	1.05967e-53	RNASET2
1.75908e-57	0.371282	0.809	0.74	4.48812e-53	EIF4A1
1.80923e-57	0.371242	0.699	0.578	4.61606e-53	GRK2
4.46246e-57	0.348782	0.673	0.537	1.13855e-52	ARF5
2.46692e-56	-0.574687	0.285	0.491	6.29411e-52	SAP30
2.70631e-56	-0.468324	0.618	0.781	6.90489e-52	SNX6
2.90758e-56	0.300809	0.392	0.253	7.4184e-52	UNC119
3.37751e-56	0.437383	0.966	0.965	8.61739e-52	GAPDH
4.52417e-56	-0.520834	0.545	0.725	1.1543e-51	MIS18BP1
6.35528e-56	0.327369	0.622	0.524	1.62149e-51	TCIRG1
6.95134e-56	0.446312	0.861	0.796	1.77357e-51	CD37
2.37886e-55	0.308863	0.386	0.235	6.06942e-51	SLC9A3R1
3.97282e-55	0.313007	0.991	0.995	1.01363e-50	HLA-B
1.21918e-54	-0.759183	0.479	0.693	3.11062e-50	CCL4
2.0271e-54	-0.389507	0.412	0.641	5.17194e-50	IGKC
5.2566e-54	0.500103	0.642	0.606	1.34117e-49	BASP1
1.97664e-53	0.323975	0.978	0.998	5.0432e-49	HLA-DRA
2.62729e-53	-0.543435	0.766	0.903	6.70326e-49	JUN
4.69418e-53	0.384819	0.646	0.49	1.19767e-48	IGFBP7
6.03958e-53	-0.545737	0.892	0.944	1.54094e-48	LGALS1
7.09742e-53	0.422975	0.683	0.602	1.81084e-48	H1FX
1.97487e-52	-0.333	0.806	0.91	5.03867e-48	COX6B1
2.64426e-52	0.324472	0.518	0.375	6.74656e-48	RARA
5.27425e-52	0.344004	0.958	0.958	1.34567e-47	SLC25A6
5.88298e-52	0.493966	0.453	0.374	1.50098e-47	FPR1
2.44948e-51	0.351218	0.969	0.968	6.24961e-47	LAPTM5
3.58758e-51	0.371502	0.371	0.258	9.15336e-47	CCND2
3.87316e-51	-0.382221	0.572	0.747	9.88198e-47	HNMT
3.94357e-51	-0.397527	0.542	0.716	1.00616e-46	LY96
8.1438e-51	0.340556	0.984	0.988	2.07781e-46	UBC
1.25259e-50	0.276729	0.408	0.257	3.19585e-46	PSMB10
1.79474e-50	0.338514	0.421	0.264	4.5791e-46	ARID3A
2.40743e-50	0.407676	0.309	0.167	6.14231e-46	MARCKSL1
9.54006e-50	0.397719	0.78	0.725	2.43405e-45	SELENOK
1.31496e-49	0.294037	0.434	0.302	3.35498e-45	MBOAT7
2.80142e-49	-0.313361	0.645	0.826	7.14754e-45	CD163
2.88023e-49	-0.342563	0.619	0.785	7.34861e-45	NDUFB4
4.08509e-49	-0.405479	0.108	0.279	1.04227e-44	MT1E
1.5477e-48	-0.369961	0.083	0.248	3.9488e-44	KCNMA1
2.00275e-48	-0.318205	0.14	0.32	5.10981e-44	PALLD
2.86417e-48	-0.377396	0.628	0.778	7.30766e-44	RPS27L
4.41154e-48	0.350276	0.628	0.533	1.12556e-43	SLC43A2
6.82239e-48	-0.349197	0.674	0.809	1.74066e-43	TBCA
8.73388e-48	0.357311	0.564	0.488	2.22836e-43	FGR
8.76346e-48	0.399	0.582	0.501	2.23591e-43	STXBP2
1.04659e-47	0.320406	0.687	0.618	2.67027e-43	MYO1F
1.07138e-47	0.356331	0.611	0.461	2.73351e-43	MAP2K3
1.38109e-47	0.353327	0.591	0.494	3.52372e-43	CASP1
1.5509e-47	0.354217	0.366	0.242	3.95698e-43	EHD1
4.24294e-47	0.276137	0.538	0.411	1.08254e-42	SHKBP1
4.31293e-47	0.333183	0.869	0.843	1.1004e-42	CXCL16
7.01142e-47	-0.345349	0.766	0.883	1.78889e-42	COMMD6
7.4395e-47	0.478737	0.62	0.555	1.89811e-42	NR4A3
8.80331e-47	0.394665	0.65	0.569	2.24608e-42	ITGAX
1.42327e-46	0.283467	0.322	0.204	3.63133e-42	LPCAT1
1.99707e-46	-0.318529	0.746	0.882	5.09534e-42	ELOB
2.01446e-46	-0.349885	0.972	0.983	5.13968e-42	S100A11
5.83144e-46	-0.320664	0.797	0.892	1.48783e-41	COX5B
8.79737e-46	-0.345861	0.576	0.738	2.24456e-41	ATP5IF1
1.57782e-45	0.303307	0.843	0.784	4.02564e-41	RAB7A
2.00048e-45	-0.325926	0.381	0.562	5.10403e-41	TXNDC17
2.59195e-45	-0.534042	0.605	0.776	6.61309e-41	RGS1
3.11457e-45	-0.295657	0.817	0.921	7.9465e-41	TOMM7
9.90031e-45	-0.321218	0.564	0.731	2.52597e-40	NDUFA11
1.53813e-44	0.343919	0.556	0.415	3.92438e-40	SH3BP2
1.79474e-44	-0.285632	0.705	0.859	4.5791e-40	MAFB
2.6138e-44	-0.324001	0.796	0.886	6.66885e-40	UQCRH
5.02104e-44	0.400493	0.318	0.192	1.28107e-39	LILRA5
2.15499e-43	0.252118	0.985	0.995	5.49823e-39	RPL8
2.24027e-43	0.570386	0.728	0.693	5.71582e-39	DUSP2
4.13728e-43	0.285833	0.489	0.366	1.05558e-38	GNA15
4.68619e-43	0.310288	0.575	0.619	1.19563e-38	CRIP1
4.92508e-43	-0.305155	0.669	0.823	1.25658e-38	UQCR11
7.24045e-43	-0.287033	0.869	0.939	1.84733e-38	ATP5MG
7.47898e-43	-0.377208	0.614	0.755	1.90819e-38	NUP214
7.52415e-43	0.507982	0.708	0.64	1.91971e-38	ARL4C
1.16031e-42	0.338615	0.948	0.942	2.96042e-38	PTPRC
1.19263e-42	0.377501	0.88	0.914	3.04289e-38	NR4A2
1.20043e-42	-0.334518	0.808	0.915	3.06279e-38	MT-ND4L
1.20049e-42	-0.410266	0.622	0.753	3.06294e-38	FKBP5
1.36157e-42	0.414806	0.641	0.543	3.47391e-38	OTUD1
1.91886e-42	-0.339541	0.931	0.961	4.89579e-38	CALM1
2.11621e-42	0.259909	0.487	0.398	5.39929e-38	TMEM109
2.62512e-42	0.291313	0.858	0.831	6.69772e-38	EIF3L
3.14913e-42	0.277667	0.464	0.356	8.0347e-38	MALT1
4.5131e-42	-0.303971	0.467	0.62	1.15147e-37	MRPL51
4.73201e-42	0.277072	0.313	0.212	1.20732e-37	ATG2A
6.7716e-42	0.447747	0.945	0.935	1.72771e-37	TUBA1B
9.43204e-42	-0.333263	0.568	0.756	2.40649e-37	CXCL3
1.03897e-41	-0.3345	0.826	0.91	2.65083e-37	SAMHD1
1.75309e-41	-0.584452	0.389	0.593	4.47284e-37	CCL4L2
1.92598e-41	0.299304	0.515	0.364	4.91394e-37	IQSEC1
2.19159e-41	0.309847	0.647	0.575	5.59163e-37	HLA-F
2.5733e-41	-0.308092	0.516	0.691	6.56553e-37	COPS9
2.63413e-41	0.258465	0.47	0.353	6.72073e-37	CARD19
2.95102e-41	0.300631	0.827	0.78	7.52924e-37	ARHGDIA
3.33618e-41	-0.378409	0.188	0.372	8.51193e-37	SLC1A3
3.68282e-41	0.254135	0.831	0.873	9.39635e-37	CD99
3.92794e-41	0.343313	0.694	0.659	1.00217e-36	LILRB2
4.45446e-41	0.326055	0.378	0.258	1.13651e-36	IRF7
6.17485e-41	-0.327429	0.468	0.654	1.57545e-36	STMN1
6.6811e-41	0.332073	0.984	0.984	1.70462e-36	HLA-E
1.60263e-40	-0.272838	0.164	0.339	4.08895e-36	PLA2G2A
2.62778e-40	0.428982	0.988	0.997	6.70452e-36	CST3
1.07975e-39	0.274839	0.434	0.3	2.75488e-35	IL16
1.34431e-39	0.299712	0.583	0.46	3.42988e-35	ETV6
3.57643e-39	0.302059	0.315	0.188	9.1249e-35	PLD4
4.0282e-39	-0.367467	0.205	0.368	1.02775e-34	MT1X
4.03546e-39	-0.399195	0.496	0.675	1.02961e-34	KLF9
4.7449e-39	-0.303409	0.533	0.696	1.21061e-34	NDUFA2
5.06664e-39	0.276641	0.441	0.34	1.2927e-34	IL6R
9.11577e-39	0.317264	0.499	0.456	2.3258e-34	CSF3R
9.81333e-39	-0.292089	0.607	0.741	2.50377e-34	C19orf53
1.07095e-38	0.335742	0.833	0.785	2.73242e-34	PKM
1.23273e-38	-0.375547	0.789	0.889	3.14517e-34	HCST
1.66636e-38	0.267317	0.608	0.513	4.25155e-34	PKN1
2.57247e-38	-0.330252	0.321	0.5	6.56341e-34	RDX
3.0756e-38	0.585708	0.662	0.568	7.84709e-34	BCL2A1
3.19534e-38	0.319183	0.434	0.33	8.15259e-34	ATF5
3.20383e-38	0.275552	0.55	0.426	8.17425e-34	NAPA
3.46017e-38	0.259997	0.93	0.962	8.82828e-34	HLA-DMA
8.49673e-38	-0.272863	0.901	0.948	2.16786e-33	VAMP8
1.32627e-37	-0.32909	0.697	0.815	3.38386e-33	MGST3
1.37252e-37	0.268378	0.232	0.145	3.50185e-33	SPATA13
1.88507e-37	0.306967	0.895	0.876	4.80958e-33	SLC25A5
2.10653e-37	0.32729	0.724	0.655	5.37461e-33	VASP
3.05747e-37	0.396852	0.786	0.764	7.80084e-33	TUBA1A
6.21786e-37	0.304833	0.974	0.992	1.58642e-32	SRGN
9.78582e-37	0.283342	0.806	0.745	2.49675e-32	SNRPB
1.1886e-36	0.376201	0.703	0.651	3.0326e-32	CD55
1.31069e-36	-0.423984	0.201	0.378	3.3441e-32	MMP19
3.1944e-36	-0.287541	0.668	0.797	8.1502e-32	NDUFS5
4.04879e-36	-0.423865	0.443	0.609	1.03301e-31	ARRDC3
4.93998e-36	-0.29202	0.74	0.855	1.26039e-31	UBL5
6.48824e-36	-0.399519	0.529	0.707	1.65541e-31	CPM
1.019e-35	0.251342	0.522	0.43	2.59986e-31	STK10
1.19741e-35	0.283349	0.438	0.331	3.05507e-31	TENT4B
1.78503e-35	0.296466	0.86	0.814	4.55434e-31	HNRNPDL
2.58891e-35	-0.330314	0.468	0.645	6.60535e-31	RAB13
5.23785e-35	-0.310984	0.455	0.638	1.33639e-30	CD84
7.73102e-35	0.271082	0.631	0.548	1.97249e-30	RGS19
8.73317e-35	0.288805	0.489	0.418	2.22818e-30	GBP2
1.35786e-34	0.365587	0.694	0.597	3.46445e-30	IER5
1.60951e-34	0.272429	0.825	0.781	4.10651e-30	DRAP1
3.16755e-34	-0.36014	0.829	0.902	8.08168e-30	BLVRB
3.74608e-34	0.31724	0.817	0.78	9.55774e-30	PTPRE
3.81735e-34	0.633937	0.502	0.396	9.73958e-30	HLA-DQA2
4.27478e-34	0.263185	0.155	0.064	1.09067e-29	SIGLEC10
5.33259e-34	-0.331647	0.967	0.99	1.36056e-29	S100A6
7.60368e-34	-0.276211	0.43	0.586	1.94e-29	NDUFB3
1.61471e-33	0.251435	0.677	0.598	4.11977e-29	BSG
2.66203e-33	-0.279831	0.59	0.718	6.79191e-29	NDUFC2
2.8891e-33	0.295415	0.751	0.662	7.37125e-29	EIF5A
3.06149e-33	0.283817	0.48	0.364	7.81108e-29	PRKCB
4.58962e-33	-0.291287	0.631	0.771	1.171e-28	ATP5MD
5.38844e-33	-0.256952	0.133	0.265	1.37481e-28	PKP2
5.67149e-33	-0.271902	0.428	0.581	1.44702e-28	MRPL57
6.96358e-33	-0.387895	0.471	0.651	1.77669e-28	DAB2
8.59285e-33	0.259866	0.768	0.684	2.19238e-28	XRCC6
1.07754e-32	-0.556621	0.536	0.672	2.74924e-28	CD36
1.13167e-32	0.494355	0.927	0.928	2.88733e-28	GSN
1.24824e-32	0.292009	0.987	0.991	3.18477e-28	ACTG1
2.88157e-32	0.272526	0.939	0.941	7.35204e-28	EMP3
3.34818e-32	-0.398123	0.484	0.662	8.54254e-28	C1QB
4.08766e-32	-0.264813	0.443	0.609	1.04293e-27	ATOX1
7.50574e-32	0.256657	0.493	0.362	1.91501e-27	TRABD
8.33939e-32	-0.626399	0.176	0.331	2.12771e-27	FN1
1.21835e-31	-0.292365	0.384	0.543	3.1085e-27	EVI2A
1.3205e-31	0.27301	0.642	0.544	3.36912e-27	SLC3A2
2.28583e-31	0.295373	0.624	0.545	5.83207e-27	RAC2
2.32113e-31	0.368677	0.973	0.991	5.92214e-27	HLA-DRB1
2.90578e-31	0.393223	0.177	0.099	7.4138e-27	PLAC8
3.10748e-31	0.287746	0.799	0.776	7.92843e-27	LDHA
4.32186e-31	-0.256178	0.991	0.999	1.10268e-26	VIM
4.35605e-31	-0.270391	0.577	0.692	1.1114e-26	LAMTOR2
4.44783e-31	-0.277409	0.546	0.67	1.13482e-26	EIF2S2
4.60149e-31	-1.02168	0.192	0.344	1.17403e-26	APOC1
5.82116e-31	0.261084	0.485	0.351	1.48521e-26	SNN
6.84361e-31	0.25434	0.908	0.885	1.74608e-26	CAPZB
8.92244e-31	-0.268355	0.659	0.781	2.27647e-26	BLOC1S1
9.96929e-31	0.2546	0.888	0.861	2.54357e-26	EIF3F
1.5071e-30	0.270582	0.778	0.73	3.84522e-26	NCF2
1.65973e-30	-0.25544	0.447	0.57	4.23463e-26	SNRPE
1.90719e-30	0.252811	0.973	0.977	4.86601e-26	RPSA
2.11259e-30	0.333157	0.383	0.306	5.39007e-26	COL6A2
2.43859e-30	0.252048	0.8	0.754	6.22181e-26	GSTK1
3.58752e-30	-0.278762	0.358	0.494	9.1532e-26	ADAM17
4.58558e-30	0.25434	0.301	0.174	1.16996e-25	RUNX3
8.10975e-30	0.258124	0.641	0.562	2.06912e-25	2023-09-09
9.88882e-30	-0.384738	0.952	0.987	2.52303e-25	S100A10
1.81341e-29	-0.260869	0.805	0.916	4.62673e-25	LMNA
2.38734e-29	0.255283	0.746	0.686	6.09105e-25	CD86
3.54916e-29	-0.365011	0.829	0.908	9.05531e-25	TXNIP
3.69857e-29	0.377203	0.358	0.251	9.43653e-25	CD300E
7.80019e-29	0.423525	0.135	0.064	1.99014e-24	CCR7
8.65592e-29	-0.261535	0.703	0.813	2.20847e-24	MZT2B
1.00757e-28	0.253512	0.845	0.83	2.57072e-24	CMTM6
1.14663e-28	0.254173	0.832	0.787	2.92552e-24	SRSF2
1.40939e-28	0.420222	0.639	0.553	3.59591e-24	CFP
1.91377e-28	0.289226	0.346	0.243	4.8828e-24	GPAT3
1.97532e-28	-0.436706	0.246	0.395	5.03982e-24	C5AR2
3.49466e-28	-0.257328	0.467	0.616	8.91628e-24	DDT
3.68852e-28	-0.274822	0.797	0.864	9.4109e-24	CLTA
3.88726e-28	0.26015	0.935	0.914	9.91796e-24	RNF130
4.51477e-28	0.286461	0.835	0.803	1.1519e-23	SQSTM1
7.85123e-28	-0.307793	0.478	0.612	2.00316e-23	IL18
8.38462e-28	-0.258381	0.529	0.667	2.13925e-23	C8orf59
9.3481e-28	-0.256409	0.616	0.745	2.38507e-23	SEM1
1.28219e-27	0.457251	0.27	0.192	3.27138e-23	SDS
1.45951e-27	0.25208	0.837	0.799	3.7238e-23	GPSM3
1.48705e-27	0.256204	0.499	0.376	3.79406e-23	MEF2D
2.0881e-27	-0.341924	0.411	0.557	5.32759e-23	ELL2
3.43461e-27	0.251744	0.339	0.241	8.76306e-23	ZC3H12A
4.30459e-27	-0.251654	0.424	0.57	1.09827e-22	COX14
1.08366e-26	0.291592	0.62	0.558	2.76484e-22	NABP1
1.10126e-26	0.316856	0.912	0.944	2.80974e-22	NAMPT
1.1515e-26	0.345558	0.986	0.99	2.93794e-22	SAT1
1.21736e-26	-0.274125	0.622	0.771	3.10598e-22	MRC1
2.05683e-26	0.264536	0.635	0.517	5.24779e-22	KIAA0930
6.63962e-26	0.329871	0.978	0.985	1.69403e-21	JUNB
1.18993e-25	-0.277563	0.576	0.687	3.03598e-21	DDX24
1.52716e-25	0.344315	0.676	0.628	3.89641e-21	CD48
2.32727e-25	0.259228	0.709	0.661	5.93781e-21	TUBB4B
3.92404e-25	-0.28802	0.93	0.965	1.00118e-20	AHNAK
3.98724e-25	-0.271356	0.8	0.871	1.0173e-20	CCDC88A
4.07334e-25	-0.260925	0.695	0.808	1.03927e-20	TXN
4.7501e-25	-0.269581	0.797	0.869	1.21194e-20	ZFAS1
6.38317e-25	-0.269466	0.76	0.854	1.6286e-20	PABPC4
1.37972e-24	-0.399644	0.652	0.757	3.52023e-20	NLRP3
1.48144e-24	0.291454	0.826	0.864	3.77974e-20	SOD2
1.78233e-24	-0.337233	0.708	0.788	4.54743e-20	IQGAP2
2.44347e-24	0.309402	0.715	0.742	6.23427e-20	ZNF331
3.40019e-24	-0.253826	0.28	0.429	8.67525e-20	CLEC4E
4.79778e-24	0.264142	0.531	0.441	1.22411e-19	MFSD12
5.09522e-24	0.298259	0.396	0.276	1.3e-19	TWISTNB
5.85186e-24	0.358745	0.644	0.586	1.49304e-19	HMOX1
6.54211e-24	-0.262375	0.51	0.654	1.66915e-19	AHR
6.62202e-24	0.264019	0.289	0.219	1.68954e-19	IL4I1
7.68091e-24	0.369728	0.838	0.826	1.95971e-19	LST1
7.70887e-24	-0.320081	0.644	0.766	1.96684e-19	MSR1
2.83506e-23	-0.25415	0.804	0.861	7.23338e-19	VAPA
2.98322e-23	0.322869	0.559	0.469	7.61139e-19	CXCL14
3.0246e-23	-0.686815	0.062	0.154	7.71697e-19	CCL18
3.6015e-23	0.274135	0.476	0.41	9.18886e-19	TAGAP
5.15702e-23	0.434005	0.443	0.375	1.31576e-18	ISG15
1.0391e-22	-0.363264	0.792	0.868	2.65115e-18	KLF2
3.55772e-22	-0.260115	0.547	0.684	9.07716e-18	ARHGAP18
3.64267e-22	0.299461	0.901	0.896	9.29392e-18	TIMP1
7.58478e-22	-0.315178	0.429	0.567	1.93518e-17	PELI1
8.71442e-22	0.305733	0.93	0.951	2.2234e-17	HLA-DQB1
1.03832e-21	0.253991	0.638	0.607	2.64917e-17	LAP3
1.22265e-21	0.266726	0.506	0.474	3.11947e-17	IRF1
1.92663e-21	-0.474827	0.266	0.377	4.91561e-17	TSC22D1
2.26378e-21	-0.256915	0.338	0.469	5.7758e-17	GOLIM4
2.71423e-21	-0.297076	0.642	0.725	6.92508e-17	CCNH
3.45403e-21	-0.291693	0.546	0.686	8.81261e-17	CCL3
3.83118e-21	-0.265417	0.407	0.552	9.77488e-17	CD9
4.4381e-21	-0.284523	0.323	0.467	1.13234e-16	GPR34
6.57986e-21	0.285644	0.628	0.556	1.67879e-16	PFKFB3
1.05632e-20	-0.295332	0.346	0.485	2.6951e-16	WWP1
1.08898e-20	-0.32056	0.855	0.919	2.77843e-16	ZFP36L1
1.693e-20	0.432044	0.464	0.556	4.31952e-16	S100A9
2.63056e-20	0.270993	0.974	0.983	6.71162e-16	ZFP36
2.7434e-20	-0.418183	0.458	0.596	6.9995e-16	GPNMB
3.8168e-20	-0.257802	0.364	0.469	9.73819e-16	ACSL3
4.24585e-20	0.463521	0.269	0.182	1.08329e-15	C15orf48
5.19089e-20	-0.403914	0.501	0.63	1.3244e-15	MAF
7.20761e-20	-0.429204	0.348	0.486	1.83895e-15	SLC40A1
7.88544e-20	0.455411	0.448	0.328	2.01189e-15	PTGS2
3.15978e-19	-0.284667	0.234	0.356	8.06187e-15	ARID5B
3.90164e-19	-0.264975	0.615	0.722	9.95465e-15	CKLF
6.45735e-19	-0.314561	0.336	0.462	1.64753e-14	PHLDA1
9.98612e-19	-0.483574	0.536	0.615	2.54786e-14	CD52
2.30976e-18	0.254824	0.89	0.901	5.89313e-14	PPP1R15A
9.62633e-18	0.266495	0.733	0.686	2.45606e-13	FLNA
1.02247e-17	-0.25586	0.355	0.45	2.60872e-13	CRYBG1
1.47986e-17	-0.325608	0.444	0.568	3.77571e-13	ACP5
3.92177e-17	0.294486	0.615	0.57	1.0006e-12	ICAM1
4.4526e-17	-0.27714	0.547	0.659	1.13604e-12	ADAP2
4.64522e-17	0.711333	0.306	0.268	1.18518e-12	FCER1A
5.2812e-17	-0.353129	0.573	0.65	1.34745e-12	LIPA
7.65975e-17	-0.28962	0.836	0.89	1.95431e-12	MS4A7
1.36935e-15	0.25249	0.557	0.521	3.49377e-11	GAS6
1.67965e-15	0.259734	0.984	0.991	4.28546e-11	NEAT1
2.07869e-15	0.253011	0.703	0.652	5.30357e-11	YPEL5
7.48318e-15	-0.259144	0.961	0.972	1.90926e-10	CTSZ
1.12754e-14	-0.311467	0.914	0.945	2.87681e-10	LGALS3
1.29467e-14	0.406015	0.392	0.335	3.30321e-10	IL1R2
1.84009e-14	0.555131	0.335	0.293	4.6948e-10	CD1C
8.32995e-14	0.313149	0.274	0.239	2.1253e-09	GBP1
1.59686e-13	-0.355708	0.196	0.262	4.07424e-09	RETN
3.57117e-13	-0.717058	0.371	0.45	9.11147e-09	APOE
5.94904e-13	0.285826	0.638	0.596	1.51784e-08	INSIG1
2.17842e-12	-0.26417	0.267	0.373	5.55803e-08	IL10
2.23304e-12	-0.340949	0.082	0.155	5.69737e-08	CCL5
3.16258e-12	-0.267287	0.307	0.401	8.06899e-08	LYVE1
5.38822e-12	-0.264942	0.116	0.194	1.37475e-07	IL7R
5.4478e-12	0.271614	0.171	0.128	1.38995e-07	ENHO
1.06839e-11	0.271943	0.366	0.311	2.7259e-07	P2RY14
1.26797e-11	-0.259243	0.102	0.177	3.23509e-07	IL32
2.87884e-11	0.295575	0.872	0.845	7.34508e-07	RGS2
3.03411e-11	0.298632	0.362	0.413	7.74124e-07	EREG
6.07967e-11	0.334959	0.817	0.85	1.55117e-06	CXCL8
1.06676e-10	-0.27328	0.08	0.146	2.72172e-06	CXCL1
6.50127e-10	0.273262	0.401	0.318	1.65873e-05	IL1RN
7.20207e-09	-0.298217	0.119	0.187	0.000183753	LPL
7.31878e-09	0.77353	0.22	0.215	0.000186731	S100A8
9.50052e-09	0.265248	0.376	0.35	0.000242396	THBD
9.19007e-08	-0.277929	1	1	0.00234475	FTL
1.26745e-07	-0.443789	0.504	0.571	0.00323376	AREG
0.000146921	-0.289637	0.214	0.268	1	CCL2

## Sheet: NK_CASE_vs_NK_CTRL_DEGs
p_val	avg_log2FC	pct.1	pct.2	p_val_adj	gene
0	-0.860396	0.988	1	0	RPL41
0	-0.647672	0.965	1	0	MT-ND3
1.35287943778099e-313	-0.829276	0.94	0.996	0	RPLP2
9.4697e-299	-0.77324	0.936	0.996	2.4161e-294	RPL27A
9.62076e-294	-0.69281	0.967	0.996	2.45464e-289	RPS15A
6.75572e-289	0.814786	0.999	0.995	1.72366e-284	HLA-A
3.06088e-284	-0.763158	0.952	0.997	7.80953e-280	RPL34
1.00378e-260	-0.748257	0.953	0.993	2.56105e-256	RPL26
3.0729e-253	-0.558256	0.987	0.997	7.8402e-249	RPL30
1.05039e-246	-0.300654	0.994	0.999	2.67997e-242	RPS27
1.1762e-242	-0.411113	0.992	0.999	3.00095e-238	RPL28
2.19249e-241	-0.596911	0.979	0.998	5.59391e-237	RPS24
4.3961e-241	-0.691185	0.972	0.997	1.12162e-236	RPS23
1.4188e-239	-0.634301	0.983	0.998	3.61993e-235	RPS19
2.20632e-232	-1.12294	0.741	0.955	5.62919e-228	RPS21
2.75956e-228	-0.573736	0.967	0.996	7.04073e-224	RPS15
2.07272e-221	-0.622943	0.986	0.999	5.28835e-217	RPS12
2.47898e-218	-0.320177	0.886	0.992	6.32487e-214	RPL37A
2.04284e-216	-0.317339	0.941	0.994	5.2121e-212	RPL37
1.52436e-213	-0.773907	0.915	0.992	3.88924e-209	RPL39
4.01422e-210	-0.517367	0.989	0.998	1.02419e-205	RPS27A
1.94291e-209	-0.48866	0.916	0.995	4.95715e-205	RPS28
2.89099e-209	0.728632	0.999	0.996	7.37608e-205	HLA-C
7.56747e-209	-0.585361	0.955	0.996	1.93077e-204	FAU
2.49156e-205	-0.571014	0.983	0.998	6.35696e-201	RPL32
1.44354e-203	-0.525394	0.993	0.999	3.68305e-199	RPS14
2.21197e-201	-0.623345	0.995	1	5.64361e-197	RPLP1
1.4684e-198	-0.528194	0.985	0.996	3.74647e-194	RPL23A
7.54602e-187	-0.676283	0.883	0.984	1.92529e-182	RPL35
2.89604e-183	-0.959866	0.734	0.901	7.38895e-179	RPS10
5.83991e-178	-0.584459	0.911	0.992	1.49e-173	RPL35A
2.11827e-175	-0.716849	0.983	0.998	5.40455e-171	TMSB10
1.78079e-158	-0.573103	0.932	0.989	4.5435e-154	RPS25
2.55317e-157	-0.624933	0.932	0.988	6.51416e-153	RPS11
2.63341e-150	0.542463	0.999	0.997	6.71888e-146	EIF1
2.01929e-149	-0.57327	0.943	0.989	5.15201e-145	UBA52
1.14856e-137	-0.851308	0.681	0.9	2.93044e-133	RPL23
2.37326e-136	1.10647	0.725	0.444	6.05515e-132	IER5
8.49584e-130	-0.698492	0.819	0.962	2.16763e-125	ATP5F1E
3.57807e-126	-0.443645	0.99	0.998	9.12909e-122	RPL21
1.72215e-124	0.580233	0.995	0.977	4.3939e-120	HLA-E
4.78957e-123	-0.436694	0.994	0.999	1.22201e-118	RPS18
1.73341e-119	-0.471977	0.85	0.978	4.42263e-115	RPL36
7.19335e-119	0.99308	0.854	0.656	1.83531e-114	NR4A2
1.21043e-115	0.589745	0.997	0.981	3.08829e-111	H3F3B
2.78168e-115	-0.571911	0.882	0.973	7.09717e-111	RPS20
8.01553e-113	0.90906	0.662	0.438	2.04508e-108	SQSTM1
1.43029e-110	-0.470136	0.979	0.993	3.64923e-106	RPS8
3.76155e-110	0.596714	0.988	0.968	9.59722e-106	CFL1
3.83111e-110	-0.612572	0.917	0.981	9.7747e-106	ZFP36L2
4.13694e-107	0.391657	1	1	1.0555e-102	B2M
4.45363e-103	-0.652863	0.855	0.964	1.1363e-98	HCST
1.57057e-98	-0.632829	0.896	0.956	4.00715e-94	IFITM2
2.44628e-95	-0.50667	0.801	0.958	6.24145e-91	RPL38
4.55933e-95	0.510242	0.987	0.962	1.16327e-90	UBC
3.74954e-93	-0.673806	0.71	0.919	9.56657e-89	TSC22D3
2.64823e-90	-0.45163	0.955	0.988	6.75669e-86	RPS13
6.8292e-90	-0.498104	0.896	0.971	1.7424e-85	RPL27
5.83216e-89	-0.6249	0.952	0.973	1.48802e-84	S100A4
1.34887e-87	-0.84941	0.755	0.904	3.44151e-83	TXNIP
7.98523e-86	0.877495	0.457	0.19	2.03735e-81	ZC3H12A
1.57602e-85	0.637214	0.873	0.714	4.02105e-81	RBM3
1.75542e-84	-0.805619	0.514	0.739	4.47877e-80	S100A11
5.0241e-84	0.669324	0.846	0.72	1.28185e-79	LITAF
1.10301e-83	-0.515338	0.993	0.997	2.81421e-79	MT-ND2
1.69742e-83	0.877139	0.73	0.577	4.3308e-79	CREM
4.90868e-83	0.816309	0.682	0.444	1.2524e-78	BHLHE40
5.07063e-82	-0.795439	0.586	0.757	1.29372e-77	MTRNR2L12
5.41171e-81	0.580168	0.91	0.782	1.38074e-76	CIRBP
8.06791e-81	-0.701185	0.537	0.774	2.05845e-76	COMMD6
1.93735e-80	0.647837	0.956	0.899	4.94295e-76	IER2
1.33456e-79	-0.363804	0.974	0.99	3.40499e-75	RPS16
3.46799e-79	-0.946612	0.396	0.65	8.84822e-75	CEBPD
1.01467e-78	0.622262	0.968	0.9	2.58883e-74	CTSW
1.35153e-78	-0.549722	0.702	0.907	3.44829e-74	RPL31
2.10161e-77	-0.40607	0.958	0.989	5.36204e-73	RPL24
3.64188e-76	-1.17787	0.621	0.738	9.29189e-72	AREG
1.31306e-74	0.917228	0.735	0.571	3.35014e-70	GADD45B
2.40171e-74	-0.628365	0.631	0.843	6.12772e-70	TOMM7
2.10187e-73	-0.6266	0.862	0.932	5.36272e-69	S100A6
6.26592e-73	0.691867	0.925	0.887	1.59869e-68	DUSP2
2.31239e-72	-0.64996	0.521	0.764	5.89982e-68	OST4
2.66837e-72	-0.658755	0.494	0.724	6.80809e-68	UBL5
2.83856e-72	0.70916	0.723	0.543	7.2423e-68	HSPA5
2.15643e-70	0.63356	0.828	0.647	5.5019e-66	SRSF2
5.52668e-69	0.691947	0.649	0.432	1.41008e-64	RBM38
1.9214e-67	-0.482515	0.861	0.955	4.90227e-63	SERF2
2.4247e-66	-0.955359	0.425	0.592	6.18638e-62	CD52
1.0695e-64	0.871877	0.443	0.257	2.72872e-60	PIM3
1.49538e-64	0.505682	0.944	0.897	3.8153e-60	ARHGDIB
1.2018e-63	0.589515	0.951	0.88	3.06628e-59	ARL4C
2.88043e-62	-0.267222	0.992	0.997	7.34913e-58	RPL13A
5.82252e-62	-0.270986	0.995	0.997	1.48556e-57	RPL11
6.96866e-62	0.504136	0.933	0.852	1.77798e-57	ITGB2
2.46811e-61	0.600258	0.873	0.774	6.29714e-57	CD247
5.76328e-61	-0.604258	0.524	0.727	1.47044e-56	NDUFB2
1.42638e-60	-0.446399	0.9	0.968	3.63926e-56	RPL22
1.70659e-60	-0.283256	1	0.999	4.3542e-56	MT-CO1
1.98164e-60	-0.532115	0.652	0.842	5.05595e-56	ATP5MG
6.85166e-60	0.557563	0.885	0.762	1.74813e-55	SRSF7
7.63459e-60	1.3003	0.416	0.201	1.94789e-55	IFNG
1.15353e-59	0.548349	0.916	0.831	2.94312e-55	CD7
4.08678e-58	0.684409	0.533	0.292	1.0427e-53	APOD
4.09968e-58	0.462868	0.986	0.968	1.04599e-53	PFN1
5.11588e-58	0.580121	0.77	0.604	1.30527e-53	PDIA3
1.52667e-57	0.508385	0.98	0.925	3.89514e-53	CST7
1.59425e-56	0.752557	0.723	0.539	4.06757e-52	ZNF331
1.7985e-56	-0.561345	0.529	0.722	4.58869e-52	ELOB
5.21809e-56	0.563557	0.994	0.987	1.33134e-51	FTH1
1.39478e-55	-0.542447	0.574	0.786	3.55864e-51	COX7C
2.14364e-55	0.582888	0.871	0.778	5.46928e-51	METRNL
9.58438e-55	0.495136	0.89	0.796	2.44536e-50	AES
3.29027e-54	0.469757	0.995	0.982	8.39481e-50	ACTG1
7.7179e-54	0.367899	0.985	0.954	1.96914e-49	RACK1
1.31045e-53	-0.530261	0.58	0.778	3.34349e-49	COX6C
3.93311e-53	0.685808	0.88	0.769	1.00349e-48	NFKBIA
3.45472e-52	-0.601714	0.323	0.521	8.81437e-48	ATP5MD
5.15452e-52	0.450242	0.961	0.937	1.31512e-47	GAPDH
6.29579e-52	0.658412	0.631	0.449	1.60631e-47	IGFBP7
1.2602e-51	-0.546956	0.486	0.686	3.21529e-47	COX7A2
4.54868e-51	0.690915	0.341	0.157	1.16055e-46	ARL5B
7.22036e-51	0.681654	0.911	0.853	1.8422e-46	CD69
8.81858e-50	0.270175	1	0.997	2.24997e-45	NKG7
3.44562e-48	0.58002	0.468	0.271	8.79115e-44	RHOG
1.84416e-47	-0.574828	0.277	0.46	4.70518e-43	CKLF
2.10718e-47	0.647815	0.516	0.313	5.37626e-43	S1PR5
6.69492e-47	0.408917	0.97	0.936	1.70814e-42	UBB
1.51747e-46	0.484459	0.896	0.751	3.87167e-42	CFD
1.70824e-46	0.463749	0.877	0.773	4.3584e-42	CD99
3.60739e-46	0.430124	0.888	0.812	9.20391e-42	HNRNPA1
4.97625e-46	0.467184	0.836	0.718	1.26964e-41	TGFB1
5.00226e-46	-0.541436	0.349	0.538	1.27628e-41	UQCR10
6.29467e-46	0.810576	0.687	0.504	1.60602e-41	FGFBP2
8.58451e-46	0.574305	0.912	0.839	2.19025e-41	PRF1
1.0035e-45	0.465916	0.924	0.846	2.56032e-41	GZMB
3.76589e-45	0.313556	1	1	9.60828e-41	EEF1A1
4.07157e-45	0.589924	0.798	0.642	1.03882e-40	REL
4.21999e-45	-0.597851	0.316	0.519	1.07669e-40	RPL36A
4.34345e-45	0.298023	0.977	0.957	1.10819e-40	DDX5
6.70066e-45	0.583998	0.793	0.647	1.70961e-40	BTG2
2.16017e-44	0.728616	0.688	0.524	5.51145e-40	PPP1R15A
2.81241e-44	-0.493438	0.817	0.872	7.17557e-40	S100A10
3.50725e-44	0.504483	0.721	0.555	8.94841e-40	BZW1
9.55233e-44	-0.476306	0.631	0.801	2.43718e-39	UQCRB
8.19847e-43	0.58373	0.425	0.251	2.09176e-38	RHOH
9.38321e-43	0.619428	0.392	0.216	2.39403e-38	JMJD6
9.77323e-43	0.838579	0.273	0.138	2.49354e-38	BCL2A1
2.17952e-42	0.485394	0.775	0.617	5.56084e-38	CCND3
2.18342e-42	0.293525	0.999	0.997	5.57078e-38	HLA-B
2.34883e-42	0.457001	0.999	0.997	5.99281e-38	ACTB
7.57383e-42	0.477436	0.887	0.789	1.93239e-37	GZMM
1.53109e-41	0.513865	0.66	0.504	3.90641e-37	DNAJB6
2.50349e-41	-0.418881	0.945	0.966	6.3874e-37	KLRD1
4.18868e-41	0.533451	0.656	0.51	1.0687e-36	NFE2L2
6.59228e-41	0.547536	0.414	0.228	1.68195e-36	OSER1
1.15927e-40	0.532913	0.375	0.194	2.95776e-36	BIN1
1.62847e-40	-0.490726	0.511	0.69	4.15487e-36	COX6B1
2.44715e-40	0.559945	0.628	0.489	6.24366e-36	DNAJA1
2.87448e-40	0.711981	0.317	0.143	7.33396e-36	ICAM1
4.09335e-40	0.579488	0.555	0.367	1.04438e-35	SLC2A3
4.14015e-40	-0.538482	0.158	0.321	1.05632e-35	NDUFB3
5.62694e-40	0.579905	0.495	0.314	1.43566e-35	TENT5C
1.80813e-39	0.586172	0.364	0.199	4.61325e-35	COMMD5
4.1455e-39	0.475308	0.74	0.609	1.05768e-34	CTSD
2.59494e-38	0.453437	0.79	0.651	6.62074e-34	HNRNPDL
2.83391e-38	-0.518055	0.745	0.827	7.23045e-34	RPS26
2.93357e-38	-0.502694	0.402	0.572	7.48471e-34	ATP5PF
2.02259e-37	0.364817	0.974	0.94	5.16044e-33	ARPC2
2.71474e-37	0.656341	0.398	0.264	6.92639e-33	RGS2
3.11289e-37	0.434479	0.786	0.641	7.94224e-33	SLC25A6
1.71479e-36	0.507886	0.577	0.393	4.37512e-32	CDKN2D
1.75212e-36	-0.597855	0.387	0.524	4.47037e-32	PRDM1
3.46401e-36	-0.482901	0.403	0.577	8.83809e-32	COX7B
3.93771e-36	-0.530416	0.41	0.612	1.00467e-31	SOCS1
4.95724e-36	-0.485131	0.434	0.609	1.26479e-31	ATP5IF1
7.29631e-36	0.497057	0.82	0.719	1.86158e-31	IRF1
9.27399e-36	0.564713	0.461	0.318	2.36617e-31	SERTAD1
9.75043e-36	0.528021	0.286	0.145	2.48772e-31	TWISTNB
1.58769e-35	0.48098	0.95	0.921	4.05084e-31	JUNB
1.7295e-35	-0.445291	0.519	0.663	4.41264e-31	COX8A
2.31071e-35	-0.486195	0.338	0.52	5.89555e-31	ATP5MF
2.63861e-35	0.498908	0.668	0.53	6.73215e-31	FOSL2
3.20002e-35	-0.524296	0.039	0.152	8.16453e-31	IGLC2
5.59952e-35	-0.466186	0.449	0.61	1.42866e-30	UQCR11
7.99459e-35	0.411369	0.873	0.772	2.03974e-30	HLA-F
2.32695e-34	-0.540956	0.104	0.252	5.93698e-30	FKBP5
2.77171e-34	-0.475789	0.311	0.479	7.07175e-30	COPS9
3.15894e-34	0.534235	0.416	0.26	8.05973e-30	CSRNP1
6.35902e-34	-0.500998	0.282	0.456	1.62244e-29	TSTD1
1.00669e-33	0.427472	0.769	0.622	2.56848e-29	BIN2
1.0287e-33	-0.59473	0.674	0.762	2.62462e-29	LGALS1
1.17637e-33	0.575596	0.385	0.223	3.00139e-29	PRSS23
1.24833e-33	0.520456	0.44	0.286	3.185e-29	ZBTB1
1.50437e-33	0.369473	0.896	0.85	3.83825e-29	SRSF5
1.56433e-33	0.621846	0.409	0.246	3.99123e-29	PMAIP1
1.78169e-33	-0.406299	0.63	0.745	4.54581e-29	NDUFA4
2.72092e-33	0.457747	0.598	0.429	6.94215e-29	EIF4A1
4.13611e-33	0.416524	0.784	0.661	1.05529e-28	SRSF3
5.83668e-33	0.539805	0.55	0.365	1.48917e-28	NFKBIZ
5.91536e-33	0.431833	0.711	0.576	1.50925e-28	CAPZB
6.02768e-33	0.433011	0.71	0.598	1.5379e-28	ENO1
1.24004e-32	0.633607	0.382	0.215	3.16383e-28	NFKBID
3.63703e-32	0.489264	0.718	0.589	9.27952e-28	MAP3K8
3.92957e-32	0.466672	0.619	0.492	1.00259e-27	GNG2
4.34449e-32	0.66645	0.382	0.247	1.10845e-27	GRASP
5.60535e-32	-0.846819	0.364	0.517	1.43015e-27	MT2A
7.89455e-32	-0.492919	0.419	0.584	2.01422e-27	IKZF1
1.07768e-31	0.457842	0.615	0.482	2.7496e-27	EIF5
2.60485e-31	0.499477	0.459	0.316	6.64601e-27	CHD1
4.46622e-31	-0.491669	0.103	0.241	1.13951e-26	FABP4
6.96698e-31	-0.465361	0.229	0.396	1.77756e-26	MINOS1
9.21547e-31	0.356121	0.923	0.884	2.35124e-26	RPL4
1.41477e-30	-0.355995	0.745	0.872	3.60965e-26	TMA7
1.97458e-30	-0.454188	0.372	0.522	5.03794e-26	NDUFS5
2.49552e-30	-0.36519	0.029	0.131	6.36708e-26	LYZ
2.59111e-30	0.374264	0.925	0.883	6.61096e-26	CORO1A
1.69618e-29	0.401518	0.736	0.637	4.32763e-25	SELENOK
3.96383e-29	0.492841	0.324	0.212	1.01133e-24	OTULIN
5.87553e-29	0.495512	0.427	0.272	1.49908e-24	TTC38
7.28924e-29	-0.460912	0.429	0.568	1.85978e-24	HNRNPH1
1.17149e-28	0.375843	0.762	0.595	2.98895e-24	GSN
1.92679e-28	0.492304	0.268	0.135	4.916e-24	NINJ1
2.63155e-28	0.366227	0.766	0.637	6.71414e-24	SNRPB
4.07062e-28	0.418324	0.624	0.5	1.03858e-23	FMNL1
4.75124e-28	-0.608639	0.512	0.654	1.21223e-23	XCL2
6.0745e-28	-0.308885	0.873	0.927	1.54985e-23	PFDN5
6.96386e-28	0.433322	0.26	0.122	1.77676e-23	WHAMM
6.9841e-28	0.421728	0.477	0.341	1.78192e-23	BUD31
9.03262e-28	0.392654	0.696	0.584	2.30458e-23	LDHA
1.11627e-27	0.518353	0.642	0.493	2.84806e-23	FCGR3A
1.14568e-27	0.417228	0.618	0.489	2.92308e-23	RHOC
1.24614e-27	-0.412069	0.31	0.483	3.17939e-23	HLA-DRA
1.29516e-27	0.432809	0.553	0.392	3.30447e-23	P4HB
1.57185e-27	0.634595	0.279	0.156	4.01041e-23	CD83
1.75882e-27	-0.326206	0.765	0.877	4.48745e-23	RPL36AL
3.79005e-27	-0.35501	0.762	0.877	9.66994e-23	KLF2
3.80446e-27	0.517494	0.353	0.241	9.7067e-23	GTF3C1
4.22247e-27	-0.435582	0.311	0.425	1.07732e-22	IFITM3
4.8959e-27	-0.33574	0.895	0.869	1.24914e-22	VIM
8.50318e-27	0.464684	0.242	0.124	2.1695e-22	KPNA2
1.30016e-26	0.457314	0.387	0.233	3.31722e-22	MVD
1.39309e-26	-0.42422	0.38	0.538	3.55432e-22	SEC61G
1.40102e-26	0.382442	0.689	0.56	3.57456e-22	ARF1
2.94111e-26	-0.497232	0.212	0.354	7.50395e-22	CRYBG1
3.27912e-26	0.442168	0.541	0.403	8.36635e-22	UBE2S
5.28872e-26	0.378704	0.726	0.637	1.34936e-21	FXYD5
7.44848e-26	0.387011	0.748	0.65	1.90041e-21	LIMD2
9.76781e-26	-0.39356	0.07	0.175	2.49216e-21	IPCEF1
1.13287e-25	0.383506	0.663	0.496	2.89039e-21	SPON2
1.22208e-25	-0.500157	0.161	0.303	3.11803e-21	KLRG1
2.26832e-25	-0.405792	0.345	0.496	5.7874e-21	TXN
2.42175e-25	0.495103	0.292	0.192	6.17884e-21	SYNGR1
4.05887e-25	0.374884	0.724	0.605	1.03558e-20	LAPTM5
5.91241e-25	-0.467864	0.286	0.452	1.50849e-20	GZMK
9.42994e-25	-0.42231	0.331	0.483	2.40595e-20	TMEM258
1.08569e-24	1.05132	0.253	0.177	2.77003e-20	CCL3L1
1.79755e-24	-0.524082	0.569	0.674	4.58627e-20	FOSB
1.98347e-24	0.407023	0.367	0.225	5.06063e-20	ZNF394
2.01041e-24	-0.406913	0.3	0.441	5.12936e-20	LSM7
2.04665e-24	-0.40052	0.466	0.585	5.22182e-20	POLR2L
2.18326e-24	-0.40557	0.636	0.686	5.57038e-20	CEMIP2
3.85238e-24	-0.319352	0.021	0.1	9.82896e-20	CXCL3
9.82985e-24	0.33007	0.792	0.698	2.50799e-19	SLC25A3
1.28435e-23	-0.400861	0.2	0.345	3.27689e-19	NDUFA13
2.16687e-23	-0.386172	0.61	0.723	5.52856e-19	RARRES3
2.43196e-23	0.38946	0.53	0.389	6.20491e-19	ANXA11
3.40159e-23	0.272799	0.952	0.929	8.67882e-19	EEF1D
5.0177e-23	0.417532	0.297	0.165	1.28022e-18	NFKB2
6.6534e-23	0.381111	0.508	0.395	1.69755e-18	UBALD2
8.01403e-23	0.376608	0.692	0.573	2.0447e-18	CYCS
8.50082e-23	0.342185	0.685	0.593	2.1689e-18	PRELID1
9.89956e-23	0.364663	0.696	0.588	2.52577e-18	VAMP2
1.16846e-22	-0.392622	0.34	0.472	2.98121e-18	CSTB
1.32285e-22	0.348987	0.693	0.576	3.37513e-18	TPI1
1.67119e-22	-0.357167	0.331	0.459	4.26388e-18	NDUFS6
2.89734e-22	0.363235	0.589	0.456	7.39227e-18	ATP5F1B
3.7208e-22	0.32968	0.79	0.707	9.49325e-18	CD37
4.53892e-22	-0.411024	0.079	0.17	1.15806e-17	CXCL8
5.91504e-22	0.322883	0.414	0.388	1.50916e-17	ISG15
6.32154e-22	0.396913	0.325	0.199	1.61288e-17	MAPK1IP1L
6.33856e-22	0.409927	0.324	0.203	1.61722e-17	RNF168
6.63309e-22	0.357422	0.629	0.514	1.69237e-17	SF3B1
7.2806e-22	-0.381896	0.313	0.449	1.85757e-17	NDUFA11
7.92497e-22	0.398936	0.393	0.261	2.02198e-17	TSEN54
8.16698e-22	0.410738	0.454	0.323	2.08372e-17	HSH2D
8.82444e-22	0.439147	0.205	0.099	2.25147e-17	THAP2
9.384e-22	0.333322	0.744	0.622	2.39423e-17	EIF3F
1.09145e-21	-0.466503	0.64	0.71	2.78472e-17	CMC1
1.15902e-21	0.402787	0.293	0.182	2.95712e-17	MXRA7
2.36962e-21	-0.394333	0.41	0.541	6.04585e-17	DYNLL1
2.84683e-21	-0.458281	0.275	0.404	7.26341e-17	C1orf56
3.25428e-21	-0.373827	0.346	0.465	8.30297e-17	BLOC1S1
3.63074e-21	0.362981	0.595	0.468	9.26348e-17	HNRNPA0
5.15055e-21	-0.400528	0.228	0.352	1.31411e-16	COX17
6.42612e-21	0.283095	0.125	0.041	1.63956e-16	NFKBIE
6.47705e-21	-0.372021	0.281	0.425	1.65256e-16	NDUFB4
6.91862e-21	-0.38242	0.241	0.367	1.76522e-16	CHURC1
8.15741e-21	0.450372	0.326	0.194	2.08128e-16	AKR1C3
9.09723e-21	0.436079	0.427	0.293	2.32107e-16	HAVCR2
1.25515e-20	-0.329405	0.539	0.648	3.20239e-16	MZT2B
1.312e-20	-0.371289	0.351	0.479	3.34744e-16	TBCA
1.80507e-20	-0.393222	0.815	0.827	4.60546e-16	FOS
2.00784e-20	0.38365	0.269	0.144	5.1228e-16	DDIT3
2.77517e-20	0.36765	0.567	0.435	7.08056e-16	CHST12
3.35625e-20	0.419315	0.396	0.265	8.56314e-16	PDE4D
3.68203e-20	0.340433	0.636	0.538	9.39432e-16	PPP1CA
3.9461e-20	0.377219	0.754	0.661	1.00681e-15	CALR
3.97895e-20	0.314069	0.782	0.705	1.01519e-15	LSP1
4.71956e-20	-0.359383	0.073	0.171	1.20415e-15	PLA2G2A
5.16653e-20	0.400971	0.447	0.302	1.31819e-15	KDM6B
6.97143e-20	0.390566	0.557	0.451	1.77869e-15	TUBB4B
7.5381e-20	-0.307294	0.722	0.796	1.92327e-15	HINT1
7.55512e-20	0.414202	0.319	0.191	1.92761e-15	ABI3
8.00435e-20	0.382641	0.479	0.366	2.04223e-15	SBDS
8.59287e-20	-0.354939	0.145	0.249	2.19239e-15	MRPL52
1.33291e-19	0.287553	0.876	0.809	3.40079e-15	YBX1
1.95066e-19	-0.366203	0.207	0.324	4.97692e-15	ROMO1
1.95178e-19	0.362343	0.195	0.108	4.97977e-15	DENND3
3.03699e-19	0.392337	0.536	0.417	7.74858e-15	PTGER4
4.15422e-19	0.369635	0.304	0.186	1.05991e-14	DDX39A
4.61043e-19	-0.278578	0.032	0.103	1.17631e-14	IL1B
4.64781e-19	-0.362817	0.272	0.4	1.18584e-14	DDT
5.23118e-19	-0.334507	0.5	0.63	1.33468e-14	COX5B
5.45034e-19	0.298839	0.858	0.772	1.3906e-14	PABPC1
5.897e-19	-0.336833	0.519	0.635	1.50456e-14	UQCRH
6.06226e-19	0.415584	0.317	0.194	1.54673e-14	NR4A3
7.06302e-19	0.371117	0.324	0.224	1.80206e-14	SLC3A2
7.13459e-19	0.545767	0.772	0.7	1.82032e-14	JUN
7.89126e-19	-0.359895	0.41	0.54	2.01338e-14	ATP5MPL
9.49291e-19	0.376944	0.392	0.265	2.42202e-14	EBP
9.77464e-19	-0.357047	0.228	0.346	2.4939e-14	SNRPE
9.8796e-19	0.373173	0.369	0.241	2.52068e-14	LAT
1.1765e-18	0.483743	0.411	0.329	3.00172e-14	H1FX
1.29467e-18	-0.293187	0.042	0.123	3.30321e-14	KLF4
1.38812e-18	0.350147	0.29	0.183	3.54166e-14	NFKBIB
1.6677e-18	0.317241	0.788	0.698	4.25496e-14	RSRP1
1.96629e-18	0.317702	0.811	0.726	5.0168e-14	RUNX3
3.02526e-18	-0.338603	0.402	0.524	7.71866e-14	UXT
3.83096e-18	-0.282307	0.035	0.111	9.7743e-14	PDK4
3.85201e-18	0.380764	0.51	0.395	9.82801e-14	PTPN7
3.98788e-18	-0.357052	0.194	0.291	1.01747e-13	IKZF3
4.53522e-18	0.330649	0.491	0.352	1.15712e-13	PKN1
6.23826e-18	0.365085	0.45	0.342	1.59163e-13	RAB8B
6.25411e-18	0.348741	0.44	0.332	1.59567e-13	RALY
6.32512e-18	0.307591	0.784	0.705	1.61379e-13	HSPA8
7.032e-18	-0.336125	0.107	0.212	1.79414e-13	CCDC167
7.40856e-18	-0.289482	0.053	0.124	1.89022e-13	AC114760.2
7.66622e-18	0.331513	0.25	0.145	1.95596e-13	NXT1
8.35087e-18	0.390374	0.423	0.316	2.13064e-13	SH2D2A
1.1522e-17	-0.274039	0.055	0.139	2.93972e-13	CXCL2
1.6864e-17	0.364439	0.43	0.315	4.30269e-13	RNF166
2.26466e-17	0.349955	0.292	0.177	5.77805e-13	UBE2Q1
2.55283e-17	-0.252694	0.927	0.947	6.51328e-13	TYROBP
3.64401e-17	0.316184	0.472	0.384	9.29732e-13	LDHB
4.32905e-17	-0.308154	0.432	0.54	1.10451e-12	GNG5
8.51288e-17	-0.326523	0.356	0.468	2.17198e-12	C19orf53
8.59527e-17	-0.441999	0.186	0.282	2.193e-12	ANKRD28
8.92319e-17	0.326844	0.595	0.489	2.27666e-12	EIF5A
9.1321e-17	0.30904	0.682	0.569	2.32996e-12	SLC25A5
1.13187e-16	-0.362815	0.303	0.419	2.88784e-12	RPL22L1
1.1819e-16	0.330409	0.337	0.236	3.0155e-12	NUCB1
1.42574e-16	-0.333271	0.348	0.486	3.63764e-12	RPS27L
1.51612e-16	-0.321573	0.853	0.914	3.86823e-12	KLRB1
1.61515e-16	-0.372528	0.142	0.216	4.1209e-12	AC025164.1
1.68242e-16	0.293072	0.182	0.093	4.29252e-12	APBA2
1.74824e-16	0.343244	0.354	0.267	4.46046e-12	ANKRD13D
2.06797e-16	-0.290128	0.053	0.133	5.27621e-12	GPM6B
2.18025e-16	-0.541342	0.314	0.435	5.56268e-12	XCL1
2.53894e-16	0.343782	0.426	0.315	6.47784e-12	BCAS2
2.59442e-16	0.309472	0.171	0.081	6.61941e-12	RELB
2.81537e-16	0.37032	0.305	0.195	7.18313e-12	FCRL6
3.13015e-16	0.309513	0.204	0.106	7.98625e-12	ABHD14B
3.72395e-16	0.388826	0.321	0.207	9.50127e-12	CHST2
4.52788e-16	-0.336302	0.335	0.447	1.15524e-11	EMB
4.58224e-16	-0.566848	0.035	0.106	1.16911e-11	CD3D
4.65641e-16	0.304544	0.643	0.552	1.18804e-11	GPSM3
4.70653e-16	0.324007	0.372	0.252	1.20082e-11	PUF60
4.72663e-16	0.30905	0.62	0.531	1.20595e-11	CD164
5.25583e-16	-0.325197	0.261	0.377	1.34097e-11	C8orf59
5.30519e-16	0.400253	0.302	0.189	1.35357e-11	DUSP5
5.61197e-16	0.342908	0.305	0.199	1.43184e-11	LLGL2
6.70347e-16	-0.324329	0.273	0.402	1.71032e-11	NDUFA2
7.24521e-16	0.313475	0.579	0.469	1.84854e-11	CNBP
7.25932e-16	0.318151	0.59	0.487	1.85214e-11	DOK2
7.4903e-16	-0.294671	0.102	0.194	1.91107e-11	RPA3
8.12671e-16	0.315077	0.504	0.389	2.07345e-11	FKBP8
1.01142e-15	-0.327929	0.367	0.478	2.58054e-11	AC245297.3
1.16748e-15	0.318925	0.579	0.483	2.97871e-11	SUN2
1.25455e-15	0.36791	0.372	0.257	3.20086e-11	ITGB7
1.28539e-15	0.42018	0.3	0.203	3.27954e-11	BIRC3
1.30752e-15	0.42704	0.416	0.294	3.336e-11	PHLDA1
1.71863e-15	-0.307373	0.449	0.548	4.38491e-11	SNRPD2
1.80767e-15	-0.306264	0.437	0.563	4.6121e-11	CFLAR
2.22575e-15	0.344335	0.207	0.122	5.67879e-11	FAM53C
2.38476e-15	0.311352	0.972	0.966	6.08448e-11	JUND
2.61012e-15	-0.311282	0.551	0.662	6.65946e-11	MT-ND4L
2.73231e-15	-0.312619	0.257	0.366	6.9712e-11	MRPL33
2.77072e-15	0.318658	0.553	0.447	7.06922e-11	MYO1F
2.81018e-15	-0.337652	0.254	0.375	7.16989e-11	CARD16
2.93483e-15	0.331502	0.364	0.253	7.48793e-11	PITPNC1
3.05836e-15	0.343637	0.48	0.378	7.80311e-11	NCR3
4.89353e-15	0.381978	0.288	0.186	1.24853e-10	COL6A2
5.21497e-15	0.330667	0.574	0.476	1.33055e-10	XBP1
5.74539e-15	0.311359	0.446	0.333	1.46588e-10	MDH2
6.1079e-15	0.282301	0.667	0.573	1.55837e-10	UBE2D3
6.86386e-15	-0.644243	0.102	0.189	1.75125e-10	IL7R
7.06738e-15	0.282631	0.432	0.306	1.80317e-10	CXCL14
7.38604e-15	0.405297	0.158	0.114	1.88448e-10	TNFSF9
8.07124e-15	-0.334792	0.2	0.308	2.0593e-10	CYTOR
8.31948e-15	-0.329109	0.212	0.309	2.12263e-10	IFI27L2
9.34464e-15	0.315507	0.351	0.239	2.38419e-10	ADRM1
1.10082e-14	0.299736	0.778	0.684	2.80862e-10	DDX3X
1.11904e-14	0.305163	0.309	0.194	2.85513e-10	DIP2A
1.15627e-14	0.314835	0.416	0.297	2.95011e-10	PSMD7
1.23413e-14	-0.357025	0.219	0.315	3.14875e-10	RAB9A
1.25913e-14	0.308236	0.458	0.348	3.21254e-10	XRCC6
1.27657e-14	-0.277883	0.478	0.593	3.25704e-10	NDUFA1
1.53348e-14	-0.298136	0.318	0.43	3.91253e-10	RBX1
1.71791e-14	0.301595	0.723	0.687	4.38306e-10	CD74
2.75317e-14	0.303822	0.367	0.251	7.02443e-10	ARF4
3.11503e-14	0.295808	0.627	0.523	7.94769e-10	APMAP
4.09781e-14	0.312804	0.378	0.277	1.04552e-09	EIF4H
4.44447e-14	-0.314111	0.112	0.208	1.13396e-09	HLA-DQB1
4.8294e-14	-0.302716	0.265	0.359	1.23217e-09	C19orf70
4.90875e-14	-0.30191	0.156	0.261	1.25242e-09	MT-ATP8
5.06327e-14	0.304885	0.502	0.395	1.29184e-09	BSG
5.25806e-14	0.283617	0.476	0.412	1.34154e-09	LCK
5.3363e-14	0.33037	0.927	0.919	1.3615e-09	ZFP36
5.74177e-14	-0.340632	0.208	0.305	1.46495e-09	PLIN2
6.60374e-14	0.322009	0.218	0.131	1.68488e-09	P2RY8
7.10678e-14	-0.276843	0.143	0.224	1.81322e-09	POLR2I
7.43076e-14	0.335582	0.201	0.115	1.89588e-09	MARCKSL1
7.4354e-14	0.361895	0.452	0.348	1.89707e-09	INTS6
8.68068e-14	0.308511	0.456	0.348	2.21479e-09	MYDGF
8.75482e-14	0.276053	0.822	0.758	2.2337e-09	ABHD17A
8.80513e-14	0.328727	0.167	0.105	2.24654e-09	SERTAD3
9.44573e-14	0.398199	0.739	0.656	2.40998e-09	GZMH
9.59026e-14	-0.275008	0.481	0.58	2.44686e-09	NDUFB7
9.74329e-14	0.302929	0.482	0.37	2.4859e-09	LAPTM4A
9.8038e-14	0.284111	0.651	0.556	2.50134e-09	PNN
1.03084e-13	0.315009	0.331	0.235	2.63008e-09	EIF4A3
1.14074e-13	0.282103	0.664	0.606	2.91048e-09	LY6E
1.30643e-13	-0.327061	0.341	0.455	3.33323e-09	FAM107B
1.45124e-13	0.32692	0.181	0.117	3.70271e-09	ENC1
1.50553e-13	0.326091	0.321	0.218	3.84122e-09	SNHG7
1.57226e-13	0.266559	0.786	0.716	4.01146e-09	FUS
1.58099e-13	0.284923	0.474	0.381	4.03375e-09	AP2M1
1.71582e-13	-0.451947	0.218	0.33	4.37775e-09	RGCC
1.89246e-13	0.294098	0.563	0.466	4.82843e-09	YPEL3
2.40917e-13	-0.305375	0.177	0.271	6.14676e-09	RALBP1
2.53937e-13	-0.270555	0.221	0.315	6.47895e-09	MRPL51
2.62984e-13	-0.407227	0.586	0.678	6.70976e-09	KLF6
2.93845e-13	0.25715	0.801	0.731	7.49716e-09	NCL
2.98963e-13	-0.307134	0.243	0.351	7.62774e-09	NOP10
3.25481e-13	0.299021	0.373	0.278	8.30431e-09	RNF126
3.70454e-13	0.304227	0.287	0.192	9.45176e-09	OS9
4.06362e-13	0.295075	0.282	0.184	1.03679e-08	GPAA1
5.57276e-13	-0.342874	0.415	0.509	1.42183e-08	CD2
5.83138e-13	0.26847	0.677	0.61	1.48782e-08	CAP1
5.91101e-13	0.292826	0.371	0.275	1.50814e-08	ILF2
6.44597e-13	0.277462	0.573	0.483	1.64463e-08	MAP1LC3B
7.20694e-13	0.290951	0.294	0.199	1.83878e-08	C1orf43
8.37327e-13	0.303221	0.23	0.142	2.13636e-08	USP36
1.02978e-12	0.282873	0.11	0.058	2.62738e-08	KRT86
1.06865e-12	0.290354	0.489	0.374	2.72655e-08	C9orf78
1.23442e-12	-0.250103	0.205	0.285	3.14949e-08	MRPL41
1.30582e-12	0.271389	0.616	0.51	3.33168e-08	DHRS7
1.55584e-12	0.301969	0.362	0.263	3.96958e-08	COQ10B
1.56982e-12	0.263678	0.188	0.107	4.00523e-08	RIPK2
1.81614e-12	0.25126	0.136	0.087	4.63369e-08	SPARC
2.18393e-12	0.319908	0.281	0.192	5.57208e-08	B3GNT7
2.18616e-12	0.276989	0.22	0.145	5.57776e-08	AKAP8L
2.48023e-12	-0.27813	0.236	0.323	6.32807e-08	MRPL57
2.51025e-12	-0.281545	0.213	0.312	6.40466e-08	NDUFAF8
2.52878e-12	0.281635	0.433	0.34	6.45194e-08	RAB5C
3.6758e-12	-0.257219	0.545	0.6	9.37843e-08	CELF2
3.98284e-12	0.291619	0.315	0.224	1.01618e-07	VCP
4.23495e-12	0.286868	0.42	0.326	1.08051e-07	PGAM1
4.40409e-12	0.298869	0.343	0.244	1.12366e-07	VSIR
4.58987e-12	-0.293323	0.303	0.395	1.17106e-07	KTN1
4.6951e-12	-0.270298	0.214	0.3	1.19791e-07	KRTCAP2
5.09171e-12	0.272468	0.474	0.392	1.2991e-07	EIF3L
5.25865e-12	0.302647	0.205	0.13	1.34169e-07	STX11
5.4655e-12	0.296307	0.4	0.303	1.39447e-07	RASSF5
5.59836e-12	0.277825	0.379	0.283	1.42836e-07	HSPA9
6.57181e-12	0.288464	0.55	0.483	1.67673e-07	IDI1
6.7609e-12	0.281611	0.279	0.183	1.72498e-07	NAPA
6.8613e-12	0.2919	0.376	0.27	1.75059e-07	CTDSP1
7.38648e-12	-0.282454	0.432	0.525	1.88459e-07	ZFAS1
7.719e-12	0.299308	0.364	0.294	1.96943e-07	SAMSN1
7.9167e-12	0.309799	0.401	0.34	2.01987e-07	TAGAP
8.22041e-12	-0.285836	0.235	0.327	2.09736e-07	NAA38
8.48604e-12	-0.27247	0.207	0.294	2.16513e-07	FKBP2
8.68755e-12	-0.272675	0.305	0.409	2.21654e-07	MGST3
1.04075e-11	0.267566	0.586	0.494	2.65537e-07	CCDC85B
1.19987e-11	0.281858	0.429	0.335	3.06134e-07	DPP7
1.2376e-11	0.29254	0.515	0.419	3.15761e-07	ARID4B
1.47089e-11	-0.276791	0.125	0.21	3.75283e-07	TRAPPC2
1.59519e-11	0.2731	0.189	0.113	4.06997e-07	ARRDC2
1.59601e-11	0.295929	0.335	0.254	4.07207e-07	IRF2BP2
1.63821e-11	0.285374	0.273	0.184	4.17972e-07	SURF4
1.67623e-11	0.271269	0.51	0.4	4.27672e-07	THRAP3
1.71129e-11	0.341637	0.627	0.549	4.36619e-07	SAT1
1.78878e-11	0.252198	0.627	0.535	4.5639e-07	ARHGDIA
1.81782e-11	0.306105	0.359	0.263	4.63799e-07	MGAT4A
1.86232e-11	0.275422	0.417	0.313	4.75153e-07	UQCRFS1
1.86747e-11	0.300148	0.308	0.212	4.76465e-07	H2AFX
2.17642e-11	0.282487	0.226	0.148	5.55292e-07	ATG2A
2.24559e-11	0.290246	0.376	0.278	5.72939e-07	RASSF1
2.41118e-11	0.277971	0.311	0.215	6.15189e-07	WBP11
2.53027e-11	-0.274756	0.219	0.31	6.45574e-07	COX14
2.63547e-11	-0.302814	0.613	0.673	6.72414e-07	MCL1
2.71772e-11	0.268925	0.338	0.247	6.934e-07	CYC1
2.99137e-11	0.306778	0.269	0.18	7.63219e-07	YES1
4.03062e-11	0.28069	0.326	0.236	1.02837e-06	EMD
4.14736e-11	-0.299839	0.418	0.52	1.05816e-06	SLA
4.20107e-11	0.261255	0.159	0.085	1.07186e-06	AL139246.5
4.55358e-11	-0.268254	0.521	0.608	1.1618e-06	MBNL1
4.55908e-11	0.271594	0.245	0.175	1.1632e-06	ETF1
4.56448e-11	-0.251728	0.124	0.189	1.16458e-06	UPF2
4.59419e-11	-0.259472	0.288	0.397	1.17216e-06	SEM1
4.95679e-11	0.265474	0.605	0.508	1.26468e-06	SFPQ
5.11718e-11	-0.265298	0.306	0.407	1.3056e-06	SELENOH
5.24145e-11	-0.362214	0.338	0.444	1.3373e-06	LMNA
5.31836e-11	0.266702	0.153	0.085	1.35693e-06	TRAF1
6.23458e-11	0.274248	0.398	0.294	1.59069e-06	RPN2
6.36692e-11	0.28155	0.38	0.282	1.62446e-06	RHOF
7.02368e-11	-0.283319	0.125	0.201	1.79202e-06	FABP5
7.05104e-11	-0.281651	0.437	0.533	1.799e-06	ITGB1
7.21792e-11	0.296881	0.288	0.205	1.84158e-06	SNHG15
7.57933e-11	-0.255833	0.176	0.27	1.93379e-06	ANXA5
8.5886e-11	-0.269364	0.335	0.437	2.1913e-06	HP1BP3
8.93444e-11	0.253463	0.264	0.176	2.27953e-06	LPCAT1
1.0079e-10	0.266983	0.633	0.554	2.57156e-06	CCNL1
1.01517e-10	0.257171	0.298	0.204	2.59012e-06	BCL7B
1.15248e-10	0.270406	0.518	0.434	2.94043e-06	ARHGEF1
1.19668e-10	0.254898	0.622	0.53	3.0532e-06	PRMT2
1.2183e-10	-0.250798	0.581	0.653	3.10837e-06	ETS1
1.2194e-10	0.295294	0.346	0.259	3.11119e-06	NSMCE3
1.41098e-10	0.25116	0.238	0.16	3.59998e-06	SAP30BP
1.4778e-10	-0.348727	0.227	0.327	3.77046e-06	AC020916.1
1.48719e-10	-0.269471	0.373	0.472	3.79441e-06	MTPN
2.08553e-10	0.275317	0.368	0.273	5.32103e-06	RSL1D1
2.15301e-10	0.262084	0.317	0.247	5.49319e-06	PDLIM2
2.34724e-10	-0.346355	0.169	0.248	5.98875e-06	EGR1
2.42369e-10	0.313847	0.272	0.191	6.18381e-06	ILF3-DT
2.88364e-10	0.279526	0.462	0.394	7.35733e-06	SDCBP
3.06416e-10	0.270695	0.245	0.165	7.81789e-06	N4BP2L1
3.20314e-10	0.262403	0.299	0.205	8.17249e-06	MMP24OS
3.98249e-10	0.280488	0.318	0.241	1.01609e-05	DNTTIP2
4.11346e-10	0.272787	0.235	0.156	1.04951e-05	TENT4B
5.70274e-10	0.292763	0.439	0.343	1.455e-05	GOLGA4
5.80018e-10	0.25511	0.429	0.357	1.47986e-05	PSAP
6.22896e-10	0.250588	0.326	0.256	1.58926e-05	KDELR2
6.24417e-10	0.28101	0.458	0.368	1.59314e-05	IFNGR1
6.54076e-10	0.258947	0.482	0.389	1.66881e-05	ARHGAP9
7.7873e-10	-0.268488	0.171	0.25	1.98685e-05	SKAP2
1.05843e-09	0.280439	0.328	0.237	2.70049e-05	CEP78
1.11093e-09	-0.273935	0.245	0.33	2.83442e-05	TRA2A
1.12113e-09	-0.299674	0.329	0.4	2.86046e-05	AC044849.1
1.14038e-09	0.272577	0.304	0.221	2.90956e-05	LYN
1.4187e-09	0.265857	0.402	0.313	3.61967e-05	PRPF40A
1.54288e-09	0.271288	0.342	0.261	3.9365e-05	CAPN2
1.56324e-09	0.253288	0.335	0.262	3.98845e-05	DERL1
1.71166e-09	0.259972	0.208	0.134	4.36713e-05	UAP1
1.74048e-09	0.253675	0.251	0.168	4.44065e-05	PHF1
2.03917e-09	0.252963	0.347	0.281	5.20274e-05	TUBB
2.0581e-09	0.25919	0.27	0.195	5.25103e-05	FBXO7
2.26571e-09	0.256957	0.255	0.175	5.78073e-05	PRNP
2.39958e-09	0.263431	0.309	0.226	6.12228e-05	SIRT2
2.50091e-09	-0.250634	0.123	0.191	6.38083e-05	MT1X
2.76652e-09	0.267385	0.3	0.233	7.05851e-05	BIRC2
3.61561e-09	-0.253497	0.084	0.151	9.22486e-05	SPTSSB
4.23005e-09	-0.251402	0.202	0.289	0.000107925	PLP2
5.12123e-09	-0.274883	0.156	0.203	0.000130663	PTMS
6.82033e-09	0.272774	0.53	0.442	0.000174014	MAFF
7.2104e-09	0.264534	0.564	0.485	0.000183966	RORA
1.45258e-08	0.26097	0.481	0.397	0.000370611	VPS37B
1.49634e-08	0.25117	0.376	0.29	0.000381777	CNOT2
2.02241e-08	0.257446	0.246	0.176	0.000515999	DNAJB9
5.33167e-08	0.267175	0.249	0.175	0.00136032	IRF8
6.08484e-08	0.467342	0.483	0.418	0.00155249	CCL4L2
6.4047e-08	0.325064	0.237	0.188	0.00163409	IER3
1.0387e-07	-0.318135	0.408	0.476	0.00265015	KLRC1
1.33033e-07	0.255382	0.57	0.54	0.00339421	CEBPB
2.20642e-07	0.26494	0.259	0.202	0.00562945	TNFSF14
2.34511e-07	0.250122	0.502	0.442	0.0059833	TUBA4A
3.70563e-06	-0.278902	0.173	0.233	0.0945454	LTB
0.00063963	0.512649	0.13	0.092	1	PTGDS
0.00138989	0.400759	0.2	0.161	1	CSF2

## Sheet: NKT_CASE_vs_NKT_CTRL_DEGs
p_val	avg_log2FC	pct.1	pct.2	p_val_adj	gene
2.00986e-221	-0.55875	0.961	0.999	5.12795e-217	MT-ND3
2.08376e-216	-0.753786	0.988	1	5.3165e-212	RPL41
1.52674e-185	-0.737845	0.972	0.999	3.89533e-181	RPLP2
1.50389e-183	-0.718984	0.989	0.997	3.83703e-179	RPS15A
7.84547e-167	-0.762298	0.981	0.996	2.00169e-162	RPL26
1.99476e-164	-0.779691	0.953	0.999	5.08943e-160	RPL27A
1.69164e-153	-0.626134	0.979	0.999	4.31605e-149	RPS15
1.1015e-151	-0.772883	0.989	0.999	2.81037e-147	TMSB10
1.69767e-149	-0.706001	0.97	0.999	4.33145e-145	RPL34
8.89488e-146	0.792666	1	0.998	2.26944e-141	HLA-A
2.92939e-140	-0.400906	0.995	0.999	7.47405e-136	RPL28
5.01438e-139	-0.430156	0.937	0.998	1.27937e-134	RPS28
1.94215e-138	-0.498042	0.993	0.999	4.9552e-134	RPL30
2.7065e-136	-0.807638	0.953	0.999	6.90537e-132	RPL39
4.96543e-135	-0.508271	0.991	0.998	1.26688e-130	RPS24
1.45832e-133	-0.32869	0.914	0.997	3.72075e-129	RPL37A
2.97416e-131	-1.06333	0.807	0.985	7.58828e-127	RPS21
9.79537e-128	-0.597154	0.995	0.999	2.49919e-123	RPS12
5.78014e-125	-0.626969	0.995	0.999	1.47475e-120	RPS19
9.34556e-122	-0.575711	0.956	0.996	2.38443e-117	RPL35A
5.90862e-120	-0.501875	0.984	0.999	1.50753e-115	RPS23
1.09543e-116	-0.560547	0.984	0.999	2.79488e-112	FAU
8.45586e-115	0.646239	1	0.999	2.15743e-110	HLA-C
3.36731e-114	-0.309152	0.996	0.999	8.59136e-110	RPS27
1.30473e-108	-0.383767	0.967	0.998	3.32888e-104	RPL37
3.40177e-106	-0.989206	0.826	0.956	8.67928e-102	RPS10
1.45148e-103	-0.623529	0.998	0.999	3.70331e-99	RPLP1
1.04868e-99	-0.471494	0.968	0.995	2.67561e-95	RPS25
1.41616e-94	-0.600307	0.919	0.993	3.6132e-90	RPL35
6.32969e-93	-0.379781	0.998	0.998	1.61496e-88	RPS14
5.47032e-92	-0.512407	0.993	0.999	1.3957e-87	RPL32
6.10735e-92	-0.551979	0.947	0.996	1.55823e-87	UBA52
8.47813e-81	-0.642958	0.954	0.99	2.16311e-76	RPS11
7.73784e-80	-0.714231	0.832	0.98	1.97423e-75	ATP5F1E
3.15931e-79	-0.438491	0.995	0.999	8.06066e-75	RPL21
3.13259e-77	-0.494597	0.902	0.991	7.99249e-73	RPL36
7.74014e-74	-0.374491	0.995	0.999	1.97482e-69	RPL23A
1.81682e-69	-0.413078	0.998	0.999	4.63544e-65	RPS27A
1.47535e-67	-0.809655	0.735	0.933	3.76421e-63	RPL23
1.47501e-66	-0.611215	0.918	0.984	3.76335e-62	RPS20
8.63931e-66	0.453274	1	0.999	2.20423e-61	EEF1A1
2.41272e-65	-0.492783	0.875	0.987	6.1558e-61	RPL38
3.09324e-56	-0.45409	0.995	0.999	7.89208e-52	RPS8
2.83838e-55	-0.464712	0.925	0.986	7.24185e-51	RPL27
4.65278e-55	-0.582969	0.872	0.969	1.18711e-50	SERF2
1.27915e-52	0.395202	1	0.999	3.26362e-48	RPS4X
1.73177e-52	-0.710747	0.858	0.977	4.41843e-48	HCST
2.30971e-52	0.40214	0.998	0.998	5.89298e-48	RPS3
2.18824e-51	0.542373	0.996	0.991	5.58306e-47	HLA-E
2.71297e-51	0.53943	0.998	0.963	6.92187e-47	RACK1
4.61195e-50	-0.627407	0.921	0.987	1.17669e-45	S100A6
1.97356e-49	-0.376319	0.977	0.993	5.03534e-45	RPS13
2.38247e-49	-0.380889	0.998	0.999	6.07864e-45	RPS18
2.90112e-47	0.447487	0.996	0.998	7.40193e-43	EIF1
1.96552e-42	-0.254679	0.988	0.998	5.01484e-38	RPS16
1.29849e-41	-0.78444	0.758	0.926	3.31295e-37	TXNIP
3.0167e-41	0.736304	0.93	0.904	7.6968e-37	DUSP2
6.28656e-41	0.970065	0.67	0.613	1.60395e-36	NFKBIA
8.33188e-41	0.488743	0.993	0.99	2.12579e-36	H3F3B
1.97421e-40	-0.562183	0.749	0.926	5.03699e-36	RPL31
2.15856e-40	0.810876	0.796	0.625	5.50736e-36	NR4A2
2.26569e-39	-0.677009	0.57	0.795	5.78069e-35	UBL5
3.22545e-39	0.841971	0.504	0.31	8.22942e-35	IER5
1.31547e-38	-0.654682	0.626	0.827	3.3563e-34	COX6C
1.87766e-38	0.851963	0.761	0.598	4.79065e-34	CREM
1.1756e-37	-0.561167	0.698	0.91	2.99942e-33	TOMM7
1.96963e-36	-0.396466	0.979	0.877	5.0253e-32	S100A4
2.79078e-36	-0.313859	0.972	0.99	7.12039e-32	RPL24
6.05073e-35	0.38625	0.996	0.987	1.54378e-30	RPL5
7.0036e-35	0.579578	0.854	0.677	1.7869e-30	SLC25A6
4.70489e-34	-0.399814	0.951	0.988	1.20041e-29	ZFP36L2
5.39869e-34	0.570214	0.996	0.985	1.37742e-29	FTH1
2.99106e-33	0.328973	1	0.998	7.6314e-29	RPL3
6.92797e-33	-0.598346	0.621	0.828	1.7676e-28	OST4
8.82792e-33	0.887752	0.789	0.568	2.25236e-28	GNLY
8.84207e-33	0.55096	0.886	0.778	2.25597e-28	CIRBP
1.41551e-32	-0.692134	0.389	0.631	3.61154e-28	UQCR10
2.40794e-32	-0.278554	1	1	6.14363e-28	TMSB4X
1.25396e-31	-0.436824	0.995	0.994	3.19934e-27	MT-ND2
5.80876e-31	0.273021	1	1	1.48205e-26	B2M
6.22223e-31	0.749198	0.658	0.486	1.58754e-26	GADD45B
8.84204e-31	0.509463	0.942	0.871	2.25596e-26	CD99
1.1143e-30	-0.742698	0.526	0.723	2.84302e-26	S100A11
4.21393e-30	-0.430954	0.93	0.982	1.07514e-25	RPL22
6.27395e-30	-0.594177	0.533	0.766	1.60074e-25	COX7A2
6.94042e-30	0.595716	0.737	0.63	1.77078e-25	CD247
1.16953e-29	-0.452557	0.777	0.929	2.98394e-25	TMA7
1.9655e-29	0.708176	0.505	0.318	5.01477e-25	BHLHE40
5.75459e-29	-0.268292	1	1	1.46823e-24	MT-CO1
6.83756e-29	0.630942	0.767	0.6	1.74453e-24	HSPA5
1.89318e-28	0.331359	1	0.998	4.83026e-24	RPL8
4.00408e-28	-0.581927	0.535	0.744	1.0216e-23	COX6B1
1.64402e-27	-0.627309	0.458	0.69	4.19456e-23	NDUFB2
2.12017e-27	-0.524657	0.716	0.864	5.4094e-23	ATP5MG
4.49154e-27	-0.725595	0.381	0.618	1.14597e-22	PRDM1
4.67406e-27	-0.575049	0.828	0.912	1.19254e-22	IFITM2
4.75132e-27	-0.621354	0.426	0.651	1.21225e-22	RPL36A
2.15642e-26	-0.599884	0.439	0.676	5.50189e-22	UQCR11
2.71625e-26	0.379043	0.995	0.982	6.93024e-22	UBC
9.73268e-26	0.625511	0.851	0.694	2.4832e-21	FGFBP2
1.18263e-25	0.528826	0.711	0.594	3.01736e-21	FXYD5
2.55385e-25	0.433776	0.96	0.927	6.5159e-21	RPL4
3.47353e-25	-0.570643	0.588	0.788	8.86236e-21	COMMD6
3.58897e-25	0.612832	0.954	0.903	9.15689e-21	JUNB
5.49677e-25	0.402117	0.996	0.988	1.40245e-20	CFL1
1.39379e-24	0.483185	0.97	0.931	3.55612e-20	ARL4C
2.75677e-24	0.590873	0.479	0.326	7.03363e-20	SQSTM1
3.70575e-24	-0.589213	0.423	0.634	9.45484e-20	COX7B
8.11986e-24	-0.283792	0.819	0.942	2.0717e-19	TSC22D3
3.08959e-23	0.634631	0.679	0.503	7.88278e-19	CD7
4.05476e-23	-0.478433	0.749	0.881	1.03453e-18	UQCRB
8.35e-23	0.603028	0.193	0.07	2.13042e-18	SELL
1.2164e-22	0.270618	1	0.998	3.10352e-18	RPL7A
2.12185e-22	-0.567324	0.256	0.468	5.41368e-18	MINOS1
2.68824e-22	0.671259	0.623	0.46	6.85878e-18	ZNF331
3.07514e-22	-0.521394	0.554	0.735	7.8459e-18	ELOB
5.80299e-22	-0.514687	0.467	0.685	1.48058e-17	NDUFA1
1.00357e-21	0.456412	0.923	0.866	2.56052e-17	SRSF7
1.54457e-21	0.552545	0.875	0.838	3.94081e-17	CD69
5.27673e-21	0.259825	1	0.999	1.3463e-16	RPS2
6.27977e-21	0.528837	0.651	0.58	1.60222e-16	BTG2
1.04197e-20	-0.458302	0.632	0.811	2.65848e-16	NDUFA4
2.38568e-20	-0.527318	0.432	0.604	6.08683e-16	ATP5MD
2.57106e-20	0.555913	0.605	0.504	6.5598e-16	REL
1.0577e-19	0.37387	0.977	0.95	2.69863e-15	ARHGDIB
1.13037e-19	0.464276	0.789	0.666	2.88402e-15	SRSF2
2.58474e-19	0.462967	0.765	0.622	6.59471e-15	BIN2
2.69137e-19	-0.538231	0.432	0.647	6.86677e-15	KLRG1
4.96814e-19	-0.53111	0.372	0.551	1.26757e-14	ATP5MF
5.15116e-19	-0.498963	0.632	0.783	1.31427e-14	RARRES3
5.26299e-19	0.396234	0.937	0.885	1.3428e-14	AES
1.07271e-18	0.451475	0.83	0.713	2.73692e-14	CD37
1.74105e-18	0.385551	0.902	0.829	4.44211e-14	HNRNPA1
2.62732e-18	0.600527	0.484	0.312	6.70335e-14	APOD
3.63225e-18	-0.632955	0.175	0.334	9.26733e-14	C1orf56
1.138e-17	-0.532748	0.621	0.709	2.90349e-13	MTRNR2L12
1.5931e-17	0.487286	0.619	0.446	4.06464e-13	CTSD
3.87107e-17	0.416183	0.716	0.596	9.87665e-13	ARF1
5.27897e-17	0.487048	0.563	0.563	1.34688e-12	TRGC2
5.40612e-17	0.393178	0.968	0.951	1.37932e-12	CST7
1.05859e-16	-0.741012	0.419	0.578	2.70088e-12	CMC1
1.09478e-16	0.384256	0.795	0.727	2.79322e-12	LSP1
1.15342e-16	0.421032	0.83	0.737	2.94284e-12	LITAF
1.35745e-16	-0.511771	0.026	0.141	3.46341e-12	LYZ
1.81684e-16	0.466979	0.889	0.859	4.63548e-12	IER2
2.02536e-16	0.394377	0.861	0.762	5.16749e-12	RBM3
2.02588e-16	-0.439244	0.467	0.608	5.16884e-12	POLR2L
2.99644e-16	-0.491719	0.865	0.859	7.64512e-12	CD52
3.07828e-16	-0.517455	0.307	0.492	7.85392e-12	CYTOR
3.59176e-16	-0.339263	0.9	0.949	9.16401e-12	PFDN5
4.1401e-16	0.522722	0.507	0.435	1.0563e-11	PPP1R15A
4.18761e-16	0.504356	0.402	0.233	1.06843e-11	BIN1
6.01602e-16	-0.453731	0.447	0.642	1.53493e-11	ATP5MPL
8.51684e-16	-0.482172	0.342	0.513	2.17299e-11	LSM7
9.04809e-16	0.382141	0.87	0.773	2.30853e-11	NOP53
1.01818e-15	0.37878	0.807	0.705	2.59779e-11	EIF3F
1.0501e-15	-0.476669	0.486	0.652	2.67922e-11	ATP5IF1
1.26052e-15	0.401628	0.772	0.645	3.21609e-11	CAPZB
1.51074e-15	-0.46025	0.547	0.712	3.8545e-11	COX8A
2.27073e-15	0.489358	0.372	0.273	5.79354e-11	PIM3
2.73417e-15	0.406596	0.732	0.626	6.97597e-11	PDIA3
5.23022e-15	-0.3082	0.781	0.909	1.33444e-10	RPL36AL
5.27962e-15	-0.366197	0.691	0.835	1.34704e-10	COX7C
5.40803e-15	-0.572426	0.5	0.613	1.37981e-10	FOSB
7.10634e-15	-0.496224	0.032	0.139	1.81311e-10	LINC02446
7.90789e-15	0.36798	0.911	0.845	2.01762e-10	GZMM
8.26139e-15	0.421807	0.623	0.429	2.10781e-10	TSPO
9.98852e-15	0.488695	0.437	0.277	2.54847e-10	ODC1
1.47513e-14	0.54864	0.37	0.215	3.76365e-10	PMAIP1
1.68332e-14	0.415377	0.898	0.821	4.29483e-10	CTSW
1.72497e-14	0.284975	0.953	0.938	4.4011e-10	BTF3
1.75484e-14	-0.558573	0.339	0.491	4.4773e-10	CRYBG1
2.46446e-14	0.420866	0.733	0.63	6.28782e-10	ENO1
2.49176e-14	0.390767	0.758	0.652	6.35747e-10	CCND3
3.12096e-14	-0.459916	0.239	0.389	7.96283e-10	NDUFB3
3.77388e-14	0.47448	0.288	0.205	9.62867e-10	NFKBIZ
4.38933e-14	0.369222	0.998	0.99	1.11989e-09	ACTG1
4.44101e-14	-0.453952	0.251	0.429	1.13308e-09	NDUFA13
1.13884e-13	0.424627	0.579	0.443	2.90563e-09	P4HB
1.3256e-13	-0.468798	0.465	0.625	3.38215e-09	IKZF1
1.54302e-13	-0.425269	0.432	0.606	3.93687e-09	NDUFS5
1.66117e-13	0.438421	0.405	0.257	4.23831e-09	OSER1
1.94486e-13	0.396196	0.739	0.725	4.96212e-09	METRNL
1.98402e-13	0.7702	0.291	0.203	5.06204e-09	IFNG
2.3236e-13	0.365025	0.811	0.731	5.92844e-09	TGFB1
2.56875e-13	0.516273	0.439	0.287	6.55391e-09	DUSP5
2.9475e-13	0.433567	0.602	0.461	7.52024e-09	RBM38
3.05342e-13	-0.422012	0.446	0.611	7.7905e-09	SEC61G
4.12924e-13	0.660514	0.249	0.17	1.05353e-08	IGFBP7
9.60553e-13	-0.423835	0.349	0.52	2.45076e-08	COPS9
1.05805e-12	0.363624	0.123	0.04	2.69951e-08	AKR1C3
1.06345e-12	-0.431656	0.54	0.682	2.71328e-08	CELF2
1.18248e-12	-0.455213	0.754	0.836	3.01697e-08	KLRD1
1.26126e-12	0.498713	0.519	0.421	3.21798e-08	H1FX
1.52583e-12	-0.321736	0.03	0.123	3.89301e-08	IGLC2
1.6783e-12	-0.368752	0.542	0.698	4.28203e-08	COX5B
1.87293e-12	0.30716	0.142	0.05	4.7786e-08	NME4
1.91214e-12	-0.339095	0.863	0.918	4.87864e-08	EMP3
2.22733e-12	-0.412125	0.44	0.587	5.6828e-08	BLOC1S1
2.51794e-12	-0.342758	0.858	0.912	6.42427e-08	SUB1
2.97687e-12	0.324386	0.179	0.151	7.59518e-08	BCL2A1
3.23198e-12	0.376399	0.772	0.661	8.24607e-08	VAMP2
3.71274e-12	0.403016	0.681	0.562	9.4727e-08	LY6E
4.15254e-12	0.34336	0.489	0.325	1.05948e-07	CXCL14
5.082e-12	-0.395215	0.467	0.604	1.29662e-07	GNG5
5.181e-12	-0.424348	0.295	0.424	1.32188e-07	CKLF
5.75014e-12	-0.422354	0.239	0.375	1.46709e-07	C19orf70
6.54152e-12	0.46946	0.405	0.304	1.669e-07	RGS2
6.76018e-12	0.40762	0.418	0.258	1.72479e-07	ZNF394
6.8421e-12	0.442663	0.335	0.22	1.74569e-07	NCR3
7.67663e-12	-0.405298	0.414	0.549	1.95862e-07	TBCA
8.27101e-12	0.359631	0.579	0.516	2.11026e-07	RORA
8.36171e-12	-0.39795	0.518	0.651	2.13341e-07	ADGRE5
9.22716e-12	-0.417024	0.286	0.44	2.35422e-07	MRPL41
9.8282e-12	0.446687	0.528	0.396	2.50757e-07	SLC2A3
1.18492e-11	0.376957	0.547	0.451	3.02321e-07	LAT
1.29766e-11	0.347612	0.742	0.671	3.31085e-07	LAPTM5
1.49882e-11	-0.403629	0.396	0.535	3.82409e-07	CSTB
1.92349e-11	-0.426678	0.284	0.419	4.90759e-07	DDT
2.25299e-11	-0.407268	0.407	0.554	5.74827e-07	TMEM258
2.29962e-11	0.382481	0.633	0.529	5.86725e-07	SF3B1
2.3955e-11	0.34096	0.77	0.68	6.11188e-07	SRSF3
2.42212e-11	0.411956	0.409	0.318	6.17981e-07	RHOH
2.52775e-11	0.401633	0.232	0.13	6.44931e-07	ZC3H12A
2.79719e-11	-0.410134	0.333	0.478	7.13675e-07	NDUFB4
2.91305e-11	-0.419653	0.309	0.458	7.43237e-07	RPL22L1
2.98998e-11	-0.403425	0.039	0.134	7.62865e-07	IL1B
3.0568e-11	0.378987	0.204	0.098	7.79913e-07	NINJ1
3.30418e-11	0.377174	0.661	0.537	8.43028e-07	EIF5
3.3919e-11	0.333596	0.575	0.498	8.65409e-07	EIF5A
3.66584e-11	0.419152	0.368	0.255	9.35302e-07	PRSS23
3.87699e-11	0.392913	0.47	0.32	9.89176e-07	RHOG
4.11748e-11	-0.453625	0.481	0.648	1.05053e-06	HLA-DRA
4.36464e-11	-0.376192	0.093	0.216	1.11359e-06	IPCEF1
6.52776e-11	0.408974	0.488	0.388	1.66549e-06	SERTAD1
7.74176e-11	0.385324	0.43	0.32	1.97523e-06	SLC3A2
8.24085e-11	-0.390712	0.351	0.505	2.10257e-06	RBX1
8.37345e-11	-0.363343	0.493	0.626	2.1364e-06	ATP5PF
9.15224e-11	-0.33324	0.716	0.826	2.3351e-06	HINT1
9.50346e-11	0.42649	0.365	0.22	2.42471e-06	KPNA2
1.03627e-10	-0.361717	0.377	0.504	2.64393e-06	SNRPF
1.04124e-10	0.404962	0.226	0.113	2.65661e-06	KDM6B
1.10941e-10	-0.406453	0.211	0.361	2.83055e-06	ROMO1
1.15354e-10	0.321608	0.886	0.801	2.94313e-06	HLA-F
1.20715e-10	0.360861	0.702	0.607	3.07992e-06	LDHA
1.21168e-10	-0.389975	0.279	0.431	3.09148e-06	MRPL33
1.22436e-10	-0.377616	0.565	0.688	3.12384e-06	MZT2B
1.24823e-10	-0.418833	0.654	0.744	3.18472e-06	CEMIP2
1.26063e-10	0.390044	0.325	0.201	3.21638e-06	JMJD6
1.31128e-10	0.384127	0.44	0.301	3.3456e-06	RNF126
1.4639e-10	-0.382786	0.554	0.685	3.735e-06	ETS1
1.67875e-10	-0.360068	0.058	0.16	4.28316e-06	CXCL2
1.74228e-10	0.367424	0.596	0.475	4.44526e-06	EIF4A1
1.79525e-10	0.285259	0.935	0.922	4.58039e-06	CORO1A
1.87922e-10	-0.372836	0.104	0.227	4.79464e-06	FABP4
1.88549e-10	0.368327	0.714	0.617	4.81065e-06	LIMD2
1.95649e-10	-0.463831	0.079	0.187	4.9918e-06	CXCL8
2.09988e-10	0.419058	0.521	0.421	5.35763e-06	MAP3K8
2.40861e-10	0.362577	0.788	0.727	6.14533e-06	CALR
2.60917e-10	0.392336	0.465	0.361	6.65704e-06	TENT5C
2.9344e-10	-0.372687	0.418	0.551	7.48683e-06	NDUFA12
3.45003e-10	-0.371925	0.486	0.595	8.8024e-06	TXN
3.49047e-10	0.35787	0.281	0.156	8.90558e-06	TWISTNB
3.55691e-10	-0.304986	0.661	0.72	9.0751e-06	ARPC5
3.71623e-10	0.26601	0.958	0.98	9.4816e-06	CXCR4
3.86624e-10	0.330516	0.233	0.176	9.86433e-06	ASCL2
4.26211e-10	0.328237	0.872	0.773	1.08743e-05	CFD
4.31668e-10	0.374444	0.37	0.276	1.10136e-05	SLC2A4RG
4.40147e-10	-0.639851	0.425	0.535	1.12299e-05	MT2A
4.56719e-10	0.330525	0.649	0.5	1.16527e-05	HNRNPA0
4.76267e-10	0.283081	0.907	0.868	1.21515e-05	NPM1
5.0833e-10	0.393055	0.435	0.301	1.29695e-05	ZBTB1
5.12782e-10	0.413083	0.356	0.233	1.30831e-05	SOCS3
5.18585e-10	0.304947	0.839	0.791	1.32312e-05	HSPA8
5.22043e-10	0.402135	0.453	0.344	1.33194e-05	GTF3C1
5.70304e-10	-0.503267	0.439	0.446	1.45507e-05	KLRB1
5.86812e-10	-0.380205	0.451	0.569	1.49719e-05	RPS27L
8.44919e-10	0.383151	0.496	0.377	2.15573e-05	YPEL3
9.83585e-10	0.398906	0.304	0.176	2.50952e-05	P2RY8
1.00391e-09	0.371968	0.374	0.258	2.56138e-05	PITPNC1
1.22661e-09	0.289986	0.14	0.054	3.12958e-05	GPR18
1.31198e-09	0.380956	0.682	0.647	3.34737e-05	TRAC
1.61597e-09	0.299023	1	1	4.12298e-05	ACTB
1.66002e-09	-0.431143	0.142	0.259	4.23536e-05	GPR171
1.89974e-09	-0.338565	0.112	0.23	4.847e-05	C4orf48
2.25937e-09	0.445792	0.33	0.232	5.76456e-05	TNFSF9
2.38236e-09	0.304176	0.191	0.095	6.07835e-05	NFKB2
2.77685e-09	0.332855	0.523	0.407	7.08486e-05	PRDX6
2.97056e-09	0.357591	0.279	0.175	7.57908e-05	CSRNP1
2.99337e-09	-0.340416	0.451	0.559	7.63729e-05	ACTN4
3.01522e-09	-0.32453	0.04	0.122	7.69304e-05	GPM6B
3.12682e-09	0.319129	0.525	0.445	7.97778e-05	EIF3L
3.14709e-09	-0.377692	0.256	0.377	8.02948e-05	NOP10
3.22419e-09	-0.363716	0.26	0.366	8.22621e-05	SELPLG
3.782e-09	0.332148	0.584	0.473	9.6494e-05	FKBP8
3.85377e-09	0.460898	0.163	0.07	9.83252e-05	KLRC2
4.01093e-09	0.313789	0.7	0.623	0.000102335	ICAM3
4.46628e-09	0.373509	0.412	0.294	0.000113953	ANKRD13D
4.75764e-09	-0.364437	0.382	0.509	0.000121386	SNRPG
4.77336e-09	0.347369	0.5	0.369	0.000121788	PSMD7
4.92546e-09	0.494496	0.125	0.044	0.000125668	KLRC1
5.54674e-09	-0.498295	0.356	0.502	0.00014152	RGS1
6.08606e-09	0.276444	0.991	0.986	0.00015528	PFN1
6.54351e-09	-0.376511	0.263	0.393	0.000166951	COX17
6.72355e-09	-0.375917	0.26	0.393	0.000171545	IFI27L2
8.79201e-09	0.285522	0.904	0.866	0.000224319	ITGB2
1.04267e-08	-0.394504	0.182	0.299	0.000266027	FKBP5
1.05107e-08	-0.355695	0.272	0.392	0.00026817	TSTD1
1.16797e-08	0.282752	0.812	0.719	0.000297995	SSR2
1.22733e-08	-0.831761	0.116	0.216	0.000313142	GZMK
1.50723e-08	0.346491	0.567	0.463	0.000384556	SBDS
1.54201e-08	0.334848	0.968	0.947	0.000393428	GAPDH
1.87256e-08	0.328025	0.586	0.495	0.000477764	PRMT2
1.88063e-08	0.297183	0.619	0.557	0.000479825	DNAJB6
1.9758e-08	0.331451	0.196	0.111	0.000504106	ARL5B
2.02147e-08	-0.341818	0.491	0.62	0.000515757	ZFAS1
2.18959e-08	-0.377403	0.179	0.29	0.000558653	RPA3
2.30158e-08	-0.345636	0.33	0.46	0.000587225	SEM1
2.52361e-08	-0.338251	0.239	0.35	0.000643874	NAA38
2.54141e-08	0.292983	0.446	0.32	0.000648415	RAB7A
3.3203e-08	0.326845	0.596	0.48	0.000847142	DHRS7
3.4264e-08	0.314916	0.53	0.424	0.000874213	UBE2I
3.81065e-08	0.440981	0.756	0.701	0.000972249	JUN
3.95778e-08	0.351256	0.568	0.446	0.00100979	MYO1F
4.07824e-08	0.35406	0.295	0.186	0.00104052	PHF1
4.29298e-08	0.32962	0.493	0.382	0.00109531	DPP7
4.52961e-08	0.315812	0.498	0.389	0.00115568	RAB5C
4.54668e-08	0.305364	0.677	0.551	0.00116004	PNN
4.83466e-08	-0.312474	0.575	0.691	0.00123351	UQCRH
5.0451e-08	0.308116	0.612	0.491	0.00128721	C9orf78
5.32572e-08	-0.36238	0.125	0.224	0.0013588	A2M-AS1
5.39502e-08	0.322965	0.172	0.098	0.00137649	SERPINF1
5.69082e-08	0.331649	0.275	0.169	0.00145195	AKR1B1
5.71368e-08	0.321561	0.625	0.527	0.00145779	CCNL1
5.84688e-08	-0.334524	0.244	0.359	0.00149177	NDUFB1
5.92134e-08	0.267262	0.851	0.804	0.00151077	CD81
6.29921e-08	-0.284781	0.04	0.113	0.00160718	ITGAX
6.61541e-08	0.269682	0.881	0.828	0.00168786	SRSF5
6.88119e-08	-0.316039	0.147	0.261	0.00175567	TMEM256
7.02121e-08	0.30777	0.674	0.556	0.00179139	LDHB
7.44201e-08	0.347611	0.514	0.414	0.00189876	XBP1
8.24462e-08	0.333759	0.505	0.399	0.00210353	PKM
8.31688e-08	0.251418	0.719	0.692	0.00212197	SELENOK
8.42268e-08	-0.334706	0.267	0.393	0.00214896	SNRPE
9.43776e-08	0.31007	0.614	0.528	0.00240795	SUN2
1.10111e-07	0.288809	0.319	0.212	0.00280936	C1orf43
1.12338e-07	0.344154	0.398	0.28	0.0028662	ARHGAP9
1.13014e-07	-0.327202	0.375	0.508	0.00288343	EMB
1.14409e-07	0.331614	0.398	0.279	0.00291903	MAF1
1.22802e-07	-0.263849	0.051	0.133	0.00313318	AC114760.2
1.26794e-07	0.301459	0.632	0.522	0.00323502	ATP5F1B
1.27016e-07	0.315988	0.44	0.317	0.00324069	LRPAP1
1.29117e-07	0.379401	0.667	0.531	0.0032943	GSN
1.31621e-07	-0.263078	0.968	0.978	0.00335817	CCL5
1.45769e-07	0.337289	0.537	0.411	0.00371916	NFE2L2
1.73163e-07	-0.324318	0.268	0.377	0.00441809	PDCD5
1.73407e-07	0.287418	0.223	0.132	0.0044243	WHAMM
1.75512e-07	0.392866	0.228	0.137	0.004478	IER5L
1.75723e-07	0.31994	0.525	0.434	0.00448339	YPEL5
1.86704e-07	0.324482	0.491	0.38	0.00476358	PKN1
1.87509e-07	0.286256	0.977	0.957	0.00478411	JUND
2.05231e-07	-0.330761	0.256	0.36	0.00523625	MRPS21
2.33492e-07	0.26042	0.246	0.148	0.00595731	SF3A2
2.42021e-07	-0.346714	0.242	0.36	0.00617492	PYCARD
2.52838e-07	0.256773	0.809	0.721	0.0064509	SLC25A3
2.54054e-07	0.277841	0.76	0.706	0.00648192	RSRP1
2.62116e-07	0.327273	0.409	0.313	0.00668762	RASSF1
3.12489e-07	0.306986	0.165	0.099	0.00797286	CD83
3.29115e-07	0.290963	0.396	0.282	0.00839704	ILF2
3.34435e-07	0.304724	0.765	0.746	0.00853277	TRBC2
3.35612e-07	0.318226	0.87	0.816	0.0085628	PRF1
3.46386e-07	0.267454	0.782	0.702	0.00883769	SNRPB
3.4877e-07	0.439027	0.177	0.127	0.00889852	COL6A1
3.59721e-07	-0.332527	0.475	0.59	0.00917791	HNRNPH1
3.70621e-07	-0.321754	0.904	0.932	0.00945602	HMGB1
3.77867e-07	0.291753	0.488	0.381	0.00964091	MDH2
3.92157e-07	0.251462	0.73	0.606	0.0100055	EIF3G
3.97057e-07	0.309566	0.475	0.399	0.0101305	CHST12
3.9978e-07	-0.358237	0.109	0.178	0.0102	MT1E
4.0736e-07	-0.26128	0.032	0.101	0.0103934	AIF1
4.09239e-07	0.277391	0.318	0.321	0.0104413	COL6A2
4.2504e-07	0.258303	0.798	0.746	0.0108445	HNRNPDL
4.32042e-07	-0.338932	0.272	0.394	0.0110231	MAPK1
4.54483e-07	0.274389	0.474	0.396	0.0115957	AP2M1
4.63843e-07	0.311239	0.414	0.301	0.0118345	ADRM1
4.735e-07	0.321149	0.467	0.358	0.0120809	GRK6
4.99957e-07	-0.331618	0.332	0.446	0.0127559	NDUFA2
5.26271e-07	-0.362202	0.247	0.359	0.0134273	RAB9A
5.3325e-07	-0.319804	0.296	0.423	0.0136053	PET100
5.40481e-07	0.287498	0.414	0.341	0.0137898	CSNK2B
5.52948e-07	0.292561	0.658	0.557	0.0141079	BZW1
5.62347e-07	-0.300477	0.391	0.5	0.0143477	NDUFS6
5.73835e-07	0.293453	0.298	0.2	0.0146408	MCUB
5.94505e-07	0.318109	0.353	0.266	0.0151682	INTS6
6.26532e-07	0.259086	0.186	0.102	0.0159853	APBA2
6.92172e-07	0.324023	0.286	0.182	0.0176601	MPHOSPH10
7.25121e-07	0.338604	0.309	0.22	0.0185007	ENC1
7.34009e-07	-0.310523	0.796	0.876	0.0187275	RPS26
7.618e-07	0.296145	0.505	0.414	0.0194366	ANXA11
9.5685e-07	0.307267	0.521	0.442	0.0244131	FOSL2
9.73175e-07	0.279389	0.518	0.442	0.0248296	PGAM1
9.76777e-07	-0.306136	0.351	0.467	0.0249215	NDUFA11
1.08337e-06	-0.336621	0.488	0.581	0.027641	SYTL3
1.11703e-06	0.279006	0.179	0.113	0.0284999	PDE3B
1.12016e-06	0.271814	0.558	0.486	0.0285798	PEBP1
1.24554e-06	-0.414812	0.725	0.762	0.0317788	LGALS1
1.41786e-06	-0.259277	0.675	0.771	0.0361752	DBI
1.46286e-06	0.327688	0.237	0.144	0.0373234	ILF3-DT
1.51446e-06	0.303519	0.254	0.161	0.0386398	ESYT2
1.52341e-06	0.301259	0.226	0.143	0.0388682	VEGFB
1.52437e-06	-0.324493	0.174	0.257	0.0388928	MT1X
1.56274e-06	-0.313494	0.144	0.232	0.0398718	ZFPM1
1.77689e-06	0.279698	0.628	0.523	0.0453355	TPI1
1.83893e-06	0.270677	0.653	0.541	0.0469185	RAC1
1.92475e-06	-0.285918	0.496	0.604	0.0491082	NDUFB7
2.01178e-06	-0.293573	0.128	0.228	0.0513285	LPIN2
2.03662e-06	0.298422	0.27	0.18	0.0519624	FNIP1
2.18896e-06	-0.284131	0.084	0.167	0.0558491	ATF3
2.23627e-06	0.276788	0.365	0.26	0.0570561	TMEM109
2.29437e-06	-0.33327	0.086	0.16	0.0585386	PLA2G2A
2.37348e-06	-0.283536	0.56	0.642	0.0605571	MBNL1
2.40307e-06	0.283049	0.609	0.498	0.0613119	FMNL1
2.47466e-06	-0.293876	0.154	0.238	0.0631384	CCDC167
2.47903e-06	0.35745	0.395	0.337	0.06325	TRDC
2.68008e-06	-0.274016	0.468	0.582	0.0683794	TCF25
2.72399e-06	0.309612	0.539	0.434	0.0694998	CDKN2D
2.79506e-06	-0.305865	0.233	0.304	0.0713131	TRA2A
2.99831e-06	0.265855	0.505	0.421	0.0764989	XRCC6
3.02043e-06	0.323894	0.458	0.345	0.0770632	SAMSN1
3.07626e-06	0.259964	0.128	0.099	0.0784877	SPARC
3.42051e-06	0.287476	0.337	0.247	0.087271	NUCB1
3.43415e-06	0.250805	0.686	0.611	0.0876189	PPP1CA
3.52067e-06	0.250519	0.493	0.435	0.0898263	TBCB
3.77317e-06	0.322996	0.437	0.335	0.0962687	NSMCE3
3.88848e-06	0.266972	0.675	0.579	0.0992106	CNBP
4.0194e-06	0.282958	0.342	0.239	0.102551	UBE2Q1
4.07509e-06	0.259815	0.642	0.567	0.103972	YWHAQ
4.20285e-06	-0.325648	0.247	0.236	0.107231	AREG
4.23671e-06	0.311231	0.449	0.366	0.108096	SDCBP
4.66444e-06	-0.281815	0.625	0.685	0.119009	CD2
5.34644e-06	0.288179	0.244	0.174	0.136409	SERTAD3
5.5545e-06	-0.306729	0.288	0.404	0.141717	CHURC1
5.76083e-06	0.25896	0.311	0.218	0.146982	C7orf50
5.76593e-06	0.258878	0.368	0.261	0.147112	CYC1
6.1456e-06	0.285456	0.512	0.407	0.156799	G3BP2
6.50252e-06	-0.263101	0.191	0.263	0.165905	MRPL52
6.64426e-06	0.2869	0.704	0.639	0.169522	SYNE2
6.84437e-06	0.274783	0.265	0.166	0.174627	ABHD14B
7.11503e-06	0.268905	0.439	0.366	0.181533	BCAS2
7.14984e-06	0.257137	0.216	0.142	0.182421	DDIT3
7.71646e-06	-0.268479	0.26	0.375	0.196878	CARD16
8.20241e-06	0.409605	0.277	0.247	0.209276	TYROBP
9.48215e-06	0.258026	0.409	0.35	0.241928	PDLIM2
1.00889e-05	-0.265892	0.565	0.675	0.257409	RNF213
1.09724e-05	0.276899	0.435	0.389	0.279949	GIMAP7
1.12376e-05	0.27192	0.26	0.167	0.286715	PPP3CC
1.2442e-05	0.260215	0.139	0.074	0.317446	NFKBID
1.26445e-05	0.709498	0.511	0.486	0.322613	CCL4L2
1.321e-05	-0.265928	0.516	0.601	0.33704	C4orf3
1.38922e-05	0.259678	0.223	0.165	0.354445	CD5
1.43135e-05	-0.257415	0.505	0.617	0.365195	SNRPD2
1.43905e-05	-0.257741	0.095	0.173	0.36716	SMIM37
1.48651e-05	-0.250997	0.584	0.685	0.379269	POMP
1.56967e-05	-0.268646	0.37	0.483	0.400486	ABRACL
1.62027e-05	0.281134	0.368	0.268	0.413396	SNHG15
1.63494e-05	0.283495	0.288	0.196	0.41714	SRM
1.75462e-05	-0.277981	0.114	0.194	0.447674	TMEM120B
1.81944e-05	0.291506	0.339	0.257	0.464213	MXRA7
1.87711e-05	0.261258	0.239	0.165	0.478925	LMF2
1.91057e-05	-0.300091	0.305	0.408	0.487462	AC245297.3
1.95013e-05	0.272599	0.232	0.158	0.497557	PRKX
2.03426e-05	0.270241	0.353	0.271	0.519021	CCM2
2.07925e-05	0.279805	0.135	0.075	0.5305	OSM
2.22449e-05	0.279051	0.251	0.176	0.567556	IL16
2.23585e-05	0.309763	0.172	0.107	0.570454	HIST1H1E
2.40748e-05	-0.265666	0.151	0.224	0.614244	TGFBR2
2.49744e-05	0.27257	0.391	0.287	0.637196	CTDNEP1
2.55323e-05	0.296217	0.242	0.16	0.651431	PHLDA1
2.68194e-05	0.276667	0.407	0.312	0.68427	TSEN54
2.89719e-05	0.267262	0.312	0.23	0.73919	KDELR2
3.11211e-05	0.26674	0.393	0.293	0.794024	EIF4H
3.15489e-05	0.250436	0.258	0.174	0.804939	TNF
3.16594e-05	0.260819	0.7	0.639	0.807757	ANXA2
3.23135e-05	0.268511	0.496	0.407	0.824448	APMAP
3.37229e-05	-0.28803	0.354	0.447	0.860407	SEC62
3.41223e-05	0.277899	0.377	0.29	0.870596	VSIR
3.45214e-05	-0.253274	0.353	0.461	0.88078	LSM3
3.48169e-05	0.272572	0.288	0.217	0.888317	RNF168
3.78825e-05	-0.272787	0.253	0.359	0.966533	IKZF3
3.90109e-05	0.259781	0.396	0.323	0.995324	HSPA9
4.03645e-05	-0.307174	0.165	0.252	1	AC058791.1
4.06152e-05	0.322171	0.525	0.454	1	SPON2
4.22945e-05	-0.271468	0.268	0.356	1	PHPT1
4.29402e-05	0.252103	0.244	0.167	1	OTULIN
4.3927e-05	-0.258032	0.158	0.236	1	GTF2H5
4.42001e-05	0.262318	0.211	0.135	1	MARCKSL1
4.48677e-05	0.255101	0.281	0.192	1	DNAJB9
4.59629e-05	-0.26596	0.225	0.32	1	LSM6
4.66799e-05	0.257433	0.488	0.389	1	RALY
4.95644e-05	0.28407	0.27	0.182	1	ATG2A
5.23711e-05	0.269652	0.496	0.412	1	TRA2B
5.30788e-05	0.254168	0.356	0.253	1	MAPK1IP1L
5.65392e-05	0.324437	0.242	0.162	1	SYNGR1
5.77861e-05	-0.256536	0.444	0.519	1	CAPZA1
5.88053e-05	-0.261781	0.475	0.549	1	DYNLL1
6.04141e-05	0.263431	0.298	0.21	1	MFNG
6.71251e-05	0.254517	0.349	0.256	1	POLR2E
6.85647e-05	0.444454	0.204	0.15	1	COL1A1
7.30321e-05	0.263666	0.375	0.279	1	TRABD
7.9307e-05	0.258534	0.479	0.385	1	BSG
0.0001103	0.250778	0.626	0.543	1	EZR
0.000112332	0.259129	0.312	0.224	1	YTHDF2
0.0001217	0.283689	0.46	0.392	1	GOLGA4
0.000127638	0.255266	0.382	0.298	1	IMP3
0.000139826	0.250498	0.304	0.244	1	ADRB2
0.00016681	-0.250155	0.228	0.306	1	RNF181
0.000173345	0.25186	0.268	0.193	1	SARS
0.000181984	0.252372	0.432	0.34	1	PSAP
0.000190374	-0.250548	0.312	0.404	1	C8orf59
0.000205546	-0.255461	0.279	0.371	1	SNX6
0.000220408	-0.25285	0.244	0.337	1	NAP1L4
0.000255344	-0.291149	0.24	0.325	1	MAF
0.00028871	-0.287768	0.316	0.413	1	XCL2
0.000346917	0.280082	0.53	0.444	1	FCGR3A
0.000367603	-0.332619	0.095	0.103	1	TOP2A
0.000381376	0.251262	0.379	0.309	1	YME1L1
0.000437561	-0.290859	0.212	0.291	1	HLA-DQB1
0.000475756	0.255718	0.256	0.179	1	GADD45A
0.000543264	0.305315	0.312	0.238	1	TIMP1
0.000731676	-0.256428	0.186	0.265	1	FABP5
0.000782275	0.344921	0.263	0.281	1	CCL3
0.000834748	0.282083	0.367	0.281	1	TSPYL2
0.00209519	-0.271087	0.204	0.272	1	CEBPD
0.00299632	0.315968	0.33	0.276	1	COL1A2
0.00687507	-0.347758	0.337	0.397	1	CST3
0.0156847	0.251814	0.125	0.086	1	FCER1G

## Sheet: Pericyte_CASE_vs_Pericyte_CTRL_
p_val	avg_log2FC	pct.1	pct.2	p_val_adj	gene
8.76272e-23	1.47896	0.924	0.767	2.23572e-18	CRIP1
2.81768e-10	-0.759939	0.823	0.895	7.18904e-06	RPS10
1.3895e-08	0.377477	0.962	0.977	0.000354518	UBC
1.71047e-08	-0.754264	0.013	0.198	0.000436408	AIF1
1.85016e-08	-0.601918	0.918	0.988	0.000472051	RPS20
3.25324e-08	-0.759716	0.867	0.953	0.000830032	RPS21
7.05571e-08	-0.413653	0.962	0.988	0.00180019	RPL26
1.35549e-07	0.991341	0.481	0.174	0.00345841	OLFM2
1.83306e-07	0.483574	1	0.965	0.00467687	ACTG1
3.70018e-07	-0.709007	0.525	0.756	0.00944063	RPL36A
4.10838e-07	0.742349	0.816	0.581	0.0104821	CTSD
4.11754e-07	0.929542	0.665	0.512	0.0105055	SELENBP1
6.29445e-07	-0.627422	0.88	0.965	0.0160597	RPL23
8.66518e-07	-0.48648	0.943	0.977	0.0221083	RPL27A
9.09505e-07	-1.04366	0.367	0.453	0.0232051	HLA-DRA
1.38917e-06	0.815873	0.816	0.616	0.0354432	BGN
1.47177e-06	-0.79547	0.133	0.407	0.0375508	HLA-DPA1
1.77355e-06	0.731425	0.924	0.826	0.0452503	TUBA1B
2.54999e-06	0.316008	1	0.988	0.0650604	ACTB
3.15648e-06	0.769881	0.949	0.849	0.0805345	HLA-C
3.51789e-06	-0.763682	0.785	0.919	0.0897554	MTRNR2L12
4.44191e-06	-0.306677	0.063	0.174	0.113331	NUP153
5.78494e-06	0.925034	0.487	0.209	0.147597	BMP2
7.1725e-06	0.723822	0.715	0.547	0.182999	LGALS3BP
1.41205e-05	-0.308831	0.222	0.279	0.360272	MUM1
2.043e-05	0.617187	0.892	0.733	0.521251	CYB5R3
2.23649e-05	-0.346748	0.044	0.198	0.570619	LRRC75A
3.81906e-05	0.476194	0.538	0.337	0.974396	PUF60
3.90395e-05	-0.482209	0.019	0.163	0.996055	RGS7BP
4.44371e-05	0.397406	0.348	0.163	1	RELA
5.29557e-05	-0.407379	0.044	0.221	1	HIVEP2
5.683e-05	-0.517241	0.291	0.558	1	RPL22L1
6.25749e-05	-0.25878	0.114	0.209	1	ATG13
7.82792e-05	0.509013	0.405	0.198	1	HEXB
7.91617e-05	0.314374	0.171	0.058	1	TENT2
7.92163e-05	0.552843	0.722	0.547	1	CAPZB
7.93207e-05	-0.3595	0.456	0.465	1	ANKRD29
8.60128e-05	0.493018	0.956	0.884	1	CIRBP
0.000117218	0.514533	0.829	0.744	1	PSME1
0.0001498	0.37074	0.31	0.244	1	APH1A
0.000156642	-0.423331	0.873	0.953	1	PNRC1
0.000156746	0.503287	0.551	0.419	1	WDR1
0.000161428	0.65766	0.658	0.5	1	AES
0.000167856	0.43596	0.247	0.093	1	SLC29A1
0.000174973	-0.280938	0.152	0.233	1	CEBPZOS
0.000182603	-0.557129	0.329	0.523	1	CTNNB1
0.000182692	-0.371018	0.114	0.244	1	ATE1
0.000186009	0.452645	0.975	0.965	1	RPSA
0.000198305	-0.447187	0.139	0.36	1	ARRDC3
0.00020019	-0.274697	0.133	0.186	1	USP10
0.000200343	-0.445969	0.057	0.221	1	PLCE1
0.00021242	-0.527637	0.241	0.384	1	SMOC2
0.000216294	-0.460325	0.076	0.209	1	ZNF507
0.000218918	-0.88985	0.646	0.744	1	FOSB
0.000271729	-0.411854	0.19	0.326	1	MRPL36
0.000274721	0.292494	0.994	0.965	1	RPS5
0.000302108	0.403282	0.722	0.651	1	SORBS3
0.00031292	-0.474927	0.196	0.442	1	ARID1A
0.000314332	-0.494953	0.057	0.163	1	TYROBP
0.000318659	-0.768189	0.62	0.64	1	KLF2
0.000335454	-0.648706	0.101	0.291	1	TIPARP
0.000344528	-0.300964	0.247	0.337	1	2023-03-07
0.000349836	-0.485517	0.285	0.512	1	DIXDC1
0.000350326	0.344201	0.19	0.081	1	IL17RC
0.00036415	-0.458453	0.899	0.895	1	CALM1
0.000366482	0.47836	0.797	0.686	1	FKBP8
0.00042221	0.70118	0.994	0.965	1	GSN
0.000428934	-0.388793	0.316	0.419	1	ANO6
0.00043489	0.320718	0.297	0.233	1	CLPTM1L
0.000473279	-0.316638	0.032	0.116	1	AC106707.1
0.000486186	-0.49422	0.247	0.419	1	LINGO1
0.000532439	-0.255423	0.259	0.36	1	CD47
0.000579786	-0.37983	0.063	0.163	1	VCAN
0.000627218	0.430185	0.962	0.86	1	CFL1
0.000636893	0.723031	0.892	0.814	1	COL6A2
0.000641989	0.585627	0.525	0.302	1	EFEMP2
0.000649797	0.523329	0.222	0.151	1	PHGDH
0.000655833	-0.451523	0.823	0.953	1	RPL31
0.000657337	0.505857	0.778	0.651	1	RHOC
0.000691498	0.305339	0.215	0.186	1	C15orf40
0.000734763	-0.729179	0.07	0.244	1	GADD45G
0.000739769	-0.267799	0.316	0.337	1	ABI2
0.000743984	-0.54053	0.266	0.512	1	NEURL1B
0.00076891	-0.299468	0.076	0.256	1	PPP1R3C
0.000783534	0.368344	0.994	1	1	CD63
0.000795047	0.413973	0.778	0.674	1	DAD1
0.000836307	0.446241	0.627	0.547	1	CTSL
0.000854184	0.472645	0.848	0.884	1	ARID5B
0.000863646	0.312178	0.291	0.279	1	CD302
0.000901529	0.760868	0.234	0.14	1	COL15A1
0.00092818	-0.321452	0.095	0.174	1	CD109
0.00098344	-0.468921	0.715	0.837	1	PPP1R14A
0.00100067	0.420485	0.418	0.244	1	RNF187
0.00101642	0.51667	0.646	0.384	1	ESAM
0.00105869	0.330121	0.747	0.733	1	ANXA11
0.0010764	-0.381216	0.639	0.86	1	NDUFB8
0.00108046	0.6227	0.361	0.151	1	CBLN1
0.00109518	0.327614	0.234	0.209	1	ENG
0.00110999	-0.29041	0.968	0.988	1	RPS24
0.0011279	-0.287994	0.051	0.128	1	FXR2
0.00113924	-0.456372	0.184	0.337	1	UFSP2
0.00114158	-0.459638	0.373	0.407	1	ISG15
0.00114169	-0.399797	0.316	0.442	1	VPS35
0.00115353	0.357299	0.956	0.988	1	RPS29
0.00117906	-0.39849	0.203	0.419	1	TXNDC17
0.00122033	-0.393604	0.114	0.267	1	CHM
0.00124222	-0.276836	0.266	0.302	1	LINC01197
0.0012486	0.30581	0.133	0.105	1	CHST2
0.00131054	0.358137	0.335	0.256	1	ANAPC13
0.00133697	-0.271037	0.07	0.186	1	BCL7A
0.00139734	0.601841	0.487	0.36	1	FAM162B
0.00140632	0.475904	0.462	0.279	1	MARVELD1
0.00141026	-0.356115	0.987	0.988	1	RPL41
0.00142403	-0.668714	0.063	0.163	1	LYZ
0.00142708	0.275123	0.5	0.523	1	ITGB5
0.00144548	0.430526	0.753	0.721	1	NDRG2
0.00144641	0.537211	0.487	0.256	1	PLD3
0.0014646	0.567839	0.627	0.558	1	C20orf27
0.00148045	0.503171	0.69	0.512	1	PRDX4
0.00149592	0.618559	0.519	0.326	1	SCN4B
0.00154899	-0.414216	0.101	0.279	1	RC3H1
0.00159531	-0.250953	0.025	0.116	1	C1QB
0.00161512	0.292981	0.506	0.442	1	ZNHIT1
0.00164696	0.40253	0.93	0.942	1	RPL4
0.00167289	-0.30454	0.108	0.221	1	BMS1
0.00173062	0.43289	0.5	0.372	1	VCP
0.00173762	0.258361	0.139	0.105	1	SPATS2
0.00174412	0.454982	0.804	0.686	1	VAMP2
0.00177875	-0.404983	0.152	0.302	1	RPRD2
0.00187264	-0.372631	0.323	0.419	1	MUC20-OT1
0.00188517	-0.823832	0.57	0.616	1	MYH11
0.00189082	0.474725	0.335	0.174	1	TMX2
0.00191731	-0.425449	0.07	0.244	1	CEP126
0.00194236	-0.256116	0.12	0.174	1	UBAP1
0.00195543	0.316804	0.329	0.244	1	PHYH
0.00212775	-0.490706	0.31	0.488	1	SYNE1
0.00216143	-0.288834	0.222	0.279	1	RECQL
0.00217666	-0.31624	0.127	0.221	1	DHRS3
0.0022073	-0.26919	0.323	0.442	1	MRPL21
0.00222717	-0.661459	0.62	0.733	1	MT1M
0.0022286	-0.307823	0.253	0.314	1	HGSNAT
0.00225554	-0.27016	0.038	0.186	1	RBBP5
0.00225564	-0.279084	0.19	0.256	1	STX7
0.00228295	-0.258293	0.07	0.116	1	AC058791.1
0.00228759	-0.324521	0.278	0.349	1	DHPS
0.00232092	0.483332	0.57	0.337	1	ZBTB16
0.00235254	-0.617906	0.443	0.477	1	CSRP2
0.00240063	-0.395183	0.032	0.174	1	FYB1
0.0024106	-0.312155	0.196	0.105	1	DNAJC27
0.00243429	-0.297338	0.006	0.116	1	PHKG1
0.00246368	0.345672	0.304	0.128	1	RNF167
0.00249814	0.326875	0.234	0.221	1	KLF11
0.00250145	0.433289	0.867	0.826	1	CSRP1
0.00252229	0.604635	0.595	0.64	1	IER2
0.00259675	-0.287271	0.139	0.198	1	BICD2
0.0026748	-0.32329	0.975	0.988	1	RPS11
0.0027571	-0.349627	0.241	0.465	1	ADCY6
0.00279453	0.365188	0.886	0.872	1	RAC1
0.00280732	0.272941	0.304	0.279	1	PHF1
0.00282305	-0.303841	0.152	0.36	1	SUPT6H
0.00283427	0.315592	0.373	0.267	1	MFF
0.00284031	-0.447189	0.696	0.779	1	TLN1
0.00292587	0.365332	0.778	0.628	1	PRDX6
0.00296168	-0.364302	0.114	0.302	1	N4BP1
0.00297354	0.337948	0.259	0.081	1	IMP4
0.00301934	0.335596	0.405	0.419	1	PGF
0.00303709	0.442048	0.994	0.977	1	MYL9
0.00307152	0.254203	0.228	0.163	1	ECHDC1
0.00310768	-0.292757	0.044	0.174	1	SLFN11
0.00312026	0.483661	0.152	0.047	1	SFTA1P
0.00326055	0.722569	0.823	0.779	1	NDUFA4L2
0.00332735	0.357389	0.411	0.326	1	CTSA
0.0033302	0.581395	0.741	0.581	1	H1FX
0.00333153	1.62206	0.171	0.047	1	THBS4
0.00336325	-0.313947	0.184	0.326	1	KIAA1143
0.00339986	-0.278986	0.177	0.256	1	NINJ1
0.00341716	0.339009	0.241	0.128	1	SLC35C2
0.00343059	0.407376	0.93	0.837	1	CD151
0.00348233	0.496723	0.88	0.744	1	ARHGDIB
0.00360424	-0.407773	0.146	0.256	1	SENP7
0.00362433	0.435674	0.835	0.663	1	BSG
0.00363319	-0.326317	0.089	0.221	1	SRGAP2B
0.00370325	0.536801	0.791	0.709	1	EPHX1
0.00375837	-0.350741	0.139	0.279	1	SUZ12
0.00376185	0.270953	0.557	0.488	1	RANBP1
0.00381678	-0.288505	0.108	0.291	1	TMEM131
0.00381901	-0.421969	0.095	0.233	1	PRDM1
0.00384647	-0.290491	0.025	0.151	1	IGLC2
0.00389697	0.696739	0.899	0.767	1	APOE
0.00400045	0.351409	0.873	0.86	1	RBM3
0.00400793	0.42229	0.829	0.64	1	PDLIM1
0.00401969	0.419769	0.057	0.105	1	NKG7
0.00410685	0.624767	0.576	0.372	1	TIMP4
0.00412603	-0.372399	0.816	0.872	1	RPL36AL
0.00412666	0.266818	0.171	0.07	1	NSUN5
0.00414243	0.538961	0.911	0.837	1	TUBA1A
0.00419595	0.482563	0.747	0.663	1	2023-09-04
0.00425184	-0.335717	0.127	0.221	1	SIN3A
0.00437324	-0.416606	0.316	0.465	1	TBC1D1
0.0043814	0.451668	0.228	0.093	1	RGL3
0.0043845	0.40969	0.899	0.837	1	CD99
0.00439758	-0.418605	0.196	0.395	1	SLAIN2
0.00445835	-0.396484	0.215	0.372	1	NDRG1
0.00446866	0.426508	0.829	0.628	1	MAGED2
0.00454991	0.378914	0.918	0.919	1	MFGE8
0.0045501	0.280224	0.88	0.93	1	C12orf57
0.00463346	0.459804	0.715	0.547	1	XRCC6
0.00464288	0.258839	0.987	1	1	RPL6
0.00477861	-0.369613	0.342	0.488	1	MLEC
0.00481053	-0.344737	0.146	0.267	1	COA1
0.0048604	-0.397892	0.323	0.558	1	SYNM
0.00489087	0.502214	0.709	0.547	1	PCOLCE
0.00490383	0.309531	0.519	0.43	1	SSU72
0.00495471	0.258256	0.367	0.36	1	TMEM205
0.00495515	-0.378879	0.152	0.279	1	SLC38A1
0.00496457	0.402444	0.386	0.244	1	ILF3-DT
0.00496552	0.269821	0.259	0.233	1	GNL1
0.00496964	0.603005	0.108	0.035	1	SCGN
0.0049818	-0.283179	0.171	0.233	1	HNRNPUL2
0.0050552	0.260581	1	1	1	EEF1A1
0.00508574	-0.708869	0.076	0.174	1	HLA-DQB1
0.00509948	0.467567	0.538	0.314	1	ARF5
0.00527619	0.329299	0.297	0.128	1	IMPAD1
0.00533161	-0.266486	0.019	0.105	1	MTRNR2L1
0.00544405	-0.256441	0.165	0.244	1	CTSO
0.00548346	-0.25548	0.278	0.291	1	SERPINI1
0.00554312	0.475582	0.342	0.174	1	PTH1R
0.00557026	0.409209	0.196	0.116	1	LAMB1
0.00558442	0.556415	0.829	0.674	1	IGFBP4
0.00561096	-0.507883	0.633	0.826	1	MT1E
0.00564441	-0.408699	0.171	0.279	1	NKAPD1
0.00569973	-0.449525	0.582	0.756	1	RPS27L
0.00579858	0.302774	0.177	0.058	1	SP2
0.00584234	0.351132	0.835	0.767	1	GUK1
0.00587846	0.402805	0.835	0.721	1	TPI1
0.00596594	-0.819469	0.367	0.5	1	DEPP1
0.00597966	-0.315074	0.057	0.174	1	FAM98A
0.0060404	-0.26758	0.07	0.186	1	PAICS
0.00610962	0.348762	1	1	1	RPS27
0.00611362	0.323721	0.203	0.151	1	TMEM129
0.00614543	0.454823	0.354	0.209	1	ANO1
0.00616654	0.444365	0.911	0.837	1	ZFP36
0.00627449	0.409867	0.392	0.326	1	OLFML2B
0.00631268	0.459171	0.639	0.593	1	CYBA
0.006346	0.604558	0.766	0.686	1	GPX3
0.00636901	-0.338338	0.146	0.174	1	COTL1
0.00641063	0.4114	0.196	0.07	1	TMEM106C
0.00643546	-0.271257	0.196	0.279	1	CUL1
0.0064539	-0.341498	0.589	0.767	1	CAST
0.00646423	0.410906	0.943	0.849	1	LAPTM4A
0.00653576	0.251329	0.348	0.314	1	TOMM22
0.00660478	0.667128	0.348	0.244	1	TSPAN15
0.00668082	-0.250922	0.057	0.151	1	UTP25
0.00681823	0.30044	0.278	0.209	1	SEC22C
0.0068431	0.443015	0.823	0.826	1	CRYAB
0.00693944	-0.347423	0.285	0.372	1	KNOP1
0.00701796	0.372324	0.348	0.279	1	FXYD6
0.00701805	-0.377801	0.462	0.558	1	POLR1D
0.0072942	0.416377	0.443	0.267	1	LMAN2
0.00737213	0.334877	0.911	0.942	1	SLC25A6
0.00749602	-0.620023	0.608	0.628	1	PLN
0.00749898	-0.273327	0.956	1	1	S100A6
0.00757298	-0.297479	0.241	0.314	1	CTNNBL1
0.00760131	0.321949	0.253	0.116	1	DPM1
0.00766131	-0.314724	0.019	0.105	1	ZBTB34
0.00767777	0.371743	0.323	0.14	1	SNRPA
0.00781031	0.324072	0.443	0.407	1	ARL3
0.00803617	-0.420986	0.367	0.535	1	NDUFB3
0.00819957	0.284609	0.848	0.872	1	HNRNPA2B1
0.00822933	-0.462054	0.665	0.802	1	NCL
0.00834803	-0.365386	0.259	0.36	1	TRIM38
0.00871428	0.427615	0.437	0.337	1	YIF1A
0.00879334	0.273683	0.291	0.233	1	RAD23B
0.00898378	-0.262094	0.152	0.256	1	2023-03-05
0.00902814	-0.338094	0.146	0.326	1	DOCK8
0.00910726	-0.292714	0.127	0.198	1	UGDH
0.00916849	-0.347974	0.544	0.593	1	EPB41L2
0.00918019	0.685328	0.38	0.233	1	IGFBP3
0.00927658	0.351202	0.222	0.116	1	EXT2
0.00928401	-0.392245	0.165	0.291	1	ITGA8
0.00930789	0.428076	0.437	0.233	1	RBCK1
0.00939862	-0.32808	0.114	0.221	1	WWC3
0.00941475	0.567927	0.633	0.488	1	HES1
0.0095157	-0.303138	0.209	0.279	1	CHORDC1
0.00956276	-0.435637	0.31	0.326	1	HLA-DPB1
0.00956831	-0.292768	0.791	0.802	1	OST4
0.00957769	0.327045	0.981	0.942	1	EEF1D
0.00990721	-0.283575	0.076	0.233	1	DNMT1
0.00993293	0.432658	0.778	0.616	1	CYSTM1
0.00999822	0.282013	0.475	0.43	1	MXD4
0.0101615	0.565304	0.367	0.267	1	MGST1
0.0103444	0.382612	0.392	0.198	1	PRPF8
0.0103757	0.562812	0.968	0.942	1	SPARC
0.0105603	-0.300056	0.215	0.407	1	COPB1
0.0105763	0.454198	0.538	0.512	1	HSPG2
0.0105883	-0.263978	0.424	0.64	1	PJA2
0.0106877	-0.301817	0.209	0.326	1	XPA
0.0107411	-0.252351	0.07	0.163	1	ANKRD13A
0.0107938	0.39106	0.772	0.802	1	ANXA2
0.0108182	-0.356883	0.468	0.593	1	COPS9
0.0112306	0.310419	0.443	0.302	1	ACAT1
0.0112583	0.382345	0.715	0.616	1	FKBP1A
0.01137	-0.276864	0.127	0.186	1	LRRC10B
0.0115456	0.382732	0.418	0.326	1	STX12
0.0115705	0.330064	0.462	0.337	1	ZNF22
0.0116506	0.386074	0.829	0.721	1	EIF3L
0.0119999	0.268164	0.12	0.047	1	MAPRE3
0.0120304	-0.301788	0.146	0.314	1	UGCG
0.0120735	0.406724	0.576	0.407	1	EPB41L4A-AS1
0.0121434	0.286333	0.329	0.256	1	REM1
0.0123989	0.256017	0.114	0.023	1	BBS9
0.0124339	-0.26453	0.323	0.372	1	FGD5-AS1
0.012586	-0.326508	0.108	0.233	1	RARS
0.0127147	-0.429586	0.165	0.256	1	FAM126A
0.0128992	-0.382805	0.513	0.663	1	NDUFAB1
0.012939	-0.274846	0.171	0.267	1	CDC42BPB
0.0130611	-0.430965	0.842	0.93	1	TSC22D1
0.0131462	-0.471446	0.114	0.279	1	PLA2G2A
0.0136847	-0.352875	0.266	0.43	1	SMIM37
0.0138968	0.320081	0.329	0.198	1	TEX264
0.0140608	-0.418009	0.152	0.314	1	MYO9A
0.0142019	-0.310662	0.519	0.64	1	HSPE1
0.0144013	0.316935	0.184	0.07	1	MBD5
0.0145835	0.335034	0.487	0.453	1	LY6E
0.0146097	-0.282461	0.209	0.291	1	RNPC3
0.0146246	0.398696	0.266	0.174	1	AQP7
0.0146687	0.4268	0.563	0.477	1	TSPAN4
0.0146742	0.427265	0.905	0.884	1	HLA-A
0.0147211	0.252484	0.171	0.163	1	TRIB2
0.0148132	0.377772	0.639	0.442	1	RAB34
0.0148719	0.583924	0.462	0.302	1	MDK
0.0148797	0.258615	0.241	0.186	1	KRCC1
0.0150818	-0.334611	0.133	0.233	1	HVCN1
0.015101	-0.398358	0.19	0.326	1	ETS2
0.0157058	-0.412264	0.044	0.14	1	CD52
0.015722	-0.359945	0.158	0.291	1	ARL5B
0.0158247	-0.328115	0.196	0.291	1	RGCC
0.0159008	-0.424569	0.051	0.116	1	CILP
0.0159066	0.391964	0.576	0.372	1	RALY
0.0160805	0.39751	0.684	0.628	1	OAZ2
0.0161526	0.281714	0.19	0.093	1	SPATA20
0.0162633	0.338102	0.557	0.477	1	GYPC
0.0163047	0.434669	0.728	0.651	1	CD9
0.0163114	0.62592	0.57	0.477	1	CYGB
0.0166344	0.254479	0.981	0.977	1	RPL37
0.0169204	-0.331079	0.323	0.372	1	FAM107B
0.0171174	0.251637	0.171	0.093	1	CCDC32
0.0172136	0.349463	0.766	0.744	1	TGFB1I1
0.0173362	-0.363024	0.487	0.674	1	TCEA1
0.0174324	0.367885	0.557	0.453	1	CTNNA1
0.0174342	-0.2912	0.228	0.349	1	RANBP2
0.0175144	-0.35388	0.133	0.291	1	HRH2
0.0175427	-0.320432	0.234	0.419	1	TTC1
0.0175592	0.598885	0.633	0.581	1	GJA4
0.0177404	0.378768	0.633	0.477	1	GAS6
0.0177786	-0.363676	0.247	0.407	1	RNF213
0.0180943	-0.275416	0.247	0.395	1	PHLDA1
0.0181069	-0.269519	0.285	0.384	1	STAG2
0.0181475	0.271144	0.114	0.093	1	FMO1
0.018266	0.319032	0.253	0.093	1	TMEM115
0.0182807	0.27448	0.215	0.14	1	SIGMAR1
0.0183036	0.444736	0.905	0.814	1	MYL12A
0.0184091	0.283376	0.196	0.105	1	RAB11FIP2
0.0184216	-0.469942	0.165	0.221	1	SUCNR1
0.0184488	-0.263212	0.297	0.326	1	SNRNP200
0.0187808	0.264112	0.468	0.488	1	TPPP3
0.0188563	-0.276396	0.367	0.57	1	GTF2I
0.0192969	0.496832	0.481	0.36	1	HSPA1B
0.0193846	-0.357247	0.576	0.744	1	NDUFB11
0.0194487	-0.328111	0.671	0.849	1	SLC38A2
0.0194539	0.27863	0.285	0.163	1	SEC13
0.0196512	0.324081	0.405	0.314	1	TMEM179B
0.0198719	-0.324146	0.196	0.384	1	PSMG4
0.0198789	0.339087	0.69	0.581	1	C6orf48
0.0198891	0.323973	0.753	0.628	1	GNAI2
0.0201022	0.385735	0.57	0.43	1	SCAND1
0.0201915	0.339546	0.418	0.256	1	COPA
0.020488	-0.360708	0.323	0.523	1	PDGFA
0.0207118	-0.251058	0.234	0.314	1	GOLGA2
0.0207157	-0.307826	0.076	0.151	1	IFIT2
0.0213056	0.365536	0.405	0.279	1	HMG20B
0.0215354	-0.419611	0.462	0.605	1	ATP2B4
0.0216539	-0.340918	0.449	0.523	1	MRVI1
0.0218897	-0.285742	0.158	0.267	1	CCDC25
0.0219107	0.431999	0.696	0.512	1	FCGRT
0.0219633	-0.333303	0.532	0.605	1	UQCR10
0.022048	0.27355	0.12	0.012	1	ZNF274
0.0221346	-0.323092	0.222	0.407	1	CREB1
0.022168	0.40296	0.222	0.174	1	MEST
0.0223788	-0.348869	0.506	0.663	1	TAX1BP1
0.0224907	0.354995	0.411	0.221	1	ZNF358
0.0225054	-0.320912	0.386	0.465	1	NSD3
0.022567	-0.297999	0.253	0.337	1	MPLKIP
0.0226813	-0.357267	0.304	0.419	1	CPNE3
0.0229589	-0.271647	0.076	0.186	1	LCA5
0.0231945	0.255359	0.987	0.965	1	RPS28
0.0235464	0.37458	0.291	0.151	1	CD82
0.0235815	0.253519	0.975	0.895	1	LMNA
0.0239016	0.274249	0.247	0.163	1	POLD2
0.024174	0.626643	0.519	0.337	1	AGTR1
0.0241838	0.36466	0.766	0.616	1	RARRES2
0.0242299	0.377627	0.582	0.453	1	C7orf50
0.0242416	-0.294243	0.589	0.779	1	NSA2
0.024263	-0.277695	0.114	0.233	1	BCAS3
0.024599	0.314894	0.411	0.314	1	WDR13
0.0247291	0.338279	0.342	0.186	1	NUBP2
0.0247451	-0.250251	0.127	0.221	1	TP53TG1
0.0250573	-0.297406	0.165	0.326	1	LZIC
0.0251337	-0.32627	0.475	0.488	1	CYTOR
0.0251838	-0.388718	0.348	0.477	1	ATP1A1
0.0252642	0.342118	0.386	0.244	1	MRPL24
0.0255658	0.353004	0.987	0.965	1	CD81
0.0256946	0.308419	0.658	0.605	1	POLR2L
0.0260099	0.291334	0.228	0.093	1	GGA1
0.0262793	-0.316047	0.234	0.419	1	MDM4
0.026762	0.408516	0.304	0.163	1	FAM3A
0.0268289	0.42585	0.576	0.465	1	CAT
0.0269574	0.379499	0.709	0.57	1	GNB2
0.0273723	-0.268672	0.108	0.256	1	AFTPH
0.0275901	-0.343317	0.31	0.419	1	CLTC
0.0276379	0.373811	0.703	0.593	1	ATP5F1A
0.027742	-0.272251	0.07	0.151	1	TCP11L2
0.0278174	0.393524	0.677	0.512	1	TRA2B
0.0279351	-0.263072	0.367	0.547	1	ADRA2A
0.0279895	-0.252469	0.108	0.163	1	ZMPSTE24
0.0282471	0.278038	0.937	0.907	1	GSTP1
0.0285662	0.330661	0.582	0.523	1	MDH2
0.0288085	0.322843	0.551	0.465	1	SLC2A4RG
0.0288212	0.281423	0.354	0.302	1	DDIT3
0.0288434	-0.253157	0.133	0.221	1	DCUN1D1
0.0290198	0.398826	0.848	0.756	1	CD59
0.0291078	-0.253182	0.203	0.279	1	SNX1
0.0293184	0.377095	0.329	0.267	1	ANGPTL1
0.0295408	0.322261	0.266	0.174	1	BHLHE40
0.0296229	-0.322582	0.772	0.826	1	UQCRH
0.0296294	-0.261217	0.215	0.221	1	CLU
0.0299047	-0.26349	0.165	0.279	1	KMT2B
0.0301272	-0.307009	0.209	0.384	1	DENR
0.0301749	-0.289953	0.07	0.186	1	TTBK2
0.0303112	0.292194	0.538	0.442	1	ROMO1
0.0303344	-0.279897	0.222	0.349	1	VEZF1
0.0303358	-0.277946	0.215	0.302	1	ZNF91
0.0306132	0.319247	0.462	0.337	1	DCTN6
0.030763	-0.295197	0.196	0.291	1	WASHC4
0.0307885	0.39749	0.589	0.453	1	NME4
0.0309077	-0.311921	0.203	0.337	1	CCDC88A
0.0310449	-0.396875	0.437	0.512	1	GPRC5C
0.0312432	-0.277361	0.241	0.302	1	R3HDM2
0.0314672	0.320606	0.62	0.558	1	TNFSF12
0.0317395	0.264036	0.367	0.233	1	PIGT
0.0321179	0.321607	0.228	0.116	1	NEU1
0.0322485	-0.276153	0.177	0.291	1	HDGFL3
0.0325075	0.255674	0.139	0.047	1	PCBP4
0.0326156	0.475532	0.608	0.558	1	HSPA5
0.032701	0.324999	0.418	0.291	1	LTBP3
0.0329193	-0.30964	0.741	0.837	1	COX6B1
0.033139	-0.255513	0.177	0.337	1	CHCHD1
0.0331643	0.285116	0.987	0.988	1	RPS3
0.0332498	0.390839	0.646	0.465	1	NT5DC2
0.0335809	-0.312245	0.424	0.488	1	GOLGA4
0.0336528	-0.313062	0.563	0.744	1	SNCG
0.0338943	-0.313756	0.241	0.314	1	APC
0.0340311	0.345675	0.595	0.57	1	MXRA8
0.0341307	0.291796	0.804	0.733	1	PSMB1
0.0341653	-0.330043	0.304	0.43	1	HOOK3
0.0342658	0.579586	0.715	0.593	1	ID4
0.034768	0.283016	0.215	0.209	1	LTBP4
0.0348621	0.263661	0.671	0.674	1	EFHD1
0.0349127	-0.274546	0.677	0.826	1	SEM1
0.0353526	-0.288428	0.025	0.105	1	CD48
0.0353677	-0.357231	0.158	0.302	1	SLC8A1
0.0355787	-0.275721	0.57	0.64	1	PPP1CB
0.0357739	-0.816507	0.5	0.593	1	RERGL
0.0359326	0.383713	0.911	0.884	1	LHFPL6
0.0360006	-0.268028	0.177	0.256	1	CPED1
0.0361354	0.290811	0.247	0.116	1	SNHG18
0.0361819	0.422576	0.316	0.174	1	PPP1R1A
0.0362318	0.358811	0.234	0.105	1	WDFY2
0.0362978	-0.276956	0.127	0.221	1	SFXN3
0.0365105	0.297044	0.544	0.384	1	POLR2E
0.0365504	0.477668	0.665	0.558	1	CPM
0.0370822	-0.263071	0.114	0.221	1	CSGALNACT1
0.0373692	-0.362368	0.361	0.512	1	MAPRE2
0.0373697	0.335091	0.278	0.198	1	DENND5A
0.0376053	-0.345756	0.348	0.477	1	2023-03-06
0.0382371	0.611925	0.222	0.116	1	TNN
0.0391807	-0.329459	0.095	0.198	1	LEPR
0.0392462	-0.263213	0.133	0.256	1	LTBP1
0.0392957	-0.364749	0.373	0.419	1	BCL6
0.0393221	-0.284121	0.361	0.43	1	TNRC6A
0.0393323	0.41915	0.171	0.081	1	PGM5-AS1
0.0393982	0.315705	0.981	0.93	1	TINAGL1
0.0403368	-0.456908	0.285	0.302	1	FBN1
0.0403985	0.361204	0.671	0.512	1	MIF
0.040525	0.281482	0.228	0.105	1	TYW3
0.0406343	-0.270567	0.228	0.302	1	POGZ
0.0414744	-0.394456	0.133	0.174	1	IER3
0.0419314	0.306131	0.456	0.36	1	HSD17B10
0.0421103	-0.338108	0.177	0.337	1	MYOCD
0.0423224	0.325142	0.658	0.593	1	PGAM1
0.0423272	-0.356824	0.741	0.814	1	RTN4
0.0427603	0.350124	0.608	0.477	1	SDC2
0.0432667	0.370725	0.627	0.488	1	PKIG
0.0438394	0.329253	0.316	0.186	1	RNF5
0.0438915	-0.404734	0.234	0.36	1	TLE4
0.0445219	0.333805	0.519	0.384	1	PGRMC1
0.0449146	-0.260752	0.095	0.14	1	MARCKSL1
0.0449888	0.36076	0.785	0.698	1	ANXA6
0.0453467	-0.348892	0.297	0.453	1	MOB1A
0.0456947	-0.393829	0.386	0.477	1	NAMPT
0.0457161	-0.391944	0.342	0.442	1	PHF3
0.045742	0.287697	0.323	0.198	1	ATF6B
0.0458543	-0.257475	0.19	0.314	1	DPF2
0.046233	0.33309	0.297	0.186	1	NIT2
0.0465957	-0.296292	0.981	0.942	1	SPARCL1
0.0470503	0.550033	0.468	0.326	1	TGFBI
0.0470916	0.374115	0.209	0.093	1	PTBP2
0.0472049	0.340336	0.228	0.128	1	CD40
0.0473157	0.354001	0.551	0.384	1	KDELR2
0.0475751	-0.319453	0.158	0.291	1	SMAP2
0.0481975	0.295739	0.304	0.163	1	PSMD6
0.0485585	-0.277705	0.196	0.349	1	UBE2J1
0.0493924	-0.254978	0.158	0.314	1	ITGAV
0.0498541	0.345347	0.342	0.209	1	WDR45
0.0503766	0.345403	0.57	0.43	1	TMEM109
0.050699	0.300483	0.563	0.477	1	CLTB
0.0507985	-0.268878	0.19	0.314	1	CDC73
0.0508816	-0.326901	0.481	0.64	1	HNRNPH1
0.0509674	-0.320454	0.639	0.733	1	TBCA
0.0515656	0.757811	0.19	0.163	1	TM4SF1
0.0516374	0.279042	0.222	0.151	1	IL17RE
0.051668	-0.362658	0.31	0.465	1	SPAG9
0.0517726	0.309161	0.418	0.314	1	PLPP1
0.0520789	0.280824	0.785	0.744	1	ATP5ME
0.0521059	0.384006	0.848	0.756	1	SERPING1
0.0522824	-0.299401	0.139	0.221	1	MIB1
0.052659	0.29637	0.323	0.233	1	DNPEP
0.0532146	0.410352	0.627	0.477	1	LAMC1
0.0533281	-0.36277	0.241	0.395	1	ARHGAP21
0.0535258	0.255284	0.367	0.279	1	TADA3
0.0540095	-0.274284	0.848	0.919	1	TOMM7
0.0543316	-0.271879	0.139	0.279	1	B4GALT1
0.0551859	-0.253771	0.108	0.186	1	ENTPD1
0.0553147	-0.360562	0.487	0.616	1	TPR
0.0554346	0.368183	0.62	0.465	1	EIF4A1
0.0557503	0.387871	0.354	0.233	1	HIC1
0.0559134	-0.352874	0.297	0.453	1	CHMP4B
0.0559384	0.439806	0.861	0.744	1	COL1A2
0.0560424	-0.369226	0.184	0.302	1	PELI1
0.0564992	0.270047	0.247	0.174	1	PCMTD2
0.0570946	-0.260423	0.044	0.128	1	FBXL4
0.0573147	0.704383	0.449	0.442	1	THY1
0.0573911	0.271365	0.234	0.186	1	PPP6C
0.0585601	0.304039	0.513	0.384	1	LSM7
0.0587739	0.275838	0.278	0.163	1	RFNG
0.0588236	0.304563	0.601	0.442	1	ARID5A
0.0588292	0.312828	0.785	0.628	1	AP2M1
0.0590717	0.867894	0.424	0.372	1	RASD1
0.0594424	-0.257831	0.108	0.221	1	KIFAP3
0.0599247	0.269732	0.595	0.547	1	BCL7C
0.0601606	0.282395	0.361	0.233	1	IDH3B
0.0605413	-0.398319	0.291	0.407	1	TOB2
0.0607433	0.338852	0.43	0.314	1	NAA10
0.0610832	-0.298382	0.791	0.837	1	HINT1
0.0611373	-0.250589	0.886	0.953	1	NR2F2
0.0615314	-0.277167	0.114	0.221	1	AMIGO2
0.0623172	0.350386	0.696	0.616	1	SRSF2
0.062756	0.27266	0.291	0.209	1	UROD
0.0629391	-0.270761	0.266	0.326	1	PDLIM3
0.0630034	0.324433	0.551	0.419	1	LRP10
0.0630789	0.296342	0.367	0.244	1	ERCC1
0.0631341	-0.25264	0.551	0.686	1	LMO4
0.0634189	0.366831	0.747	0.64	1	AOC3
0.0635563	-0.304878	0.177	0.326	1	ENDOD1
0.063612	0.269157	0.266	0.14	1	NAGLU
0.0636356	-0.341014	0.797	0.884	1	LPP
0.0639463	-0.326018	0.392	0.5	1	METTL7A
0.0641813	0.321612	0.677	0.535	1	CUTA
0.0642225	0.275124	0.601	0.535	1	RAB5C
0.064347	0.283714	0.228	0.14	1	CCNB1IP1
0.0647904	0.273535	0.38	0.267	1	NAXE
0.0653638	-0.327454	0.158	0.302	1	SVIL
0.0654102	-0.313408	0.177	0.302	1	FBXW2
0.0654154	-0.273679	0.373	0.5	1	METAP2
0.0654471	0.328886	0.38	0.244	1	PSMD3
0.0657474	-0.313645	0.31	0.453	1	TOP1
0.0661686	-0.276047	0.892	0.907	1	COX7C
0.067015	0.359339	0.354	0.267	1	OAF
0.0670658	-0.250119	0.203	0.337	1	IFT20
0.0673907	-0.273813	0.228	0.384	1	SMCHD1
0.0675489	-0.287467	0.386	0.512	1	COX5A
0.0686455	-0.269916	0.215	0.372	1	GSPT1
0.0689401	0.272907	0.297	0.233	1	LRRC17
0.0693999	-0.335139	0.392	0.558	1	BPTF
0.0694742	0.262115	0.437	0.267	1	TMEM259
0.069485	-0.302182	0.342	0.465	1	PTPN12
0.069547	0.366768	0.519	0.372	1	EMC7
0.0698528	0.336893	0.165	0.116	1	NRARP
0.0699527	0.330583	0.538	0.384	1	NDUFS8
0.0700555	0.410742	0.456	0.302	1	VASN
0.0703714	-0.276603	0.633	0.709	1	EIF4B
0.0704765	0.300844	0.785	0.744	1	TUBB
0.0704788	0.323592	0.278	0.151	1	SMYD4
0.0705337	-0.26154	0.177	0.221	1	PARP14
0.0707222	0.266043	0.228	0.163	1	RNPEP
0.07089	0.34174	0.608	0.477	1	LAMTOR1
0.070976	0.254115	0.304	0.267	1	GLIPR2
0.0713689	-0.260035	0.329	0.5	1	ARMCX3
0.0715863	-0.281552	0.089	0.186	1	CDK19
0.0717632	-0.30187	0.272	0.419	1	SLC40A1
0.072095	-0.260892	0.278	0.407	1	SMARCA1
0.072132	0.421743	0.19	0.151	1	HIGD1B
0.0726727	0.355705	0.494	0.337	1	SGCE
0.0735024	0.278193	0.797	0.686	1	TRMT112
0.0747735	-0.301426	0.31	0.395	1	VPS13C
0.0751717	0.328347	0.595	0.523	1	NBL1
0.075246	-0.303512	0.652	0.709	1	PHPT1
0.0758249	-0.291805	0.196	0.326	1	PRDM2
0.0764084	0.252067	0.342	0.198	1	GSDMD
0.076501	-0.290861	0.88	0.919	1	COX5B
0.0769958	0.252106	0.278	0.186	1	SHC1
0.0773343	-0.303692	0.646	0.791	1	NFKBIA
0.0776775	-0.298894	0.196	0.326	1	PPIL4
0.0777498	0.333093	0.43	0.279	1	SPOP
0.0779866	-0.305552	0.468	0.593	1	UXT
0.078066	-0.277847	0.386	0.453	1	ATP1B2
0.0782364	0.253324	0.215	0.116	1	CERS6
0.0787296	-0.306533	0.665	0.802	1	SRSF7
0.0790015	0.304162	0.684	0.547	1	NDUFB9
0.0792228	-0.286301	0.405	0.523	1	SNRPE
0.0795639	0.33411	0.538	0.407	1	JTB
0.0797655	-0.256333	0.329	0.372	1	TPM3
0.0799951	-0.331307	0.31	0.395	1	SP100
0.080208	0.266406	0.785	0.744	1	ARF1
0.0804461	0.329509	0.329	0.198	1	NELFE
0.081348	-0.262526	0.209	0.36	1	NSL1
0.0830789	-0.447253	0.196	0.326	1	CRISPLD2
0.0833885	0.273225	0.241	0.151	1	GAA
0.0841894	-0.271256	0.487	0.523	1	RASL11A
0.0842446	0.508519	0.658	0.698	1	EGR1
0.0843346	-0.272091	0.778	0.872	1	RPS26
0.0850941	0.251559	0.956	0.942	1	PTMS
0.0852893	0.285425	0.222	0.151	1	2023-09-06
0.0854963	0.368311	0.918	0.849	1	COL18A1
0.0857525	-0.379746	0.601	0.698	1	ZFP36L2
0.0859292	-0.264067	0.07	0.128	1	FGL2
0.0860415	-0.301334	0.589	0.733	1	ROCK2
0.086855	-0.317906	0.538	0.663	1	NDUFA11
0.0879339	-0.29066	0.133	0.244	1	PUM3
0.0881778	-0.31526	0.12	0.244	1	CD2AP
0.0883952	0.268263	0.797	0.663	1	FUS
0.0892509	0.267305	0.259	0.151	1	STX5
0.0894644	-0.267725	0.677	0.767	1	SERBP1
0.0904365	0.264373	0.411	0.279	1	DHRS4L2
0.0919119	0.262747	0.373	0.256	1	ERP44
0.0920785	0.326198	0.304	0.174	1	LMF2
0.0921412	0.466851	0.715	0.558	1	CD36
0.0924409	0.338234	0.443	0.384	1	DKK3
0.0924474	-0.381576	0.544	0.616	1	RCAN2
0.0925874	-0.272854	0.253	0.291	1	PBX1
0.0927528	-0.326223	0.228	0.36	1	ZNF503
0.0930383	-0.30168	0.165	0.302	1	SORBS1
0.0934943	0.461039	0.563	0.407	1	APOD
0.0937482	-0.25615	0.538	0.628	1	IQGAP1
0.0954334	-0.285331	0.139	0.267	1	CLPX
0.0957558	-0.322546	0.057	0.151	1	GPRC5B
0.0960334	-0.390299	0.165	0.302	1	TNFAIP3
0.0965065	-0.257363	0.247	0.395	1	CNIH1
0.0966733	-0.318568	0.203	0.326	1	SMC1A
0.0970978	0.318507	0.272	0.198	1	EPB41L1
0.0973697	-0.324604	0.589	0.733	1	ARGLU1
0.0979383	-0.583584	0.481	0.477	1	CXCL14
0.0986222	-0.262208	0.222	0.244	1	MAP3K7CL
0.0990838	0.316111	0.835	0.721	1	HLA-E
0.101514	-0.306347	0.234	0.36	1	HEXIM1
0.101643	-0.497575	0.07	0.174	1	CH25H
0.103719	-0.331264	0.487	0.616	1	PDE5A
0.104257	0.302556	0.513	0.43	1	OS9
0.104618	-0.308419	0.323	0.442	1	ZBTB38
0.104683	-0.299773	0.506	0.651	1	MPHOSPH8
0.104975	0.25996	0.184	0.081	1	ARL13B
0.105074	-0.322925	0.19	0.244	1	EMP1
0.106203	0.289858	0.494	0.407	1	SNTA1
0.107885	-0.289042	0.367	0.512	1	TMEM256
0.108384	0.367876	0.5	0.384	1	PROCR
0.108549	-0.282313	0.222	0.291	1	PPFIBP1
0.109129	-0.282423	0.127	0.186	1	VPS41
0.109709	0.306456	0.241	0.128	1	GABPB1-AS1
0.110114	0.303991	0.449	0.326	1	UBE2R2
0.110718	-0.41796	0.158	0.198	1	CYP26B1
0.110757	0.254915	0.899	0.802	1	GPX4
0.111232	0.262142	0.38	0.302	1	TRIOBP
0.111284	0.285608	0.266	0.151	1	MBD3
0.11139	-0.327155	0.608	0.744	1	JAG1
0.112795	-0.26846	0.234	0.36	1	CBX5
0.113088	-0.261346	0.266	0.372	1	ZFYVE16
0.113936	0.284954	0.766	0.628	1	PSAP
0.114328	0.319441	0.399	0.267	1	NUTF2
0.114678	-0.370732	0.411	0.558	1	FILIP1
0.115659	0.320627	0.5	0.407	1	NUCB1
0.117217	0.283204	0.462	0.43	1	ADCY3
0.117974	0.275228	0.481	0.419	1	GPI
0.118096	0.280495	0.424	0.279	1	PPP1R7
0.11918	-0.276586	0.405	0.488	1	MYCBP2
0.119437	0.274739	0.323	0.209	1	SF3A2
0.11953	-0.27615	0.443	0.581	1	ACTR3
0.119929	-0.282285	0.335	0.488	1	CDC42BPA
0.120232	-0.260626	0.272	0.407	1	COPS5
0.121207	0.399208	0.348	0.267	1	VIPR1
0.122628	-0.286812	0.747	0.849	1	SRRM2
0.123229	0.263925	0.816	0.802	1	EIF3F
0.123549	0.301493	0.639	0.593	1	ISYNA1
0.126573	0.557555	0.601	0.605	1	C2orf40
0.127366	-0.26151	0.177	0.291	1	BIRC6
0.127648	-0.288938	0.671	0.779	1	SET
0.128043	-0.276594	0.411	0.547	1	SSR3
0.129875	-0.25511	0.222	0.302	1	PIGP
0.130347	-0.267152	0.076	0.163	1	AREG
0.130468	0.251093	0.177	0.105	1	ABCA1
0.131392	1.04097	0.304	0.267	1	POSTN
0.133017	-0.396834	0.266	0.267	1	HLA-DRB1
0.133056	-0.315093	0.987	1	1	MALAT1
0.134117	-0.327881	0.519	0.628	1	IL6ST
0.136093	0.289436	0.797	0.733	1	PPIB
0.136227	0.282124	0.519	0.395	1	FADS3
0.136619	0.326814	0.684	0.547	1	EIF5A
0.136846	-0.261997	0.259	0.407	1	SPEN
0.137505	-0.468007	0.184	0.256	1	PRPH
0.138639	0.280287	0.639	0.488	1	TSPAN3
0.138861	0.289972	0.747	0.628	1	COX7A1
0.140792	0.309344	0.595	0.535	1	ITM2C
0.141249	0.268692	0.367	0.244	1	CDIPT
0.141989	-0.320018	0.076	0.174	1	LDLR
0.142238	0.290647	0.304	0.279	1	CAVIN2
0.142447	-0.261472	0.272	0.395	1	RSRC1
0.144776	-0.286881	0.177	0.291	1	FGD4
0.146965	-0.262624	0.449	0.547	1	DDX46
0.14831	-0.259487	0.063	0.14	1	AC100803.3
0.148526	-0.268537	0.69	0.779	1	DEK
0.148736	-0.276202	0.335	0.477	1	GOLIM4
0.14875	0.252176	0.797	0.802	1	CRIP2
0.149646	-0.256228	0.285	0.43	1	CDKN1B
0.150806	-0.392321	0.418	0.547	1	PHLDA2
0.152338	0.301799	0.475	0.453	1	COL5A3
0.152341	0.295175	0.291	0.186	1	CREB3L2
0.152664	-0.272467	0.165	0.233	1	NABP1
0.152855	0.256158	0.386	0.244	1	TCEA2
0.153106	-0.26925	0.133	0.233	1	EXOC1
0.154169	0.267863	0.589	0.442	1	CLMN
0.155148	-0.263912	0.139	0.244	1	UPF3B
0.155159	-0.2744	0.392	0.523	1	SMC3
0.155404	-0.278081	0.981	0.988	1	MT-CO1
0.155912	0.329552	0.38	0.244	1	TPD52L2
0.157274	0.277557	0.563	0.453	1	CCDC85B
0.161403	-0.28668	0.158	0.256	1	CXCL8
0.16304	-0.326646	0.304	0.407	1	SH3D19
0.164529	-0.338028	0.5	0.605	1	DPYSL2
0.166099	0.294735	0.456	0.395	1	ANGPT1
0.166275	-0.368608	0.696	0.756	1	PDK4
0.167276	0.292763	0.443	0.337	1	DARS
0.169308	0.433622	0.519	0.384	1	GGT5
0.171925	-0.315829	0.652	0.709	1	SYNE2
0.174071	0.281168	0.532	0.407	1	AP2S1
0.176038	0.257745	0.316	0.233	1	PHKB
0.17634	-0.316018	0.842	0.895	1	ZFP36L1
0.176654	-0.405288	0.139	0.198	1	CXCR4
0.176917	0.26072	0.348	0.267	1	F10
0.176998	-0.272417	0.348	0.453	1	BCL9L
0.179023	0.329014	0.563	0.453	1	SERPINH1
0.182965	-0.260317	0.209	0.291	1	RICTOR
0.183576	-0.259376	0.095	0.186	1	QSER1
0.184365	0.273855	0.715	0.616	1	EIF3D
0.184858	-0.442631	0.354	0.488	1	NET1
0.186766	-0.279414	0.639	0.721	1	RBM39
0.191537	0.299702	0.392	0.291	1	LAP3
0.191699	-0.298685	0.405	0.512	1	PLEKHH3
0.19462	-0.259313	0.684	0.733	1	N4BP2L2
0.195153	0.362532	0.475	0.36	1	SRPX
0.196319	-0.291485	0.38	0.395	1	CTSC
0.196981	0.256288	0.677	0.57	1	SRI
0.199786	-0.323915	0.07	0.128	1	SLC38A11
0.201098	-0.254595	0.063	0.14	1	PHC1
0.203807	-0.293492	0.525	0.628	1	IFI16
0.204491	0.281802	0.247	0.163	1	MUS81
0.205984	0.287079	0.601	0.5	1	MLF2
0.206491	-0.289649	0.316	0.384	1	PAFAH1B1
0.207709	-0.270131	1	1	1	TMSB4X
0.208724	0.294686	0.918	0.86	1	TXNIP
0.211224	-0.494217	0.633	0.686	1	S100A10
0.212902	0.258232	0.367	0.302	1	PACSIN2
0.214609	0.263232	0.468	0.395	1	MTCH1
0.218946	0.330474	0.342	0.244	1	EZR
0.219007	0.309974	0.449	0.36	1	IFITM1
0.219943	0.42412	0.228	0.174	1	COLEC11
0.219982	-0.264501	0.323	0.407	1	NDUFV3
0.220366	-0.257878	0.519	0.616	1	COX14
0.222182	-0.270916	0.228	0.326	1	POLR2J3.1
0.227524	0.265986	0.576	0.465	1	PRMT1
0.227899	0.25489	0.665	0.605	1	PPP1R14B
0.231167	-0.252325	0.19	0.302	1	PDE4DIP
0.232484	0.256063	0.544	0.419	1	PSMB5
0.234002	-0.258913	0.373	0.488	1	ACTR2
0.240619	0.288661	0.582	0.5	1	SPECC1
0.241684	-0.270042	0.405	0.512	1	GOLGB1
0.241766	-0.463823	0.07	0.14	1	CCL3
0.244996	-0.331431	0.949	0.965	1	DSTN
0.247104	-0.280584	0.519	0.535	1	LIMA1
0.24974	-0.307881	0.304	0.384	1	CD74
0.249971	0.39503	0.943	0.942	1	ACTA2
0.251296	0.559624	0.272	0.221	1	LPL
0.253278	0.27132	0.405	0.372	1	COL5A2
0.253298	-0.258503	0.5	0.57	1	SNRK
0.254242	0.353865	0.215	0.198	1	TCIM
0.255842	0.265969	0.601	0.512	1	ENO1
0.258428	0.254343	0.633	0.512	1	TNS2
0.260147	-0.329224	0.532	0.616	1	FRZB
0.268918	0.323804	0.487	0.384	1	SASH1
0.269796	0.250224	0.475	0.384	1	BUD31
0.269801	0.254622	0.361	0.256	1	ANAPC5
0.273837	-0.254315	0.709	0.779	1	ITIH5
0.28428	0.263229	0.165	0.105	1	AGRN
0.289202	0.260807	0.19	0.105	1	COL13A1
0.297372	-0.278091	0.57	0.628	1	ZFHX3
0.297945	-0.325418	0.215	0.279	1	CXCL2
0.329705	-0.348533	0.709	0.791	1	CEBPD
0.338345	0.25127	0.165	0.128	1	TNMD
0.342415	0.273672	0.753	0.698	1	COX4I2
0.353446	0.272174	0.778	0.721	1	MEF2C
0.355687	0.287157	0.487	0.395	1	SMIM3
0.37297	0.43999	0.627	0.535	1	COL4A1
0.384191	-0.306657	0.259	0.349	1	LUM
0.39311	-0.258935	0.259	0.337	1	KAT6B
0.393216	0.261135	0.759	0.709	1	FHL1
0.395426	-0.26361	0.266	0.36	1	GJC1
0.400548	0.324808	0.316	0.221	1	MFAP4
0.402533	0.303826	0.81	0.733	1	COL6A1
0.410999	0.251317	0.392	0.326	1	CDC42EP4
0.416375	0.327342	0.386	0.326	1	APOLD1
0.430206	0.26818	0.88	0.837	1	HLA-B
0.430678	0.261708	0.646	0.581	1	TUBA1C
0.44628	0.291089	0.361	0.267	1	MIR22HG
0.476098	0.393559	0.785	0.733	1	RGS5
0.515746	0.373398	0.582	0.523	1	RGS16
0.567873	0.319351	0.658	0.64	1	ATF3
0.583234	0.251894	0.437	0.36	1	ENPEP
0.597187	-0.302101	0.253	0.267	1	WISP2
0.612128	0.374862	0.133	0.093	1	MEG3
0.658063	0.268611	0.297	0.233	1	FBLN1
0.666704	-0.276212	0.253	0.314	1	SRGN
0.693087	0.279677	0.348	0.302	1	NID1
