# Supplementary material for: Single-cell RNA sequencing identifies inherent abnormalities of adipose-derived stem cells from nonlesional sites of patients with localized scleroderma
Source: Cell Mol Biol Lett. 2024 Aug 30;29:115. doi: 10.1186/s11658-024-00635-0 (PMC11363359; doi:10.1186/s11658-024-00635-0)
Supplement: Supplementary file 4 — Additional file 4: Table S4. Dysregulated pathways in ASCs from nonlesional sites of patients with LoS detected by gene set enrichment analysis. [file 11658_2024_635_MOESM4_ESM.xlsx]

## Sheet: Sheet1
Table S4. Dysregulated pathways in ASCs from nonlesional sites of patients with LoS detected by gene set enrichment analysis
NAME	UporDown	SIZE	ES	NES	NOM p-val	FDR q-val	FWER p-val	RANK AT MAX	LEADING EDGE	CORE ENRICHMENT
REACTOME_COLLAGEN_BIOSYNTHESIS_AND_MODIFYING_ENZYMES	Up-regulated	66	0.699659	2.01312	0	0.00109393	0.001	1786	tags=33%, list=7%, signal=36%	COL6A2,PCOLCE,COL15A1,COL6A6,COL1A2,COL4A1,COL1A1,COL4A2,SERPINH1,COL3A1,COL6A1,P4HB,PPIB,PLOD1,PLOD3,COL5A3,P3H1,COL6A3,PCOLCE2,COL16A1,COL18A1,COLGALT1
REACTOME_NCAM1_INTERACTIONS	Up-regulated	40	0.723551	1.94627	0	0.0071866	0.013	1352	tags=25%, list=6%, signal=26%	COL6A2,COL6A6,COL4A1,COL4A2,COL3A1,COL6A1,PRNP,COL5A3,GFRA1,COL6A3
REACTOME_IRE1ALPHA_ACTIVATES_CHAPERONES	Up-regulated	50	0.699171	1.94071	0	0.00735424	0.019	2476	tags=38%, list=10%, signal=42%	HSPA5,XBP1,KLHDC3,MYDGF,PDIA6,YIF1A,WFS1,KDELR3,ACADVL,WIPI1,SSR1,EXTL2,ADD1,ATP6V0D1,GOSR2,SEC31A,DNAJB11,GSK3A,FKBP14
REACTOME_GLUCONEOGENESIS	Up-regulated	32	0.750418	1.93339	0	0.00660209	0.023	2949	tags=44%, list=12%, signal=50%	TPI1,PGAM1,MDH1,ENO1,MDH2,PGK1,GAPDH,ALDOA,G6PC3,GOT1,PC,SLC25A12,PCK2,SLC25A1
REACTOME_TRANSPORT_OF_VITAMINS_NUCLEOSIDES_AND_RELATED_MOLECULES	Up-regulated	40	0.704076	1.8569	0	0.0250792	0.11	3330	tags=38%, list=14%, signal=43%	APOD,SLC25A6,SLC29A1,SLC35B2,ARL2BP,SLC27A1,SLC35A2,ARL2,SLC25A4,SLCO1C1,SLC35C1,PDZD11,SLC27A4,SLC33A1,SLC27A6
REACTOME_COLLAGEN_FORMATION	Up-regulated	87	0.61633	1.85659	0	0.0208994	0.11	1786	tags=26%, list=7%, signal=28%	COL6A2,PCOLCE,COL15A1,COL6A6,COL1A2,COL4A1,COL1A1,COL4A2,SERPINH1,COL3A1,COL6A1,CD151,P4HB,PPIB,PLOD1,PLOD3,COL5A3,P3H1,COL6A3,PCOLCE2,COL16A1,COL18A1,COLGALT1
REACTOME_NCAM_SIGNALING_FOR_NEURITE_OUT_GROWTH	Up-regulated	61	0.638522	1.84979	0	0.0206031	0.125	1655	tags=21%, list=7%, signal=23%	COL6A2,COL6A6,COL4A1,COL4A2,COL3A1,COL6A1,PRNP,MAPK3,FGFR1,COL5A3,GFRA1,COL6A3,GRB2
REACTOME_GLUTATHIONE_CONJUGATION	Up-regulated	30	0.738291	1.83758	0	0.0225636	0.154	2412	tags=53%, list=10%, signal=59%	GSTM5,GGT5,GSTP1,MGST1,GSTK1,GSTM3,GSTM4,GSTM1,AKR1A1,GGT7,GSTA4,GSTM2,CNDP2,ESD,GSS,OPLAH
REACTOME_CITRIC_ACID_CYCLE_TCA_CYCLE_	Up-regulated	22	0.766361	1.83651	0	0.0207967	0.159	3174	tags=64%, list=13%, signal=73%	MDH2,SDHB,IDH3G,SDHA,IDH2,ACO2,SDHD,SDHC,FH,DLST,DLD,IDH3B,SUCLG1,NNT
REACTOME_CROSS_PRESENTATION_OF_SOLUBLE_EXOGENOUS_ANTIGENS_ENDOSOMES_	Up-regulated	49	0.663293	1.83499	0	0.0189343	0.16	2470	tags=57%, list=10%, signal=63%	PSMD3,PSME1,PSMB1,PSMF1,PSMB3,PSMC3,PSMB10,PSME2,PSMC2,PSMB6,PSMD6,PSMC4,PSMD8,PSMC5,PSMD7,PSMB5,PSMA3,PSMB7,PSMB2,PSMD4,PSMC1,PSMD13,PSMB4,PSMD2,PSMA7,PSMA1,PSMD9,PSMD5
REACTOME_MET_ACTIVATES_PTK2_SIGNALING	Up-regulated	30	0.719615	1.83337	0	0.0173174	0.161	1501	tags=33%, list=6%, signal=35%	COL1A2,COL1A1,COL3A1,LAMB2,LAMA4,LAMC1,ITGB1,LAMA2,COL5A3,LAMC3
REACTOME_COLLAGEN_CHAIN_TRIMERIZATION	Up-regulated	43	0.67646	1.83276	0	0.0160602	0.163	1773	tags=30%, list=7%, signal=33%	COL6A2,COL15A1,COL6A6,COL1A2,COL4A1,COL1A1,COL4A2,COL3A1,COL6A1,COL5A3,COL6A3,COL16A1,COL18A1
REACTOME_COPI_MEDIATED_ANTEROGRADE_TRANSPORT	Up-regulated	95	0.593935	1.82984	0	0.0155074	0.17	2667	tags=39%, list=11%, signal=44%	TUBA1B,ARF5,TUBA1A,ARF1,KDELR2,TMED3,DCTN2,TMED9,CAPZB,CD59,ARF4,COPZ2,NAPA,COPZ1,TMEM115,ACTR10,KDELR3,RAB1A,COPE,ARFGAP2,ACTR1A,TMED10,ARFGAP3,TUBB2A,STX5,TUBB4B,DCTN6,GOSR2,TMED2,COG1,KDELR1,COPG1,COPA,COPB2,DCTN3,COG4,ARCN1
REACTOME_GLUCOSE_METABOLISM	Up-regulated	88	0.588494	1.81897	0.0017301	0.0170585	0.199	3545	tags=34%, list=14%, signal=40%	TPI1,PGAM1,PPP2R1A,MDH1,ENO1,PFKL,MDH2,PGK1,SEC13,PKM,GAPDH,AAAS,ALDOA,GNPDA1,G6PC3,NUP160,GOT1,PC,NUP107,RAE1,PFKM,SLC25A12,PCK2,SLC25A1,PGP,NUP93,NUP133,GNPDA2,NUP85,ADPGK
REACTOME_COLLAGEN_DEGRADATION	Up-regulated	60	0.62541	1.81312	0	0.0172402	0.212	1773	tags=30%, list=7%, signal=32%	COL6A2,CTSD,COL15A1,COL6A6,COL1A2,COL4A1,COL1A1,COL4A2,COL3A1,COL6A1,ELANE,MMP2,COL5A3,COL6A3,COL16A1,PHYKPL,MMP11,COL18A1
REACTOME_ANCHORING_FIBRIL_FORMATION	Up-regulated	15	0.817927	1.80154	0	0.0195957	0.248	90	tags=27%, list=0%, signal=27%	COL1A2,COL4A1,COL1A1,COL4A2
REACTOME_HS_GAG_DEGRADATION	Up-regulated	22	0.770117	1.79956	0	0.0190889	0.255	1548	tags=50%, list=6%, signal=53%	GPC3,NAGLU,GUSB,SDC2,HSPG2,GPC4,IDUA,GLB1,GPC1,HGSNAT,SGSH
REACTOME_NEUTROPHIL_DEGRANULATION	Up-regulated	459	0.491808	1.79258	0	0.021259	0.293	2345	tags=29%, list=10%, signal=31%	GSN,CTSD,PSAP,FGL2,TUBB,GRN,ANXA2,CFD,CYB5R3,HLA-A,PRDX4,PGAM1,PRDX6,HMOX2,LAMP1,PSMD3,CD63,CAT,HLA-C,CST3,XRCC6,NAPRT,CD14,GSTP1,VCP,HEXB,PRCP,MGST1,LAMTOR1,ELANE,PFKL,DPP7,PSMB1,RAB7A,CD59,FUCA2,GUSB,DEGS1,CTSA,IMPDH2,CAPN1,HEBP2,LGALS3,MME,QSOX1,NCSTN,AGPAT2,SLC44A2,MVP,PSMC3,PKM,RAB5C,PSMC2,ARL8A,RAC1,FABP5,ACTR10,ARSA,ATP8B4,PSMD6,GYG1,CAP1,SURF4,FTL,TOLLIP,HSPA1A,CYSTM1,CSNK2B,CREG1,DBNL,CP…
REACTOME_ER_TO_GOLGI_ANTEROGRADE_TRANSPORT	Up-regulated	147	0.55026	1.79235	0	0.0202548	0.295	2667	tags=36%, list=11%, signal=40%	TUBA1B,ARF5,TUBA1A,ARF1,KDELR2,TMED3,DCTN2,TMED9,CAPZB,CD59,ARF4,SEC13,COPZ2,NAPA,COPZ1,TMEM115,ACTR10,KDELR3,RAB1A,LMAN2,COPE,TFG,MIA3,SEC23A,ARFGAP2,ACTR1A,TMED10,TRAPPC4,ARFGAP3,CTSC,CTSZ,SCFD1,TUBB2A,STX5,TUBB4B,DCTN6,GOSR2,TMED2,TRAPPC6B,COG1,TRAPPC1,KDELR1,SEC31A,COPG1,PPP6C,COPA,LMAN2L,SEC24D,COPB2,DCTN3,SEC22C,COG4,ARCN1
REACTOME_TRANSPORT_TO_THE_GOLGI_AND_SUBSEQUENT_MODIFICATION	Up-regulated	176	0.539757	1.78868	0	0.020401	0.31	2667	tags=35%, list=11%, signal=39%	TUBA1B,ARF5,TUBA1A,ARF1,KDELR2,TMED3,DCTN2,TMED9,CAPZB,CD59,ARF4,SEC13,COPZ2,B4GALT2,NAPA,COPZ1,MAN1C1,TMEM115,ACTR10,KDELR3,RAB1A,MGAT1,LMAN2,COPE,TFG,MIA3,SEC23A,ARFGAP2,ACTR1A,MGAT4B,TMED10,TRAPPC4,ARFGAP3,CTSC,CTSZ,SCFD1,TUBB2A,STX5,TUBB4B,DCTN6,GOSR2,TMED2,TRAPPC6B,COG1,TRAPPC1,KDELR1,SEC31A,MAN1A1,MGAT2,COPG1,PPP6C,COPA,FUT8,LMAN2L,SEC24D,COPB2,DCTN3,SEC22C,COG4,MANEA,ARCN1
REACTOME_CROSSLINKING_OF_COLLAGEN_FIBRILS	Up-regulated	18	0.77436	1.78712	0.00182815	0.0198504	0.315	90	tags=28%, list=0%, signal=28%	PCOLCE,COL1A2,COL4A1,COL1A1,COL4A2
REACTOME_CYTOSOLIC_SULFONATION_OF_SMALL_MOLECULES	Up-regulated	21	0.74873	1.78398	0.00369004	0.020052	0.328	2462	tags=33%, list=10%, signal=37%	ABHD14B,SLC35B2,PODXL2,SULT1A1,PAPSS2,TPST2,SULT1A2
REACTOME_COPI_DEPENDENT_GOLGI_TO_ER_RETROGRADE_TRAFFIC	Up-regulated	93	0.574836	1.76744	0.00187617	0.0252875	0.413	2394	tags=27%, list=10%, signal=30%	TUBA1B,ARF5,TUBA1A,ARF1,KDELR2,TMED3,TMED9,ARF4,COPZ2,NAPA,COPZ1,KDELR3,RAB1A,SURF4,COPE,ARFGAP2,TMED10,ARFGAP3,TUBB2A,TUBB4B,TMED2,KDELR1,COPG1,COPA,COPB2
REACTOME_MRNA_DECAY_BY_3_TO_5_EXORIBONUCLEASE	Up-regulated	16	0.792676	1.76309	0	0.0262954	0.431	4031	tags=81%, list=16%, signal=97%	WDR61,NT5C3B,EXOSC7,EXOSC2,EXOSC5,EXOSC4,DCPS,EXOSC8,EXOSC1,HBS1L,SKIV2L,EXOSC9,EXOSC6
REACTOME_ASPARAGINE_N_LINKED_GLYCOSYLATION	Up-regulated	291	0.500657	1.76049	0	0.0260278	0.441	3764	tags=41%, list=15%, signal=48%	TUBA1B,PDIA3,ARF5,TUBA1A,OS9,ARF1,KDELR2,VCP,CALR,TMED3,DCTN2,TMED9,CAPZB,CD59,RPN2,CTSA,ARF4,SEC13,COPZ2,B4GALT2,NAPA,COPZ1,MAN1C1,TMEM115,UGGT2,UBC,ACTR10,KDELR3,RAB1A,PMM1,MGAT1,LMAN2,FUOM,COPE,NUDT14,TFG,DDOST,MIA3,SEC23A,MPI,MLEC,GLB1,RNF5,ARFGAP2,ACTR1A,DPM2,MGAT4B,RENBP,TMED10,GMPPB,ALG3,TRAPPC4,ARFGAP3,NAGK,DOLK,CTSC,CTSZ,AMDHD2,SCFD1,PSMC1,TUBB2A,STX5,TUBB4B,DCTN6,DERL2,GMPPA,GOSR2,TMED2…
REACTOME_ASSEMBLY_OF_COLLAGEN_FIBRILS_AND_OTHER_MULTIMERIC_STRUCTURES	Up-regulated	59	0.625223	1.76033	0	0.0251106	0.442	164	tags=19%, list=1%, signal=19%	COL6A2,PCOLCE,COL15A1,COL6A6,COL1A2,COL4A1,COL1A1,COL4A2,COL3A1,COL6A1,CD151
REACTOME_REGULATION_OF_INSULIN_LIKE_GROWTH_FACTOR_IGF_TRANSPORT_AND_UPTAKE_BY_INSULIN_LIKE_GROWTH_FACTOR_BINDING_PROTEINS_IGFBPS_	Up-regulated	107	0.55898	1.75834	0	0.0248759	0.452	1104	tags=27%, list=4%, signal=28%	IGFBP3,IGFBP7,GPC3,MFGE8,NUCB1,IGFBP4,GAS6,APOE,IGF1,CHRDL1,P4HB,STC2,CST3,LAMB2,RCN1,FUCA2,PDIA6,SDC2,LAMC1,APLP2,VWA1,QSOX1,WFS1,PNPLA2,FSTL3,APP,BMP4,MIA3,MMP2
REACTOME_METABOLISM_OF_POLYAMINES	Up-regulated	58	0.606972	1.75273	0.00179533	0.0262502	0.482	2470	tags=53%, list=10%, signal=59%	PSMD3,PSME1,PSMB1,PSMF1,PSMB3,PSMC3,PSMB10,SRM,PSME2,PSMC2,PSMB6,PSMD6,PSMC4,PSMD8,PSMC5,PSMD7,PSMB5,PSMA3,PSMB7,PSMB2,PSMD4,PSMC1,PSMD13,NQO1,PSMB4,PSMD2,PSMA7,PSMA1,PSMD9,OAZ2,PSMD5
REACTOME_SCAVENGING_BY_CLASS_A_RECEPTORS	Up-regulated	19	0.750955	1.74931	0.00574713	0.0270215	0.503	787	tags=47%, list=3%, signal=49%	COL1A2,COL4A1,COL1A1,APOE,COL4A2,COL3A1,CALR,FTL,COLEC12
REACTOME_FATTY_ACID_METABOLISM	Up-regulated	164	0.533829	1.74121	0	0.0296392	0.549	3443	tags=35%, list=14%, signal=41%	CYP4B1,GGT5,PTGDS,TECR,ACACB,SLC27A3,HSD17B4,HADHB,PPT1,ECI1,ECHS1,EPHX2,SCP2,ACADVL,DECR2,CBR4,ACOT4,HADH,ACADS,CBR1,ELOVL1,CRAT,HACL1,RXRA,ACOX2,ECI2,PHYH,FASN,ACOT9,CYP4F22,PCCB,PCCA,PECR,MCEE,ACBD6,DECR1,ACADL,MECR,ACAA1,ACSF2,HADHA,SCD5,HSD17B8,FAAH,HACD3,PTGES2,MID1IP1,EHHADH,ACOX3,ACBD4,SLC25A1,PON3,ACSL1,ACSL5,HSD17B12,ACSF3,ABCD1,PTGES3
REACTOME_BIOLOGICAL_OXIDATIONS	Up-regulated	170	0.521406	1.74108	0	0.0287534	0.549	3245	tags=32%, list=13%, signal=37%	EPHX1,CYP4B1,ADH1B,GSTM5,ABHD14B,CYB5R3,CES1,GGT5,CYP27A1,ADH5,GSTP1,CYP7B1,MGST1,POR,GSTK1,ALDH2,GSTM3,SLC35B2,GSTM4,GSTM1,AKR1A1,AKR7A2,PODXL2,SULT1A1,FMO2,GGT7,ADH1C,RXRA,AOC3,GSTA4,CYB5B,CYP4F22,PAPSS2,MAOA,MAOB,GSTM2,CNDP2,ESD,GSS,ALDH1B1,CYP4F12,TPST2,OPLAH,FMO3,SULT1A2,CYP2R1,ACSS2,FMO1,COMT,BPHL,AHCY,ABHD10,CES2,CYP11A1,GSTO1
REACTOME_LAMININ_INTERACTIONS	Up-regulated	30	0.692906	1.73053	0	0.0323329	0.603	1773	tags=37%, list=7%, signal=39%	COL4A1,COL4A2,LAMB2,LAMA4,LAMC1,ITGB1,HSPG2,LAMA2,NID2,LAMC3,COL18A1
REACTOME_GOLGI_TO_ER_RETROGRADE_TRANSPORT	Up-regulated	126	0.537313	1.72486	0	0.0338361	0.631	2395	tags=27%, list=10%, signal=30%	TUBA1B,ARF5,TUBA1A,ARF1,KDELR2,TMED3,DCTN2,TMED9,CAPZB,ARF4,COPZ2,NAPA,COPZ1,ACTR10,KDELR3,RAB1A,SURF4,COPE,ARFGAP2,ACTR1A,TMED10,ARFGAP3,RAB6A,TUBB2A,TUBB4B,DCTN6,TMED2,KDELR1,RAB6B,GALNT2,COPG1,COPA,COPB2,DCTN3
REACTOME_NUCLEAR_ENVELOPE_NE_REASSEMBLY	Up-regulated	71	0.572476	1.70902	0.0018797	0.0417291	0.707	1782	tags=24%, list=7%, signal=26%	TUBA1B,PPP2R1A,TUBA1A,SEC13,RAN,UBE2I,BANF1,CHMP6,CHMP2A,AHCTF1,SIRT2,VPS4A,TUBB2A,LBR,TUBB4B,NUP160,NUP107
REACTOME_BRANCHED_CHAIN_AMINO_ACID_CATABOLISM	Up-regulated	21	0.722669	1.70845	0.00379507	0.0408467	0.711	5071	tags=76%, list=21%, signal=96%	HSD17B10,ECHS1,BCAT2,ACAT1,HIBADH,BCKDK,ALDH6A1,MCCC2,DLD,HIBCH,ACADSB,BCKDHB,ACAD8,BCKDHA,BCAT1,AUH
REACTOME_PEROXISOMAL_LIPID_METABOLISM	Up-regulated	29	0.684953	1.69767	0.00351494	0.0458084	0.771	3423	tags=52%, list=14%, signal=60%	HSD17B4,SCP2,DECR2,ACOT4,CRAT,HACL1,ACOX2,ECI2,PHYH,PECR,ACAA1,EHHADH,ACOX3,ACBD4,ABCD1
REACTOME_GLYCOLYSIS	Up-regulated	69	0.572173	1.69608	0	0.0455784	0.776	3545	tags=32%, list=14%, signal=37%	TPI1,PGAM1,PPP2R1A,ENO1,PFKL,PGK1,SEC13,PKM,GAPDH,AAAS,ALDOA,GNPDA1,NUP160,NUP107,RAE1,PFKM,PGP,NUP93,NUP133,GNPDA2,NUP85,ADPGK
REACTOME_METABOLISM_OF_FAT_SOLUBLE_VITAMINS	Up-regulated	41	0.63226	1.69569	0.005291	0.0446138	0.779	2508	tags=29%, list=10%, signal=33%	GPC3,APOE,LPL,SDC2,HSPG2,GPC4,RBP1,LRP10,GPC1,AKR1C1,AKR1C4,VKORC1
REACTOME_TRANSCRIPTIONAL_REGULATION_OF_PLURIPOTENT_STEM_CELLS	Down-regulated	27	-0.691603	-1.74602	0.00211416	0.0331408	0.715	1890	tags=26%, list=8%, signal=28%	GATA6,TSC22D1,PBX1,DKK1,STAT3,FOXP1,KLF4
REACTOME_SIGNALING_BY_TGF_BETA_RECEPTOR_COMPLEX	Down-regulated	73	-0.587509	-1.75651	0	0.0300528	0.668	1925	tags=30%, list=8%, signal=33%	UBE2D1,SMAD7,CBL,SMAD3,TGIF1,TGFBR1,TGFBR2,NEDD8,TFDP2,UBB,SERPINE1,PMEPA1,WWTR1,CDKN2B,SKIL,SMURF2,PPP1R15A,PPP1CB,MYC,JUNB,RPS27A,UBA52
REACTOME_SIGNALING_BY_NOTCH1_HD_DOMAIN_MUTANTS_IN_CANCER	Down-regulated	15	-0.801498	-1.76385	0.00643777	0.0281252	0.626	1027	tags=40%, list=4%, signal=42%	ADAM10,UBB,ADAM17,JAG1,RPS27A,UBA52
REACTOME_INTERLEUKIN_4_AND_INTERLEUKIN_13_SIGNALING	Down-regulated	109	-0.563195	-1.76776	0	0.0274792	0.608	2215	tags=36%, list=9%, signal=39%	ANXA1,BCL6,TNF,LIF,ITGAX,IL2RG,SAA1,ALOX5,STAT1,ITGAM,VEGFA,ITGB2,TIMP1,SOCS1,PTGS2,IRF4,FN1,IL10,F13A1,ZEB1,IL18,IL13RA1,HGF,SOCS5,ICAM1,IL6,HSP90AA1,CEBPD,STAT3,MYC,PIM1,IL1B,CCL2,CXCL8,FOS,JUNB,MCL1,SOCS3,CDKN1A
REACTOME_SURFACTANT_METABOLISM	Down-regulated	24	-0.720698	-1.77131	0.00406504	0.0269807	0.587	2298	tags=33%, list=9%, signal=37%	CSF2RA,ADA2,GATA6,ADORA2B,ADRA2A,CCDC59,CTSH,LMCD1
REACTOME_SENESCENCE_ASSOCIATED_SECRETORY_PHENOTYPE_SASP_	Down-regulated	52	-0.637426	-1.77618	0	0.0260697	0.563	1126	tags=33%, list=5%, signal=34%	UBE2D1,VENTX,RPS6KA3,UBE2S,CDKN2A,CDK6,CDC26,UBB,ANAPC11,IL6,CDKN2B,CDKN2C,STAT3,CEBPB,CXCL8,FOS,JUN,CDKN1A,RPS27A,UBA52
REACTOME_RIPK1_MEDIATED_REGULATED_NECROSIS	Down-regulated	20	-0.758259	-1.79697	0	0.0196976	0.458	1257	tags=30%, list=5%, signal=32%	TNFRSF10B,BIRC3,UBB,TNFSF10,RPS27A,UBA52
REACTOME_DEACTIVATION_OF_THE_BETA_CATENIN_TRANSACTIVATING_COMPLEX	Down-regulated	41	-0.674452	-1.80103	0	0.0192371	0.437	731	tags=22%, list=3%, signal=23%	TLE3,UBB,TCF7,TLE4,YWHAZ,CTNNB1,SOX4,RPS27A,UBA52
REACTOME_INTERFERON_SIGNALING	Down-regulated	181	-0.535597	-1.80146	0	0.019739	0.434	2031	tags=27%, list=8%, signal=29%	IFITM3,TRIM25,HLA-DQA2,DDX58,IP6K2,HLA-F,ARIH1,IFNGR2,IRF7,PTPN2,MX1,ISG20,IFIT2,TRIM29,STAT1,IFNAR1,TRIM22,ISG15,EIF4G2,KPNA4,SOCS1,IRF8,IRF4,HLA-DQB1,IFITM2,STAT2,KPNA2,EIF4A2,TPR,IRF2,UBB,ICAM1,HLA-E,IFIT3,GBP3,IRF9,HLA-DPB1,HLA-DQA1,IFI27,HLA-DPA1,HLA-B,HLA-DRA,B2M,IRF1,EGR1,SOCS3,MT2A,RPS27A,UBA52
REACTOME_ANTIMICROBIAL_PEPTIDES	Down-regulated	41	-0.677437	-1.80203	0	0.0204212	0.431	1709	tags=24%, list=7%, signal=26%	TLR2,GNLY,CD4,LEAP2,S100A9,RNASE6,CTSG,DEFB1,ATOX1,LYZ,CLU,PLA2G2A
REACTOME_RESPIRATORY_ELECTRON_TRANSPORT	Down-regulated	100	-0.591449	-1.80913	0	0.0189608	0.399	1050	tags=34%, list=4%, signal=35%	NDUFAF2,NDUFAB1,COX20,CYCS,NDUFB11,UQCRQ,NDUFB6,MT-CO2,NDUFA12,MT-ND6,NDUFC2,COX14,NDUFC1,COX6A1,NDUFA2,NDUFB3,MT-ND2,NDUFA1,NDUFB7,COX8A,NDUFS6,NDUFA11,UQCR11,NDUFA13,NDUFB4,COX7B,NDUFB2,UQCR10,UQCRH,NDUFA4,COX5B,NDUFS5,COX6C,COX6B1,MT-CO1,UQCRB,COX7C,MT-ND3
REACTOME_O_GLYCOSYLATION_OF_TSR_DOMAIN_CONTAINING_PROTEINS	Down-regulated	37	-0.692371	-1.82262	0.00226244	0.015793	0.335	3399	tags=54%, list=14%, signal=63%	ADAMTS8,SPON2,CFP,THSD4,ADAMTS16,ADAMTS10,ADAMTS17,THSD7A,ADAMTS19,ADAMTSL1,ADAMTS3,ADAMTSL4,ADAMTSL2,SPON1,ADAMTS4,THBS2,ADAMTS6,ADAMTS5,ADAMTS1,THBS1
REACTOME_RESPIRATORY_ELECTRON_TRANSPORT_ATP_SYNTHESIS_BY_CHEMIOSMOTIC_COUPLING_AND_HEAT_PRODUCTION_BY_UNCOUPLING_PROTEINS_	Down-regulated	122	-0.581446	-1.83644	0	0.0132647	0.279	898	tags=33%, list=4%, signal=34%	NDUFAF2,NDUFAB1,ATP5PD,COX20,CYCS,NDUFB11,UQCRQ,ATP5MC1,NDUFB6,MT-CO2,NDUFA12,MT-ND6,NDUFC2,ATP5MF,COX14,MT-ATP8,ATP5MC2,NDUFC1,COX6A1,NDUFA2,NDUFB3,MT-ND2,NDUFA1,NDUFB7,COX8A,NDUFS6,NDUFA11,UQCR11,NDUFA13,NDUFB4,COX7B,NDUFB2,UQCR10,UQCRH,ATP5PF,NDUFA4,ATP5MG,COX5B,NDUFS5,COX6C,COX6B1,MT-CO1,ATP5F1E,UQCRB,COX7C,MT-ND3
REACTOME_PD_1_SIGNALING	Down-regulated	23	-0.772223	-1.85263	0	0.0107586	0.22	2381	tags=48%, list=10%, signal=53%	LCK,HLA-DQA2,CD4,CD3G,CD3E,CD3D,HLA-DQB1,HLA-DPB1,HLA-DQA1,HLA-DPA1,HLA-DRA
REACTOME_INTERFERON_GAMMA_SIGNALING	Down-regulated	88	-0.606508	-1.85626	0	0.0104124	0.207	2170	tags=32%, list=9%, signal=35%	PTPN1,TRIM25,HLA-DQA2,HLA-F,IFNGR2,IRF7,PTPN2,TRIM29,STAT1,TRIM22,SOCS1,IRF8,IRF4,HLA-DQB1,IRF2,ICAM1,HLA-E,GBP3,IRF9,HLA-DPB1,HLA-DQA1,HLA-DPA1,HLA-B,HLA-DRA,B2M,IRF1,SOCS3,MT2A
REACTOME_SMAD2_SMAD3_SMAD4_HETEROTRIMER_REGULATES_TRANSCRIPTION	Down-regulated	32	-0.717756	-1.87206	0	0.00831667	0.162	2535	tags=44%, list=10%, signal=49%	RNF111,CCNK,SMAD7,SMAD3,TGIF1,TFDP2,UBB,SERPINE1,WWTR1,CDKN2B,MYC,JUNB,RPS27A,UBA52
REACTOME_TRANSCRIPTIONAL_ACTIVITY_OF_SMAD2_SMAD3_SMAD4_HETEROTRIMER	Down-regulated	44	-0.695967	-1.89472	0	0.00599666	0.117	1925	tags=34%, list=8%, signal=37%	RNF111,CCNK,UBE2D1,SMAD7,SMAD3,TGIF1,TFDP2,UBB,SERPINE1,WWTR1,CDKN2B,SKIL,SMURF2,MYC,JUNB,RPS27A,UBA52
REACTOME_GENERATION_OF_SECOND_MESSENGER_MOLECULES	Down-regulated	34	-0.750968	-1.90949	0	0.00464614	0.086	2597	tags=50%, list=11%, signal=56%	NCK1,ITK,LCK,PAK2,HLA-DQA2,WAS,CD4,CD3G,FYB1,CD3E,CD3D,ENAH,HLA-DQB1,HLA-DPB1,HLA-DQA1,HLA-DPA1,HLA-DRA
REACTOME_INTERLEUKIN_10_SIGNALING	Down-regulated	45	-0.745893	-2.07073	0	0.000214699	0.004	2735	tags=60%, list=11%, signal=67%	CCL19,FCER2,CCL22,CD86,CSF1,TNF,LIF,IL10RA,TIMP1,IL1RN,IL1R1,CCL20,CCL5,PTGS2,IL10,CXCL1,IL18,ICAM1,CCL3L1,IL6,CCL3,STAT3,CCL4,CXCL2,IL1B,CCL2,CXCL8
REACTOME_NUCLEAR_EVENTS_KINASE_AND_TRANSCRIPTION_FACTOR_ACTIVATION_	Down-regulated	59	-0.722463	-2.09541	0	0.000170098	0.003	1579	tags=37%, list=6%, signal=40%	NAB1,RPS6KA3,RPS6KA5,CHD4,ID1,ID3,ARC,DUSP6,F3,FOSL1,RRAD,JUND,ID2,ID4,EGR2,EGR3,TRIB1,SGK1,FOS,JUNB,EGR1,FOSB
REACTOME_NGF_STIMULATED_TRANSCRIPTION	Down-regulated	37	-0.851115	-2.17656	0	0	0	1579	tags=51%, list=6%, signal=55%	NAB1,CHD4,ID1,ID3,ARC,F3,FOSL1,RRAD,JUND,ID2,ID4,EGR2,EGR3,TRIB1,SGK1,FOS,JUNB,EGR1,FOSB
REACTOME_METABOLISM_OF_AMINO_ACIDS_AND_DERIVATIVES	Down-regulated	349	-0.65972	-2.37953	0	0	0	964	tags=21%, list=4%, signal=22%	DIO2,RPL15,RPL17,SERINC1,RPL10,RPS4X,PSMA2,RPL18A,RPS7,RPS3A,RPL13,AMD1,RPL29,RPL14,RPL9,RPS17,RPL13A,RPL18,NNMT,CDO1,RPS29,RPL12,RPL7,RPL22L1,SEM1,RPL11,RPS27,SAT1,RPL37,RPS27L,RPL36A,RPS16,RPS18,RPL36,RPL22,RPL36AL,RPL37A,RPL38,RPS28,RPS26,RPL21,RPL35,RPS13,RPS8,RPL24,RPS19,RPL32,RPL27,RPS25,RPS27A,RPS14,RPL35A,RPL23A,RPL39,RPL31,UBA52,RPL28,RPS15,RPS24,RPL34,RPS20,RPS15A,FAU,RPS12,RPL30,RPS23,…
REACTOME_ACTIVATION_OF_THE_MRNA_UPON_BINDING_OF_THE_CAP_BINDING_COMPLEX_AND_EIFS_AND_SUBSEQUENT_BINDING_TO_43S	Down-regulated	59	-0.828399	-2.39593	0	0	0	833	tags=51%, list=3%, signal=53%	EIF2S2,RPS4X,EIF4A2,RPS7,RPS3A,EIF3E,PABPC1,RPS17,RPS29,RPS27,RPS27L,RPS16,RPS18,RPS28,RPS26,RPS13,RPS8,RPS19,RPS25,RPS27A,RPS14,RPS15,RPS24,RPS20,RPS15A,FAU,RPS12,RPS23,RPS21,RPS11,RPS10
REACTOME_TRANSLATION	Down-regulated	274	-0.722924	-2.55432	0	0	0	1452	tags=34%, list=6%, signal=36%	EEF1B2,SEC11A,EIF2S3,SPCS3,RPL19,EIF3A,MRPS33,EIF4B,CHCHD1,MRPL36,MRPL41,EIF5B,EIF2S2,RPL15,RPL17,MRPS36,MRPL54,RPL10,RPS4X,TRMT112,RPL18A,EIF4A2,RPS7,RPS3A,RPL13,EIF3E,SEC61B,MRPL57,RPL29,RPL14,MRPS21,MRPL52,RPL9,SSR4,PABPC1,RPS17,RPL13A,RPL18,SEC61G,MRPL33,RPS29,MRPL51,RPL12,RPL7,RPL22L1,RPL11,RPS27,RPL37,RPS27L,RPL36A,RPS16,RPS18,RPL36,RPL22,RPL36AL,RPL37A,RPL38,RPS28,RPS26,RPL21,RPL35,RPS13,R…
REACTOME_SIGNALING_BY_ROBO_RECEPTORS	Down-regulated	213	-0.755841	-2.59414	0	0	0	932	tags=37%, list=4%, signal=38%	ENAH,RPL15,RPL17,UPF2,SRGAP2,RPL10,RPS4X,PSMA2,RPL18A,RPS7,CXCR4,UBB,RPS3A,RPL13,RPL29,RPL14,RPL9,PABPC1,RBX1,RPS17,RPL13A,RPL18,ABL2,RPS29,RPL12,RPL7,RPL22L1,SEM1,ELOB,RPL11,RPS27,RPL37,RPS27L,RPL36A,RPS16,RPS18,RPL36,RPL22,RPL36AL,RPL37A,RPL38,RPS28,RPS26,RPL21,RPL35,RPS13,RPS8,RPL24,RPS19,RPL32,RPL27,RPS25,RPS27A,RPS14,RPL35A,RPL23A,RPL39,RPL31,UBA52,RPL28,RPS15,RPS24,RPL34,RPS20,RPS15A,FAU,RP…
REACTOME_REGULATION_OF_EXPRESSION_OF_SLITS_AND_ROBOS	Down-regulated	169	-0.805649	-2.68701	0	0	0	931	tags=44%, list=4%, signal=45%	RPL15,RPL17,UPF2,RPL10,RPS4X,PSMA2,RPL18A,RPS7,UBB,RPS3A,RPL13,RPL29,RPL14,RPL9,PABPC1,RBX1,RPS17,RPL13A,RPL18,RPS29,RPL12,RPL7,RPL22L1,SEM1,ELOB,RPL11,RPS27,RPL37,RPS27L,RPL36A,RPS16,RPS18,RPL36,RPL22,RPL36AL,RPL37A,RPL38,RPS28,RPS26,RPL21,RPL35,RPS13,RPS8,RPL24,RPS19,RPL32,RPL27,RPS25,RPS27A,RPS14,RPL35A,RPL23A,RPL39,RPL31,UBA52,RPL28,RPS15,RPS24,RPL34,RPS20,RPS15A,FAU,RPS12,RPL30,RPS23,RPS21,R…
REACTOME_RRNA_PROCESSING	Down-regulated	201	-0.790139	-2.68712	0	0	0	931	tags=35%, list=4%, signal=36%	RPL15,RPL17,RPL10,RPS4X,TRMT112,RPL18A,RPS7,RPS3A,RPL13,RPL29,RPL14,DDX21,RPL9,NOP10,RPS17,RPL13A,RPL18,RPS29,RPL12,RPL7,RPL22L1,RPL11,RPS27,RPL37,RPS27L,RPL36A,RPS16,RPS18,RPL36,RPL22,RPL36AL,RPL37A,RPL38,RPS28,RPS26,RPL21,RPL35,RPS13,RPS8,RPL24,RPS19,RPL32,RPL27,RPS25,RPS27A,RPS14,RPL35A,RPL23A,RPL39,RPL31,UBA52,RPL28,RPS15,RPS24,RPL34,RPS20,RPS15A,FAU,RPS12,RPL30,RPS23,RPS21,RPS11,RPS10,RPLP2,…
REACTOME_EUKARYOTIC_TRANSLATION_INITIATION	Down-regulated	119	-0.871109	-2.77925	0	0	0	996	tags=60%, list=4%, signal=62%	EIF5B,EIF2S2,RPL15,RPL17,RPL10,RPS4X,RPL18A,EIF4A2,RPS7,RPS3A,RPL13,EIF3E,RPL29,RPL14,RPL9,PABPC1,RPS17,RPL13A,RPL18,RPS29,RPL12,RPL7,RPL22L1,RPL11,RPS27,RPL37,RPS27L,RPL36A,RPS16,RPS18,RPL36,RPL22,RPL36AL,RPL37A,RPL38,RPS28,RPS26,RPL21,RPL35,RPS13,RPS8,RPL24,RPS19,RPL32,RPL27,RPS25,RPS27A,RPS14,RPL35A,RPL23A,RPL39,RPL31,UBA52,RPL28,RPS15,RPS24,RPL34,RPS20,RPS15A,FAU,RPS12,RPL30,RPS23,RPS21,RPS11…
REACTOME_INFLUENZA_INFECTION	Down-regulated	154	-0.842635	-2.79056	0	0	0	931	tags=48%, list=4%, signal=50%	RPL15,RPL17,RPL10,RPS4X,RPL18A,KPNA2,TPR,POLR2F,RPS7,RPS3A,RPL13,POLR2J,RPL29,RPL14,POLR2I,RPL9,POLR2L,RPS17,RPL13A,RPL18,HSP90AA1,RPS29,RPL12,RPL7,RPL22L1,RPL11,RPS27,RPL37,RPS27L,RPL36A,RPS16,RPS18,RPL36,RPL22,RPL36AL,RPL37A,RPL38,RPS28,RPS26,RPL21,RPL35,RPS13,RPS8,RPL24,RPS19,RPL32,RPL27,RPS25,RPS27A,RPS14,RPL35A,RPL23A,RPL39,RPL31,UBA52,RPL28,RPS15,RPS24,RPL34,RPS20,RPS15A,FAU,RPS12,RPL30,RPS…
REACTOME_SRP_DEPENDENT_COTRANSLATIONAL_PROTEIN_TARGETING_TO_MEMBRANE	Down-regulated	112	-0.887533	-2.80285	0	0	0	931	tags=63%, list=4%, signal=65%	RPL15,RPL17,RPL10,RPS4X,RPL18A,RPS7,RPS3A,RPL13,SEC61B,RPL29,RPL14,RPL9,SSR4,RPS17,RPL13A,RPL18,SEC61G,RPS29,RPL12,RPL7,RPL22L1,RPL11,RPS27,RPL37,RPS27L,RPL36A,RPS16,RPS18,RPL36,RPL22,RPL36AL,RPL37A,RPL38,RPS28,RPS26,RPL21,RPL35,RPS13,RPS8,RPL24,RPS19,RPL32,RPL27,RPS25,RPS27A,RPS14,RPL35A,RPL23A,RPL39,RPL31,UBA52,RPL28,RPS15,RPS24,RPL34,RPS20,RPS15A,FAU,RPS12,RPL30,RPS23,RPS21,RPS11,RPS10,RPLP2,R…
REACTOME_RESPONSE_OF_EIF2AK4_GCN2_TO_AMINO_ACID_DEFICIENCY	Down-regulated	101	-0.919599	-2.82377	0	0	0	996	tags=69%, list=4%, signal=72%	EIF2S2,RPL15,RPL17,RPL10,RPS4X,RPL18A,RPS7,RPS3A,RPL13,RPL29,RPL14,RPL9,RPS17,RPL13A,RPL18,RPS29,RPL12,CEBPB,RPL7,RPL22L1,RPL11,RPS27,RPL37,RPS27L,RPL36A,RPS16,RPS18,RPL36,RPL22,RPL36AL,RPL37A,RPL38,RPS28,RPS26,RPL21,RPL35,RPS13,RPS8,RPL24,RPS19,RPL32,RPL27,ATF3,RPS25,RPS27A,RPS14,RPL35A,RPL23A,RPL39,RPL31,UBA52,RPL28,RPS15,RPS24,RPL34,RPS20,RPS15A,FAU,RPS12,RPL30,RPS23,RPS21,RPS11,RPS10,RPLP2,RP…
REACTOME_EUKARYOTIC_TRANSLATION_ELONGATION	Down-regulated	93	-0.920854	-2.87315	0	0	0	931	tags=72%, list=4%, signal=75%	RPL15,RPL17,RPL10,RPS4X,RPL18A,RPS7,RPS3A,RPL13,RPL29,RPL14,RPL9,RPS17,RPL13A,RPL18,RPS29,RPL12,RPL7,RPL22L1,RPL11,RPS27,RPL37,RPS27L,RPL36A,RPS16,RPS18,RPL36,RPL22,RPL36AL,RPL37A,RPL38,RPS28,RPS26,RPL21,RPL35,RPS13,RPS8,RPL24,RPS19,RPL32,RPL27,RPS25,RPS27A,RPS14,RPL35A,RPL23A,RPL39,RPL31,UBA52,RPL28,RPS15,RPS24,RPL34,RPS20,RPS15A,FAU,RPS12,RPL30,RPS23,RPS21,RPS11,RPS10,RPLP2,RPLP1,RPL41,RPL26,RP…
REACTOME_NONSENSE_MEDIATED_DECAY_NMD_	Down-regulated	115	-0.898762	-2.8822	0	0	0	931	tags=60%, list=4%, signal=62%	RPL15,RPL17,UPF2,RPL10,RPS4X,RPL18A,RPS7,RPS3A,RPL13,RPL29,RPL14,RPL9,PABPC1,RPS17,RPL13A,RPL18,RPS29,RPL12,RPL7,RPL22L1,RPL11,RPS27,RPL37,RPS27L,RPL36A,RPS16,RPS18,RPL36,RPL22,RPL36AL,RPL37A,RPL38,RPS28,RPS26,RPL21,RPL35,RPS13,RPS8,RPL24,RPS19,RPL32,RPL27,RPS25,RPS27A,RPS14,RPL35A,RPL23A,RPL39,RPL31,UBA52,RPL28,RPS15,RPS24,RPL34,RPS20,RPS15A,FAU,RPS12,RPL30,RPS23,RPS21,RPS11,RPS10,RPLP2,RPLP1,RP…
REACTOME_SELENOAMINO_ACID_METABOLISM	Down-regulated	108	-0.913719	-2.89986	0	0	0	931	tags=63%, list=4%, signal=65%	RPL15,RPL17,RPL10,RPS4X,RPL18A,RPS7,RPS3A,RPL13,RPL29,RPL14,RPL9,RPS17,RPL13A,RPL18,NNMT,RPS29,RPL12,RPL7,RPL22L1,RPL11,RPS27,RPL37,RPS27L,RPL36A,RPS16,RPS18,RPL36,RPL22,RPL36AL,RPL37A,RPL38,RPS28,RPS26,RPL21,RPL35,RPS13,RPS8,RPL24,RPS19,RPL32,RPL27,RPS25,RPS27A,RPS14,RPL35A,RPL23A,RPL39,RPL31,UBA52,RPL28,RPS15,RPS24,RPL34,RPS20,RPS15A,FAU,RPS12,RPL30,RPS23,RPS21,RPS11,RPS10,RPLP2,RPLP1,RPL41,RPL…
