# Supplementary material for: Single-cell RNA sequencing identifies inherent abnormalities of adipose-derived stem cells from nonlesional sites of patients with localized scleroderma
Source: Cell Mol Biol Lett. 2024 Aug 30;29:115. doi: 10.1186/s11658-024-00635-0 (PMC11363359; doi:10.1186/s11658-024-00635-0)
Supplement: Supplementary file 5 — Additional file 5: Table S5. Gene-coexpression modules identified in ASCs through hdWGCNA. [file 11658_2024_635_MOESM5_ESM.xlsx]

## Sheet: hub_genes_modules_info
Table S5. Gene-coexpression modules identified in ASCs through hdWGCNA.
gene_name	module	kME
MFAP5	M1	0.633473
FBN1	M1	0.597308
FN1	M1	0.560647
TPPP3	M1	0.525871
CD55	M1	0.520805
TMSB4X	M1	0.510077
SH3BGRL3	M1	0.508038
SCARA5	M1	0.487896
TNXB	M1	0.478518
SEMA3C	M1	0.475861
S100A10	M1	0.461067
SFRP4	M1	0.460534
DBN1	M1	0.459688
METRNL	M1	0.456299
FSTL1	M1	0.45177
ITGA11	M1	0.451356
ADAMTS5	M1	0.434756
CLU	M1	0.427063
C17orf58	M1	0.424386
ABLIM1	M1	0.41511
PTGIS	M1	0.400814
FNDC1	M1	0.390715
CREB5	M1	0.389232
EMP3	M1	0.389156
BASP1	M1	0.388269
PAMR1	M1	0.386147
PROCR	M1	0.383362
AHNAK	M1	0.375843
CLEC3B	M1	0.374721
CILP	M1	0.374055
TPM1	M1	0.37055
NTM	M1	0.366825
COL14A1	M1	0.366243
HSD3B7	M1	0.365671
PPP1R14B	M1	0.363675
DPP4	M1	0.35688
AHNAK2	M1	0.35342
MARCKS	M1	0.34157
PRSS23	M1	0.338459
TPM4	M1	0.338339
DST	M1	0.336063
VCAN	M1	0.330219
PRG4	M1	0.329293
LOXL1	M1	0.323524
SDCBP	M1	0.323408
UAP1	M1	0.3234
DPYSL3	M1	0.318442
SMIM14	M1	0.317689
PI16	M1	0.316216
UGDH	M1	0.315663
YWHAH	M1	0.313216
TRIO	M1	0.311813
ANGPTL5	M1	0.311737
GLIPR2	M1	0.311125
RAB32	M1	0.310598
GALNT16	M1	0.308186
IGFBP5	M1	0.305664
FAM180B	M1	0.305648
ABI3BP	M1	0.305639
GAS7	M1	0.305133
OLFML2A	M1	0.305074
ACE	M1	0.303844
EFHD1	M1	0.298021
EMILIN2	M1	0.297902
DLGAP4	M1	0.29548
HMCN2	M1	0.294896
CD34	M1	0.293857
GALNT15	M1	0.293277
TIMP2	M1	0.290986
TIMP1	M1	0.289888
TXN	M1	0.28832
NBL1	M1	0.287361
RAP1B	M1	0.28705
F10	M1	0.283465
ADAMTSL4	M1	0.282155
TGFBR3	M1	0.280192
ARL4C	M1	0.278574
C1QTNF3	M1	0.278442
GFPT2	M1	0.277889
MYOF	M1	0.277469
C12orf75	M1	0.274395
CD70	M1	0.273469
CAMK1D	M1	0.271483
LTBP4	M1	0.271203
IFI27	M1	0.269512
B2M	M1	0.268258
CTSH	M1	0.267821
NTN4	M1	0.266704
LTBP1	M1	0.266476
ADGRD1	M1	0.265576
SMURF2	M1	0.263065
DCN	M1	0.262703
HAS1	M1	0.262017
AXL	M1	0.258193
HEG1	M1	0.253721
TMOD3	M1	0.25001
IL13RA1	M1	0.249462
ARHGAP29	M1	0.248805
RAB23	M1	0.248296
ITGBL1	M1	0.247959
CALM1	M1	0.246901
NT5E	M1	0.24669
EDIL3	M1	0.245186
ALDH1A3	M1	0.243676
ASPN	M1	0.243198
LRRC17	M1	0.242862
WNT2	M1	0.240943
ISLR	M1	0.239614
ADD3	M1	0.23922
PALM	M1	0.238881
GYPC	M1	0.236559
BAG2	M1	0.236337
POSTN	M1	0.235309
CADM3	M1	0.234993
HCFC1R1	M1	0.234968
PAM	M1	0.23423
ARPC1B	M1	0.232998
FLNC	M1	0.23279
BDKRB2	M1	0.231862
HTRA1	M1	0.231537
DIAPH1	M1	0.229576
STXBP6	M1	0.228889
NPR1	M1	0.227935
TNFAIP2	M1	0.227904
CRIP2	M1	0.227823
PMP22	M1	0.227249
C1QTNF2	M1	0.226587
PXN	M1	0.226424
ITGB5	M1	0.226318
RERG	M1	0.226134
HTRA3	M1	0.22551
PDPN	M1	0.224524
LIMS2	M1	0.222691
SMOC2	M1	0.222681
SPTAN1	M1	0.222022
CAMK2N1	M1	0.219799
LMCD1	M1	0.218531
PLPP1	M1	0.218498
ANTXR1	M1	0.218383
WNT10B	M1	0.217489
TPST1	M1	0.215313
OSR2	M1	0.214797
PRRX2	M1	0.214538
YWHAQ	M1	0.213499
IRF2BP2	M1	0.213198
PDLIM7	M1	0.21286
CDA	M1	0.211938
NDRG1	M1	0.210697
ZNF385A	M1	0.210214
MSN	M1	0.21019
ARL6IP5	M1	0.21011
NHSL1	M1	0.209583
SCARA3	M1	0.208186
DNM1	M1	0.206704
ASAP2	M1	0.206584
YWHAZ	M1	0.204777
ANOS1	M1	0.203809
GALNT12	M1	0.203225
COL12A1	M1	0.202335
PPP1R12B	M1	0.20211
HRH1	M1	0.201638
APBB1IP	M1	0.201214
PTGFRN	M1	0.200887
CD9	M1	0.200396
THBS3	M1	0.200363
LRRC32	M1	0.199833
PSD3	M1	0.199367
UTRN	M1	0.198998
GUCY1A2	M1	0.198385
FABP3	M1	0.197861
KPNA2	M1	0.197409
C6orf132	M1	0.197315
OPTN	M1	0.197192
ARL4D	M1	0.195878
NPDC1	M1	0.195037
SSC5D	M1	0.194711
DYNLL1	M1	0.194599
ACTR3	M1	0.194475
PRRG3	M1	0.19438
MYL12A	M1	0.194353
HUNK	M1	0.193817
GRK5	M1	0.193296
P4HA2	M1	0.19164
TRAM2	M1	0.190894
ADI1	M1	0.190419
IQGAP1	M1	0.189787
ZNF706	M1	0.189208
PDE4DIP	M1	0.189064
FAM107B	M1	0.188574
KRAS	M1	0.188439
SLITRK4	M1	0.187683
TMEM106C	M1	0.186335
FGF18	M1	0.186127
PLXDC1	M1	0.185891
LGR4	M1	0.185582
GPSM2	M1	0.185161
LOX	M1	0.184248
NEDD9	M1	0.184243
SEMA3B	M1	0.184142
AIF1L	M1	0.183516
ANXA1	M1	0.183353
ADAM9	M1	0.182221
TES	M1	0.182133
EIF4G2	M1	0.182033
STX4	M1	0.181959
GOLIM4	M1	0.181159
ATP2B1	M1	0.181059
TBC1D12	M1	0.179864
RAP1A	M1	0.179478
PMEPA1	M1	0.17946
CELF2	M1	0.179309
SGMS2	M1	0.179122
CYP1B1	M1	0.178604
PLXNC1	M1	0.177305
EPB41L3	M1	0.176971
IL4R	M1	0.176649
SLPI	M1	0.176528
ATP2B4	M1	0.176192
FERMT2	M1	0.175907
ITGA5	M1	0.175367
SNX9	M1	0.175081
RBMS1	M1	0.173808
AGAP1	M1	0.173568
FMNL1	M1	0.172792
DYNC1H1	M1	0.171859
GLRX	M1	0.171048
PLEC	M1	0.169861
JDP2	M1	0.169852
C14orf132	M1	0.169774
FNDC5	M1	0.169264
EML1	M1	0.167889
HDAC7	M1	0.167722
HLA-B	M1	0.166267
ARHGAP20	M1	0.165754
STK17A	M1	0.165607
SH2D4A	M1	0.165485
SCCPDH	M1	0.165453
LOXL2	M1	0.165272
PFKP	M1	0.165004
FLNB	M1	0.164904
UBL3	M1	0.164889
SELENOS	M1	0.164807
CAPS	M1	0.163915
TNS1	M1	0.163753
TSPAN18	M1	0.16373
PDLIM5	M1	0.163069
BEND6	M1	0.162862
UGP2	M1	0.162366
CXXC5	M1	0.162255
DYNLRB1	M1	0.161841
RAB2A	M1	0.16066
DYNLT1	M1	0.159066
GXYLT2	M1	0.158971
PDE7A	M1	0.158782
SPSB1	M1	0.158326
CBR3	M1	0.158311
ADK	M1	0.157867
GJA1	M1	0.157567
ZFHX3	M1	0.157335
VASH2	M1	0.157309
STON2	M1	0.157057
MCUB	M1	0.156793
ST3GAL5	M1	0.156716
LURAP1L	M1	0.156202
CKB	M1	0.155898
MGST3	M1	0.15584
CCNY	M1	0.155591
S1PR3	M1	0.15515
ITGAV	M1	0.15457
PHLDB2	M1	0.154372
EPDR1	M1	0.15434
MBP	M1	0.154241
HAS2	M1	0.154109
RGS10	M1	0.153454
GALNT10	M1	0.15333
AQP1	M1	0.153053
SWAP70	M1	0.152449
EXT1	M1	0.152249
VEGFA	M1	0.152043
COL8A2	M1	0.151701
TTC3	M1	0.151666
PPIA	M1	0.151139
CORO1C	M1	0.150917
SULF1	M1	0.150562
MAMDC2	M1	0.150365
AIDA	M1	0.148732
PTTG1IP	M1	0.148486
SETD7	M1	0.147821
IMPA2	M1	0.147652
DOCK4	M1	0.147118
CDC42BPB	M1	0.146927
ACOT13	M1	0.14562
SLC37A3	M1	0.145537
TACC2	M1	0.145328
DKK3	M1	0.14502
SDK1	M1	0.144179
ACLY	M1	0.142784
JAZF1	M1	0.142768
CDH13	M1	0.142746
TGFBR2	M1	0.141616
HPGD	M1	0.14159
ORAI3	M1	0.141157
CD109	M1	0.140779
PLAT	M1	0.140744
SVBP	M1	0.14048
ZEB1	M1	0.140212
MRC2	M1	0.139845
TMEM167A	M1	0.139431
ACSL3	M1	0.139212
SMAD3	M1	0.138981
NRBF2	M1	0.138769
KIAA1671	M1	0.138303
AP1S2	M1	0.136788
SLC17A7	M1	0.136396
PTHLH	M1	0.136241
CA5B	M1	0.136175
GLIPR1	M1	0.135857
F2R	M1	0.134608
CIZ1	M1	0.134555
FAT1	M1	0.134015
SRGAP2C	M1	0.133713
LRRC8C	M1	0.133266
GALNT1	M1	0.132828
RABGAP1L	M1	0.132592
HIVEP1	M1	0.132451
RECQL	M1	0.132037
AUTS2	M1	0.131908
HSPA12B	M1	0.131621
ARL3	M1	0.131313
IL17D	M1	0.131078
ADSS	M1	0.130805
IDS	M1	0.130609
CASC4	M1	0.130352
KIF1B	M1	0.128862
AFAP1	M1	0.128661
RECK	M1	0.12727
CPE	M1	0.127217
UBE2E3	M1	0.127168
CERS4	M1	0.126635
AKAP12	M1	0.12574
GADD45G	M1	0.124975
BMP1	M1	0.124954
IL17RD	M1	0.124866
OGDH	M1	0.124353
CIB1	M1	0.124287
RAB22A	M1	0.123066
SH3PXD2B	M1	0.122839
WNK1	M1	0.122596
ZNF423	M1	0.122286
SYNJ2	M1	0.122252
MOXD1	M1	0.122159
PLEKHM2	M1	0.121954
SOBP	M1	0.121008
CBLB	M1	0.120966
CSF1	M1	0.120852
SAMD4B	M1	0.120794
TTLL7	M1	0.12078
DDX60L	M1	0.120559
C4orf3	M1	0.120537
ABL1	M1	0.120046
TMEM160	M1	0.120013
ADAMTSL1	M1	0.119936
IQSEC1	M1	0.119878
SIPA1L2	M1	0.119639
HRCT1	M1	0.119458
TAF10	M1	0.119402
PLEKHG4	M1	0.118784
MUC12	M1	0.118766
LYSMD2	M1	0.11858
ISG15	M1	0.118471
AZIN1	M1	0.11806
JAG1	M1	0.117947
PGRMC2	M1	0.117897
UBR4	M1	0.117816
ABHD2	M1	0.11775
FAM180A	M1	0.11729
NOVA1	M1	0.117113
SRPK2	M1	0.11623
EHBP1	M1	0.115868
TGFBR1	M1	0.115606
SREBF1	M1	0.115402
PLCB1	M1	0.115017
STK38	M1	0.114968
SESN1	M1	0.114566
ATP8B2	M1	0.114214
SLC4A7	M1	0.114034
KREMEN1	M1	0.113682
EHD1	M1	0.113676
SNX24	M1	0.11341
SPATA13	M1	0.113068
CCDC51	M1	0.11298
DOCK9	M1	0.112979
TLR4	M1	0.112542
PPM1L	M1	0.112442
LIMS1	M1	0.11242
TMEM35A	M1	0.112164
KIF21A	M1	0.110964
UBE2B	M1	0.110825
ARHGEF3	M1	0.110165
ARF3	M1	0.110106
NCS1	M1	0.11009
TMEM100	M1	0.110084
TMTC1	M1	0.110061
RASSF5	M1	0.109897
KLF12	M1	0.10946
ADAM10	M1	0.109376
CSNK1G3	M1	0.108462
PYGB	M1	0.108041
SH3D19	M1	0.108036
PPP2CB	M1	0.107479
ROR1	M1	0.107314
TMOD2	M1	0.107168
GSDME	M1	0.107168
DYRK2	M1	0.106914
ACTN4	M1	0.10659
CHIC2	M1	0.106113
GLTP	M1	0.105999
TTL	M1	0.10591
ARHGAP28	M1	0.10585
CFB	M1	0.105594
COX5A	M1	0.105249
RUFY3	M1	0.105243
HMCN1	M1	0.105059
PAK3	M1	0.104888
AHCYL1	M1	0.104131
SRGAP2B	M1	0.104082
PSORS1C1	M1	0.104075
HIST3H2A	M1	0.104014
MAPRE2	M1	0.103921
IFNAR1	M1	0.103666
SMG9	M1	0.103431
ZNF521	M1	0.10325
IFFO1	M1	0.102719
ALCAM	M1	0.102669
PICALM	M1	0.102458
CYFIP1	M1	0.102418
SRGAP2	M1	0.102372
ANKRD17	M1	0.102114
PKD2	M1	0.102004
H2AFV	M1	0.101996
SLC39A14	M1	0.101727
EDEM2	M1	0.100941
FAM171A1	M1	0.1009
ARHGAP32	M1	0.100544
C2orf88	M1	0.100408
SNX18	M1	0.100175
CMIP	M1	0.100045
CD58	M1	0.0996391
UBE2Q2	M1	0.0991414
DAG1	M1	0.0991271
NBDY	M1	0.0991066
RAB7B	M1	0.0989429
ELOVL6	M1	0.0987051
BAX	M1	0.098602
EBP	M1	0.098361
PTPN14	M1	0.0982802
CDC5L	M1	0.0981919
AMMECR1	M1	0.0977714
WWC3	M1	0.097448
LIMCH1	M1	0.0967478
STRN3	M1	0.0963714
JPT1	M1	0.0962472
BRD7	M1	0.0961258
BAIAP2	M1	0.0959185
ATP11A	M1	0.095918
CARMIL1	M1	0.0954692
XPNPEP2	M1	0.0953203
LGALSL	M1	0.094938
CSNK1A1	M1	0.0948302
CCDC69	M1	0.0946673
CEP152	M1	0.0944615
GPCPD1	M1	0.0937611
LRRC8A	M1	0.0936158
CTTNBP2NL	M1	0.093346
RAB8A	M1	0.093191
IPMK	M1	0.0928416
TARS	M1	0.0926912
ABI1	M1	0.0926889
RALGPS2	M1	0.0923171
ORAI1	M1	0.0921309
SQLE	M1	0.0921012
PPP2R2A	M1	0.0920344
TRERF1	M1	0.0920128
CDK6	M1	0.0917475
RNF213	M1	0.0912615
ANKS1A	M1	0.0909253
ACYP1	M1	0.0908324
TNKS1BP1	M1	0.0901117
LRRC75B	M1	0.090014
DCTN1	M1	0.0896709
DCBLD2	M1	0.0891669
KLC1	M1	0.0891581
SERPINB8	M1	0.0889066
MYO9B	M1	0.0888658
LHFPL2	M1	0.0887108
INO80C	M1	0.0878495
OSBPL10	M1	0.0877027
CPT1A	M1	0.0875896
NCKAP5L	M1	0.0874025
CCDC167	M1	0.0873582
PPTC7	M1	0.0871433
CHMP1B	M1	0.0867098
AGAP3	M1	0.0865252
NDFIP2	M1	0.086455
CCDC6	M1	0.0863181
TANC2	M1	0.0850743
FAM20A	M1	0.0846453
MEX3B	M1	0.0840979
USP12	M1	0.0838706
RABGEF1	M1	0.0834927
MTHFD1L	M1	0.0828819
PXYLP1	M1	0.0822305
SLFN11	M1	0.0821962
RABEP2	M1	0.0815712
RAB8B	M1	0.0801454
KCNK1	M1	0.0796301
HEATR5A	M1	0.0795897
MAPK8IP1	M1	0.0790855
CLN8	M1	0.0788751
KIF3B	M1	0.0783291
NCEH1	M1	0.0779048
PPP4R1	M1	0.0776516
ITPR3	M1	0.0775332
WDFY3	M1	0.0767137
FAM43B	M1	0.0757148
RAP2A	M1	0.0754589
GNPNAT1	M1	0.0752574
PTS	M1	0.0748468
PLEKHB2	M1	0.0736274
PLEKHO2	M1	0.0734816
HSD17B7	M1	0.0728557
PIEZO1	M1	0.0719453
FZD1	M1	0.0719116
KANK1	M1	0.0713631
TRAF5	M1	0.0711363
NMB	M1	0.0694129
OSBPL11	M1	0.0693056
TRAK1	M1	0.0675362
BMP2K	M1	0.0671304
FAM49B	M1	0.0650209
STK35	M1	0.0640619
TRIL	M1	0.0638213
EFNA5	M1	0.0621977
TTC27	M1	0.0615964
MAFK	M1	0.0612341
PHLPP1	M1	0.0594183
TAF13	M1	0.0588435
IGFBP6	M2	0.501546
ACTG1	M2	0.491499
RHOA	M2	0.488491
CD248	M2	0.471608
PCOLCE2	M2	0.46977
MYL6	M2	0.465331
ANXA5	M2	0.455177
PPIC	M2	0.454245
SPARC	M2	0.453683
TUBA1A	M2	0.441091
CFL1	M2	0.438276
TAGLN2	M2	0.431099
CLIC1	M2	0.411568
ACKR3	M2	0.409615
COL1A1	M2	0.406218
S100A16	M2	0.392089
CD151	M2	0.391219
CALU	M2	0.391016
SDC2	M2	0.386476
CST3	M2	0.382281
ARPC2	M2	0.382273
PKM	M2	0.380186
TUBB6	M2	0.37623
RHOC	M2	0.367239
CD99	M2	0.364807
GAPDH	M2	0.363309
COL3A1	M2	0.361773
TRIOBP	M2	0.361772
ECM1	M2	0.359841
LDHA	M2	0.355736
CAPZB	M2	0.355736
GPX4	M2	0.354942
RRAS	M2	0.350463
GUK1	M2	0.345167
RNH1	M2	0.341818
TAGLN	M2	0.340038
COL1A2	M2	0.333848
FAM114A1	M2	0.333024
CLTB	M2	0.325749
THY1	M2	0.325371
ZYX	M2	0.31511
YBX1	M2	0.314605
MEDAG	M2	0.31392
PTGES	M2	0.313028
TUBB2A	M2	0.312077
VKORC1	M2	0.310578
YWHAB	M2	0.309733
ANXA4	M2	0.307985
GNAI2	M2	0.307896
CMTM3	M2	0.305775
VSIR	M2	0.305676
TAX1BP3	M2	0.305253
VASN	M2	0.304669
DDAH2	M2	0.303127
DAD1	M2	0.296993
HSPA8	M2	0.294787
CAP1	M2	0.293077
TXNL4A	M2	0.289893
2023-03-02	M2	0.289739
PSMD8	M2	0.289108
RAC1	M2	0.288699
ANXA7	M2	0.288258
CAPN2	M2	0.28789
BIN1	M2	0.283857
PSMA7	M2	0.283135
PIGT	M2	0.280964
SSR3	M2	0.279689
SNX7	M2	0.273343
LRRN4CL	M2	0.270834
CKAP4	M2	0.269241
MYADM	M2	0.268714
TUBA1C	M2	0.2657
COL5A1	M2	0.26513
PLP2	M2	0.264835
ARPC5	M2	0.262325
ARPC3	M2	0.256482
HDLBP	M2	0.255301
CAVIN1	M2	0.253139
TYMP	M2	0.251834
MGAT1	M2	0.249922
WDR1	M2	0.247549
LAPTM4A	M2	0.246831
PARK7	M2	0.244518
CCDC186	M2	0.244372
OAZ1	M2	0.243036
BZW1	M2	0.242335
HM13	M2	0.240773
NUCB2	M2	0.240413
HIGD1A	M2	0.23706
ARL2	M2	0.235863
RABAC1	M2	0.235782
SNX21	M2	0.235141
GLT8D1	M2	0.233219
ADAMTS2	M2	0.230201
RRBP1	M2	0.228916
AGTRAP	M2	0.228665
FLNA	M2	0.227282
RRAS2	M2	0.225898
NANS	M2	0.221057
PSMB5	M2	0.220216
CLTC	M2	0.220152
SPRYD3	M2	0.219938
LRRC59	M2	0.219444
GLUD1	M2	0.219282
MRFAP1	M2	0.219052
MPG	M2	0.218274
RHOQ	M2	0.21732
SEC31A	M2	0.216347
RAB1A	M2	0.215735
COL6A1	M2	0.212975
SNF8	M2	0.212646
RHEB	M2	0.212417
KLF3	M2	0.211754
PGRMC1	M2	0.211125
CALHM2	M2	0.210713
SSBP4	M2	0.208914
TMEM14C	M2	0.20885
ACAA2	M2	0.207564
EIF6	M2	0.206796
PSMD7	M2	0.206316
PIN1	M2	0.205334
TXNDC15	M2	0.204994
PDAP1	M2	0.204925
COMT	M2	0.204015
MAGED1	M2	0.203994
ISOC2	M2	0.202484
EPRS	M2	0.20204
GSTO1	M2	0.201913
DTD1	M2	0.201454
SRPX2	M2	0.200518
CYB561	M2	0.197833
ACOT9	M2	0.195972
AURKAIP1	M2	0.195392
AUP1	M2	0.194261
ATP6V0D1	M2	0.191554
WIPI1	M2	0.190944
PSMD2	M2	0.189551
COPB2	M2	0.189495
VCL	M2	0.189285
LSM4	M2	0.188942
PSMC1	M2	0.188387
CRYL1	M2	0.18817
ILF2	M2	0.188157
BAD	M2	0.187948
C14orf119	M2	0.187657
MAP7D1	M2	0.187307
PDCD6	M2	0.187186
SEC23A	M2	0.187071
FAM50A	M2	0.184864
PGP	M2	0.183642
SSNA1	M2	0.183566
PSMA5	M2	0.183441
RTN3	M2	0.180779
CTSB	M2	0.180657
SRA1	M2	0.179963
FKBP9	M2	0.179878
PSMG3	M2	0.178309
MIEN1	M2	0.177408
C7orf50	M2	0.177329
DDOST	M2	0.177312
CCT6A	M2	0.176473
FBXW5	M2	0.175442
COPB1	M2	0.175421
NRBP1	M2	0.17474
SERPINB6	M2	0.174647
MAZ	M2	0.174552
GDE1	M2	0.173481
GNB1	M2	0.172785
TRIM8	M2	0.171322
FKBP10	M2	0.170603
SCAMP2	M2	0.170304
ACTR1A	M2	0.169396
RPN1	M2	0.169061
MRPL17	M2	0.165712
CCM2	M2	0.165492
RTF2	M2	0.164825
RAB10	M2	0.164776
ARHGAP21	M2	0.162324
GIPC1	M2	0.162165
HDGF	M2	0.161502
SEC24D	M2	0.161302
TLNRD1	M2	0.160111
MORC4	M2	0.159642
FYN	M2	0.158862
LASP1	M2	0.158646
PEPD	M2	0.157657
CANX	M2	0.157556
SEC61A1	M2	0.156152
ARCN1	M2	0.155958
EIF4G1	M2	0.154542
OSTF1	M2	0.154165
PPP1R7	M2	0.154009
UBE2J1	M2	0.153984
PGM3	M2	0.153738
ADD1	M2	0.15358
YIPF5	M2	0.152547
FLII	M2	0.152249
RNPEPL1	M2	0.152028
P3H4	M2	0.152019
ZNF668	M2	0.151922
RARS2	M2	0.151169
ABHD17A	M2	0.150761
SPAG17	M2	0.150139
UBE2E2	M2	0.148016
PKN1	M2	0.145852
HRAS	M2	0.143803
SLK	M2	0.143184
COPG1	M2	0.14304
SLC52A2	M2	0.142955
ROCK2	M2	0.142868
GFPT1	M2	0.142472
CITED4	M2	0.140601
NAGK	M2	0.139917
OSBPL8	M2	0.139652
DNAJB11	M2	0.138341
CREB3	M2	0.137091
RAB6A	M2	0.135707
STIM1	M2	0.135355
MGAT4B	M2	0.134162
RHBDF1	M2	0.133837
EHD4	M2	0.133545
TINF2	M2	0.129251
SH3GLB2	M2	0.128155
CCPG1	M2	0.127538
CHMP1A	M2	0.127025
BCAT1	M2	0.126009
BAG5	M2	0.122267
PDCD6IP	M2	0.121592
SRPRA	M2	0.114425
FARP1	M2	0.113813
ZFR	M2	0.110071
CTBP2	M2	0.109444
PAFAH1B1	M2	0.106723
MMP27	M2	0.105487
CCZ1	M2	0.0991026
CUEDC1	M2	0.0990883
FGD5	M2	0.0977276
HOXB2	M2	0.0965397
HGSNAT	M2	0.0953046
SYNE2	M2	0.0921623
CDC42BPA	M2	0.08172
GPAT2	M2	0.0658519
APOD	M3	0.65619
CXCL14	M3	0.634026
GPC3	M3	0.609817
CXCL12	M3	0.605154
MRPS6	M3	0.590733
EPHX1	M3	0.581723
SRPX	M3	0.577702
IGF1	M3	0.558275
NTRK2	M3	0.533883
SERPINF1	M3	0.528839
SOD3	M3	0.525308
SELENOP	M3	0.51925
COL15A1	M3	0.513046
SLC5A3	M3	0.510289
GAS6	M3	0.509274
RARRES2	M3	0.487895
PLPP3	M3	0.485459
IGFBP7	M3	0.455143
MGST1	M3	0.448523
ADH1B	M3	0.443817
CNTFR	M3	0.436553
HSPB6	M3	0.426849
CPXM1	M3	0.42024
IGFBP3	M3	0.412547
SMOC1	M3	0.396584
COL4A2	M3	0.396324
SFRP1	M3	0.395985
MYLK	M3	0.388213
COL4A1	M3	0.385759
FST	M3	0.382333
PODN	M3	0.375639
LHFPL6	M3	0.369892
CYGB	M3	0.369471
OLFML3	M3	0.367374
GSN	M3	0.360774
GGT5	M3	0.359531
IGFBP4	M3	0.349327
CD81	M3	0.348289
TMEM176B	M3	0.341915
ADM	M3	0.33339
LGALS3BP	M3	0.324706
CTSD	M3	0.314059
EDNRB	M3	0.311814
DPT	M3	0.305241
CD302	M3	0.299201
IL11RA	M3	0.297403
GHR	M3	0.296978
GSTM5	M3	0.290188
FGL2	M3	0.288083
PRNP	M3	0.287743
PLXNA4	M3	0.286735
IGSF10	M3	0.285321
PTEN	M3	0.285014
CYB5A	M3	0.283606
PPARG	M3	0.28267
VCAM1	M3	0.281013
PID1	M3	0.269289
GLT8D2	M3	0.268724
SMIM3	M3	0.265725
ABHD14B	M3	0.261311
SGCE	M3	0.260515
SELENBP1	M3	0.259538
RBPMS	M3	0.25895
LEPROT	M3	0.25685
LDB2	M3	0.255014
MEST	M3	0.253792
CSRP1	M3	0.252525
CHCHD10	M3	0.248066
NDRG2	M3	0.246322
CAT	M3	0.2441
PLBD1	M3	0.240128
CIRBP	M3	0.239344
PRDX4	M3	0.237069
FGF10	M3	0.236097
PRDX6	M3	0.235776
CCDC146	M3	0.23412
RET	M3	0.232759
PCOLCE	M3	0.232358
ADH5	M3	0.23184
ANXA6	M3	0.231811
FAM162B	M3	0.230416
BDH2	M3	0.230046
COL6A2	M3	0.229617
SNTA1	M3	0.22821
FCGRT	M3	0.226682
CTSF	M3	0.226459
STC2	M3	0.224686
PCYOX1	M3	0.224364
CDH11	M3	0.224156
NDN	M3	0.223725
LAMA4	M3	0.223435
GRINA	M3	0.219835
TMEM132C	M3	0.217226
OLFM2	M3	0.216791
NUCB1	M3	0.213705
SLC2A4RG	M3	0.212634
VWA1	M3	0.21158
BCHE	M3	0.208184
NDFIP1	M3	0.208172
TIMP4	M3	0.207949
TNFSF13B	M3	0.207907
PCDH7	M3	0.207444
ADRB1	M3	0.203571
MDH1	M3	0.202899
ENPEP	M3	0.199563
PRCP	M3	0.199531
PTH1R	M3	0.195432
KCTD12	M3	0.195053
CYP7B1	M3	0.194076
MAP1LC3A	M3	0.192581
DCXR	M3	0.187767
TSKU	M3	0.187178
MPZL1	M3	0.185723
PSAP	M3	0.185287
TNS2	M3	0.184934
ECH1	M3	0.182735
LGI4	M3	0.179894
TMEM221	M3	0.178873
CTDSPL	M3	0.178607
RAI2	M3	0.177017
ASPH	M3	0.176757
MFGE8	M3	0.176609
CDIPT	M3	0.172973
SCRN2	M3	0.172692
NAGLU	M3	0.170234
TMEM205	M3	0.165184
DNPEP	M3	0.165116
FKBP8	M3	0.164874
RILP	M3	0.164314
FAH	M3	0.162762
IMPDH2	M3	0.161813
GRN	M3	0.160884
BTD	M3	0.16079
ABHD14A	M3	0.160753
FBLN7	M3	0.160201
CNBP	M3	0.158467
LAPTM4B	M3	0.158201
LRP3	M3	0.156381
SRSF5	M3	0.153051
CDC42EP1	M3	0.152597
CYHR1	M3	0.15029
KLHDC3	M3	0.149614
GPAA1	M3	0.148523
VAMP2	M3	0.147936
ELANE	M3	0.143881
NME4	M3	0.143234
H1FX	M3	0.138892
CAMK1	M3	0.138287
APCDD1	M3	0.132462
CYP27A1	M3	0.131098
IL17RC	M3	0.126453
ECI1	M3	0.123979
ANKRD36	M3	0.122037
AAMP	M3	0.111994
TECR	M3	0.109956
SF3A2	M3	0.0949585
RPS12	M4	0.76697
RPLP1	M4	0.758489
RPS23	M4	0.752075
RPL32	M4	0.748728
RPL30	M4	0.744339
RPS14	M4	0.742471
RPL41	M4	0.741203
RPS27A	M4	0.741036
RPL21	M4	0.738416
RPS8	M4	0.728888
RPS18	M4	0.723261
RPL28	M4	0.722086
RPL26	M4	0.721443
RPS24	M4	0.720354
RPS15	M4	0.713542
RPL34	M4	0.705506
RPL35A	M4	0.70217
RPL11	M4	0.701348
RPS15A	M4	0.700816
RPS13	M4	0.695712
RPL24	M4	0.686454
RPL12	M4	0.682629
RPS25	M4	0.680933
RPL23A	M4	0.678915
RPS16	M4	0.672319
RPS27	M4	0.67203
RPL37A	M4	0.670101
RPL37	M4	0.668849
FAU	M4	0.66586
RPS28	M4	0.662594
RPL36	M4	0.662174
RPS19	M4	0.655657
RPL39	M4	0.654722
RPLP2	M4	0.654295
RPS29	M4	0.653296
RPL27A	M4	0.651592
RPL35	M4	0.644228
RPL23	M4	0.636008
RPL13	M4	0.632694
RPL13A	M4	0.632368
RPS20	M4	0.630586
RPL38	M4	0.630225
RPS11	M4	0.630071
RPL22	M4	0.629454
UBA52	M4	0.622223
RPL10	M4	0.615725
RPL27	M4	0.614227
RPL18A	M4	0.614165
RPL18	M4	0.60845
RPS3A	M4	0.603669
RPS21	M4	0.601826
RPL31	M4	0.595401
RPL29	M4	0.588469
RPS4X	M4	0.572854
TPT1	M4	0.572264
RPS6	M4	0.571999
RPL9	M4	0.566683
RPL19	M4	0.561763
RPL14	M4	0.558433
RPL10A	M4	0.551501
TOMM7	M4	0.545733
RPS9	M4	0.534789
PFDN5	M4	0.527066
RPL3	M4	0.524531
RPL15	M4	0.523772
UQCRB	M4	0.521771
RPS7	M4	0.52058
COX7C	M4	0.517854
RPL7	M4	0.515466
RPS5	M4	0.498741
COMMD6	M4	0.494109
RPL36AL	M4	0.470101
NACA	M4	0.46143
ATP5F1E	M4	0.459141
RPS10	M4	0.458425
TMSB10	M4	0.438901
OST4	M4	0.436282
ATP5MG	M4	0.428446
EEF1B2	M4	0.425236
SERF2	M4	0.421217
RPL36A	M4	0.416363
ELOB	M4	0.412606
S100A13	M4	0.409413
TMEM258	M4	0.395969
TMA7	M4	0.394629
COX6B1	M4	0.389411
UQCRH	M4	0.386595
NDUFS5	M4	0.37999
COPS9	M4	0.379513
S100A6	M4	0.375963
COX6C	M4	0.374052
MZT2B	M4	0.370357
SEM1	M4	0.368078
EIF3E	M4	0.367659
SNRPD2	M4	0.366005
NDUFA4	M4	0.363172
C12orf57	M4	0.362616
COX7A2	M4	0.354423
ATP5MC2	M4	0.351686
COX5B	M4	0.347095
UBL5	M4	0.345738
NDUFA1	M4	0.340779
ATP5MD	M4	0.340141
UQCR10	M4	0.335186
NDUFB4	M4	0.33491
RPS17	M4	0.334233
NDUFB2	M4	0.333518
ATP5MPL	M4	0.330575
RPS27L	M4	0.329852
POLR2L	M4	0.327686
IFI27L2	M4	0.327413
NSA2	M4	0.324582
ATP5ME	M4	0.323189
UQCR11	M4	0.321244
NNMT	M4	0.320014
SNRPE	M4	0.318736
UXT	M4	0.315276
SEC61G	M4	0.314457
ATP5PF	M4	0.313308
LGALS1	M4	0.312107
MT-ND3	M4	0.311665
S100A4	M4	0.307714
PLAC9	M4	0.306457
COX4I1	M4	0.306323
MT2A	M4	0.305879
SMIM26	M4	0.305832
ROMO1	M4	0.304449
COX8A	M4	0.299729
ATP5MF	M4	0.299109
RWDD1	M4	0.297794
COX7B	M4	0.295897
NAA38	M4	0.294766
TBCA	M4	0.290558
C19orf53	M4	0.290102
NDUFA2	M4	0.289039
COX6A1	M4	0.286142
NDUFB7	M4	0.28585
UQCRQ	M4	0.282968
SNRPF	M4	0.282278
LSM7	M4	0.281141
MRPS21	M4	0.280597
MIF	M4	0.278505
RPL22L1	M4	0.277418
NDUFC1	M4	0.274414
SEC62	M4	0.274057
NDUFS6	M4	0.273465
RPL17	M4	0.272514
NDUFA13	M4	0.272027
RBX1	M4	0.265947
SSR4	M4	0.253782
POLR2I	M4	0.25316
ATOX1	M4	0.252712
NDUFB11	M4	0.251447
ATP5IF1	M4	0.249857
IFITM3	M4	0.249806
TRMT112	M4	0.248686
LAMTOR4	M4	0.248684
HIST1H4C	M4	0.247508
COX7A1	M4	0.247254
SLIRP	M4	0.246411
MT1X	M4	0.245747
NDUFB1	M4	0.245668
BLOC1S1	M4	0.240087
EDF1	M4	0.239835
WDR83OS	M4	0.239172
NDUFA11	M4	0.236095
SEC61B	M4	0.235868
NOP10	M4	0.235672
SMDT1	M4	0.235488
KRTCAP2	M4	0.235479
MT1M	M4	0.235055
DDT	M4	0.234863
PHPT1	M4	0.234653
LSM3	M4	0.23398
DBI	M4	0.233672
HSPE1	M4	0.232279
MZT2A	M4	0.231633
TIMM8B	M4	0.230818
TMEM256	M4	0.230462
BGN	M4	0.229782
MRPL33	M4	0.229627
RSL24D1	M4	0.229453
GNG5	M4	0.228755
ARID5B	M4	0.227204
FXYD1	M4	0.224829
IFITM2	M4	0.22433
NEDD8	M4	0.224002
SNRPG	M4	0.22156
MRPL51	M4	0.221255
CRIP1	M4	0.218531
PDCD5	M4	0.21847
CAMLG	M4	0.217606
ANAPC11	M4	0.217562
HSBP1	M4	0.215671
HINT1	M4	0.212857
TIMM13	M4	0.212682
ATP5PD	M4	0.209212
NENF	M4	0.209191
NDUFA12	M4	0.208875
APOC1	M4	0.208248
POLR2F	M4	0.208049
GTF2H5	M4	0.207198
ATP6V1F	M4	0.205681
VAMP5	M4	0.204372
POMP	M4	0.203696
ATP5MC1	M4	0.203087
TOMM20	M4	0.202226
SF3B5	M4	0.200845
NDUFA3	M4	0.200843
NDUFB3	M4	0.200348
COX14	M4	0.200258
PCBP2	M4	0.198626
NDUFAF8	M4	0.197676
POLR2J	M4	0.197637
SUB1	M4	0.192522
SYF2	M4	0.191439
C15orf61	M4	0.191115
FKBP2	M4	0.185724
DNAJC15	M4	0.181913
TSHZ2	M4	0.181393
DPM3	M4	0.181329
PA2G4	M4	0.18017
PIN4	M4	0.17979
MTRNR2L12	M4	0.179356
ZCRB1	M4	0.17779
EIF2S2	M4	0.177324
NUPR1	M4	0.176081
SAP18	M4	0.174921
SNU13	M4	0.17438
SNRPB2	M4	0.172575
AAMDC	M4	0.171574
SSBP1	M4	0.171542
MRPL57	M4	0.170145
MRPS36	M4	0.169782
S100A11	M4	0.169012
TIMM10	M4	0.16889
SELENOH	M4	0.168361
FAM200B	M4	0.168158
LAMTOR5	M4	0.167167
MRPL52	M4	0.166975
COX17	M4	0.166929
SF3B6	M4	0.166337
RNF181	M4	0.165889
NDUFAF2	M4	0.16542
NDUFC2	M4	0.164327
ENY2	M4	0.164172
KRT10	M4	0.163203
PET100	M4	0.163097
TRAPPC2L	M4	0.16226
TNNT3	M4	0.16185
LSM5	M4	0.16025
RNASEH2C	M4	0.157102
ADIRF	M4	0.156919
NDUFB6	M4	0.155254
MRPL54	M4	0.154964
LAMTOR2	M4	0.154517
MRPS18C	M4	0.154483
CHURC1	M4	0.154461
C1orf54	M4	0.153162
MT-ATP8	M4	0.152902
EIF5B	M4	0.152116
TXNDC17	M4	0.15203
PTRHD1	M4	0.150522
CHCHD5	M4	0.150051
NDUFAB1	M4	0.149858
TCEAL4	M4	0.149435
PFDN2	M4	0.149015
DNAJC19	M4	0.1486
MRPS33	M4	0.148525
SNRPD1	M4	0.148296
TOMM5	M4	0.145105
CCDC25	M4	0.143943
MRPL41	M4	0.142431
NDUFA6	M4	0.141601
KTN1	M4	0.141484
MRPL21	M4	0.140381
MRPL36	M4	0.139854
SNX6	M4	0.139604
UQCC2	M4	0.139514
FMC1	M4	0.139486
DNAJC8	M4	0.138516
POLE4	M4	0.137716
H3F3A	M4	0.137337
TMEM45A	M4	0.13713
POLR3GL	M4	0.136932
RPA3	M4	0.136053
RTF1	M4	0.136011
TCF25	M4	0.135656
DEPP1	M4	0.133414
RALBP1	M4	0.133319
CBX3	M4	0.133028
CAMTA1	M4	0.13114
YBEY	M4	0.130411
LSM8	M4	0.129103
CLEC2B	M4	0.128981
CCDC34	M4	0.128384
H2AFJ	M4	0.126574
IFITM1	M4	0.125101
BOLA3	M4	0.1249
CSTB	M4	0.124338
METAP2	M4	0.123909
PFDN4	M4	0.123775
RBMX2	M4	0.123747
C12orf76	M4	0.122446
SMIM4	M4	0.122192
DDX18	M4	0.120883
CCDC59	M4	0.120711
MTRNR2L8	M4	0.120669
CIR1	M4	0.119159
MT-ND4L	M4	0.117824
DMAC1	M4	0.117419
CKLF	M4	0.115912
PPP1CB	M4	0.114903
LY96	M4	0.114589
IL1R1	M4	0.112002
MAGOH	M4	0.108511
TNFSF10	M4	0.107958
ZNF593	M4	0.107336
PSENEN	M4	0.107166
DPYSL2	M4	0.105741
MTIF3	M4	0.105495
SYCE1L	M4	0.104901
EIF3J	M4	0.104837
CD74	M4	0.104559
COX20	M4	0.104406
UQCC3	M4	0.104396
CFDP1	M4	0.104069
NEXN	M4	0.10398
COA6	M4	0.102472
DEPTOR	M4	0.102093
LSM6	M4	0.101516
NUCKS1	M4	0.100267
NUDT1	M4	0.0987439
DPY30	M4	0.0979764
PSMG4	M4	0.0979327
DDX24	M4	0.0964591
EAPP	M4	0.0962139
SMAP1	M4	0.0956713
TPRKB	M4	0.0956168
CHCHD1	M4	0.0949064
CMC1	M4	0.0948251
PNKD	M4	0.0943807
MXI1	M4	0.094022
SRP14	M4	0.0938472
FAM104B	M4	0.0916741
SREK1IP1	M4	0.0913693
AIMP1	M4	0.0911978
OGN	M4	0.09081
CEBPZ	M4	0.0907393
INAFM1	M4	0.0906849
SPATS2L	M4	0.0903647
HSCB	M4	0.0887989
MORN2	M4	0.0882447
SNCG	M4	0.0881097
DENR	M4	0.0873594
DSTN	M4	0.0865736
HLA-DRB1	M4	0.0863401
RNASEK	M4	0.0843847
NEK7	M4	0.0834832
PFDN6	M4	0.0830781
DYNC1I2	M4	0.0824848
SMIM27	M4	0.0822428
POLE3	M4	0.0818544
MPHOSPH8	M4	0.0811068
LRRC75A	M4	0.0809422
C12orf45	M4	0.0805807
COA5	M4	0.0798096
RAB1B	M4	0.0795529
ZBTB8OS	M4	0.0790255
SRRM1	M4	0.078462
CLIP3	M4	0.078408
MT1G	M4	0.0777903
BST2	M4	0.0777699
CCDC58	M4	0.077026
AP2B1	M4	0.0760226
ESF1	M4	0.0757643
ATP23	M4	0.0744962
PDK4	M4	0.0741929
ALPL	M4	0.0741244
SPRY1	M4	0.0725949
UPF2	M4	0.0715405
HSPB11	M4	0.0709999
FAM229B	M4	0.0708457
A1BG	M4	0.0701324
SERINC3	M4	0.0690243
NSRP1	M4	0.0688478
WBP4	M4	0.0686208
STAMBP	M4	0.0684727
OARD1	M4	0.0676551
KIFAP3	M4	0.0672816
LTC4S	M4	0.0668146
C6orf226	M4	0.0667245
CENPW	M4	0.0663295
CRIPT	M4	0.0660325
KIF9	M4	0.065055
LRRN3	M4	0.0641511
TEKT3	M4	0.0637407
2023-03-03	M4	0.0634884
CPB1	M4	0.0632886
DDIT4	M4	0.0628519
PLCG2	M4	0.0628154
NCOA7	M4	0.0613217
CALD1	M4	0.0612845
DDX27	M4	0.0610274
TDG	M4	0.0609398
CNIH4	M4	0.0607432
KIF22	M4	0.0598923
CNOT4	M4	0.0595434
MED31	M4	0.0592927
NMT1	M4	0.0590345
PTPRN2	M4	0.0584576
CCZ1B	M4	0.058077
TFAM	M4	0.0578613
COX16	M4	0.057788
FBXW11	M4	0.0576221
CDK11B	M4	0.0574401
PTPN12	M4	0.0573462
IRF2	M4	0.0572981
ADRA2A	M4	0.0567449
CBX1	M4	0.0558747
MMD	M4	0.0551927
AL162231.1	M4	0.0546915
NOX4	M4	0.0546116
RIN2	M4	0.0542602
LSAMP	M4	0.0541031
ICK	M4	0.0537853
IMMP1L	M4	0.0537431
APOL2	M4	0.0536482
ZC3H6	M4	0.0535316
SUDS3	M4	0.0535151
PRPF6	M4	0.0535151
COIL	M4	0.0523358
CSGALNACT1	M4	0.0520027
TAF11	M4	0.0519015
RPP21	M4	0.0518775
MNAT1	M4	0.0511475
POLR3D	M4	0.0510664
A2M	M4	0.0504461
PSMD10	M4	0.050241
R3HDM2	M4	0.0488678
ARL14EP	M4	0.0483438
MTUS1	M4	0.0480462
C4orf48	M4	0.0475469
ZCCHC10	M4	0.0468573
PEAR1	M4	0.0465605
F3	M4	0.0461855
KCNE4	M4	0.0455384
DLG4	M4	0.0454036
NFE2L1	M4	0.044782
PUM3	M4	0.0445036
YPEL4	M4	0.0435743
VPS4B	M4	0.0427486
RBM47	M4	0.042684
EN1	M4	0.0424878
TFDP2	M4	0.0418686
SP5	M4	0.0418378
RCAN2	M4	0.0412988
RBM43	M4	0.0403866
STYXL1	M4	0.0401306
HIST1H2AC	M4	0.0400547
METTL27	M4	0.040018
MICU1	M4	0.0395729
CEP164	M4	0.0391389
KNOP1	M4	0.0390856
ERAP2	M4	0.0386185
RFX1	M4	0.0384696
SPARCL1	M4	0.0382106
BRD9	M4	0.0366927
HIST2H2AC	M4	0.0366036
RNMT	M4	0.0350651
LEPR	M4	0.0349504
CDYL	M4	0.0334344
CCDC152	M4	0.0332071
ZNF302	M4	0.0328166
TRMT10A	M4	0.0322433
S100A9	M4	0.0313051
CLDN11	M4	0.0303773
CWF19L2	M4	0.030333
PPP3CA	M4	0.0268961
INHBB	M4	0.0260339
CDK11A	M4	0.0260001
PYHIN1	M4	0.0256644
SAMHD1	M4	0.0237288
SMARCE1	M4	0.0236995
ERICH1	M4	0.0236509
EPN2	M4	0.0232793
CEP126	M4	0.023154
ATG14	M4	0.0229017
FGF14	M4	0.0203759
SATB1	M4	0.0201434
MBNL1	M4	0.0195561
SHOC2	M4	0.0187346
MAML2	M4	0.0166615
ANKRD28	M4	0.0166551
MT-CO1	M4	0.0164864
OTULIN	M4	0.0155373
AASDH	M4	0.0152111
CACNB4	M4	0.0145782
SON	M4	0.0139618
VPS36	M4	0.0125498
USP53	M4	0.0120555
FLRT2	M4	0.0101856
NSUN6	M4	0.00912574
PMM2	M4	0.00406192
STAT2	M4	0.00274667
SLC9A9	M4	-0.00167758
PHKG1	M4	-0.0129613
MT-ND6	M4	-0.0147466
INTU	M4	-0.0151279
HNRNPA2B1	M5	0.278593
HNRNPA3	M5	0.272846
CAST	M5	0.263649
RBM25	M5	0.252155
ACTR2	M5	0.248139
TAX1BP1	M5	0.246052
ANKRD11	M5	0.240038
XRCC5	M5	0.235059
SCAF11	M5	0.231292
SMC1A	M5	0.21854
HOOK3	M5	0.216238
PRPF40A	M5	0.216042
SPAG9	M5	0.215637
UBTF	M5	0.213138
QKI	M5	0.212957
SYNCRIP	M5	0.209896
HNRNPM	M5	0.209099
SETX	M5	0.208611
KPNB1	M5	0.207181
ACBD3	M5	0.206324
FNDC3B	M5	0.206112
TAOK1	M5	0.205685
HNRNPH3	M5	0.203267
SEC63	M5	0.202158
DNAJC3	M5	0.201651
SMC3	M5	0.20062
SRSF4	M5	0.199288
MTDH	M5	0.198365
CLINT1	M5	0.197241
HSPA4	M5	0.194126
BAZ1B	M5	0.19359
TMF1	M5	0.192979
UACA	M5	0.192636
SRRM2	M5	0.191008
RASSF8	M5	0.190653
IWS1	M5	0.190302
PPP1R12A	M5	0.18997
SPPL2A	M5	0.187954
ATL3	M5	0.186409
NCOR1	M5	0.184907
ARHGEF12	M5	0.182459
BDP1	M5	0.181075
HTATSF1	M5	0.180451
G3BP2	M5	0.179756
CEP350	M5	0.179526
APC	M5	0.178569
CCND1	M5	0.176978
BRD4	M5	0.176328
SMC5	M5	0.176061
PURA	M5	0.175111
EVI5	M5	0.174513
EIF2AK2	M5	0.173482
KIDINS220	M5	0.172929
KMT2C	M5	0.172884
GOLGA3	M5	0.17261
GTF3A	M5	0.16936
SRSF10	M5	0.168396
PHAX	M5	0.168027
PSMD11	M5	0.162673
PRKAR2A	M5	0.161929
PBRM1	M5	0.159833
MAPRE1	M5	0.158349
USP16	M5	0.157046
MYO9A	M5	0.156999
TMEM263	M5	0.156965
KPNA3	M5	0.156606
CRK	M5	0.156515
SRSF7	M5	0.156143
NIN	M5	0.155609
AP3B1	M5	0.155297
CCDC88A	M5	0.154724
TMX4	M5	0.15459
MAPKAP1	M5	0.148721
H2AFY	M5	0.148692
TCP1	M5	0.14783
CTCF	M5	0.146654
SMC6	M5	0.14602
SETD5	M5	0.145324
CEP63	M5	0.144181
NCOA1	M5	0.143553
MPC2	M5	0.143381
ADAR	M5	0.140435
CAMKK2	M5	0.139704
ATP1B3	M5	0.13922
SKI	M5	0.138567
TRIM47	M5	0.138233
FER	M5	0.13775
ICE1	M5	0.137291
LNPEP	M5	0.136508
ESYT2	M5	0.1356
MAPKAPK2	M5	0.135322
MYO6	M5	0.134934
MAPK1	M5	0.134764
CREB3L2	M5	0.134292
KIAA2026	M5	0.13322
AKT1	M5	0.132352
UBE2Q1	M5	0.131805
CTDSP2	M5	0.13123
LSM10	M5	0.131085
PCNT	M5	0.129944
BIRC6	M5	0.129843
RNASEH1	M5	0.129377
TNIP2	M5	0.128189
INO80	M5	0.128073
WIPF2	M5	0.127608
CDR2	M5	0.127604
DIS3	M5	0.127094
RUFY1	M5	0.126892
SNRNP200	M5	0.126687
RABL6	M5	0.122906
MINDY2	M5	0.122853
SIRPA	M5	0.122443
SLC17A5	M5	0.121978
SMARCA4	M5	0.121324
IRAK1	M5	0.121248
CTNNAL1	M5	0.121128
GPATCH2	M5	0.120586
BCL7B	M5	0.118969
YTHDF2	M5	0.115312
FNBP1	M5	0.114947
SCRN1	M5	0.114741
ENDOD1	M5	0.113659
RBM5	M5	0.113309
HNRNPL	M5	0.112578
PTBP1	M5	0.111969
CSNK1G2	M5	0.111903
TRIP10	M5	0.110354
TESK1	M5	0.105454
R3HCC1	M5	0.104413
HERPUD1	M5	0.103512
DUSP14	M5	0.103221
HABP4	M5	0.102549
SERTAD3	M5	0.102159
ST3GAL4	M5	0.0941607
TEDC1	M5	0.0938004
NXT1	M5	0.0933923
DGKZ	M5	0.0901868
TSPAN14	M5	0.0890204
DTX1	M5	0.0821216
NBPF19	M5	0.0801855
FN3KRP	M5	0.0780173
VSTM4	M5	0.0759038
IER5L	M5	0.0753679
CD83	M5	0.0667377
CCDC144A	M5	0.063577
HSPA1B	M5	0.0568379
EGR1	M6	0.765872
JUNB	M6	0.76313
SOCS3	M6	0.757111
FOS	M6	0.729628
ZFP36	M6	0.72509
ATF3	M6	0.704853
JUN	M6	0.67805
FOSB	M6	0.676268
MCL1	M6	0.662185
IER2	M6	0.660081
CCNL1	M6	0.655647
IRF1	M6	0.642478
NFKBIZ	M6	0.629738
SERTAD1	M6	0.620031
CDKN1A	M6	0.61691
DUSP1	M6	0.612642
JUND	M6	0.590045
MAFF	M6	0.589508
GADD45B	M6	0.571215
PPP1R15A	M6	0.564013
PNRC1	M6	0.549447
BTG2	M6	0.547858
MYC	M6	0.543382
NAMPT	M6	0.542371
DDX5	M6	0.528121
DNAJB1	M6	0.524735
HLA-E	M6	0.51322
EIF1	M6	0.510492
C11orf96	M6	0.507115
NFIL3	M6	0.50464
CSRNP1	M6	0.490136
KLF2	M6	0.489035
CEBPD	M6	0.486787
SLC2A3	M6	0.479267
H3F3B	M6	0.469336
SOD2	M6	0.467463
KLF4	M6	0.45398
CEBPB	M6	0.451945
DNAJA1	M6	0.44808
SAT1	M6	0.437978
BTG1	M6	0.432444
NFKBIA	M6	0.43211
HSP90AA1	M6	0.419294
ZFP36L1	M6	0.412206
VMP1	M6	0.408011
ABHD5	M6	0.407644
STAT3	M6	0.406066
GPRC5A	M6	0.386412
PABPC1	M6	0.384421
DDX3X	M6	0.381699
MIDN	M6	0.381029
INTS6	M6	0.380539
NR4A1	M6	0.378452
KLF6	M6	0.374264
IER5	M6	0.371385
CCL2	M6	0.367813
IER3	M6	0.359471
NABP1	M6	0.358065
PIM1	M6	0.354149
RND3	M6	0.352376
PPP1R15B	M6	0.351613
TNFAIP6	M6	0.345374
TIPARP	M6	0.345168
BCLAF1	M6	0.339621
ZC3HAV1	M6	0.332668
BRD2	M6	0.328093
IFRD1	M6	0.325815
EMP1	M6	0.325732
CCDC71L	M6	0.31893
SOCS1	M6	0.315005
TSC22D2	M6	0.31314
ERRFI1	M6	0.310396
ABL2	M6	0.30477
MT1A	M6	0.301959
DDX21	M6	0.29927
TUBB4B	M6	0.295504
UBE2S	M6	0.294882
SLC38A2	M6	0.294131
FILIP1L	M6	0.29398
SRSF3	M6	0.29325
COQ10B	M6	0.29158
PLK3	M6	0.291491
CXCL2	M6	0.290749
ICAM1	M6	0.2886
RGS16	M6	0.286282
CD44	M6	0.286204
LDLR	M6	0.285652
YBX3	M6	0.282008
AMD1	M6	0.282003
RPS26	M6	0.279999
PLA2G2A	M6	0.27802
SGK1	M6	0.277982
SFPQ	M6	0.275546
PTMA	M6	0.27439
ZFP36L2	M6	0.272885
THBS1	M6	0.271835
KLF9	M6	0.269374
VIM	M6	0.268475
ANK2	M6	0.267666
MT1E	M6	0.267189
CDC42EP4	M6	0.267133
PLK2	M6	0.266071
SLC20A1	M6	0.265542
PHLDA1	M6	0.265284
BAG3	M6	0.264293
ADAMTS1	M6	0.258163
UGCG	M6	0.256207
EGR3	M6	0.25585
CEMIP2	M6	0.255147
SEMA4A	M6	0.253996
FAM133B	M6	0.25375
DUSP5	M6	0.251579
H2AFX	M6	0.25036
MAT2A	M6	0.250056
TRIB1	M6	0.249116
GEM	M6	0.248593
IL6	M6	0.248115
NAP1L1	M6	0.247282
TNFSF9	M6	0.245185
NCL	M6	0.242705
RAB13	M6	0.242425
CHD1	M6	0.240809
ZFAND5	M6	0.238677
SLC25A25	M6	0.237523
IRF9	M6	0.235277
PPP1R10	M6	0.233942
ID4	M6	0.232692
RTN4	M6	0.232027
PXDC1	M6	0.230911
IFI16	M6	0.227785
CYCS	M6	0.227478
AKIRIN1	M6	0.225731
ATF4	M6	0.224148
MAP1B	M6	0.224142
EGR2	M6	0.22372
LMNA	M6	0.223529
KDM6B	M6	0.221337
CLK1	M6	0.220811
DDR2	M6	0.218809
TRA2B	M6	0.218684
ID2	M6	0.218572
HNRNPAB	M6	0.218461
APOL6	M6	0.217776
EIF3A	M6	0.216783
NR4A2	M6	0.21588
FOSL2	M6	0.215867
FAM53C	M6	0.21552
GABARAPL1	M6	0.208737
HELZ2	M6	0.206669
RUNX1	M6	0.206502
ANP32B	M6	0.203063
GADD45A	M6	0.202376
TNFRSF12A	M6	0.201654
FEM1C	M6	0.201426
RGCC	M6	0.200928
HSP90AB1	M6	0.199902
PDLIM3	M6	0.198455
TMEM165	M6	0.197496
LIMA1	M6	0.197264
RB1CC1	M6	0.19669
AKAP13	M6	0.196237
AADAC	M6	0.195705
LRRFIP1	M6	0.195159
KLF10	M6	0.194947
H2AFZ	M6	0.19428
HNRNPA0	M6	0.193962
HNRNPA1	M6	0.193706
ID3	M6	0.192817
SOX4	M6	0.19262
EIF4A3	M6	0.191501
CXCL3	M6	0.191241
EIF4B	M6	0.189981
ARL5B	M6	0.188008
SAV1	M6	0.187676
NOLC1	M6	0.187263
TMED5	M6	0.187046
NEU1	M6	0.186789
PTGS2	M6	0.18667
MLF1	M6	0.185879
SET	M6	0.184752
TCF7	M6	0.183621
CTSL	M6	0.18354
PFKFB3	M6	0.182923
TRA2A	M6	0.182906
AFF4	M6	0.182882
CSDE1	M6	0.18266
RSRC2	M6	0.182597
RGS2	M6	0.182433
SERBP1	M6	0.182272
KPNA4	M6	0.180218
SLC19A2	M6	0.179212
CXCL8	M6	0.178088
MAP4	M6	0.176963
MAP3K8	M6	0.175914
RBM39	M6	0.175286
RBBP6	M6	0.174766
SLC25A5	M6	0.174205
ID1	M6	0.173727
HSPD1	M6	0.173555
TP53INP2	M6	0.173015
CREBRF	M6	0.172466
PLEKHA4	M6	0.171761
OSER1	M6	0.169669
ZNF106	M6	0.169219
HNRNPU	M6	0.169128
TNFAIP3	M6	0.167386
TLE4	M6	0.167028
KIF5B	M6	0.166044
LACTB	M6	0.166035
TOPORS	M6	0.165805
CA12	M6	0.165634
MMP19	M6	0.165183
BHLHE40	M6	0.163812
KHDRBS3	M6	0.163002
GBP1	M6	0.162884
UBE2D3	M6	0.16267
HSPB8	M6	0.161702
STOM	M6	0.161266
SERPINE1	M6	0.161113
LMO4	M6	0.161101
WTAP	M6	0.16002
MAP1LC3B	M6	0.159947
PRRC2C	M6	0.159712
GTF2B	M6	0.158604
NASP	M6	0.158513
EIF4A2	M6	0.158128
IFNGR2	M6	0.158081
HLA-DRA	M6	0.157959
NUFIP2	M6	0.157599
ITPRIPL2	M6	0.157344
EIF1B	M6	0.156475
GNAI3	M6	0.156351
SLC25A33	M6	0.155799
TPR	M6	0.153913
FUS	M6	0.153652
PIM3	M6	0.153583
RAB5A	M6	0.153469
TIFA	M6	0.15326
RSRP1	M6	0.153233
NFATC2	M6	0.153198
ARF6	M6	0.153104
HEXIM1	M6	0.152932
GOLGA4	M6	0.152602
RRAGC	M6	0.152533
PNRC2	M6	0.15209
DYNC1LI2	M6	0.152072
BACH1	M6	0.151327
TXLNA	M6	0.15131
TOB1	M6	0.150998
DCUN1D3	M6	0.150309
ASXL1	M6	0.149579
SLC3A2	M6	0.14939
FAM43A	M6	0.149067
CDV3	M6	0.148997
ARID5A	M6	0.148849
PINK1	M6	0.148138
ETS2	M6	0.1474
CTNNB1	M6	0.14701
YWHAG	M6	0.146704
POLR2A	M6	0.146223
UBXN1	M6	0.146213
CRISPLD2	M6	0.145787
ZCCHC24	M6	0.145138
ADAM17	M6	0.145089
ARID4B	M6	0.144736
JMJD1C	M6	0.144649
MAP4K4	M6	0.144567
DYRK3	M6	0.144468
LITAF	M6	0.144349
FOXP1	M6	0.144118
PLSCR1	M6	0.143176
SEPHS2	M6	0.142969
CHMP3	M6	0.142911
RBM8A	M6	0.142661
MYLIP	M6	0.142382
CITED2	M6	0.141867
BCL3	M6	0.141817
IRF7	M6	0.14176
LPAR1	M6	0.141704
YME1L1	M6	0.140961
HNRNPH1	M6	0.138908
PABPC4	M6	0.138877
TPM3	M6	0.138758
ETF1	M6	0.138693
ELOC	M6	0.138326
IPO7	M6	0.138121
EEA1	M6	0.137985
NUDT4	M6	0.137729
ZC3H12A	M6	0.137704
ATG101	M6	0.137342
PLEKHG2	M6	0.137302
ANGPTL4	M6	0.136889
TCEAL9	M6	0.13678
ITPKC	M6	0.136464
DNAJB4	M6	0.136453
ZEB2	M6	0.136121
WAC	M6	0.136024
EFHD2	M6	0.135601
TAF1D	M6	0.135445
TMEM173	M6	0.135334
BAG1	M6	0.134557
IGBP1	M6	0.134539
BLOC1S6	M6	0.134507
PPRC1	M6	0.134365
PNPLA8	M6	0.134305
IFIT3	M6	0.133616
KDSR	M6	0.133277
SIRT1	M6	0.133096
TSPYL2	M6	0.13218
MX1	M6	0.131777
VGLL4	M6	0.131755
ZBTB21	M6	0.131665
COTL1	M6	0.131592
SLC16A1	M6	0.13109
UBALD2	M6	0.13083
SPTY2D1	M6	0.1301
MITF	M6	0.129763
RSF1	M6	0.129405
TOP1	M6	0.129029
STAT1	M6	0.12855
SKIL	M6	0.128131
ERF	M6	0.127885
PANX1	M6	0.12773
CLTA	M6	0.127462
FOXC1	M6	0.127233
CDKN2AIP	M6	0.127103
AHR	M6	0.126999
ITGB1BP1	M6	0.126747
LYZ	M6	0.126657
CASP4	M6	0.1266
SH3PXD2A	M6	0.12645
TENT5A	M6	0.126346
CLMP	M6	0.126168
PTX3	M6	0.12538
CSKMT	M6	0.125072
RASL11A	M6	0.124888
RFLNB	M6	0.124697
WSB1	M6	0.124391
C9orf16	M6	0.12436
ELMSAN1	M6	0.12432
CLIP1	M6	0.124251
FNIP2	M6	0.124117
RLIM	M6	0.123922
IL1B	M6	0.123909
SBDS	M6	0.123758
PRDM2	M6	0.123023
MAP1A	M6	0.122538
WWTR1	M6	0.122449
REL	M6	0.121607
FOXO3	M6	0.121542
TPBG	M6	0.12122
RBM7	M6	0.120313
GOLGB1	M6	0.120157
CHD4	M6	0.119793
AREG	M6	0.119675
GOPC	M6	0.11956
DEK	M6	0.119443
SRGN	M6	0.119245
MAFG	M6	0.119136
ZNF131	M6	0.119028
YTHDC1	M6	0.119022
RNF19B	M6	0.118996
SLC9B2	M6	0.118837
ELL2	M6	0.118543
SAFB2	M6	0.118399
SBNO2	M6	0.117716
UBE2E1	M6	0.117194
TRIM44	M6	0.117015
TJP1	M6	0.116576
B4GALT5	M6	0.116294
KLHL15	M6	0.115995
PLAUR	M6	0.115563
CTR9	M6	0.115131
RYBP	M6	0.114935
SLC41A1	M6	0.114905
ING1	M6	0.114834
IRX2	M6	0.114797
IVNS1ABP	M6	0.114794
VDAC2	M6	0.114792
TNFRSF10B	M6	0.114496
MFAP2	M6	0.114483
PLEKHO1	M6	0.114085
SERPINB1	M6	0.113878
CSNK1D	M6	0.113786
PTGFR	M6	0.113002
EPC1	M6	0.112529
HIVEP2	M6	0.112289
ATP1A1	M6	0.111946
TGFB3	M6	0.11186
HIGD2A	M6	0.111268
FAP	M6	0.111054
TAP1	M6	0.110661
BPTF	M6	0.110506
GDF11	M6	0.110404
ARIH1	M6	0.110354
RBFOX2	M6	0.110339
CHPT1	M6	0.110224
MYO1E	M6	0.109878
[truncated: 435 more rows]
