# Supplementary material for: Single-cell RNA sequencing identifies inherent abnormalities of adipose-derived stem cells from nonlesional sites of patients with localized scleroderma
Source: Cell Mol Biol Lett. 2024 Aug 30;29:115. doi: 10.1186/s11658-024-00635-0 (PMC11363359; doi:10.1186/s11658-024-00635-0)
Supplement: Supplementary file 6 — Additional file 6: Table S6. Differentially expressed genes between CD55high and CD55low ASCs. [file 11658_2024_635_MOESM6_ESM.xlsx]

## Sheet: CD55positive_CTRL_vs_CD55negati
Table S6. Differentially expressed genes between CD55 high and CD55 low ASCs.
p_val	avg_log2FC	pct.1	pct.2	p_val_adj	gene	upordown	longName	Predicted_secreted_protein	Predicted_membrane_bound_protein	TF_TcoF-DB	TcoF_TcoF-DB	Ligand_cellChat	LR_cellChat	Receptor_cellChat	LR2_cellChat	signaling_receptor_activity	extracellular_matrix	growth_factor_activity	plasma_membrane	cytokine_activity	signaling_receptor_binding	protein_kinase_activity	catalytic_activity	PHOSPHATIDYLINOSITOL 3 KINASE	CLINICALLY ACTIONABLE	PROTEASE INHIBITOR	DNA REPAIR	PTEN FAMILY	B30_2 SPRY DOMAIN	LIPID KINASE	NEUTRAL ZINC METALLOPEPTIDASE	TYROSINE KINASE	METHYL TRANSFERASE	TUMOR SUPPRESSOR	ION CHANNEL	PROTEASE	FIBRINOGEN	TRANSCRIPTION FACTOR BINDING	HISTONE MODIFICATION	CELL SURFACE	TRANSCRIPTION FACTOR	G PROTEIN COUPLED RECEPTOR	PROTEIN PHOSPHATASE	DNA DIRECTED RNA POLYMERASE	HORMONE ACTIVITY	PHOSPHOLIPASE	ABC TRANSPORTER	NUCLEAR HORMONE RECEPTOR	DRUGGABLE GENOME
0	3.15288	0.8	0.149	0	PRG4	up	proteoglycan 4	TRUE	-	-	-	-	-	-	-	-	TRUE	-	-	-	-	-	-	-	-	-	-	-	-	-	-	-	-	-	-	-	-	-	-	-	-	-	-	-	-	-	-	-	TRUE
0	2.6805	1	0.917	0	FBN1	up	fibrillin 1	TRUE	-	-	-	-	-	-	-	TRUE	TRUE	-	-	-	TRUE	-	-	-	-	-	-	-	-	-	-	-	-	-	-	-	-	-	-	-	TRUE	-	-	-	TRUE	-	-	-	TRUE
0	2.67419	0.984	0.425	0	CD55	up	CD55 molecule (Cromer blood group)	TRUE	TRUE	-	-	-	-	TRUE	ADGRE5 - CD55_Cell-Cell Contact	-	-	-	TRUE	-	-	-	-	-	-	-	-	-	-	-	-	-	-	-	-	-	-	-	-	TRUE	-	-	-	-	-	-	-	-	TRUE
0	2.47801	0.993	0.844	0	IGFBP5	up	insulin like growth factor binding protein 5	TRUE	-	-	-	-	-	-	-	-	-	-	-	-	-	-	-	-	-	-	-	-	-	-	-	-	-	-	-	-	-	-	-	-	-	-	-	-	-	-	-	-	TRUE
0	2.00997	0.801	0.325	0	PI16	up	peptidase inhibitor 16	TRUE	TRUE	-	-	-	-	-	-	-	-	-	-	-	-	-	TRUE	-	-	TRUE	-	-	-	-	-	-	-	-	-	-	-	-	-	-	-	-	-	-	-	-	-	-	TRUE
0	1.97162	0.999	0.958	0	MFAP5	up	microfibril associated protein 5	TRUE	-	-	-	-	-	-	-	-	TRUE	-	-	-	-	-	-	-	-	-	-	-	-	-	-	-	-	-	-	-	-	-	-	-	-	-	-	-	-	-	-	-	TRUE
0	1.9607	0.948	0.457	0	SEMA3C	up	semaphorin 3C	TRUE	-	-	-	TRUE	SEMA3C - (NRP1+PLXNA1)_Secreted Signaling;SEMA3C - (NRP1+PLXNA2)_Secreted Signaling;SEMA3C - (NRP1+PLXNA3)_Secreted Signaling;SEMA3C - (NRP1+PLXNA4)_Secreted Signaling;SEMA3C - (NRP2+PLXNA1)_Secreted Signaling;SEMA3C - (NRP2+PLXNA2)_Secreted Signaling;SEMA3C - (NRP2+PLXNA3)_Secreted Signaling;SEMA3C - (NRP2+PLXNA4)_Secreted Signaling;SEMA3C - (NRP1+NRP2)_Secreted Signaling;SEMA3C - PLXND1_Secrete…	-	-	TRUE	-	-	TRUE	-	TRUE	-	-	-	TRUE	-	-	-	-	-	-	-	-	-	-	-	-	-	-	-	-	-	-	-	-	-	-	-	TRUE
0	1.9252	0.818	0.343	0	SFRP4	up	secreted frizzled related protein 4	TRUE	-	-	TRUE	-	-	-	-	-	-	-	-	-	-	-	-	-	-	-	-	-	-	-	-	-	-	-	-	-	-	-	-	TRUE	-	-	-	-	-	-	-	-	TRUE
0	1.91829	0.995	0.815	0	PCOLCE2	up	procollagen C-endopeptidase enhancer 2	TRUE	-	-	-	-	-	-	-	-	-	-	-	-	-	-	TRUE	-	-	-	-	-	-	-	-	-	-	-	-	-	-	-	-	-	-	-	-	-	-	-	-	-	TRUE
0	1.89842	0.719	0.071	0	C1QTNF3	up	C1q and TNF related 3	TRUE	-	-	-	-	-	-	-	-	-	-	-	-	-	-	-	-	-	-	-	-	-	-	-	-	-	-	-	-	-	-	-	-	-	-	-	-	-	-	-	-	-
0	1.7016	1	0.972	0	FSTL1	up	follistatin like 1	TRUE	-	-	-	-	-	-	-	-	-	-	-	-	-	-	-	-	-	-	-	-	-	-	-	-	-	-	-	-	-	-	-	-	-	-	-	-	-	-	-	-	TRUE
0	1.62469	0.939	0.648	0	HTRA3	up	HtrA serine peptidase 3	TRUE	-	-	-	-	-	-	-	-	-	-	-	-	-	-	TRUE	-	-	-	-	-	-	-	-	-	-	-	-	TRUE	-	-	-	-	-	-	-	-	-	-	-	-	TRUE
0	1.58258	0.956	0.56	0	ADAMTS5	up	ADAM metallopeptidase with thrombospondin type 1 motif 5	TRUE	-	-	-	-	-	-	-	-	TRUE	-	-	-	TRUE	-	TRUE	-	-	-	-	-	-	-	TRUE	-	-	-	-	TRUE	-	-	-	-	-	-	-	-	-	-	-	-	TRUE
0	1.51097	0.841	0.371	0	LOXL1	up	lysyl oxidase like 1	TRUE	-	-	-	-	-	-	-	-	TRUE	-	-	-	-	-	TRUE	-	-	-	-	-	-	-	-	-	-	-	-	-	-	-	-	-	-	-	-	-	-	-	-	-	TRUE
0	1.38365	0.778	0.248	0	FNDC1	up	fibronectin type III domain containing 1	TRUE	-	-	-	-	-	-	-	-	-	-	-	-	-	-	-	-	-	-	-	-	-	-	-	-	-	-	-	-	-	-	-	-	-	-	-	-	-	-	-	-	-
0	1.36315	0.992	0.812	0	FN1	up	fibronectin 1	TRUE	-	-	-	TRUE	FN1 - (ITGA3+ITGB1)_ECM-Receptor;FN1 - (ITGA4+ITGB1)_ECM-Receptor;FN1 - (ITGA5+ITGB1)_ECM-Receptor;FN1 - (ITGA8+ITGB1)_ECM-Receptor;FN1 - (ITGAV+ITGB1)_ECM-Receptor;FN1 - (ITGA4+ITGB7)_ECM-Receptor;FN1 - (ITGAV+ITGB3)_ECM-Receptor;FN1 - (ITGA2B+ITGB3)_ECM-Receptor;FN1 - (ITGAV+ITGB6)_ECM-Receptor;FN1 - (ITGAV+ITGB8)_ECM-Receptor;FN1 - CD44_ECM-Receptor;FN1 - SDC1_ECM-Receptor;FN1 - SDC4_ECM-Recep…	-	-	-	TRUE	-	TRUE	-	TRUE	-	TRUE	-	-	-	-	-	-	-	-	-	-	-	-	-	-	-	-	-	-	-	-	-	-	-	-	-	TRUE
0	1.28556	0.919	0.572	0	CLEC3B	up	C-type lectin domain family 3 member B	TRUE	-	-	-	-	-	-	-	-	TRUE	-	-	-	-	-	-	-	-	-	-	-	-	-	-	-	-	-	-	-	-	-	-	-	-	-	-	-	-	-	-	-	TRUE
0	1.23989	0.999	0.976	0	IGFBP6	up	insulin like growth factor binding protein 6	TRUE	-	-	-	-	-	-	-	-	-	-	-	-	TRUE	-	-	-	-	-	-	-	-	-	-	-	-	-	-	-	-	-	-	-	-	-	-	-	-	-	-	-	TRUE
3.02e-289	1.125	0.454	0.191	7.71e-285	SLPI	up	secretory leukocyte peptidase inhibitor	TRUE	-	-	-	-	-	-	-	-	TRUE	-	-	-	-	-	TRUE	-	-	TRUE	-	-	-	-	-	-	-	-	-	-	-	-	-	-	-	-	-	-	-	-	-	-	TRUE
0	1.05754	0.98	0.845	0	VCAN	up	versican	TRUE	-	-	-	-	-	-	-	-	TRUE	-	-	-	-	-	-	-	-	-	-	-	-	-	-	-	-	-	-	-	-	-	-	-	-	-	-	-	-	-	-	-	TRUE
0	1.03983	0.949	0.666	0	METRNL	up	meteorin like, glial cell differentiation regulator	TRUE	-	-	-	-	-	-	-	TRUE	-	-	-	-	TRUE	-	-	-	-	-	-	-	-	-	-	-	-	-	-	-	-	-	-	-	-	-	-	-	TRUE	-	-	-	-
0	1.01917	0.959	0.728	0	TGFBR3	up	transforming growth factor beta receptor 3	TRUE	TRUE	-	-	-	-	-	-	TRUE	TRUE	-	TRUE	-	TRUE	TRUE	TRUE	-	-	-	-	-	-	-	-	-	-	-	-	-	-	-	-	TRUE	-	-	-	-	-	-	-	-	TRUE
0	0.981313	0.625	0.166	0	LRRC17	up	leucine rich repeat containing 17	TRUE	-	-	-	-	-	-	-	-	TRUE	-	-	-	-	-	-	-	-	-	-	-	-	-	-	-	-	-	-	-	-	-	-	-	-	-	-	-	-	-	-	-	TRUE
0	0.965142	0.998	0.976	0	TNXB	up	tenascin XB	TRUE	-	-	-	TRUE	TNXB - (ITGA8+ITGB1)_ECM-Receptor;TNXB - (ITGA9+ITGB1)_ECM-Receptor;TNXB - (ITGAV+ITGB3)_ECM-Receptor;TNXB - (ITGA2B+ITGB3)_ECM-Receptor;TNXB - (ITGAV+ITGB6)_ECM-Receptor;TNXB - SDC1_ECM-Receptor;TNXB - SDC4_ECM-Receptor	-	-	-	TRUE	-	-	-	TRUE	TRUE	TRUE	-	-	-	-	-	-	-	-	-	-	-	-	-	TRUE	-	-	-	-	-	-	-	-	-	-	-	TRUE
0	0.910787	0.662	0.157	0	OLFML2A	up	olfactomedin like 2A	TRUE	-	-	-	-	-	-	-	-	TRUE	-	-	-	-	-	-	-	-	-	-	-	-	-	-	-	-	-	-	-	-	-	-	-	-	-	-	-	-	-	-	-	TRUE
4.57262932899656e-312	0.85996	0.85	0.534	1.17e-307	PRSS23	up	serine protease 23	TRUE	-	-	-	-	-	-	-	-	-	-	-	-	-	-	TRUE	-	-	-	-	-	-	-	-	-	-	-	-	TRUE	-	-	-	-	-	-	-	-	-	-	-	-	TRUE
0	0.844288	0.976	0.813	0	LTBP4	up	latent transforming growth factor beta binding protein 4	TRUE	-	-	-	-	-	-	-	TRUE	TRUE	-	-	-	TRUE	TRUE	TRUE	-	-	-	-	-	-	-	-	-	-	-	-	-	-	-	-	-	-	-	-	-	-	-	-	-	TRUE
0	0.829291	0.713	0.219	0	PAMR1	up	peptidase domain containing associated with muscle regeneration 1	TRUE	-	-	-	-	-	-	-	-	-	-	-	-	-	-	TRUE	-	-	-	-	-	-	-	-	-	-	-	-	TRUE	-	-	-	-	-	-	-	-	-	-	-	-	TRUE
0	0.820871	0.52	0.083	0	EDIL3	up	EGF like repeats and discoidin domains 3	TRUE	-	-	-	-	-	-	-	-	TRUE	-	-	-	TRUE	-	-	-	-	-	-	-	-	-	-	-	-	-	-	-	-	-	-	-	-	-	-	-	-	-	-	-	TRUE
0	0.811351	0.663	0.172	0	DPP4	up	dipeptidyl peptidase 4	TRUE	-	-	-	-	-	-	-	TRUE	-	-	TRUE	-	TRUE	-	TRUE	-	-	-	-	-	-	-	-	-	-	-	-	TRUE	-	-	-	TRUE	-	-	-	-	-	-	-	-	TRUE
0	0.804138	0.731	0.297	0	EMILIN2	up	elastin microfibril interfacer 2	TRUE	-	-	-	-	-	-	-	-	TRUE	-	-	-	-	-	-	-	-	-	-	-	-	-	-	-	-	-	-	-	-	-	-	-	-	-	-	-	-	-	-	-	TRUE
4.43e-267	0.781125	0.518	0.165	1.13e-262	THBS1	up	thrombospondin 1	TRUE	-	-	-	TRUE	THBS1 - (ITGA3+ITGB1)_ECM-Receptor;THBS1 - (ITGAV+ITGB3)_ECM-Receptor;THBS1 - SDC1_ECM-Receptor;THBS1 - SDC4_ECM-Receptor;THBS1 - CD36_ECM-Receptor;THBS1 - CD47_ECM-Receptor	-	-	-	TRUE	-	TRUE	-	TRUE	TRUE	TRUE	-	-	-	-	-	-	-	-	-	-	-	-	-	-	-	-	TRUE	TRUE	-	-	-	-	-	-	-	TRUE
1e-247	0.7768	0.987	0.954	2.55e-243	SPARC	up	secreted protein acidic and cysteine rich	TRUE	-	-	-	-	-	-	-	-	TRUE	-	TRUE	-	-	-	-	-	-	-	-	-	-	-	-	-	-	-	-	-	-	-	-	TRUE	-	-	-	-	-	-	-	-	TRUE
1.47280969025276e-320	0.767245	0.749	0.42	3.75772664371088e-316	VASN	up	vasorin	TRUE	TRUE	-	-	-	-	-	-	-	TRUE	-	TRUE	-	-	-	-	-	-	-	-	-	-	-	-	-	-	-	-	-	-	-	-	TRUE	-	-	-	-	-	-	-	-	TRUE
2.04e-292	0.738733	0.268	0.028	5.19e-288	DKK1	up	dickkopf WNT signaling pathway inhibitor 1	TRUE	-	-	-	-	-	-	-	TRUE	-	TRUE	TRUE	-	TRUE	TRUE	TRUE	-	-	-	-	-	-	-	-	-	-	-	-	-	-	-	-	-	-	-	-	-	-	-	-	-	TRUE
1.26e-246	0.689501	0.901	0.722	3.2e-242	F10	up	coagulation factor X	TRUE	-	-	-	-	-	-	-	-	-	-	TRUE	-	-	-	TRUE	-	-	-	-	-	-	-	-	-	-	-	-	TRUE	-	-	-	-	-	-	-	-	-	-	-	-	TRUE
0	0.682977	0.786	0.435	0	ADAMTSL4	up	ADAMTS like 4	TRUE	-	-	-	-	-	-	-	-	TRUE	-	-	-	-	-	-	-	-	-	-	-	-	-	-	-	-	-	-	-	-	-	-	-	-	-	-	-	-	-	-	-	TRUE
0	0.662941	0.451	0.053	0	WNT2	up	Wnt family member 2	TRUE	-	-	-	TRUE	WNT2 - (FZD1+LRP5)_Secreted Signaling;WNT2 - (FZD10+LRP5)_Secreted Signaling;WNT2 - (FZD2+LRP5)_Secreted Signaling;WNT2 - (FZD3+LRP5)_Secreted Signaling;WNT2 - (FZD4+LRP5)_Secreted Signaling;WNT2 - (FZD5+LRP5)_Secreted Signaling;WNT2 - (FZD6+LRP5)_Secreted Signaling;WNT2 - (FZD7+LRP5)_Secreted Signaling;WNT2 - (FZD8+LRP5)_Secreted Signaling;WNT2 - (FZD9+LRP5)_Secreted Signaling;WNT2 - (FZD1+LRP6)…	-	-	TRUE	TRUE	-	TRUE	TRUE	TRUE	-	-	-	-	-	-	-	-	-	-	-	-	-	-	-	-	-	-	-	TRUE	-	-	-	-	-	-	-	TRUE
0	0.661102	0.997	0.991	0	ANXA2	up	annexin A2	TRUE	-	-	-	-	-	-	-	-	TRUE	-	TRUE	-	TRUE	-	TRUE	-	-	-	-	-	-	-	-	-	-	-	-	-	-	-	-	TRUE	-	-	-	-	-	-	-	-	TRUE
2.48020954212306e-321	0.609516	0.999	0.998	6.32800662577277e-317	CST3	up	cystatin C	TRUE	-	-	-	-	-	-	-	-	-	-	TRUE	-	-	-	TRUE	-	-	TRUE	-	-	-	-	-	-	-	-	-	-	-	-	-	-	-	-	-	-	-	-	-	-	TRUE
5.01e-300	0.59925	0.624	0.244	1.28e-295	ACE	up	angiotensin I converting enzyme	TRUE	TRUE	-	-	-	-	-	-	-	-	-	TRUE	-	TRUE	TRUE	TRUE	-	-	-	-	-	-	-	TRUE	-	-	-	-	TRUE	-	-	-	-	-	-	-	-	-	-	-	-	TRUE
0	0.581911	0.999	0.988	0	PLAC9	up	placenta associated 9	TRUE	-	-	-	-	-	-	-	-	-	-	-	-	-	-	-	-	-	-	-	-	-	-	-	-	-	-	-	-	-	-	-	-	-	-	-	-	-	-	-	-	-
8.37115186374658e-319	0.581511	0.488	0.124	2.1358156865163e-314	LTBP1	up	latent transforming growth factor beta binding protein 1	TRUE	-	-	-	-	-	-	-	TRUE	TRUE	-	-	-	-	TRUE	TRUE	-	-	-	-	-	-	-	-	-	-	-	-	-	-	-	-	-	-	-	-	-	-	-	-	-	TRUE
4.29e-249	0.562808	1	0.997	1.09e-244	S100A4	up	S100 calcium binding protein A4	TRUE	-	-	-	-	-	-	-	-	TRUE	-	-	-	TRUE	-	-	-	-	-	-	-	-	-	-	-	-	-	-	-	-	-	-	-	-	-	-	-	-	-	-	-	-
7.07e-211	0.558798	0.613	0.28	1.8e-206	ANGPTL5	up	angiopoietin like 5	TRUE	-	-	-	-	-	-	-	-	TRUE	-	-	-	-	-	-	-	-	-	-	-	-	-	-	-	-	-	-	-	TRUE	-	-	-	-	-	-	-	-	-	-	-	TRUE
2.37e-106	0.554567	0.995	0.988	6.05e-102	COL1A1	up	collagen type I alpha 1 chain	TRUE	-	-	-	TRUE	COL1A1 - (ITGA1+ITGB1)_ECM-Receptor;COL1A1 - (ITGA2+ITGB1)_ECM-Receptor;COL1A1 - (ITGA3+ITGB1)_ECM-Receptor;COL1A1 - (ITGA9+ITGB1)_ECM-Receptor;COL1A1 - (ITGA10+ITGB1)_ECM-Receptor;COL1A1 - (ITGA11+ITGB1)_ECM-Receptor;COL1A1 - (ITGAV+ITGB8)_ECM-Receptor;COL1A1 - CD44_ECM-Receptor;COL1A1 - SDC1_ECM-Receptor;COL1A1 - SDC4_ECM-Receptor;COL1A1 - GP6_ECM-Receptor	-	-	-	TRUE	-	-	-	-	-	-	-	TRUE	-	-	-	-	-	-	-	-	-	-	-	-	-	-	-	-	-	-	-	-	-	-	-	TRUE
4.4e-165	0.547058	0.719	0.491	1.12e-160	LOX	up	lysyl oxidase	TRUE	-	-	-	-	-	-	-	-	TRUE	-	-	-	TRUE	-	TRUE	-	-	-	-	-	-	-	-	-	-	-	-	-	-	-	-	-	-	-	-	-	-	-	-	-	TRUE
0	0.536299	0.389	0.03	0	ANOS1	up	anosmin 1	TRUE	-	-	-	-	-	-	-	-	TRUE	-	TRUE	-	-	-	TRUE	-	-	TRUE	-	-	-	-	-	-	-	-	-	-	-	-	-	TRUE	-	-	-	-	-	-	-	-	TRUE
1.88e-169	0.533137	0.782	0.55	4.79e-165	COL5A1	up	collagen type V alpha 1 chain	TRUE	-	-	-	-	-	-	-	-	TRUE	-	-	-	TRUE	-	-	-	-	-	-	-	-	-	-	-	-	-	-	-	-	-	-	-	-	-	-	-	-	-	-	-	TRUE
2.01e-211	0.532314	0.537	0.224	5.14e-207	VEGFA	up	vascular endothelial growth factor A	TRUE	-	-	-	TRUE	VEGFA - VEGFR1_Secreted Signaling;VEGFA - VEGFR2_Secreted Signaling;VEGFA - VEGFR1R2_Secreted Signaling	-	-	TRUE	TRUE	TRUE	-	TRUE	TRUE	TRUE	TRUE	-	TRUE	-	-	-	-	-	-	-	-	-	-	-	-	-	-	TRUE	-	-	-	-	-	-	-	-	TRUE
6.09e-221	0.528516	0.671	0.352	1.55e-216	ADAMTS2	up	ADAM metallopeptidase with thrombospondin type 1 motif 2	TRUE	-	-	-	-	-	-	-	-	TRUE	-	-	-	-	-	TRUE	-	-	-	-	-	-	-	TRUE	-	-	-	-	TRUE	-	-	-	-	-	-	-	-	-	-	-	-	TRUE
2.09e-87	0.517718	0.996	0.984	5.34e-83	COL3A1	up	collagen type III alpha 1 chain	TRUE	-	-	-	-	-	-	-	-	TRUE	-	-	-	TRUE	-	-	-	-	-	-	-	-	-	-	-	-	-	-	-	-	-	-	-	-	-	-	-	-	-	-	-	TRUE
1.43e-177	0.512425	0.918	0.82	3.65e-173	IL6ST	up	interleukin 6 signal transducer	TRUE	TRUE	-	-	-	-	TRUE	IL6 - (IL6R+IL6ST)_Secreted Signaling;IL11 - (IL11RA+IL6ST)_Secreted Signaling;EBI3 - (IL27RA+IL6ST)_Secreted Signaling;CTF1 - (LIFR+IL6ST)_Secreted Signaling;LIF - (LIFR+IL6ST)_Secreted Signaling;OSM - (LIFR+IL6ST)_Secreted Signaling;OSM - (OSMR+IL6ST)_Secreted Signaling	TRUE	-	-	TRUE	-	TRUE	-	-	-	TRUE	-	-	-	-	-	-	-	-	-	-	-	-	-	-	-	-	-	-	-	-	-	-	-	TRUE
0	0.511664	0.378	0.029	0	WNT10B	up	Wnt family member 10B	TRUE	-	-	-	TRUE	WNT10B - (FZD1+LRP5)_Secreted Signaling;WNT10B - (FZD10+LRP5)_Secreted Signaling;WNT10B - (FZD2+LRP5)_Secreted Signaling;WNT10B - (FZD3+LRP5)_Secreted Signaling;WNT10B - (FZD4+LRP5)_Secreted Signaling;WNT10B - (FZD5+LRP5)_Secreted Signaling;WNT10B - (FZD6+LRP5)_Secreted Signaling;WNT10B - (FZD7+LRP5)_Secreted Signaling;WNT10B - (FZD8+LRP5)_Secreted Signaling;WNT10B - (FZD9+LRP5)_Secreted Signalin…	-	-	TRUE	-	-	-	TRUE	TRUE	-	-	-	-	-	-	-	-	-	-	-	-	-	-	-	-	-	-	-	-	-	-	-	-	-	-	-	TRUE
0	0.476922	0.322	0.012	0	BMP7	up	bone morphogenetic protein 7	TRUE	-	-	-	TRUE	BMP7 - (ACVR1+ACVR2A)_Secreted Signaling;BMP7 - (ACVR1+ACVR2B)_Secreted Signaling;BMP7 - (ACVR1+BMPR2)_Secreted Signaling;BMP7 - (BMPR1A+ACVR2A)_Secreted Signaling;BMP7 - (BMPR1A+ACVR2B)_Secreted Signaling;BMP7 - (BMPR1A+BMPR2)_Secreted Signaling;BMP7 - (BMPR1B+ACVR2A)_Secreted Signaling;BMP7 - (BMPR1B+ACVR2B)_Secreted Signaling;BMP7 - (BMPR1B+BMPR2)_Secreted Signaling	-	-	TRUE	TRUE	TRUE	-	TRUE	TRUE	TRUE	TRUE	-	-	-	-	-	-	-	-	-	-	-	-	-	-	-	-	-	TRUE	-	-	-	-	-	-	-	TRUE
1.1e-254	0.470559	0.473	0.146	2.81e-250	NTN4	up	netrin 4	TRUE	-	-	-	-	-	-	-	-	TRUE	-	TRUE	-	-	-	-	-	-	-	-	-	-	-	-	-	-	-	-	-	-	-	-	-	-	-	-	-	-	-	-	-	TRUE
1.79e-240	0.459076	1	0.989	4.58e-236	TIMP2	up	TIMP metallopeptidase inhibitor 2	TRUE	-	-	-	-	-	-	-	-	TRUE	-	-	-	-	-	TRUE	-	-	TRUE	-	-	-	-	-	-	-	-	-	-	-	-	-	-	-	-	-	-	-	-	-	-	TRUE
1e-228	0.449427	0.395	0.107	2.55e-224	LOXL2	up	lysyl oxidase like 2	TRUE	-	-	TRUE	-	-	-	-	-	TRUE	-	-	-	-	-	TRUE	-	-	-	-	-	-	-	-	-	-	-	-	-	-	-	-	-	TRUE	-	-	-	-	-	-	-	TRUE
2.29e-192	0.447485	0.47	0.174	5.85e-188	HMCN2	up	hemicentin 2	TRUE	-	-	-	-	-	-	-	-	TRUE	-	TRUE	-	-	-	-	-	-	-	-	-	-	-	-	-	-	-	-	-	-	-	-	-	-	-	-	-	-	-	-	-	-
5.08e-131	0.443132	0.955	0.88	1.3e-126	ISLR	up	immunoglobulin superfamily containing leucine rich repeat	TRUE	-	-	-	-	-	-	-	-	-	-	-	-	-	-	-	-	-	-	-	-	-	-	-	-	-	-	-	-	-	-	-	-	-	-	-	-	-	-	-	-	-
4.81e-129	0.442147	0.615	0.346	1.23e-124	ITGBL1	up	integrin subunit beta like 1	TRUE	-	-	-	-	-	-	-	-	-	-	TRUE	-	TRUE	-	-	-	-	-	-	-	-	-	-	-	-	-	-	-	-	-	-	TRUE	-	-	-	-	-	-	-	-	-
2.15e-287	0.431735	0.294	0.039	5.48e-283	PTHLH	up	parathyroid hormone like hormone	TRUE	-	-	-	TRUE	PTHLH - PTH1R_Secreted Signaling	-	-	TRUE	-	-	-	-	TRUE	-	-	-	-	-	-	-	-	-	-	-	-	-	-	-	-	-	-	-	-	-	-	-	TRUE	-	-	-	TRUE
1.81e-188	0.42209	0.98	0.945	4.63e-184	PPIA	up	peptidylprolyl isomerase A	TRUE	-	-	-	-	-	-	-	-	-	-	-	-	TRUE	TRUE	TRUE	-	-	-	-	-	-	-	-	-	-	-	-	-	-	-	-	-	-	-	-	-	-	-	-	-	TRUE
2.69e-217	0.416694	0.465	0.161	6.86e-213	C1QTNF2	up	C1q and TNF related 2	TRUE	-	-	-	-	-	-	-	-	-	-	-	-	-	-	-	-	-	-	-	-	-	-	-	-	-	-	-	-	-	-	-	-	-	-	-	-	-	-	-	-	-
1e-122	0.415893	0.75	0.525	2.55e-118	CSF1	up	colony stimulating factor 1	TRUE	TRUE	-	-	TRUE	CSF1 - CSF1R_Secreted Signaling	-	-	TRUE	-	TRUE	TRUE	TRUE	TRUE	TRUE	TRUE	-	TRUE	-	-	-	-	-	-	-	-	-	-	-	-	-	-	-	-	-	-	-	-	-	-	-	TRUE
5.71e-136	0.413438	0.716	0.453	1.46e-131	SRPX2	up	sushi repeat containing protein X-linked 2	TRUE	-	-	-	-	-	-	-	-	TRUE	-	TRUE	-	TRUE	-	-	-	-	-	-	-	-	-	-	-	-	-	-	-	-	-	-	TRUE	-	-	-	-	-	-	-	-	TRUE
4.14e-78	0.412676	0.986	0.965	1.06e-73	MFAP4	up	microfibril associated protein 4	TRUE	-	-	-	-	-	-	-	-	TRUE	-	-	-	TRUE	-	-	-	-	-	-	-	-	-	-	-	-	-	-	-	TRUE	-	-	-	-	-	-	-	-	-	-	-	TRUE
2.19e-116	0.40133	0.872	0.673	5.59e-112	PRELP	up	proline and arginine rich end leucine rich repeat protein	TRUE	-	-	-	-	-	-	-	-	TRUE	-	-	-	-	-	-	-	-	-	-	-	-	-	-	-	-	-	-	-	-	-	-	-	-	-	-	-	-	-	-	-	TRUE
0	0.401209	0.198	0.002	0	WNT4	up	Wnt family member 4	TRUE	TRUE	-	-	TRUE	WNT4 - (FZD1+LRP5)_Secreted Signaling;WNT4 - (FZD10+LRP5)_Secreted Signaling;WNT4 - (FZD2+LRP5)_Secreted Signaling;WNT4 - (FZD3+LRP5)_Secreted Signaling;WNT4 - (FZD4+LRP5)_Secreted Signaling;WNT4 - (FZD5+LRP5)_Secreted Signaling;WNT4 - (FZD6+LRP5)_Secreted Signaling;WNT4 - (FZD7+LRP5)_Secreted Signaling;WNT4 - (FZD8+LRP5)_Secreted Signaling;WNT4 - (FZD9+LRP5)_Secreted Signaling;WNT4 - (FZD1+LRP6)…	-	-	TRUE	TRUE	-	TRUE	TRUE	TRUE	-	TRUE	-	-	-	-	-	-	-	-	-	-	-	-	-	-	-	-	TRUE	-	-	-	-	-	-	-	TRUE	TRUE
2.15e-183	0.388121	0.419	0.148	5.49e-179	COL8A2	up	collagen type VIII alpha 2 chain	TRUE	-	-	-	-	-	-	-	-	TRUE	-	-	-	-	-	-	-	-	-	-	-	-	-	-	-	-	-	-	-	-	-	-	-	-	-	-	-	-	-	-	-	TRUE
8.36e-118	0.383136	0.438	0.205	2.13e-113	FAM180B	up	family with sequence similarity 180 member B	TRUE	-	-	-	-	-	-	-	-	-	-	-	-	-	-	-	-	-	-	-	-	-	-	-	-	-	-	-	-	-	-	-	-	-	-	-	-	-	-	-	-	-
4e-92	0.382106	0.89	0.769	1.02e-87	ECM1	up	extracellular matrix protein 1	TRUE	-	-	-	-	-	-	-	-	TRUE	-	-	-	TRUE	-	TRUE	-	-	-	-	-	-	-	-	-	-	-	-	-	-	-	-	-	-	-	-	-	-	-	-	-	TRUE
1.12e-143	0.377662	0.999	0.998	2.86e-139	B2M	up	beta-2-microglobulin	TRUE	-	-	-	-	-	-	-	-	-	-	TRUE	-	TRUE	-	-	-	TRUE	-	-	-	-	-	-	-	-	-	-	-	-	-	-	-	-	-	-	-	-	-	-	-	TRUE
6.62e-189	0.35149	0.321	0.081	1.69e-184	SEMA3B	up	semaphorin 3B	TRUE	-	-	-	TRUE	SEMA3B - (NRP1+PLXNA1)_Secreted Signaling;SEMA3B - (NRP1+PLXNA2)_Secreted Signaling;SEMA3B - (NRP1+PLXNA3)_Secreted Signaling;SEMA3B - (NRP1+PLXNA4)_Secreted Signaling;SEMA3B - (NRP2+PLXNA1)_Secreted Signaling;SEMA3B - (NRP2+PLXNA2)_Secreted Signaling;SEMA3B - (NRP2+PLXNA3)_Secreted Signaling;SEMA3B - (NRP2+PLXNA4)_Secreted Signaling	-	-	TRUE	TRUE	-	TRUE	-	TRUE	-	-	-	-	-	-	-	-	-	-	-	-	-	-	-	-	-	-	-	-	-	-	-	-	-	-	-	-
6.06e-134	0.348753	0.401	0.172	1.55e-129	PLAT	up	plasminogen activator, tissue type	TRUE	-	-	-	-	-	-	-	-	TRUE	-	-	-	TRUE	-	TRUE	-	-	-	-	-	-	-	-	-	-	-	-	TRUE	-	-	-	TRUE	-	-	-	-	-	-	-	-	TRUE
7.8e-290	0.341502	0.218	0.014	1.99e-285	ADAMTS6	up	ADAM metallopeptidase with thrombospondin type 1 motif 6	TRUE	-	-	-	-	-	-	-	-	TRUE	-	-	-	-	-	TRUE	-	-	-	-	-	-	-	TRUE	-	-	-	-	TRUE	-	-	-	-	-	-	-	-	-	-	-	-	TRUE
2.06e-98	0.335821	0.836	0.637	5.26e-94	NBL1	up	NBL1, DAN family BMP antagonist	TRUE	-	-	-	-	-	-	-	TRUE	-	-	-	-	TRUE	-	-	-	-	-	-	-	-	-	-	-	-	-	-	-	-	-	-	-	-	-	-	-	-	-	-	-	TRUE
3.43e-187	0.320868	0.986	0.97	8.76e-183	TIMP1	up	TIMP metallopeptidase inhibitor 1	TRUE	-	-	-	-	-	-	-	TRUE	TRUE	TRUE	-	TRUE	TRUE	TRUE	TRUE	-	-	TRUE	-	-	-	-	-	-	-	-	-	-	-	-	-	TRUE	-	-	-	-	-	-	-	-	TRUE
2.61e-230	0.320306	0.225	0.025	6.66e-226	TNFRSF11B	up	TNF receptor superfamily member 11b	TRUE	-	-	-	-	-	TRUE	TNFSF11 - TNFRSF11B_Secreted Signaling	TRUE	TRUE	-	TRUE	TRUE	TRUE	-	-	-	-	-	-	-	-	-	-	-	-	-	-	-	-	-	-	-	-	-	-	-	-	-	-	-	TRUE
7.65e-283	0.320152	0.248	0.022	1.95e-278	ADAMTS16	up	ADAM metallopeptidase with thrombospondin type 1 motif 16	TRUE	-	-	-	-	-	-	-	-	TRUE	-	-	-	-	-	TRUE	-	-	-	-	-	-	-	-	-	-	-	-	TRUE	-	-	-	-	-	-	-	-	-	-	-	-	TRUE
1.36e-246	0.313903	0.23	0.024	3.48e-242	PCSK6	up	proprotein convertase subtilisin/kexin type 6	TRUE	-	-	-	-	-	-	-	-	TRUE	-	TRUE	-	-	-	TRUE	-	-	-	-	-	-	-	-	-	-	-	-	TRUE	-	-	-	TRUE	-	-	-	-	-	-	-	-	TRUE
5.05e-87	0.312284	0.669	0.47	1.29e-82	SVBP	up	small vasohibin binding protein	TRUE	-	-	-	-	-	-	-	-	-	-	-	-	-	-	TRUE	-	-	-	-	-	-	-	-	-	-	-	-	-	-	-	-	-	-	-	-	-	-	-	-	-	-
2.37e-70	0.310005	0.868	0.735	6.03e-66	PAM	up	peptidylglycine alpha-amidating monooxygenase	TRUE	TRUE	-	-	-	-	-	-	-	-	-	TRUE	-	-	-	TRUE	-	-	-	-	-	-	-	-	-	-	-	-	-	-	-	-	TRUE	-	-	-	-	-	-	-	-	TRUE
9.78e-91	0.309393	0.551	0.335	2.49e-86	IL33	up	interleukin 33	TRUE	-	-	-	TRUE	IL33 - (IL1RL1+IL1RAP)_Secreted Signaling	-	-	TRUE	-	-	-	TRUE	TRUE	-	-	-	-	-	-	-	-	-	-	-	-	-	-	-	-	-	-	-	-	-	-	-	-	-	-	-	TRUE
2.8e-33	0.304565	0.571	0.44	7.15e-29	TNFAIP6	up	TNF alpha induced protein 6	TRUE	-	-	-	-	-	-	-	-	-	-	-	-	-	-	TRUE	-	-	-	-	-	-	-	-	-	-	-	-	-	-	-	-	-	-	-	-	-	-	-	-	-	TRUE
1.83e-79	0.300744	0.996	0.992	4.67e-75	LGALS1	up	galectin 1	TRUE	-	-	-	-	-	-	-	-	TRUE	-	-	-	-	-	-	-	-	-	-	-	-	-	-	-	-	-	-	-	-	-	-	-	-	-	-	-	-	-	-	-	TRUE
1.89e-89	0.29906	0.582	0.361	4.83e-85	ADAM9	up	ADAM metallopeptidase domain 9	TRUE	TRUE	-	-	-	-	-	-	-	-	-	TRUE	-	TRUE	TRUE	TRUE	-	-	-	-	-	-	-	TRUE	-	-	-	-	TRUE	-	-	-	TRUE	-	-	-	-	-	-	-	-	TRUE
1.32e-75	0.298087	0.482	0.288	3.36e-71	PDGFD	up	platelet derived growth factor D	TRUE	-	-	-	TRUE	PDGFD - PDGFRB_Secreted Signaling	-	-	TRUE	-	TRUE	-	-	TRUE	TRUE	TRUE	-	-	-	-	-	-	-	-	-	-	-	-	-	-	-	-	-	-	-	-	-	-	-	-	-	TRUE
4.47e-76	0.297411	0.863	0.738	1.14e-71	MYDGF	up	myeloid derived growth factor	TRUE	-	-	-	-	-	-	-	TRUE	-	-	-	TRUE	TRUE	-	-	-	-	-	-	-	-	-	-	-	-	-	-	-	-	-	-	-	-	-	-	-	-	-	-	-	TRUE
9.53e-95	0.294136	0.994	0.979	2.43e-90	FBLN2	up	fibulin 2	TRUE	-	-	-	-	-	-	-	-	TRUE	-	-	-	-	-	-	-	-	-	-	-	-	-	-	-	-	-	-	-	-	-	-	-	-	-	-	-	-	-	-	-	TRUE
3.89e-62	0.293721	0.769	0.609	9.92e-58	NID1	up	nidogen 1	TRUE	-	-	-	-	-	-	-	-	TRUE	-	TRUE	-	-	-	-	-	-	-	-	-	-	-	-	-	-	-	-	-	-	-	-	-	-	-	-	-	-	-	-	-	TRUE
8.77e-67	0.287372	0.945	0.861	2.24e-62	APP	up	amyloid beta precursor protein	TRUE	TRUE	-	-	TRUE	APP - CD74_Cell-Cell Contact	-	-	TRUE	-	-	TRUE	-	TRUE	TRUE	TRUE	-	-	TRUE	-	-	-	-	-	-	-	-	-	-	-	-	-	TRUE	-	-	-	-	-	-	-	-	TRUE
5.11e-62	0.275842	0.815	0.657	1.3e-57	MFGE8	up	milk fat globule EGF and factor V/VIII domain containing	TRUE	-	-	-	-	-	-	-	-	TRUE	-	TRUE	-	TRUE	-	-	-	-	-	-	-	-	-	-	-	-	-	-	-	-	-	-	-	-	-	-	-	-	-	-	-	TRUE
3.04e-62	0.273837	0.988	0.965	7.77e-58	EFEMP1	up	EGF containing fibulin extracellular matrix protein 1	TRUE	-	-	-	-	-	-	-	TRUE	TRUE	TRUE	-	-	TRUE	TRUE	TRUE	-	-	-	-	-	-	-	-	-	-	-	-	-	-	-	-	-	-	-	-	-	-	-	-	-	TRUE
3.32e-169	0.269151	0.119	0.006	8.48e-165	DEFB1	up	defensin beta 1	TRUE	-	-	-	-	-	-	-	-	-	-	-	-	TRUE	-	-	-	-	-	-	-	-	-	-	-	-	-	-	-	-	-	-	-	-	-	-	-	-	-	-	-	TRUE
7.32e-41	0.267057	0.91	0.812	1.87e-36	CILP	up	cartilage intermediate layer protein	TRUE	-	-	-	-	-	-	-	-	TRUE	-	-	-	-	-	TRUE	-	-	-	-	-	-	-	-	-	-	-	-	-	-	-	-	-	-	-	-	-	-	-	-	-	TRUE
1.05e-45	0.266268	0.452	0.296	2.68e-41	IL32	up	interleukin 32	TRUE	-	-	-	-	-	-	-	TRUE	-	-	-	TRUE	TRUE	-	-	-	-	-	-	-	-	-	-	-	-	-	-	-	-	-	-	-	-	-	-	-	-	-	-	-	TRUE
1.89e-57	-0.250897	0.283	0.366	4.82e-53	CLEC11A	down	C-type lectin domain containing 11A	TRUE	-	-	-	-	-	-	-	TRUE	-	TRUE	-	-	TRUE	-	-	-	-	-	-	-	-	-	-	-	-	-	-	-	-	-	-	-	-	-	-	-	-	-	-	-	TRUE
2.84e-26	-0.254116	0.878	0.903	7.25e-22	GPX3	down	glutathione peroxidase 3	TRUE	-	-	-	-	-	-	-	-	-	-	-	-	-	-	TRUE	-	-	-	-	-	-	-	-	-	-	-	-	-	-	-	-	-	-	-	-	-	-	-	-	-	TRUE
3.41e-65	-0.254278	0.998	0.998	8.71e-61	COL6A2	down	collagen type VI alpha 2 chain	TRUE	-	-	-	TRUE	COL6A2 - (ITGA1+ITGB1)_ECM-Receptor;COL6A2 - (ITGA2+ITGB1)_ECM-Receptor;COL6A2 - (ITGA3+ITGB1)_ECM-Receptor;COL6A2 - (ITGA9+ITGB1)_ECM-Receptor;COL6A2 - (ITGA10+ITGB1)_ECM-Receptor;COL6A2 - (ITGA11+ITGB1)_ECM-Receptor;COL6A2 - (ITGAV+ITGB8)_ECM-Receptor;COL6A2 - CD44_ECM-Receptor;COL6A2 - SDC1_ECM-Receptor;COL6A2 - SDC4_ECM-Receptor;COL6A2 - GP6_ECM-Receptor	-	-	-	TRUE	-	TRUE	-	-	-	-	-	-	-	-	-	-	-	-	-	-	-	-	-	-	-	-	-	-	-	-	-	-	-	-	-	TRUE
2.57e-48	-0.259915	0.331	0.446	6.55e-44	COL16A1	down	collagen type XVI alpha 1 chain	TRUE	-	-	-	-	-	-	-	-	TRUE	-	-	-	TRUE	-	-	-	-	-	-	-	-	-	-	-	-	-	-	-	-	-	-	-	-	-	-	-	-	-	-	-	TRUE
4.12e-36	-0.263899	0.459	0.554	1.05e-31	OMD	down	osteomodulin	TRUE	-	-	-	-	-	-	-	-	TRUE	-	-	-	-	-	-	-	TRUE	-	-	-	-	-	-	-	-	-	-	-	-	-	-	-	-	-	-	-	-	-	-	-	TRUE
2.86e-46	-0.264024	0.911	0.916	7.3e-42	HSPG2	down	heparan sulfate proteoglycan 2	TRUE	-	-	-	TRUE	HSPG2 - DAG1_ECM-Receptor	-	-	-	TRUE	-	TRUE	-	TRUE	-	-	-	-	-	-	-	-	-	-	-	-	-	-	-	-	-	-	-	-	-	-	-	-	-	-	-	TRUE
1.65e-58	-0.268137	0.52	0.595	4.21e-54	C15orf61	down	chromosome 15 open reading frame 61	TRUE	-	-	-	-	-	-	-	-	-	-	-	-	-	-	-	-	-	-	-	-	-	-	-	-	-	-	-	-	-	-	-	-	-	-	-	-	-	-	-	-	-
1.75e-96	-0.28957	0.053	0.216	4.48e-92	BMPER	down	BMP binding endothelial regulator	TRUE	-	-	-	-	-	-	-	-	TRUE	-	-	-	-	-	-	-	-	-	-	-	-	-	-	-	-	-	-	-	-	-	-	-	-	-	-	-	-	-	-	-	TRUE
2.42e-123	-0.300834	0.024	0.192	6.18e-119	IGSF10	down	immunoglobulin superfamily member 10	TRUE	-	-	-	-	-	-	-	-	-	-	-	-	-	-	-	-	-	-	-	-	-	-	-	-	-	-	-	-	-	-	-	-	-	-	-	-	-	-	-	-	-
2.69e-50	-0.305285	0.871	0.888	6.87e-46	FBLN5	down	fibulin 5	TRUE	-	-	-	-	-	-	-	-	TRUE	-	-	-	TRUE	-	-	-	-	-	-	-	-	-	-	-	-	-	-	-	-	-	-	-	-	-	-	-	-	-	-	-	TRUE
7.61e-58	-0.312178	0.643	0.695	1.94e-53	CHL1	down	cell adhesion molecule L1 like	TRUE	TRUE	-	-	-	-	-	-	-	-	-	TRUE	-	-	-	-	-	-	-	-	-	-	-	-	-	-	-	-	-	-	-	-	-	-	-	-	-	-	-	-	-	TRUE
5.72e-81	-0.313809	0.828	0.826	1.46e-76	LAMC1	down	laminin subunit gamma 1	TRUE	-	-	-	TRUE	LAMC1 - (ITGA1+ITGB1)_ECM-Receptor;LAMC1 - (ITGA2+ITGB1)_ECM-Receptor;LAMC1 - (ITGA3+ITGB1)_ECM-Receptor;LAMC1 - (ITGA6+ITGB1)_ECM-Receptor;LAMC1 - (ITGA7+ITGB1)_ECM-Receptor;LAMC1 - (ITGA9+ITGB1)_ECM-Receptor;LAMC1 - (ITGAV+ITGB8)_ECM-Receptor;LAMC1 - (ITGA6+ITGB4)_ECM-Receptor;LAMC1 - CD44_ECM-Receptor;LAMC1 - SV2A_ECM-Receptor;LAMC1 - SV2B_ECM-Receptor;LAMC1 - SV2C_ECM-Receptor;LAMC1 - DAG1_EC…	-	-	-	TRUE	-	-	-	TRUE	-	-	-	-	-	-	-	-	-	-	-	-	-	-	-	-	-	-	-	-	-	-	-	-	-	-	-	TRUE
6.41e-80	-0.316444	0.117	0.259	1.64e-75	MDK	down	midkine	TRUE	-	-	-	TRUE	MDK - SDC1_Secreted Signaling;MDK - SDC2_Secreted Signaling;MDK - SDC4_Secreted Signaling;MDK - PTPRZ1_Secreted Signaling;MDK - (ITGA4+ITGB1)_Secreted Signaling;MDK - (ITGA6+ITGB1)_Secreted Signaling;MDK - LRP1_Secreted Signaling;MDK - NCL_Secreted Signaling;MDK - ALK_Secreted Signaling	-	-	TRUE	TRUE	TRUE	-	-	TRUE	-	-	-	-	-	-	-	-	-	-	-	-	-	-	-	-	-	-	-	-	-	-	-	-	-	-	-	TRUE
3.2e-46	-0.320585	0.702	0.714	8.17e-42	NAMPT	down	nicotinamide phosphoribosyltransferase	TRUE	-	-	-	TRUE	NAMPT - INSR_Secreted Signaling;NAMPT - (ITGA5+ITGB1)_Secreted Signaling	-	-	TRUE	-	-	-	TRUE	TRUE	-	TRUE	-	-	-	-	-	-	-	-	-	-	-	-	-	-	-	-	-	-	-	-	-	-	-	-	-	TRUE
3.97e-47	-0.324833	0.535	0.622	1.01e-42	THBS2	down	thrombospondin 2	TRUE	-	-	-	TRUE	THBS2 - (ITGA3+ITGB1)_ECM-Receptor;THBS2 - (ITGAV+ITGB3)_ECM-Receptor;THBS2 - SDC1_ECM-Receptor;THBS2 - SDC4_ECM-Receptor;THBS2 - CD36_ECM-Receptor;THBS2 - CD47_ECM-Receptor	-	-	-	TRUE	-	-	-	-	-	-	-	-	-	-	-	-	-	-	-	-	-	-	-	-	-	-	-	-	-	-	-	-	-	-	-	TRUE
1.05e-30	-0.325262	0.493	0.567	2.69e-26	ANGPTL4	down	angiopoietin like 4	TRUE	-	-	-	TRUE	ANGPTL4 - (ITGA5+ITGB1)_Secreted Signaling;ANGPTL4 - (ITGAV+ITGB3)_Secreted Signaling;ANGPTL4 - CDH5_Secreted Signaling;ANGPTL4 - CDH11_Secreted Signaling;ANGPTL4 - SDC1_Secreted Signaling;ANGPTL4 - SDC2_Secreted Signaling;ANGPTL4 - SDC3_Secreted Signaling;ANGPTL4 - SDC4_Secreted Signaling	-	-	-	TRUE	-	-	-	TRUE	-	TRUE	-	-	-	-	-	-	-	-	-	-	-	-	-	TRUE	-	-	-	-	-	-	-	-	-	-	-	TRUE
6.37e-67	-0.328305	0.184	0.347	1.63e-62	ISM1	down	isthmin 1	TRUE	-	-	-	-	-	-	-	-	-	-	-	-	-	-	-	-	-	-	-	-	-	-	-	-	-	-	-	-	-	-	-	-	-	-	-	-	-	-	-	-	-
2.35e-87	-0.330581	0.71	0.752	5.98e-83	SCPEP1	down	serine carboxypeptidase 1	TRUE	-	-	-	-	-	-	-	-	-	-	-	-	-	-	TRUE	-	-	-	-	-	-	-	-	-	-	-	-	TRUE	-	-	-	-	-	-	-	-	-	-	-	-	TRUE
1.34e-92	-0.338017	0.201	0.36	3.42e-88	SNED1	down	sushi, nidogen and EGF like domains 1	TRUE	-	-	-	-	-	-	-	-	TRUE	-	-	-	TRUE	-	-	-	-	-	-	-	-	-	-	-	-	-	-	-	-	-	-	-	-	-	-	-	-	-	-	-	-
7.78e-107	-0.344395	0.08	0.265	1.99e-102	MASP1	down	mannan binding lectin serine peptidase 1	TRUE	-	-	-	-	-	-	-	-	-	-	-	-	-	-	TRUE	-	-	-	-	-	-	-	-	-	-	-	-	TRUE	-	-	-	-	-	-	-	-	-	-	-	-	TRUE
9.9e-88	-0.345105	0.447	0.588	2.53e-83	CREG1	down	cellular repressor of E1A stimulated genes 1	TRUE	-	-	-	-	-	-	-	-	-	-	-	-	-	-	-	-	-	-	-	-	-	-	-	-	-	-	-	-	-	-	-	-	TRUE	-	-	-	-	-	-	-	TRUE
6.88e-73	-0.347358	0.298	0.437	1.76e-68	COL18A1	down	collagen type XVIII alpha 1 chain	TRUE	-	-	-	-	-	-	-	-	TRUE	-	-	-	-	-	-	-	-	-	-	-	-	-	-	-	-	-	-	-	-	-	-	-	-	-	-	-	-	-	-	-	TRUE
2.55e-07	-0.351648	0.12	0.141	0.00649427	POSTN	down	periostin	TRUE	-	-	-	TRUE	POSTN - (ITGAV+ITGB3)_Secreted Signaling;POSTN - (ITGAV+ITGB5)_Secreted Signaling	-	-	-	TRUE	-	-	-	-	-	-	-	-	-	-	-	-	-	-	-	-	-	-	-	-	-	-	-	-	-	-	-	-	-	-	-	TRUE
6.54e-44	-0.352647	0.22	0.36	1.67e-39	CPB1	down	carboxypeptidase B1	TRUE	-	-	-	-	-	-	-	-	-	-	-	-	-	-	TRUE	-	-	-	-	-	-	-	-	-	-	-	-	TRUE	-	-	-	-	-	-	-	-	-	-	-	-	TRUE
2.19e-59	-0.354449	0.568	0.696	5.6e-55	TNFSF10	down	TNF superfamily member 10	TRUE	TRUE	-	-	TRUE	TNFSF10 - TNFRSF10B_Secreted Signaling	-	-	TRUE	-	-	TRUE	TRUE	TRUE	-	TRUE	-	-	-	-	-	-	-	-	-	-	-	-	-	-	-	-	-	-	-	-	-	-	-	-	-	TRUE
8.08e-111	-0.355861	0.988	0.989	2.06e-106	LGALS3	down	galectin 3	TRUE	-	-	-	-	-	-	-	TRUE	TRUE	-	TRUE	-	TRUE	-	TRUE	-	-	-	-	-	-	-	-	-	-	-	-	-	-	-	-	TRUE	-	-	-	-	-	-	-	-	TRUE
1.48e-134	-0.366962	0.034	0.215	3.79e-130	INHBB	down	inhibin subunit beta B	TRUE	-	-	-	TRUE	INHBB - (ACVR1B+ACVR2A)_Secreted Signaling;INHBB - (ACVR1B+ACVR2B)_Secreted Signaling;INHBB - (ACVR1C+ACVR2A)_Secreted Signaling;INHBB - (ACVR1C+ACVR2B)_Secreted Signaling	-	-	TRUE	-	TRUE	-	TRUE	TRUE	-	-	-	-	-	-	-	-	-	-	-	-	-	-	-	-	-	-	-	-	-	-	-	TRUE	-	-	-	TRUE
2.34e-147	-0.373617	0.028	0.22	5.97e-143	CCBE1	down	collagen and calcium binding EGF domains 1	TRUE	-	-	-	-	-	-	-	-	TRUE	-	-	-	-	-	-	-	-	-	-	-	-	-	-	-	-	-	-	-	-	-	-	-	-	-	-	-	-	-	-	-	-
6.71e-161	-0.386767	0.992	0.994	1.71e-156	C1S	down	complement C1s	TRUE	-	-	-	-	-	-	-	-	-	-	-	-	-	-	TRUE	-	-	-	-	-	-	-	-	-	-	-	-	TRUE	-	-	-	-	-	-	-	-	-	-	-	-	TRUE
3.88e-125	-0.386854	0.06	0.252	9.9e-121	SERPINA5	down	serpin family A member 5	TRUE	-	-	-	-	-	-	-	-	TRUE	-	TRUE	-	-	-	TRUE	-	-	TRUE	-	-	-	-	-	-	-	-	-	-	-	-	-	-	-	-	-	-	-	-	-	-	TRUE
1.04e-60	-0.394921	0.723	0.803	2.66e-56	SPON2	down	spondin 2	TRUE	-	-	-	-	-	-	-	-	TRUE	-	-	-	-	-	-	-	-	-	-	-	-	-	-	-	-	-	-	-	-	-	-	-	-	-	-	-	-	-	-	-	TRUE
1.68e-91	-0.400318	0.646	0.758	4.27e-87	ECM2	down	extracellular matrix protein 2	TRUE	-	-	-	-	-	-	-	-	TRUE	-	-	-	TRUE	-	-	-	-	-	-	-	-	-	-	-	-	-	-	-	-	-	-	-	-	-	-	-	-	-	-	-	TRUE
4.49e-127	-0.415364	0.149	0.361	1.14e-122	GHR	down	growth hormone receptor	TRUE	TRUE	-	-	-	-	TRUE	GH1 - GHR_Secreted Signaling;GH - GHR_Secreted Signaling	TRUE	-	-	TRUE	-	-	TRUE	TRUE	-	-	-	-	-	-	-	-	-	-	-	-	-	-	-	-	TRUE	-	-	-	-	-	-	-	-	TRUE
2.75e-82	-0.417946	0.247	0.417	7.01e-78	CRISPLD2	down	cysteine rich secretory protein LCCL domain containing 2	TRUE	-	-	-	-	-	-	-	-	TRUE	-	-	-	-	-	-	-	-	-	-	-	-	-	-	-	-	-	-	-	-	-	-	-	-	-	-	-	-	-	-	-	TRUE
1.45e-146	-0.427394	0.121	0.356	3.69e-142	NID2	down	nidogen 2	TRUE	-	-	-	-	-	-	-	-	TRUE	-	TRUE	-	-	-	-	-	-	-	-	-	-	-	-	-	-	-	-	-	-	-	-	-	-	-	-	-	-	-	-	-	TRUE
2.17e-176	-0.430737	0.019	0.228	5.53e-172	SMOC1	down	SPARC related modular calcium binding 1	TRUE	-	-	-	-	-	-	-	-	TRUE	-	-	-	-	-	-	-	-	-	-	-	-	-	-	-	-	-	-	-	-	-	-	-	-	-	-	-	-	-	-	-	TRUE
2.19e-114	-0.431923	0.143	0.34	5.58e-110	ANGPT1	down	angiopoietin 1	TRUE	-	-	-	TRUE	ANGPT1 - TEK_Secreted Signaling	-	-	-	TRUE	-	TRUE	-	TRUE	TRUE	TRUE	-	-	-	-	-	-	-	-	-	-	-	-	-	TRUE	-	-	-	-	-	-	-	-	-	-	-	TRUE
1.29e-173	-0.434983	0.978	0.989	3.29e-169	SERPINF1	down	serpin family F member 1	TRUE	-	-	-	-	-	-	-	-	TRUE	-	-	-	-	-	TRUE	-	-	TRUE	-	-	-	-	-	-	-	-	-	-	-	-	-	-	-	-	-	-	-	-	-	-	TRUE
1.92e-98	-0.439815	0.979	0.983	4.89e-94	FBLN1	down	fibulin 1	TRUE	-	-	-	-	-	-	-	-	TRUE	-	-	-	TRUE	-	TRUE	-	-	-	-	-	-	-	-	-	-	-	-	-	-	-	-	-	-	-	-	-	-	-	-	-	TRUE
1.86e-140	-0.443671	0.153	0.364	4.75e-136	TNFSF13B	down	TNF superfamily member 13b	TRUE	TRUE	-	-	TRUE	TNFSF13B - TNFRSF17_Secreted Signaling;TNFSF13B - TNFRSF13B_Secreted Signaling;TNFSF13B - TNFRSF13C_Secreted Signaling	-	-	TRUE	-	-	TRUE	TRUE	TRUE	-	TRUE	-	-	-	-	-	-	-	-	-	-	-	-	-	-	-	-	-	TRUE	-	-	-	-	-	-	-	TRUE
1.63e-130	-0.447478	0.07	0.258	4.16e-126	A2M	down	alpha-2-macroglobulin	TRUE	-	-	-	-	-	-	-	-	TRUE	-	-	-	TRUE	-	TRUE	-	-	TRUE	-	-	-	-	-	-	-	-	-	-	-	-	-	-	-	-	-	-	-	-	-	-	TRUE
1.62e-106	-0.455184	0.568	0.687	4.13e-102	LAMA2	down	laminin subunit alpha 2	TRUE	-	-	-	TRUE	LAMA2 - (ITGA1+ITGB1)_ECM-Receptor;LAMA2 - (ITGA2+ITGB1)_ECM-Receptor;LAMA2 - (ITGA3+ITGB1)_ECM-Receptor;LAMA2 - (ITGA6+ITGB1)_ECM-Receptor;LAMA2 - (ITGA7+ITGB1)_ECM-Receptor;LAMA2 - (ITGA9+ITGB1)_ECM-Receptor;LAMA2 - (ITGAV+ITGB8)_ECM-Receptor;LAMA2 - (ITGA6+ITGB4)_ECM-Receptor;LAMA2 - CD44_ECM-Receptor;LAMA2 - SV2A_ECM-Receptor;LAMA2 - SV2B_ECM-Receptor;LAMA2 - SV2C_ECM-Receptor;LAMA2 - DAG1_EC…	-	-	-	TRUE	-	TRUE	-	TRUE	-	-	-	-	-	-	-	-	-	-	-	-	-	-	-	-	-	-	-	-	-	-	-	-	-	-	-	TRUE
5.1e-147	-0.469557	0.342	0.55	1.3e-142	EMILIN1	down	elastin microfibril interfacer 1	TRUE	-	-	-	-	-	-	-	-	TRUE	-	TRUE	-	TRUE	-	-	-	-	-	-	-	-	-	-	-	-	-	-	-	-	-	-	-	-	-	-	-	-	-	-	-	TRUE
5.27e-141	-0.472905	0.346	0.548	1.34e-136	IL11RA	down	interleukin 11 receptor subunit alpha	TRUE	TRUE	-	-	-	-	TRUE	IL11 - (IL11RA+IL6ST)_Secreted Signaling	TRUE	-	-	TRUE	-	-	-	-	-	-	-	-	-	-	-	-	-	-	-	-	-	-	-	-	-	-	-	-	-	-	-	-	-	TRUE
2.1e-144	-0.508237	0.233	0.463	5.36e-140	OLFML2B	down	olfactomedin like 2B	TRUE	-	-	-	-	-	-	-	-	TRUE	-	-	-	-	-	-	-	-	-	-	-	-	-	-	-	-	-	-	-	-	-	-	-	-	-	-	-	-	-	-	-	TRUE
1.35e-134	-0.517533	0.32	0.535	3.44e-130	ANGPTL1	down	angiopoietin like 1	TRUE	-	-	-	TRUE	ANGPTL1 - (ITGA1+ITGB1)_Secreted Signaling;ANGPTL1 - PIRB_Secreted Signaling	-	-	-	TRUE	-	-	-	TRUE	-	-	-	-	-	-	-	-	-	-	-	-	-	-	-	TRUE	-	-	-	-	-	-	-	-	-	-	-	TRUE
1.6e-109	-0.520166	0.673	0.789	4.08e-105	ITIH5	down	inter-alpha-trypsin inhibitor heavy chain 5	TRUE	-	-	-	-	-	-	-	-	TRUE	-	-	-	-	-	TRUE	-	-	TRUE	-	-	-	-	-	-	-	-	-	-	-	-	-	-	-	-	-	-	-	-	-	-	TRUE
1.59e-90	-0.569792	0.282	0.441	4.05e-86	BGN	down	biglycan	TRUE	-	-	-	-	-	-	-	-	TRUE	-	TRUE	-	-	-	-	-	-	-	-	-	-	-	-	-	-	-	-	-	-	-	-	TRUE	-	-	-	-	-	-	-	-	TRUE
0	-0.603111	1	1	0	GSN	down	gelsolin	TRUE	-	-	-	-	-	-	-	-	-	-	TRUE	-	-	-	TRUE	-	-	-	-	-	-	-	-	-	-	-	-	-	-	-	-	-	-	-	-	-	-	-	-	-	TRUE
5.61e-180	-0.604567	0.318	0.511	1.43e-175	NRP1	down	neuropilin 1	TRUE	TRUE	-	-	-	-	TRUE	SEMA3A - (NRP1+PLXNA1)_Secreted Signaling;SEMA3A - (NRP1+PLXNA2)_Secreted Signaling;SEMA3A - (NRP1+PLXNA3)_Secreted Signaling;SEMA3A - (NRP1+PLXNA4)_Secreted Signaling;SEMA3B - (NRP1+PLXNA1)_Secreted Signaling;SEMA3B - (NRP1+PLXNA2)_Secreted Signaling;SEMA3B - (NRP1+PLXNA3)_Secreted Signaling;SEMA3B - (NRP1+PLXNA4)_Secreted Signaling;SEMA3C - (NRP1+PLXNA1)_Secreted Signaling;SEMA3C - (NRP1+PLXNA2…	TRUE	-	-	TRUE	TRUE	TRUE	TRUE	TRUE	-	-	-	-	-	-	-	-	-	-	-	-	-	-	-	-	-	-	-	-	-	-	-	-	-	TRUE
4.74e-172	-0.6046	0.735	0.86	1.21e-167	FGF7	down	fibroblast growth factor 7	TRUE	-	-	-	TRUE	FGF7 - FGFR1_Secreted Signaling;FGF7 - FGFR2_Secreted Signaling	-	-	TRUE	-	TRUE	-	-	TRUE	-	-	-	TRUE	-	-	-	-	-	-	-	-	-	-	-	-	-	-	-	-	-	-	-	-	-	-	-	TRUE
2.24e-42	-0.627368	0.041	0.117	5.71e-38	CHI3L1	down	chitinase 3 like 1	TRUE	-	-	-	-	-	-	-	-	TRUE	-	-	-	-	TRUE	TRUE	-	-	-	-	-	-	-	-	-	-	-	-	-	-	-	-	TRUE	-	-	-	-	-	-	-	-	TRUE
7.16e-193	-0.63359	0.717	0.832	1.83e-188	PODN	down	podocan	TRUE	-	-	-	-	-	-	-	-	TRUE	-	-	-	-	-	-	-	-	-	-	-	-	-	-	-	-	-	-	-	-	-	-	-	-	-	-	-	-	-	-	-	TRUE
5.66e-201	-0.666604	0.495	0.728	1.44e-196	WNT11	down	Wnt family member 11	TRUE	-	-	-	TRUE	WNT11 - FZD1_Secreted Signaling;WNT11 - FZD10_Secreted Signaling;WNT11 - FZD2_Secreted Signaling;WNT11 - FZD3_Secreted Signaling;WNT11 - FZD4_Secreted Signaling;WNT11 - FZD5_Secreted Signaling;WNT11 - FZD6_Secreted Signaling;WNT11 - FZD7_Secreted Signaling;WNT11 - FZD8_Secreted Signaling;WNT11 - FZD9_Secreted Signaling	-	-	TRUE	TRUE	-	-	TRUE	TRUE	TRUE	TRUE	-	-	-	-	-	-	-	-	-	-	-	-	-	-	-	-	-	-	-	-	-	-	-	-	-	TRUE
6.8e-215	-0.670288	0.159	0.424	1.73e-210	ENPP2	down	ectonucleotide pyrophosphatase/phosphodiesterase 2	TRUE	TRUE	-	-	-	-	-	-	-	-	-	TRUE	-	-	-	TRUE	-	-	-	-	-	-	-	-	-	-	-	-	-	-	TRUE	-	-	-	-	-	-	-	-	-	-	TRUE
9.81e-164	-0.676724	0.086	0.299	2.5e-159	APOC1	down	apolipoprotein C1	TRUE	-	-	-	-	-	-	-	-	-	-	-	-	-	-	TRUE	-	-	-	-	-	-	-	-	-	-	-	-	-	-	-	-	-	-	-	-	-	-	-	-	-	TRUE
4.28e-54	-0.697889	0.039	0.129	1.09e-49	CHI3L2	down	chitinase 3 like 2	TRUE	-	-	-	-	-	-	-	-	-	-	-	-	-	-	TRUE	-	-	-	-	-	-	-	-	-	-	-	-	-	-	-	-	-	-	-	-	-	-	-	-	-	TRUE
4.52e-203	-0.699367	0.264	0.562	1.15e-198	GDF10	down	growth differentiation factor 10	TRUE	-	-	-	TRUE	GDF10 - (ACVR1B+ACVR2A)_Secreted Signaling	-	-	TRUE	TRUE	TRUE	-	TRUE	TRUE	-	-	-	-	-	-	-	-	-	-	-	-	-	-	-	-	-	-	-	TRUE	-	-	-	-	-	-	-	TRUE
5.61e-166	-0.738994	0.586	0.762	1.43e-161	OGN	down	osteoglycin	TRUE	-	-	-	-	-	-	-	TRUE	TRUE	TRUE	-	-	TRUE	-	-	-	-	-	-	-	-	-	-	-	-	-	-	-	-	-	-	-	-	-	-	-	-	-	-	-	TRUE
2.01e-298	-0.750527	0.984	0.994	5.13e-294	LUM	down	lumican	TRUE	-	-	-	-	-	-	-	-	TRUE	-	-	-	-	-	-	-	-	-	-	-	-	-	-	-	-	-	-	-	-	-	-	-	-	-	-	-	-	-	-	-	TRUE
1.72e-177	-0.769035	0.379	0.622	4.4e-173	F3	down	coagulation factor III, tissue factor	TRUE	TRUE	-	-	-	-	-	-	TRUE	TRUE	-	TRUE	-	TRUE	-	TRUE	-	-	-	-	-	-	-	-	-	-	-	-	-	-	-	-	TRUE	-	-	-	-	-	-	-	-	TRUE
2.84e-237	-0.777976	0.162	0.489	7.26e-233	CP	down	ceruloplasmin	TRUE	-	-	-	-	-	-	-	-	-	-	TRUE	-	-	-	TRUE	-	-	-	-	-	-	-	-	-	-	-	-	-	-	-	-	-	-	-	-	-	-	-	-	-	TRUE
2.63e-113	-0.785377	0.102	0.295	6.71e-109	SPARCL1	down	SPARC like 1	TRUE	-	-	-	-	-	-	-	-	TRUE	-	-	-	-	-	-	-	-	-	-	-	-	-	-	-	-	-	-	-	-	-	-	-	-	-	-	-	-	-	-	-	TRUE
1.53e-256	-0.796385	0.234	0.544	3.91e-252	CPXM1	down	carboxypeptidase X, M14 family member 1	TRUE	-	-	-	-	-	-	-	-	-	-	-	-	-	-	TRUE	-	-	-	-	-	-	-	-	-	-	-	-	TRUE	-	-	-	-	-	-	-	-	-	-	-	-	TRUE
4.16e-231	-0.798145	0.474	0.738	1.06e-226	FGL2	down	fibrinogen like 2	TRUE	-	-	-	-	-	-	-	-	TRUE	-	-	-	TRUE	-	TRUE	-	-	-	-	-	-	-	-	-	-	-	-	TRUE	TRUE	-	-	-	-	-	-	-	-	-	-	-	TRUE
9.78249978765668e-322	-0.811175	0.886	0.951	2.49590699582273e-317	AEBP1	down	AE binding protein 1	TRUE	-	TRUE	-	-	-	-	-	-	TRUE	-	-	-	-	-	TRUE	-	-	-	-	-	-	-	-	-	-	-	-	TRUE	-	-	-	-	-	-	-	-	-	-	-	-	TRUE
1.56e-306	-0.831955	0.857	0.944	3.99e-302	DPT	down	dermatopontin	TRUE	-	-	-	-	-	-	-	-	TRUE	-	-	-	-	-	-	-	-	-	-	-	-	-	-	-	-	-	-	-	-	-	-	-	-	-	-	-	-	-	-	-	TRUE
0	-0.835434	0.932	0.991	0	C3	down	complement C3	TRUE	-	-	-	TRUE	C3 - C3AR1_Secreted Signaling;C3 - CR2_Secreted Signaling;C3 - (ITGAM+ITGB2)_Secreted Signaling;C3 - (ITGAX+ITGB2)_Secreted Signaling	-	-	-	-	-	TRUE	-	TRUE	-	TRUE	-	-	TRUE	-	-	-	-	-	-	-	-	-	-	-	-	-	TRUE	-	-	-	-	-	-	-	-	TRUE
1.68e-57	-0.843846	0.276	0.375	4.28e-53	CCL2	down	C-C motif chemokine ligand 2	TRUE	-	-	-	TRUE	CCL2 - CCR2_Secreted Signaling;CCL2 - ACKR1_Secreted Signaling;CCL2 - ACKR2_Secreted Signaling	-	-	TRUE	-	-	-	TRUE	TRUE	TRUE	TRUE	-	-	-	-	-	-	-	-	-	-	-	-	-	-	-	-	-	-	-	-	-	-	-	-	-	TRUE
0	-0.854331	0.951	0.973	0	IGFBP4	down	insulin like growth factor binding protein 4	TRUE	-	-	-	-	-	-	-	-	-	-	-	-	TRUE	-	-	-	-	-	-	-	-	-	-	-	-	-	-	-	-	-	-	-	-	-	-	-	-	-	-	-	TRUE
0	-0.902547	0.04	0.395	0	COL15A1	down	collagen type XV alpha 1 chain	TRUE	-	-	-	-	-	-	-	-	TRUE	-	-	-	-	-	-	-	-	-	-	-	-	-	-	-	-	-	-	-	-	-	-	-	-	-	-	-	-	-	-	-	TRUE
4.91e-133	-0.907889	0.304	0.514	1.25e-128	ADM	down	adrenomedullin	TRUE	-	-	-	TRUE	ADM - CALCR_Secreted Signaling;ADM - CALCRL_Secreted Signaling	-	-	TRUE	-	-	-	-	TRUE	-	-	-	-	-	-	-	-	-	-	-	-	-	-	-	-	-	-	-	-	-	-	-	TRUE	-	-	-	TRUE
1.19e-100	-0.927549	0.036	0.179	3.05e-96	PTGDS	down	prostaglandin D2 synthase	TRUE	-	-	-	-	-	-	-	-	-	-	-	-	-	-	TRUE	-	-	-	-	-	-	-	-	-	-	-	-	-	-	-	-	-	-	-	-	-	-	-	-	-	TRUE
0	-0.936926	0.947	0.988	0	COL6A3	down	collagen type VI alpha 3 chain	TRUE	-	-	-	TRUE	COL6A3 - (ITGA1+ITGB1)_ECM-Receptor;COL6A3 - (ITGA2+ITGB1)_ECM-Receptor;COL6A3 - (ITGA3+ITGB1)_ECM-Receptor;COL6A3 - (ITGA9+ITGB1)_ECM-Receptor;COL6A3 - (ITGA10+ITGB1)_ECM-Receptor;COL6A3 - (ITGA11+ITGB1)_ECM-Receptor;COL6A3 - (ITGAV+ITGB8)_ECM-Receptor;COL6A3 - CD44_ECM-Receptor;COL6A3 - SDC1_ECM-Receptor;COL6A3 - SDC4_ECM-Receptor;COL6A3 - GP6_ECM-Receptor	-	-	-	TRUE	-	TRUE	-	-	-	TRUE	-	-	TRUE	-	-	-	-	-	-	-	-	-	-	-	-	-	-	-	-	-	-	-	-	-	-	TRUE
0	-0.997535	0.699	0.926	0	SLIT3	down	slit guidance ligand 3	TRUE	-	-	-	-	-	-	-	-	-	-	-	-	TRUE	-	-	-	-	-	-	-	-	-	-	-	-	-	-	-	-	-	-	-	-	-	-	-	-	-	-	-	TRUE
0	-1.00443	0.965	0.986	0	SELENOP	down	selenoprotein P	TRUE	TRUE	-	-	-	-	-	-	-	-	-	TRUE	-	-	-	-	-	-	-	-	-	-	-	-	-	-	-	-	-	-	-	-	-	-	-	-	-	-	-	-	-	TRUE
0	-1.03508	0.938	0.976	0	SOD3	down	superoxide dismutase 3	TRUE	-	-	-	-	-	-	-	-	TRUE	-	-	-	-	-	TRUE	-	-	-	-	-	-	-	-	-	-	-	-	-	-	-	-	-	-	-	-	-	-	-	-	-	TRUE
0	-1.04348	0.261	0.668	0	COL4A2	down	collagen type IV alpha 2 chain	TRUE	-	-	-	TRUE	COL4A2 - (ITGA1+ITGB1)_ECM-Receptor;COL4A2 - (ITGA2+ITGB1)_ECM-Receptor;COL4A2 - (ITGA3+ITGB1)_ECM-Receptor;COL4A2 - (ITGA9+ITGB1)_ECM-Receptor;COL4A2 - (ITGA10+ITGB1)_ECM-Receptor;COL4A2 - (ITGA11+ITGB1)_ECM-Receptor;COL4A2 - (ITGAV+ITGB8)_ECM-Receptor;COL4A2 - CD44_ECM-Receptor;COL4A2 - SDC1_ECM-Receptor;COL4A2 - SDC4_ECM-Receptor;COL4A2 - GP6_ECM-Receptor	-	-	-	TRUE	-	-	-	-	-	-	-	-	-	-	-	-	-	-	-	-	-	-	-	-	-	-	-	-	-	-	-	-	-	-	-	TRUE
3.81e-162	-1.06104	0.027	0.223	9.72e-158	C7	down	complement C7	TRUE	-	-	-	-	-	-	-	-	-	-	TRUE	-	-	-	-	-	-	-	-	-	-	-	-	-	-	-	-	-	-	-	-	-	-	-	-	-	-	-	-	-	TRUE
8.65e-196	-1.06357	0.441	0.642	2.21e-191	CTHRC1	down	collagen triple helix repeat containing 1	TRUE	-	-	-	-	-	-	-	-	TRUE	-	-	-	TRUE	-	-	-	-	-	-	-	-	-	-	-	-	-	-	-	-	-	-	-	-	-	-	-	-	-	-	-	TRUE
0	-1.08217	0.262	0.652	0	FST	down	follistatin	TRUE	-	-	-	-	-	-	-	TRUE	-	-	-	-	TRUE	-	-	-	-	-	-	-	-	-	-	-	-	-	-	-	-	-	-	-	-	-	-	-	-	-	-	-	TRUE
0	-1.15103	0.286	0.67	0	COL4A1	down	collagen type IV alpha 1 chain	TRUE	-	-	-	TRUE	COL4A1 - (ITGA1+ITGB1)_ECM-Receptor;COL4A1 - (ITGA2+ITGB1)_ECM-Receptor;COL4A1 - (ITGA3+ITGB1)_ECM-Receptor;COL4A1 - (ITGA9+ITGB1)_ECM-Receptor;COL4A1 - (ITGA10+ITGB1)_ECM-Receptor;COL4A1 - (ITGA11+ITGB1)_ECM-Receptor;COL4A1 - (ITGAV+ITGB8)_ECM-Receptor;COL4A1 - CD44_ECM-Receptor;COL4A1 - SDC1_ECM-Receptor;COL4A1 - SDC4_ECM-Receptor;COL4A1 - GP6_ECM-Receptor	-	-	-	TRUE	-	-	-	-	-	-	-	-	-	-	-	-	-	-	-	-	-	-	-	-	-	-	-	-	-	-	-	-	-	-	-	TRUE
0	-1.19492	0.173	0.573	0	SFRP1	down	secreted frizzled related protein 1	TRUE	-	-	-	-	-	-	-	-	TRUE	-	TRUE	-	TRUE	TRUE	TRUE	-	-	-	-	-	-	-	-	-	-	-	-	-	-	-	-	TRUE	-	-	-	-	-	-	-	-	TRUE
7.28e-280	-1.31752	0.195	0.539	1.86e-275	SFRP2	down	secreted frizzled related protein 2	TRUE	-	-	-	-	-	-	-	TRUE	TRUE	-	-	-	TRUE	TRUE	TRUE	-	-	-	-	-	-	-	-	-	-	-	-	-	-	-	-	-	-	-	-	-	-	-	-	-	TRUE
0	-1.41327	0.273	0.766	0	RARRES2	down	retinoic acid receptor responder 2	TRUE	-	-	-	TRUE	RARRES2 - GPR1_Secreted Signaling;RARRES2 - CMKLR1_Secreted Signaling	-	-	-	TRUE	-	-	-	TRUE	-	-	-	-	-	-	-	-	-	-	-	-	-	-	-	-	-	-	-	-	-	-	-	-	-	-	-	-
0	-1.45883	0.472	0.87	0	SRPX	down	sushi repeat containing protein X-linked	TRUE	-	-	-	-	-	-	-	-	TRUE	-	-	-	-	-	-	-	-	-	-	-	-	-	-	-	-	-	-	-	-	-	-	TRUE	-	-	-	-	-	-	-	-	-
0	-1.51714	0.266	0.642	0	IGFBP3	down	insulin like growth factor binding protein 3	TRUE	-	-	-	-	-	-	-	-	-	-	-	-	-	-	TRUE	-	-	-	-	-	-	-	-	-	-	-	-	-	-	-	-	-	-	-	-	-	-	-	-	-	TRUE
0	-1.56958	0.906	0.982	0	CFH	down	complement factor H	TRUE	-	-	-	-	-	-	-	-	-	-	TRUE	-	-	-	TRUE	-	-	-	-	-	-	-	-	-	-	-	-	-	-	-	-	-	-	-	-	-	-	-	-	-	TRUE
0	-1.66219	0.265	0.809	0	GAS6	down	growth arrest specific 6	TRUE	-	-	-	TRUE	GAS6 - AXL_Secreted Signaling;GAS6 - MERTK_Secreted Signaling;GAS6 - TYRO3_Secreted Signaling	-	-	TRUE	-	-	-	-	TRUE	TRUE	TRUE	-	-	-	-	-	-	-	-	-	-	-	-	-	-	-	-	-	-	-	-	-	-	-	-	-	TRUE
0	-1.79774	0.752	0.936	0	IGFBP7	down	insulin like growth factor binding protein 7	TRUE	-	-	-	-	-	-	-	-	TRUE	-	-	-	-	-	-	-	-	-	-	-	-	-	-	-	-	-	-	-	-	-	-	-	-	-	-	-	-	-	-	-	TRUE
0	-1.91989	0.233	0.762	0	IGF1	down	insulin like growth factor 1	TRUE	-	-	-	TRUE	IGF1 - IGF1R_Secreted Signaling;IGF1 - (ITGAV+ITGB3)_Secreted Signaling;IGF1 - (ITGA6+ITGB4)_Secreted Signaling	-	-	TRUE	-	TRUE	TRUE	-	TRUE	TRUE	TRUE	-	TRUE	-	-	-	-	-	-	-	-	-	-	-	-	-	-	-	-	-	-	-	TRUE	-	-	-	TRUE
0	-2.00151	0.787	0.983	0	CXCL12	down	C-X-C motif chemokine ligand 12	TRUE	-	-	-	TRUE	CXCL12 - CXCR4_Secreted Signaling;CXCL12 - ACKR3_Secreted Signaling	-	-	TRUE	TRUE	TRUE	TRUE	TRUE	TRUE	-	-	-	-	-	-	-	-	-	-	-	-	-	-	-	-	-	-	-	-	-	-	-	-	-	-	-	TRUE
0	-2.10617	0.994	0.999	0	MGP	down	matrix Gla protein	TRUE	-	-	-	-	-	-	-	-	TRUE	-	-	-	-	-	-	-	-	-	-	-	-	-	-	-	-	-	-	-	-	-	-	-	-	-	-	-	-	-	-	-	TRUE
0	-2.22582	0.279	0.734	0	MYOC	down	myocilin	TRUE	-	-	-	-	-	-	-	-	TRUE	-	-	-	TRUE	-	-	-	-	-	-	-	-	-	-	-	-	-	-	-	-	-	-	-	-	-	-	-	-	-	-	-	TRUE
0	-2.60012	0.833	0.988	0	APOD	down	apolipoprotein D	TRUE	-	-	-	-	-	-	-	-	-	-	-	-	-	-	-	-	-	-	-	-	-	-	-	-	-	-	-	-	-	-	-	-	-	-	-	-	-	-	-	-	TRUE
0	-2.70901	0.24	0.642	0	APOE	down	apolipoprotein E	TRUE	-	-	-	-	-	-	-	-	TRUE	-	TRUE	-	TRUE	TRUE	TRUE	-	-	-	-	-	-	-	-	-	-	-	-	-	-	-	-	-	-	-	-	-	-	-	-	-	TRUE
0	-3.82049	0.625	0.939	0	CXCL14	down	C-X-C motif chemokine ligand 14	TRUE	-	-	-	-	-	-	-	TRUE	-	-	-	TRUE	TRUE	-	-	-	-	-	-	-	-	-	-	-	-	-	-	-	-	-	-	-	-	-	-	-	-	-	-	-	TRUE
0	1.92431	0.939	0.486	0	C17orf58		chromosome 17 open reading frame 58	-	-	-	-	-	-	-	-	-	TRUE	-	-	-	-	-	-	-	-	-	-	-	-	-	-	-	-	-	-	-	-	-	-	-	-	-	-	-	-	-	-	-	-
0	1.62812	0.941	0.479	0	PROCR		protein C receptor	-	TRUE	-	-	-	-	-	-	TRUE	-	-	TRUE	-	-	-	-	-	-	-	-	-	-	-	-	-	-	-	-	-	-	-	-	TRUE	-	-	-	-	-	-	-	-	TRUE
0	1.60654	0.97	0.643	0	ACKR3		atypical chemokine receptor 3	-	TRUE	-	-	-	-	TRUE	CXCL11 - ACKR3_Secreted Signaling;CXCL12 - ACKR3_Secreted Signaling;MIF - ACKR3_Secreted Signaling	TRUE	-	-	TRUE	-	-	-	-	-	TRUE	-	-	-	-	-	-	-	-	-	-	-	-	-	-	TRUE	-	TRUE	-	-	-	-	-	-	TRUE
0	1.55615	0.94	0.57	0	TPPP3		tubulin polymerization promoting protein family member 3	-	-	-	-	-	-	-	-	-	-	-	-	-	-	-	-	-	-	-	-	-	-	-	-	-	-	-	-	-	-	-	-	-	-	-	-	-	-	-	-	-	-
0	1.42719	0.847	0.298	0	CREB5		cAMP responsive element binding protein 5	-	-	TRUE	-	-	-	-	-	-	-	-	-	-	-	-	-	-	-	-	-	-	-	-	-	-	-	-	-	-	-	-	-	-	-	-	-	-	-	-	-	-	-
0	1.42633	0.888	0.353	0	LINC01133		long intergenic non-protein coding RNA 1133	-	-	-	-	-	-	-	-	-	-	-	-	-	-	-	-	-	-	-	-	-	-	-	-	-	-	-	-	-	-	-	-	-	-	-	-	-	-	-	-	-	-
0	1.39622	0.703	0.12	0	TRAC		T cell receptor alpha constant	-	TRUE	-	-	-	-	-	-	TRUE	-	-	TRUE	-	-	-	-	-	-	-	-	-	-	-	-	-	-	-	-	-	-	-	-	-	TRUE	-	-	-	-	-	-	-	TRUE
0	1.37702	0.462	0.076	0	HAS1		hyaluronan synthase 1	-	TRUE	-	-	-	-	-	-	-	-	-	TRUE	-	-	-	TRUE	-	-	-	-	-	-	-	-	-	-	-	-	-	-	-	-	-	-	-	-	-	-	-	-	-	-
0	1.29275	0.914	0.566	0	UAP1		UDP-N-acetylglucosamine pyrophosphorylase 1	-	-	-	-	-	-	-	-	-	-	-	TRUE	-	-	-	TRUE	-	-	-	-	-	-	-	-	-	-	-	-	-	-	-	-	-	-	-	-	-	-	-	-	-	-
0	1.28553	0.976	0.899	0	EMP3		epithelial membrane protein 3	-	TRUE	-	-	-	-	-	-	-	-	-	TRUE	-	-	-	-	-	-	-	-	-	-	-	-	-	-	-	-	-	-	-	-	-	-	-	-	-	-	-	-	-	-
0	1.27691	0.942	0.593	0	TPM1		tropomyosin 1	-	TRUE	-	-	-	-	-	-	-	-	-	TRUE	-	-	-	-	-	TRUE	-	-	-	-	-	-	-	-	-	-	-	-	-	-	-	-	-	-	-	-	-	-	-	-
0	1.21428	0.984	0.812	0	CD248		CD248 molecule	-	TRUE	-	-	-	-	-	-	-	TRUE	-	TRUE	-	-	-	-	-	-	-	-	-	-	-	-	-	-	-	-	-	-	-	-	-	-	-	-	-	-	-	-	-	TRUE
0	1.20528	0.947	0.692	0	PPP1R14B		protein phosphatase 1 regulatory inhibitor subunit 14B	-	-	-	-	-	-	-	-	-	-	-	-	-	-	-	TRUE	-	-	-	-	-	-	-	-	-	-	-	-	-	-	-	-	-	-	-	-	-	-	-	-	-	-
0	1.1821	0.985	0.886	0	SH3BGRL3		SH3 domain binding glutamate rich protein like 3	-	-	-	-	-	-	-	-	-	-	-	-	-	-	-	TRUE	-	-	-	-	-	-	-	-	-	-	-	-	-	-	-	-	-	-	-	-	-	-	-	-	-	-
0	1.15048	0.994	0.835	0	SCARA5		scavenger receptor class A member 5	-	TRUE	-	-	-	-	-	-	-	-	-	TRUE	-	-	-	-	-	-	-	-	-	-	-	-	-	-	-	-	-	-	-	-	-	-	-	-	-	-	-	-	-	TRUE
0	1.147	0.793	0.293	0	HSD3B7		hydroxy-delta-5-steroid dehydrogenase, 3 beta- and steroid delta-isomerase 7	-	TRUE	-	-	-	-	-	-	-	-	-	-	-	-	-	TRUE	-	-	-	-	-	-	-	-	-	-	-	-	-	-	-	-	-	-	-	-	-	-	-	-	-	TRUE
0	1.13994	0.99	0.868	0	MARCKS		myristoylated alanine rich protein kinase C substrate	-	-	-	-	-	-	-	-	-	-	-	TRUE	-	-	-	-	-	-	-	-	-	-	-	-	-	-	-	-	-	-	-	-	-	-	-	-	-	-	-	-	-	-
0	1.1144	0.971	0.825	0	SDC2		syndecan 2	-	TRUE	-	-	-	-	TRUE	ANGPTL4 - SDC2_Secreted Signaling;MDK - SDC2_Secreted Signaling;PTN - SDC2_Secreted Signaling	-	TRUE	-	TRUE	-	-	-	-	-	-	-	-	-	-	-	-	-	-	-	-	-	-	-	-	TRUE	-	-	-	-	-	-	-	-	TRUE
0	1.09015	0.927	0.555	0	DBN1		drebrin 1	-	-	-	-	-	-	-	-	-	-	-	TRUE	-	-	-	-	-	-	-	-	-	-	-	-	-	-	-	-	-	-	-	-	-	-	-	-	-	-	-	-	-	-
0	1.08668	0.999	0.99	0	ACTB		actin beta	-	-	-	-	-	-	-	-	-	-	-	TRUE	-	-	TRUE	TRUE	-	TRUE	-	-	-	-	-	-	-	-	TRUE	-	-	-	-	-	-	-	-	-	-	-	-	-	-	-
0	1.06639	0.836	0.363	0	GFPT2		glutamine-fructose-6-phosphate transaminase 2	-	TRUE	-	-	-	-	-	-	-	-	-	-	-	-	-	TRUE	-	-	-	-	-	-	-	-	-	-	-	-	-	-	-	-	-	-	-	-	-	-	-	-	-	-
0	1.06065	0.73	0.173	0	EFHD1		EF-hand domain family member D1	-	-	-	-	-	-	-	-	-	-	-	-	-	-	-	-	-	-	-	-	-	-	-	-	-	-	-	-	-	-	-	-	-	-	-	-	-	-	-	-	-	-
0	1.05361	1	0.999	0	TMSB4X		thymosin beta 4 X-linked	-	-	-	-	-	-	-	-	-	-	-	-	-	-	-	TRUE	-	-	-	-	-	-	-	-	-	-	-	-	-	-	-	-	-	-	-	-	-	-	-	-	-	TRUE
0	1.04234	0.951	0.751	0	PPIC		peptidylprolyl isomerase C	-	-	-	-	-	-	-	-	-	-	-	-	-	-	-	TRUE	-	-	-	-	-	-	-	-	-	-	-	-	-	-	-	-	-	-	-	-	-	-	-	-	-	TRUE
0	1.0231	0.793	0.461	0	YWHAH		tyrosine 3-monooxygenase/tryptophan 5-monooxygenase activation protein eta	-	-	-	-	-	-	-	-	-	-	-	TRUE	-	TRUE	-	-	-	-	-	-	-	-	-	-	-	-	-	-	-	-	-	-	-	-	-	-	-	-	-	-	-	-
0	1.02019	0.857	0.474	0	RAB32		RAB32, member RAS oncogene family	-	-	-	-	-	-	-	-	-	-	-	-	-	-	-	TRUE	-	-	-	-	-	-	-	-	-	-	-	-	-	-	-	-	-	-	-	-	-	-	-	-	-	-
0	1.01715	0.938	0.788	0	RHOB		ras homolog family member B	-	-	-	-	-	-	-	-	-	-	-	TRUE	-	-	-	TRUE	-	-	-	-	-	-	-	-	-	-	-	-	-	-	-	-	-	-	-	-	-	-	-	-	-	-
0	0.982243	0.772	0.319	0	TRIO		trio Rho guanine nucleotide exchange factor	-	-	-	-	-	-	-	-	-	-	-	-	-	-	TRUE	TRUE	-	-	-	-	-	-	-	-	-	-	-	-	-	-	-	-	-	-	-	-	-	-	-	-	-	TRUE
0	0.973489	0.947	0.673	0	SMIM14		small integral membrane protein 14	-	TRUE	-	-	-	-	-	-	-	-	-	-	-	-	-	-	-	-	-	-	-	-	-	-	-	-	-	-	-	-	-	-	-	-	-	-	-	-	-	-	-	-
2.28e-242	0.962284	0.87	0.672	5.81e-238	IFI27		interferon alpha inducible protein 27	-	TRUE	-	TRUE	-	-	-	-	-	-	-	-	-	-	-	-	-	-	-	-	-	-	-	-	-	-	-	-	-	-	-	-	-	-	-	-	-	-	-	-	TRUE	-
0	0.958847	0.697	0.282	0	SMURF2		SMAD specific E3 ubiquitin protein ligase 2	-	-	-	TRUE	-	-	-	-	-	-	-	TRUE	-	-	-	TRUE	-	-	-	-	-	-	-	-	-	-	-	-	-	-	-	-	-	-	-	-	-	-	-	-	-	-
0	0.955149	0.89	0.564	0	GAS7		growth arrest specific 7	-	-	-	-	-	-	-	-	-	-	-	TRUE	-	-	-	-	-	TRUE	-	-	-	-	-	-	-	-	-	-	-	-	-	-	-	-	-	-	-	-	-	-	-	-
0	0.941377	0.618	0.187	0	ALDH1A3		aldehyde dehydrogenase 1 family member A3	-	-	-	-	-	-	-	-	-	-	-	-	-	-	-	TRUE	-	-	-	-	-	-	-	-	-	-	-	-	-	-	-	-	-	-	-	-	-	-	-	-	-	TRUE
0	0.93618	0.977	0.892	0	RHOA		ras homolog family member A	-	-	-	-	-	-	-	-	-	-	-	TRUE	-	-	TRUE	TRUE	-	TRUE	-	-	-	-	-	-	-	-	-	-	-	-	-	-	-	-	-	-	-	-	-	-	-	-
0	0.930179	0.845	0.535	0	ADI1		acireductone dioxygenase 1	-	-	-	-	-	-	-	-	-	-	-	TRUE	-	-	-	TRUE	-	-	-	-	-	-	-	-	-	-	-	-	-	-	-	-	-	-	-	-	-	-	-	-	-	-
0	0.927682	0.428	0.045	0	FABP3		fatty acid binding protein 3	-	-	-	-	-	-	-	-	-	-	-	-	-	-	-	-	-	-	-	-	-	-	-	-	-	-	-	-	-	-	-	-	-	-	-	-	-	-	-	-	-	-
0	0.917514	0.831	0.453	0	UGDH		UDP-glucose 6-dehydrogenase	-	-	-	-	-	-	-	-	-	-	-	-	-	-	-	TRUE	-	-	-	-	-	-	-	-	-	-	-	-	-	-	-	-	-	-	-	-	-	-	-	-	-	-
0	0.910055	0.604	0.197	0	CADM3		cell adhesion molecule 3	-	TRUE	-	-	TRUE	CADM3 - CADM3_Cell-Cell Contact	TRUE	CADM3 - CADM3_Cell-Cell Contact;NECTIN1 - CADM3_Cell-Cell Contact	-	-	-	TRUE	-	-	-	-	-	-	-	-	-	-	-	-	-	-	-	-	-	-	-	-	-	-	-	-	-	-	-	-	-	TRUE
4.9e-197	0.898732	0.867	0.66	1.25e-192	TAGLN		transgelin	-	-	-	-	-	-	-	-	-	-	-	-	-	-	-	-	-	-	-	-	-	-	-	-	-	-	-	-	-	-	-	-	-	-	-	-	-	-	-	-	-	-
0	0.897725	0.923	0.609	0	ABLIM1		actin binding LIM protein 1	-	-	-	-	-	-	-	-	-	-	-	-	-	-	-	-	-	-	-	-	-	-	-	-	-	-	-	-	-	-	-	-	-	-	-	-	-	-	-	-	-	-
0	0.890853	0.881	0.596	0	TPM4		tropomyosin 4	-	-	-	-	-	-	-	-	-	-	-	-	-	-	-	-	-	TRUE	-	-	-	-	-	-	-	-	-	-	-	-	-	-	-	-	-	-	-	-	-	-	-	-
0	0.88774	0.809	0.411	0	GLIPR2		GLI pathogenesis related 2	-	-	-	-	-	-	-	-	-	-	-	-	-	-	-	-	-	-	-	-	-	-	-	-	-	-	-	-	-	-	-	-	-	-	-	-	-	-	-	-	-	-
0	0.885511	0.715	0.204	0	NTM		neurotrimin	-	TRUE	-	-	-	-	-	-	-	-	-	TRUE	-	-	-	-	-	-	-	-	-	-	-	-	-	-	-	-	-	-	-	-	-	-	-	-	-	-	-	-	-	TRUE
0	0.870752	0.891	0.535	0	PTGIS		prostaglandin I2 synthase	-	TRUE	-	-	-	-	-	-	-	-	-	TRUE	-	-	-	TRUE	-	-	-	-	-	-	-	-	-	-	-	-	-	-	-	-	-	-	-	-	-	-	-	-	-	TRUE
2.85e-220	0.846175	0.919	0.722	7.26e-216	KLF2		Kruppel like factor 2	-	-	TRUE	-	-	-	-	-	-	-	-	-	-	-	-	-	-	-	-	-	-	-	-	-	-	-	-	-	-	-	-	-	-	TRUE	-	-	-	-	-	-	-	-
0	0.843794	0.971	0.841	0	TAGLN2		transgelin 2	-	-	-	-	-	-	-	-	-	-	-	-	-	-	-	-	-	-	-	-	-	-	-	-	-	-	-	-	-	-	-	-	-	-	-	-	-	-	-	-	-	-
0	0.835059	0.563	0.134	0	ARL4C		ADP ribosylation factor like GTPase 4C	-	-	-	-	-	-	-	-	-	-	-	TRUE	-	-	-	TRUE	-	-	-	-	-	-	-	-	-	-	-	-	-	-	-	-	-	-	-	-	-	-	-	-	-	-
0	0.834844	0.874	0.579	0	TRIOBP		TRIO and F-actin binding protein	-	-	-	-	-	-	-	-	-	-	-	-	-	-	-	-	-	-	-	-	-	-	-	-	-	-	-	-	-	-	-	-	-	-	-	-	-	-	-	-	-	-
3.98e-228	0.820312	0.898	0.729	1.01e-223	MEG3		maternally expressed 3	-	-	-	-	-	-	-	-	-	-	-	-	-	-	-	-	-	-	-	-	-	-	-	-	-	-	-	-	-	-	-	-	-	-	-	-	-	-	-	-	-	-
0	0.810658	0.951	0.787	0	RAP1B		RAP1B, member of RAS oncogene family	-	-	-	-	-	-	-	-	-	-	-	TRUE	-	-	-	TRUE	-	-	-	-	-	-	-	-	-	-	-	-	-	-	-	-	-	-	-	-	-	-	-	-	-	-
0	0.796687	0.521	0.092	0	PMEPA1		prostate transmembrane protein, androgen induced 1	-	TRUE	-	-	-	-	-	-	-	-	-	TRUE	-	-	-	-	-	-	-	-	-	-	-	-	-	-	-	-	-	-	-	-	-	-	-	-	-	-	-	-	-	-
0	0.791287	0.774	0.464	0	CYTOR		cytoskeleton regulator RNA	-	-	-	-	-	-	-	-	-	-	-	-	-	-	-	-	-	-	-	-	-	-	-	-	-	-	-	-	-	-	-	-	-	-	-	-	-	-	-	-	-	-
0	0.782684	0.996	0.979	0	AHNAK		AHNAK nucleoprotein	-	-	-	-	-	-	-	-	-	-	-	TRUE	-	-	-	-	-	-	-	-	-	-	-	-	-	-	-	-	-	-	-	-	-	-	-	-	-	-	-	-	-	-
7.63e-273	0.768913	0.413	0.1	1.95e-268	NOV		-	-	-	-	-	-	-	-	-	-	-	-	-	-	-	-	-	-	-	-	-	-	-	-	-	-	-	-	-	-	-	-	-	-	-	-	-	-	-	-	-	-	-
0	0.760228	0.811	0.374	0	ITGA11		integrin subunit alpha 11	-	TRUE	-	-	-	-	TRUE	COL1A1 - (ITGA11+ITGB1)_ECM-Receptor;COL1A2 - (ITGA11+ITGB1)_ECM-Receptor;COL2A1 - (ITGA11+ITGB1)_ECM-Receptor;COL4A1 - (ITGA11+ITGB1)_ECM-Receptor;COL4A2 - (ITGA11+ITGB1)_ECM-Receptor;COL4A3 - (ITGA11+ITGB1)_ECM-Receptor;COL4A4 - (ITGA11+ITGB1)_ECM-Receptor;COL4A5 - (ITGA11+ITGB1)_ECM-Receptor;COL4A6 - (ITGA11+ITGB1)_ECM-Receptor;COL6A1 - (ITGA11+ITGB1)_ECM-Receptor;COL6A2 - (ITGA11+ITGB1)_ECM-R…	TRUE	-	-	TRUE	-	TRUE	-	-	-	-	-	-	-	-	-	-	-	-	-	-	-	-	-	-	-	-	-	-	-	-	-	-	-	TRUE
2.47032822920623e-323	0.758343	0.914	0.685	6.30279544399678e-319	DST		dystonin	-	-	-	-	-	-	-	-	-	TRUE	-	TRUE	-	TRUE	-	-	-	-	-	-	-	-	-	-	-	-	-	-	-	-	-	-	-	-	-	-	-	-	-	-	-	TRUE
8.74026158650825e-311	0.756167	0.788	0.487	2.23e-306	CAMK2N1		calcium/calmodulin dependent protein kinase II inhibitor 1	-	-	-	-	-	-	-	-	-	-	-	-	-	-	TRUE	TRUE	-	-	-	-	-	-	-	-	-	-	-	-	-	-	-	-	-	-	-	-	-	-	-	-	-	-
0	0.754342	0.621	0.281	0	JAG1		jagged canonical Notch ligand 1	-	TRUE	-	-	TRUE	JAG1 - NOTCH1_Cell-Cell Contact;JAG1 - NOTCH2_Cell-Cell Contact;JAG1 - NOTCH3_Cell-Cell Contact;JAG1 - NOTCH4_Cell-Cell Contact	TRUE	CD46 - JAG1_Cell-Cell Contact	TRUE	-	TRUE	TRUE	-	TRUE	-	-	-	-	-	-	-	-	-	-	-	-	-	-	-	-	-	-	-	-	TRUE	-	-	-	-	-	-	TRUE
1.02e-96	0.753158	0.496	0.333	2.6e-92	IER3		immediate early response 3	-	TRUE	-	-	-	-	-	-	-	-	-	-	-	-	-	-	-	-	-	-	-	-	-	-	-	-	-	-	-	-	-	-	-	-	-	-	-	-	-	-	-	-
0	0.75312	0.783	0.404	0	DLGAP4		DLG associated protein 4	-	-	-	-	-	-	-	-	TRUE	-	-	TRUE	-	-	-	-	-	-	-	-	-	-	-	-	-	-	-	TRUE	-	-	-	-	-	-	-	-	-	-	-	-	-	-
0	0.752654	0.821	0.506	0	VSIR		V-set immunoregulatory receptor	-	TRUE	-	-	TRUE	VSIR - IGSF11_Cell-Cell Contact	-	-	-	-	-	TRUE	-	-	-	TRUE	-	TRUE	-	-	-	-	-	-	-	-	-	-	-	-	-	-	-	-	-	-	-	-	-	-	-	TRUE
0	0.74055	0.583	0.222	0	ZNF385A		zinc finger protein 385A	-	-	TRUE	-	-	-	-	-	-	-	-	-	-	-	-	-	-	-	-	-	-	-	-	-	-	-	-	-	-	-	-	-	-	TRUE	-	-	-	-	-	-	-	-
0	0.73659	0.653	0.212	0	ADGRD1		adhesion G protein-coupled receptor D1	-	TRUE	-	-	-	-	-	-	TRUE	-	-	TRUE	-	-	-	-	-	-	-	-	-	-	-	-	-	-	-	-	-	-	-	-	-	-	TRUE	-	-	-	-	-	-	TRUE
0	0.73369	0.459	0.022	0	GUCY1A2		guanylate cyclase 1 soluble subunit alpha 2	-	-	-	-	-	-	-	-	-	-	-	-	-	-	-	TRUE	-	-	-	-	-	-	-	-	-	-	-	-	-	-	-	-	-	-	-	-	-	-	-	-	-	TRUE
1.77863632502849e-322	0.723836	0.835	0.586	4.53801271967768e-318	S100A16		S100 calcium binding protein A16	-	-	-	-	-	-	-	-	-	-	-	TRUE	-	-	-	-	-	-	-	-	-	-	-	-	-	-	-	-	-	-	-	-	-	-	-	-	-	-	-	-	-	-
0	0.722761	0.915	0.688	0	AXL		AXL receptor tyrosine kinase	-	TRUE	-	-	-	-	TRUE	GAS6 - AXL_Secreted Signaling;PROS1 - AXL_Secreted Signaling	TRUE	-	-	TRUE	-	-	TRUE	TRUE	-	TRUE	-	-	-	-	-	-	TRUE	-	-	-	-	-	-	-	TRUE	-	-	-	-	-	-	-	-	TRUE
0	0.718742	0.545	0.148	0	C12orf75		chromosome 12 open reading frame 75	-	-	-	-	-	-	-	-	-	-	-	-	-	-	-	-	-	-	-	-	-	-	-	-	-	-	-	-	-	-	-	-	-	-	-	-	-	-	-	-	-	-
0	0.714161	0.495	0.049	0	CD70		CD70 molecule	-	TRUE	-	-	TRUE	CD70 - CD27_Secreted Signaling	-	-	TRUE	-	-	TRUE	TRUE	TRUE	-	-	-	TRUE	-	-	-	-	-	-	-	-	-	-	-	-	-	-	-	-	-	-	-	-	-	-	-	TRUE
0	0.707965	0.99	0.979	0	S100A11		S100 calcium binding protein A11	-	-	-	-	-	-	-	-	-	-	-	-	-	-	-	-	-	-	-	-	-	-	-	-	-	-	-	-	-	-	-	-	-	-	-	-	-	-	-	-	-	-
0	0.680878	0.995	0.981	0	MYL6		myosin light chain 6	-	-	-	-	-	-	-	-	-	-	-	-	-	-	-	-	-	-	-	-	-	-	-	-	-	-	-	-	-	-	-	-	-	-	-	-	-	-	-	-	-	-
5.62229446824492e-312	0.674651	0.857	0.679	1.43e-307	UGP2		UDP-glucose pyrophosphorylase 2	-	-	-	-	-	-	-	-	-	-	-	-	-	-	-	TRUE	-	-	-	-	-	-	-	-	-	-	-	-	-	-	-	-	-	-	-	-	-	-	-	-	-	-
6.65e-195	0.671101	0.668	0.481	1.7e-190	AKAP12		A-kinase anchoring protein 12	-	-	-	-	-	-	-	-	-	-	-	TRUE	-	-	-	-	-	-	-	-	-	-	-	-	-	-	-	-	-	-	-	-	-	-	-	-	-	-	-	-	-	-
0	0.664713	0.884	0.669	0	SSR3		signal sequence receptor subunit 3	-	TRUE	-	-	-	-	-	-	-	-	-	-	-	-	-	-	-	-	-	-	-	-	-	-	-	-	-	-	-	-	-	-	-	-	-	-	-	-	-	-	-	-
3.83e-266	0.662458	0.902	0.677	9.78e-262	MEDAG		mesenteric estrogen dependent adipogenesis	-	-	-	-	-	-	-	-	-	-	-	-	-	-	-	-	-	-	-	-	-	-	-	-	-	-	-	-	-	-	-	-	-	-	-	-	-	-	-	-	-	-
2.1e-238	0.6608	0.854	0.645	5.36e-234	CRIP1		cysteine rich protein 1	-	-	-	-	-	-	-	-	-	-	-	-	-	-	-	-	-	-	-	-	-	-	-	-	-	-	-	-	-	-	-	-	-	-	-	-	-	-	-	-	-	-
0	0.660301	0.584	0.17	0	TBC1D12		TBC1 domain family member 12	-	-	-	-	-	-	-	-	-	-	-	-	-	-	-	TRUE	-	TRUE	-	-	-	-	-	-	-	-	-	-	-	-	-	-	-	-	-	-	-	-	-	-	-	-
2.68e-215	0.657539	0.591	0.306	6.84e-211	CYP4B1		cytochrome P450 family 4 subfamily B member 1	-	TRUE	-	-	-	-	-	-	-	-	-	-	-	-	-	TRUE	-	-	-	-	-	-	-	-	-	-	-	-	-	-	-	-	-	-	-	-	-	-	-	-	-	TRUE
0	0.656742	0.565	0.171	0	FAM107B		family with sequence similarity 107 member B	-	-	-	-	-	-	-	-	-	-	-	-	-	-	-	-	-	-	-	-	-	-	-	-	-	-	-	-	-	-	-	-	-	-	-	-	-	-	-	-	-	-
0	0.654915	0.954	0.879	0	MYL12A		myosin light chain 12A	-	-	-	-	-	-	-	-	-	-	-	-	-	TRUE	-	-	-	-	-	-	-	-	-	-	-	-	-	-	-	-	-	-	-	TRUE	-	-	-	-	-	-	-	-
7.08e-307	0.654669	0.727	0.376	1.81e-302	ARHGAP29		Rho GTPase activating protein 29	-	-	-	-	-	-	-	-	-	-	-	-	-	-	-	TRUE	-	-	-	-	-	-	-	-	-	-	-	-	-	-	-	-	-	-	-	-	-	-	-	-	-	-
0	0.651949	0.578	0.212	0	ARL4D		ADP ribosylation factor like GTPase 4D	-	-	-	-	-	-	-	-	-	-	-	TRUE	-	-	-	TRUE	-	-	-	-	-	-	-	-	-	-	-	-	-	-	-	-	-	-	-	-	-	-	-	-	-	-
2.24e-296	0.636261	0.952	0.826	5.71e-292	GYPC		glycophorin C (Gerbich blood group)	-	TRUE	-	-	-	-	-	-	-	-	-	TRUE	-	-	-	-	-	-	-	-	-	-	-	-	-	-	-	-	-	-	-	-	-	-	-	-	-	-	-	-	-	TRUE
0	0.630812	0.887	0.676	0	CAPZB		capping actin protein of muscle Z-line subunit beta	-	-	-	-	-	-	-	-	-	-	-	-	-	-	-	-	-	-	-	-	-	-	-	-	-	-	-	-	-	-	-	-	-	-	-	-	-	-	-	-	-	-
1.27864189143715e-320	0.629149	0.879	0.687	3.26232692181273e-316	CLTB		clathrin light chain B	-	-	-	-	-	-	-	-	-	-	-	TRUE	-	-	-	-	-	-	-	-	-	-	-	-	-	-	-	-	-	-	-	-	-	-	-	-	-	-	-	-	-	-
0	0.621848	0.999	0.991	0	ACTG1		actin gamma 1	-	-	-	-	-	-	-	-	-	-	-	TRUE	-	-	-	-	-	-	-	-	-	-	-	-	-	-	-	-	-	-	-	-	-	-	-	-	-	-	-	-	-	-
1.43e-289	0.621038	0.911	0.731	3.65e-285	CD151		CD151 molecule (Raph blood group)	-	TRUE	-	-	-	-	-	-	-	TRUE	-	TRUE	-	TRUE	-	-	-	-	-	-	-	-	-	-	-	-	-	-	-	-	-	-	TRUE	-	-	-	-	-	-	-	-	TRUE
1.61e-250	0.612532	0.813	0.523	4.11e-246	AC245595.1		-	-	-	-	-	-	-	-	-	-	-	-	-	-	-	-	-	-	-	-	-	-	-	-	-	-	-	-	-	-	-	-	-	-	-	-	-	-	-	-	-	-	-
5e-269	0.606337	0.958	0.788	1.28e-264	BASP1		brain abundant membrane attached signal protein 1	-	-	-	TRUE	-	-	-	-	-	-	-	TRUE	-	-	-	-	-	-	-	-	-	-	-	-	-	-	-	-	-	-	-	-	-	-	-	-	-	-	-	-	-	-
1.73e-185	0.605934	0.742	0.462	4.41e-181	OSR2		odd-skipped related transciption factor 2	-	-	TRUE	-	-	-	-	-	-	-	-	-	-	-	-	-	-	-	-	-	-	-	-	-	-	-	-	-	-	-	-	-	-	TRUE	-	-	-	-	-	-	-	-
7.77e-239	0.597981	0.793	0.51	1.98e-234	DPYSL3		dihydropyrimidinase like 3	-	-	-	-	-	-	-	-	-	-	-	-	-	-	-	TRUE	-	-	-	-	-	-	-	-	-	-	-	-	-	-	-	-	-	-	-	-	-	-	-	-	-	-
3.3e-80	0.596051	0.816	0.704	8.43e-76	IER2		immediate early response 2	-	-	-	-	-	-	-	-	-	-	-	-	-	-	-	-	-	-	-	-	-	-	-	-	-	-	-	-	-	-	-	-	-	TRUE	-	-	-	-	-	-	-	-
3.97e-63	0.594839	0.812	0.759	1.01e-58	GADD45B		growth arrest and DNA damage inducible beta	-	-	-	-	-	-	-	-	-	-	-	-	-	-	TRUE	TRUE	-	TRUE	-	-	-	-	-	-	-	-	TRUE	-	-	-	-	-	-	-	-	-	-	-	-	-	-	-
1.08e-273	0.592691	0.851	0.628	2.75e-269	RHOC		ras homolog family member C	-	-	-	-	-	-	-	-	-	-	-	TRUE	-	-	-	TRUE	-	-	-	-	-	-	-	-	-	-	-	-	-	-	-	-	-	-	-	-	-	-	-	-	-	-
0	0.592484	1	0.999	0	S100A6		S100 calcium binding protein A6	-	-	-	-	-	-	-	-	-	TRUE	-	TRUE	-	-	-	-	-	-	-	-	-	-	-	-	-	-	-	-	-	-	-	-	-	-	-	-	-	-	-	-	-	-
6.65654644641911e-320	0.578532	0.55	0.184	1.69835126033937e-315	NHSL1		NHS like 1	-	-	-	-	-	-	-	-	-	-	-	-	-	-	-	-	-	-	-	-	-	-	-	-	-	-	-	-	-	-	-	-	-	-	-	-	-	-	-	-	-	-
2.81e-227	0.578436	0.903	0.718	7.18e-223	RRAS		RAS related	-	-	-	-	-	-	-	-	-	-	-	TRUE	-	-	-	TRUE	-	-	-	-	-	-	-	-	-	-	-	-	-	-	-	-	-	-	-	-	-	-	-	-	-	-
5.03e-226	0.578189	0.722	0.421	1.28e-221	GJA1		gap junction protein alpha 1	-	TRUE	-	-	-	-	-	-	-	-	-	TRUE	-	-	-	-	-	-	-	-	-	-	-	-	-	-	-	TRUE	-	-	-	-	-	-	-	-	-	-	-	-	-	-
0	0.577238	1	0.998	0	S100A10		S100 calcium binding protein A10	-	TRUE	-	-	-	-	-	-	-	TRUE	-	TRUE	-	-	-	TRUE	-	-	-	-	-	-	-	-	-	-	-	-	-	-	-	-	-	-	-	-	-	-	-	-	-	-
6.85e-177	0.572886	0.951	0.805	1.75e-172	KLF4		Kruppel like factor 4	-	-	TRUE	-	-	-	-	-	-	-	-	-	-	-	-	TRUE	-	TRUE	-	-	-	-	-	-	-	-	-	-	-	-	-	-	-	TRUE	-	-	-	-	-	-	-	-
7.5e-262	0.570207	0.69	0.356	1.91e-257	ZYX		zyxin	-	-	-	-	-	-	-	-	-	-	-	TRUE	-	-	-	-	-	-	-	-	-	-	-	-	-	-	-	-	-	-	-	-	-	-	-	-	-	-	-	-	-	-
2.94e-282	0.567753	0.588	0.233	7.5e-278	STXBP6		syntaxin binding protein 6	-	-	-	-	-	-	-	-	-	-	-	TRUE	-	-	-	-	-	-	-	-	-	-	-	-	-	-	-	-	-	-	-	-	-	-	-	-	-	-	-	-	-	-
4.75e-219	0.561329	0.863	0.654	1.21e-214	JDP2		Jun dimerization protein 2	-	-	TRUE	-	-	-	-	-	-	-	-	-	-	-	-	-	-	-	-	-	-	-	-	-	-	-	-	-	-	-	-	-	-	TRUE	-	-	-	-	-	-	-	-
0	0.558518	0.393	0.035	0	AIF1L		allograft inflammatory factor 1 like	-	-	-	-	-	-	-	-	-	-	-	TRUE	-	-	-	-	-	-	-	-	-	-	-	-	-	-	-	-	-	-	-	-	-	-	-	-	-	-	-	-	-	-
3.21530247497741e-315	0.557191	0.514	0.166	8.20352273465736e-311	GRK5		G protein-coupled receptor kinase 5	-	-	-	-	-	-	-	-	-	-	-	TRUE	-	-	TRUE	TRUE	-	-	-	-	-	-	-	-	-	-	TRUE	-	-	-	-	-	-	-	TRUE	-	-	-	-	-	-	TRUE
3.4e-206	0.554583	0.964	0.893	8.69e-202	SDCBP		syndecan binding protein	-	-	-	-	-	-	-	-	-	-	-	TRUE	-	TRUE	-	-	-	-	-	-	-	-	-	-	-	-	-	-	-	-	-	-	-	TRUE	-	-	-	-	-	-	-	-
4.75e-245	0.55057	0.986	0.951	1.21e-240	GAPDH		glyceraldehyde-3-phosphate dehydrogenase	-	-	-	-	-	-	-	-	-	-	-	TRUE	-	-	-	TRUE	-	-	-	-	-	-	-	-	-	-	-	-	-	-	-	-	-	-	-	-	-	-	-	-	-	TRUE
1.29e-206	0.55034	0.767	0.5	3.28e-202	TUBB6		tubulin beta 6 class V	-	-	-	-	-	-	-	-	-	-	-	-	-	-	-	TRUE	-	-	-	-	-	-	-	-	-	-	-	-	-	-	-	-	-	-	-	-	-	-	-	-	-	TRUE
5.09e-228	0.548266	0.633	0.316	1.3e-223	HEG1		heart development protein with EGF like domains 1	-	TRUE	-	-	-	-	-	-	-	-	-	TRUE	-	-	TRUE	TRUE	-	-	-	-	-	-	-	-	-	-	-	-	-	-	-	-	-	-	-	-	-	-	-	-	-	-
1.08e-209	0.546676	0.968	0.861	2.76e-205	CD34		CD34 molecule	-	TRUE	-	-	TRUE	CD34 - SELP_Cell-Cell Contact	TRUE	SELL - CD34_Cell-Cell Contact	-	-	-	TRUE	-	-	-	-	-	-	-	-	-	-	-	-	-	-	-	-	-	-	-	-	-	-	-	-	-	-	-	-	-	TRUE
6.88e-198	0.544672	0.865	0.667	1.76e-193	CALU		calumenin	-	-	-	-	-	-	-	-	-	-	-	-	-	-	-	-	-	-	-	-	-	-	-	-	-	-	-	-	-	-	-	-	-	-	-	-	-	-	-	-	-	TRUE
3.06e-211	0.544074	0.714	0.428	7.8e-207	UTRN		utrophin	-	-	-	-	-	-	-	-	-	-	-	TRUE	-	TRUE	-	-	-	-	-	-	-	-	-	-	-	-	-	-	-	-	-	-	-	-	-	-	-	-	-	-	-	-
5.86e-269	0.539728	0.569	0.226	1.49e-264	APBB1IP		amyloid beta precursor protein binding family B member 1 interacting protein	-	-	-	-	-	-	-	-	-	-	-	TRUE	-	-	-	-	-	-	-	-	-	-	-	-	-	-	-	-	-	-	-	-	-	-	-	-	-	-	-	-	-	-
4.35e-167	0.53858	0.481	0.207	1.11e-162	HAS2		hyaluronan synthase 2	-	TRUE	-	-	-	-	-	-	-	-	-	TRUE	-	-	-	TRUE	-	-	-	-	-	-	-	-	-	-	-	-	-	-	-	-	-	-	-	-	-	-	-	-	-	-
1.87e-124	0.537126	0.56	0.312	4.78e-120	GPRC5A		G protein-coupled receptor class C group 5 member A	-	TRUE	-	-	-	-	-	-	TRUE	-	-	TRUE	-	-	TRUE	TRUE	-	-	-	-	-	-	-	-	-	-	-	-	-	-	-	-	-	-	TRUE	-	-	-	-	-	-	TRUE
2.38e-212	0.534496	0.929	0.818	6.08e-208	PFN1		profilin 1	-	-	-	TRUE	-	-	-	-	-	-	-	-	-	-	-	-	-	-	-	-	-	-	-	-	-	-	-	-	-	-	-	-	-	-	-	-	-	-	-	-	-	-
4.86e-126	0.531739	0.927	0.842	1.24e-121	TUBA1B		tubulin alpha 1b	-	-	-	-	-	-	-	-	-	-	-	-	-	-	-	TRUE	-	-	-	-	-	-	-	-	-	-	-	-	-	-	-	-	-	-	-	-	-	-	-	-	-	TRUE
1.66e-238	0.531733	0.682	0.381	4.24e-234	EPB41L3		erythrocyte membrane protein band 4.1 like 3	-	TRUE	-	-	-	-	-	-	-	-	-	TRUE	-	-	-	-	-	-	-	-	-	-	-	-	-	-	-	-	-	-	-	-	-	-	-	-	-	-	-	-	-	-
3.67e-286	0.531063	0.488	0.184	9.35e-282	RRAS2		RAS related 2	-	-	-	-	-	-	-	-	-	-	-	TRUE	-	-	-	TRUE	-	-	-	-	-	-	-	-	-	-	-	-	-	-	-	-	-	-	-	-	-	-	-	-	-	-
3.11261356879985e-322	0.527497	0.481	0.131	7.94152225943595e-318	BAG2		BAG cochaperone 2	-	-	-	-	-	-	-	-	-	-	-	-	-	-	-	TRUE	-	-	-	-	-	-	-	-	-	-	-	-	-	-	-	-	-	-	-	-	-	-	-	-	-	-
0	0.527446	0.409	0.071	0	NEDD9		neural precursor cell expressed, developmentally down-regulated 9	-	-	-	-	-	-	-	-	-	-	-	TRUE	-	-	TRUE	TRUE	-	-	-	-	-	-	-	-	-	-	-	-	-	-	-	-	-	-	-	-	-	-	-	-	-	-
6.4e-278	0.525656	0.995	0.984	1.63e-273	SERF2		small EDRK-rich factor 2	-	-	-	-	-	-	-	-	-	-	-	-	-	-	-	-	-	-	-	-	-	-	-	-	-	-	-	-	-	-	-	-	-	-	-	-	-	-	-	-	-	-
1.53e-273	0.524358	0.588	0.217	3.9e-269	GALNT16		polypeptide N-acetylgalactosaminyltransferase 16	-	-	-	-	-	-	-	-	-	-	-	-	-	-	-	TRUE	-	-	-	-	-	-	-	-	-	-	-	-	-	-	-	-	-	-	-	-	-	-	-	-	-	-
9.45e-250	0.510597	0.976	0.935	2.41e-245	CLIC1		chloride intracellular channel 1	-	-	-	-	-	-	-	-	-	-	-	TRUE	-	-	-	-	-	-	-	-	-	-	-	-	-	-	TRUE	TRUE	-	-	-	-	-	-	-	-	-	-	-	-	-	-
4.22e-260	0.508221	0.411	0.13	1.08e-255	KPNA2		karyopherin subunit alpha 2	-	-	-	-	-	-	-	-	-	-	-	TRUE	-	-	-	-	-	-	-	-	-	-	-	-	-	-	-	-	-	-	-	-	-	-	-	-	-	-	-	-	TRUE	-
2.15e-196	0.507081	0.764	0.505	5.48e-192	CMTM3		CKLF like MARVEL transmembrane domain containing 3	-	TRUE	-	-	-	-	-	-	TRUE	-	-	-	TRUE	TRUE	-	-	-	-	-	-	-	-	-	-	-	-	-	-	-	-	-	-	-	-	-	-	-	-	-	-	-	-
1.01e-206	0.503788	0.835	0.611	2.57e-202	TMEM109		transmembrane protein 109	-	TRUE	-	-	-	-	-	-	-	-	-	-	-	-	-	-	-	-	-	-	-	-	-	-	-	-	-	TRUE	-	-	-	-	-	-	-	-	-	-	-	-	-	-
8.1e-183	0.503682	0.31	0.082	2.07e-178	GADD45G		growth arrest and DNA damage inducible gamma	-	-	-	-	-	-	-	-	-	-	-	-	-	-	-	-	-	-	-	-	-	-	-	-	-	-	TRUE	-	-	-	-	-	-	-	-	-	-	-	-	-	-	-
5.12e-181	0.502266	0.808	0.578	1.31e-176	SPTAN1		spectrin alpha, non-erythrocytic 1	-	-	-	-	-	-	-	-	-	-	-	TRUE	-	-	-	-	-	-	-	-	-	-	-	-	-	-	-	-	-	-	-	-	-	-	-	-	-	-	-	-	-	-
2.54e-228	0.501175	0.568	0.255	6.49e-224	PDLIM7		PDZ and LIM domain 7	-	-	-	-	-	-	-	-	-	-	-	-	-	-	-	-	-	-	-	-	-	-	-	-	-	-	-	-	-	-	-	-	-	-	-	-	-	-	-	-	-	-
1.03e-224	0.499519	0.539	0.22	2.62e-220	PLXDC1		plexin domain containing 1	-	TRUE	-	-	-	-	-	-	-	-	-	TRUE	-	-	-	-	-	-	-	-	-	-	-	-	-	-	-	-	-	-	-	-	-	-	-	-	-	-	-	-	-	-
7.18e-186	0.49857	0.78	0.516	1.83e-181	NT5E		5'-nucleotidase ecto	-	TRUE	-	-	-	-	-	-	-	-	-	TRUE	-	-	-	TRUE	-	-	-	-	-	-	-	-	-	-	-	-	-	-	-	-	TRUE	-	-	-	-	-	-	-	-	TRUE
1.77e-195	0.498173	0.856	0.64	4.53e-191	SELENOS		selenoprotein S	-	TRUE	-	-	-	-	-	-	TRUE	-	-	TRUE	-	-	-	-	-	-	-	-	-	-	-	-	-	-	-	-	-	-	-	-	-	-	-	-	-	-	-	-	-	TRUE
1.54e-215	0.496751	0.544	0.244	3.92e-211	MIR4435-2HG		MIR4435-2 host gene	-	-	-	-	-	-	-	-	-	-	-	-	-	-	-	-	-	-	-	-	-	-	-	-	-	-	-	-	-	-	-	-	-	-	-	-	-	-	-	-	-	-
8.19e-190	0.488566	0.675	0.396	2.09e-185	KLF3		Kruppel like factor 3	-	-	TRUE	-	-	-	-	-	-	-	-	-	-	-	-	-	-	-	-	-	-	-	-	-	-	-	-	-	-	-	-	-	-	-	-	-	-	-	-	-	-	-
9.05e-122	0.487481	0.594	0.346	2.31e-117	ABL2		ABL proto-oncogene 2, non-receptor tyrosine kinase	-	-	-	-	-	-	-	-	-	-	-	-	-	-	TRUE	TRUE	-	TRUE	-	-	-	-	-	-	TRUE	-	-	-	-	-	-	-	-	-	-	-	-	-	-	-	-	TRUE
1.29e-181	0.487389	0.785	0.582	3.3e-177	FERMT2		fermitin family member 2	-	-	-	-	-	-	-	-	-	-	-	TRUE	-	TRUE	TRUE	TRUE	-	-	-	-	-	-	-	-	-	-	-	-	-	-	-	-	TRUE	-	-	-	-	-	-	-	-	-
0	0.4857	0.314	0.004	0	DACT2		dishevelled binding antagonist of beta catenin 2	-	-	-	-	-	-	-	-	-	-	-	-	-	-	-	-	-	-	-	-	-	-	-	-	-	-	-	-	-	-	TRUE	-	-	-	-	-	-	-	-	-	-	-
4.56e-140	0.485634	0.864	0.746	1.16e-135	MYL9		myosin light chain 9	-	-	-	-	-	-	-	-	-	-	-	-	-	-	-	-	-	-	-	-	-	-	-	-	-	-	-	-	-	-	-	-	-	-	-	-	-	-	-	-	-	-
4.09e-121	0.480455	0.966	0.896	1.04e-116	CPE		carboxypeptidase E	-	-	-	-	-	-	-	-	-	-	-	TRUE	-	TRUE	-	TRUE	-	-	-	-	-	-	-	-	-	-	-	-	TRUE	-	-	-	-	-	-	-	-	-	-	-	-	TRUE
2.43e-47	0.479214	0.79	0.683	6.19e-43	C11orf96		chromosome 11 open reading frame 96	-	-	-	-	-	-	-	-	-	-	-	-	-	-	-	-	-	-	-	-	-	-	-	-	-	-	-	-	-	-	-	-	-	-	-	-	-	-	-	-	-	-
3.51e-148	0.476075	0.954	0.852	8.95e-144	TUBA1A		tubulin alpha 1a	-	-	-	-	-	-	-	-	-	-	-	-	-	-	-	-	-	-	-	-	-	-	-	-	-	-	-	-	-	-	-	-	-	-	-	-	-	-	-	-	-	TRUE
0	0.475503	0.275	0.011	0	KCNAB1		potassium voltage-gated channel subfamily A member regulatory beta subunit 1	-	-	-	-	-	-	-	-	-	-	-	TRUE	-	-	-	TRUE	-	-	-	-	-	-	-	-	-	-	-	TRUE	-	-	-	-	-	-	-	-	-	-	-	-	-	TRUE
1.54e-192	0.473354	0.928	0.835	3.92e-188	ARPC2		actin related protein 2/3 complex subunit 2	-	-	-	-	-	-	-	-	-	-	-	TRUE	-	-	-	-	-	-	-	-	-	-	-	-	-	-	-	-	-	-	-	-	-	-	-	-	-	-	-	-	-	-
1.92e-195	0.473131	0.645	0.334	4.89e-191	PXN		paxillin	-	-	-	-	-	-	-	-	-	-	-	TRUE	-	TRUE	-	-	-	-	-	-	-	-	-	-	-	-	-	-	-	-	-	-	-	-	-	-	-	-	-	-	-	-
2.25e-172	0.473044	0.968	0.915	5.74e-168	LDHA		lactate dehydrogenase A	-	-	-	-	-	-	-	-	-	-	-	-	-	-	-	TRUE	-	-	-	-	-	-	-	-	-	-	-	-	-	-	-	-	-	-	-	-	-	-	-	-	-	TRUE
1.18e-103	0.469581	0.719	0.495	3.01e-99	GALNT15		polypeptide N-acetylgalactosaminyltransferase 15	-	-	-	-	-	-	-	-	-	-	-	-	-	-	-	TRUE	-	-	-	-	-	-	-	-	-	-	-	-	-	-	-	-	-	-	-	-	-	-	-	-	-	-
4.8e-247	0.46712	0.978	0.956	1.23e-242	MYL12B		myosin light chain 12B	-	-	-	-	-	-	-	-	-	-	-	-	-	-	-	-	-	-	-	-	-	-	-	-	-	-	-	-	-	-	-	-	-	-	-	-	-	-	-	-	-	-
6.34e-123	0.466789	0.786	0.571	1.62e-118	TNFAIP2		TNF alpha induced protein 2	-	-	-	-	-	-	-	-	-	-	-	-	-	-	-	-	-	-	-	-	-	-	-	-	-	-	-	-	-	-	-	-	-	-	-	-	-	-	-	-	-	TRUE
3.18e-253	0.463397	0.454	0.143	8.12e-249	C6orf132		chromosome 6 open reading frame 132	-	-	-	-	-	-	-	-	-	-	-	-	-	-	-	-	-	-	-	-	-	-	-	-	-	-	-	-	-	-	-	-	-	-	-	-	-	-	-	-	-	-
1.96e-272	0.463085	0.362	0.072	5.01e-268	CDA		cytidine deaminase	-	-	-	-	-	-	-	-	-	-	-	-	-	-	-	TRUE	-	-	-	-	-	-	-	-	-	-	-	-	-	-	-	-	-	-	-	-	-	-	-	-	-	TRUE
2.72e-183	0.462794	0.915	0.796	6.94e-179	VKORC1		vitamin K epoxide reductase complex subunit 1	-	TRUE	-	-	-	-	-	-	-	-	-	-	-	-	-	TRUE	-	-	-	-	-	-	-	-	-	-	-	-	-	-	-	-	-	-	-	-	-	-	-	-	-	TRUE
8.81e-165	0.461575	0.783	0.511	2.25e-160	LRRN4CL		LRRN4 C-terminal like	-	TRUE	-	-	-	-	-	-	-	-	-	-	-	-	-	-	-	-	-	-	-	-	-	-	-	-	-	-	-	-	-	-	-	-	-	-	-	-	-	-	-	-
0	0.461368	0.314	0.008	0	ADGRG2		adhesion G protein-coupled receptor G2	-	TRUE	-	-	-	-	-	-	TRUE	-	-	TRUE	-	-	-	-	-	-	-	-	-	-	-	-	-	-	-	-	-	-	-	-	TRUE	-	TRUE	-	-	-	-	-	-	TRUE
2.72e-150	0.45489	0.561	0.294	6.93e-146	SPRYD3		SPRY domain containing 3	-	-	-	-	-	-	-	-	-	-	-	-	-	-	-	-	-	-	-	-	-	TRUE	-	-	-	-	-	-	-	-	-	-	-	-	-	-	-	-	-	-	-	TRUE
3.49e-280	0.454457	0.433	0.112	8.91e-276	RAB23		RAB23, member RAS oncogene family	-	-	-	-	-	-	-	-	-	-	-	TRUE	-	-	-	TRUE	-	-	-	-	-	-	-	-	-	-	-	-	-	-	-	-	-	TRUE	-	-	-	-	-	-	-	-
3.69e-169	0.451692	0.802	0.593	9.43e-165	ANXA7		annexin A7	-	-	-	-	-	-	-	-	-	TRUE	-	-	-	TRUE	-	-	-	-	-	-	-	-	-	-	-	-	-	-	-	-	-	-	-	-	-	-	-	-	-	-	-	-
3.17e-174	0.450252	0.958	0.889	8.09e-170	COX6C		cytochrome c oxidase subunit 6C	-	TRUE	-	-	-	-	-	-	-	-	-	-	-	-	-	-	-	TRUE	-	-	-	-	-	-	-	-	-	-	-	-	-	-	-	-	-	-	-	-	-	-	-	-
8.93e-184	0.447095	0.563	0.257	2.28e-179	CAMK1D		calcium/calmodulin dependent protein kinase ID	-	TRUE	-	-	-	-	-	-	-	-	-	-	-	-	TRUE	TRUE	-	-	-	-	-	-	-	-	-	-	-	-	-	-	-	-	-	TRUE	-	-	-	-	-	-	-	TRUE
4.88e-154	0.446408	0.851	0.652	1.24e-149	FAM114A1		family with sequence similarity 114 member A1	-	-	-	-	-	-	-	-	-	-	-	-	-	-	-	-	-	-	-	-	-	-	-	-	-	-	-	-	-	-	-	-	-	-	-	-	-	-	-	-	-	-
1.48e-180	0.443381	0.548	0.256	3.77e-176	DIAPH1		diaphanous related formin 1	-	-	-	-	-	-	-	-	-	-	-	TRUE	-	TRUE	-	-	-	-	-	-	-	-	-	-	-	-	-	-	-	-	-	-	-	-	-	-	-	-	-	-	-	-
2.43e-261	0.442713	0.382	0.09	6.21e-257	DOCK4		dedicator of cytokinesis 4	-	-	-	-	-	-	-	-	-	-	-	TRUE	-	TRUE	-	TRUE	-	-	-	-	-	-	-	-	-	-	-	-	-	-	-	-	-	-	-	-	-	-	-	-	-	-
9e-123	0.43675	0.834	0.663	2.3e-118	PKM		pyruvate kinase M1/2	-	-	-	-	-	-	-	-	-	TRUE	-	-	-	-	TRUE	TRUE	-	-	-	-	-	-	-	-	-	-	-	-	-	-	-	-	-	-	-	-	-	-	-	-	-	TRUE
1.17e-237	0.436365	0.991	0.971	2.98e-233	OAZ1		ornithine decarboxylase antizyme 1	-	-	-	-	-	-	-	-	-	-	-	-	-	-	-	TRUE	-	-	-	-	-	-	-	-	-	-	-	-	-	-	-	-	-	-	-	-	-	-	-	-	-	-
3.33e-78	0.435863	0.776	0.6	8.5e-74	NFKBIZ		NFKB inhibitor zeta	-	-	TRUE	-	-	-	-	-	-	-	-	-	-	-	-	-	-	-	-	-	-	-	-	-	-	-	-	-	-	-	-	-	-	TRUE	-	-	-	-	-	-	-	-
3.54e-173	0.435467	0.435	0.176	9.03e-169	LIMCH1		LIM and calponin homology domains 1	-	-	-	-	-	-	-	-	-	-	-	-	-	-	-	-	-	-	-	-	-	-	-	-	-	-	-	-	-	-	-	-	-	-	-	-	-	-	-	-	-	-
2.06e-222	0.435165	0.45	0.151	5.27e-218	STK17A		serine/threonine kinase 17a	-	TRUE	-	-	-	-	-	-	-	-	-	TRUE	-	-	TRUE	TRUE	-	-	-	-	-	-	-	-	-	-	-	-	-	-	-	-	-	-	-	-	-	-	-	-	-	TRUE
6.8e-223	0.432261	0.419	0.128	1.73e-218	GPSM2		G protein signaling modulator 2	-	TRUE	-	-	-	-	-	-	-	-	-	TRUE	-	-	-	TRUE	-	-	-	-	-	-	-	-	-	-	-	-	-	-	-	-	-	-	-	-	-	-	-	-	-	-
9.39e-129	0.431663	0.665	0.421	2.4e-124	CCDC186		coiled-coil domain containing 186	-	-	-	-	-	-	-	-	-	-	-	-	-	-	-	-	-	-	-	-	-	-	-	-	-	-	-	-	-	-	-	-	-	-	-	-	-	-	-	-	-	-
2.34e-147	0.43038	0.857	0.634	5.98e-143	ITGB5		integrin subunit beta 5	-	TRUE	-	-	-	-	TRUE	SPP1 - (ITGAV+ITGB5)_Secreted Signaling;POSTN - (ITGAV+ITGB5)_Secreted Signaling;VTN - (ITGAV+ITGB5)_ECM-Receptor;IBSP - (ITGAV+ITGB5)_ECM-Receptor	TRUE	-	-	TRUE	-	TRUE	-	-	-	-	-	-	-	-	-	-	-	-	-	-	-	-	-	-	TRUE	-	-	-	-	-	-	-	-	TRUE
1.64e-175	0.429393	0.604	0.322	4.19e-171	KRAS		KRAS proto-oncogene, GTPase	-	-	-	-	-	-	-	-	-	-	-	TRUE	-	-	-	TRUE	-	TRUE	-	-	-	-	-	-	-	-	-	-	-	-	-	-	-	-	-	-	-	-	-	-	-	-
1.77e-202	0.429202	0.399	0.121	4.52e-198	BDKRB2		bradykinin receptor B2	-	TRUE	-	-	-	-	TRUE	KNG1 - BDKRB2_Secreted Signaling	TRUE	-	-	TRUE	-	TRUE	-	TRUE	-	-	-	-	-	-	-	-	-	-	-	-	-	-	-	-	-	-	TRUE	-	-	-	-	-	-	TRUE
5.47e-164	0.428051	0.763	0.523	1.4e-159	RAP1A		RAP1A, member of RAS oncogene family	-	-	-	-	-	-	-	-	-	-	-	TRUE	-	-	TRUE	TRUE	-	-	-	-	-	-	-	-	-	-	-	-	-	-	-	-	-	-	-	-	-	-	-	-	-	-
1.41e-197	0.423955	0.436	0.152	3.59e-193	PSD3		pleckstrin and Sec7 domain containing 3	-	-	-	-	-	-	-	-	-	-	-	TRUE	-	-	-	TRUE	-	-	-	-	-	-	-	-	-	-	-	-	-	-	-	-	-	-	-	-	-	-	-	-	-	-
1.52e-216	0.423404	0.434	0.141	3.87e-212	FLNC		filamin C	-	-	-	-	-	-	-	-	-	-	-	TRUE	-	-	-	-	-	-	-	-	-	-	-	-	-	-	-	-	-	-	-	-	-	-	-	-	-	-	-	-	-	-
9.99e-144	0.422372	0.805	0.592	2.55e-139	BIN1		bridging integrator 1	-	-	-	-	-	-	-	-	-	-	-	TRUE	-	-	-	TRUE	-	-	-	-	-	-	-	-	-	-	-	-	-	-	-	-	-	-	-	-	-	-	-	-	-	-
1.15e-149	0.421232	0.695	0.44	2.93e-145	SETD7		SET domain containing 7, histone lysine methyltransferase	-	-	-	TRUE	-	-	-	-	-	-	-	-	-	-	-	TRUE	-	-	-	-	-	-	-	-	-	TRUE	-	-	-	-	-	-	-	-	-	-	-	-	-	-	-	-
8.02e-156	0.420931	0.983	0.946	2.05e-151	CALM1		calmodulin 1	-	-	-	-	-	-	-	-	-	-	-	TRUE	-	-	TRUE	TRUE	-	-	-	-	-	-	-	-	-	-	-	TRUE	-	-	-	-	-	-	-	-	-	-	-	-	-	TRUE
1.81e-196	0.419912	0.481	0.185	4.61e-192	CDC42EP2		CDC42 effector protein 2	-	-	-	-	-	-	-	-	TRUE	-	-	TRUE	-	TRUE	-	TRUE	-	-	-	-	-	-	-	-	-	-	-	-	-	-	-	-	-	-	-	-	-	-	-	-	-	-
1.03e-287	0.419102	0.291	0.042	2.63e-283	TMEM35A		transmembrane protein 35A	-	TRUE	-	-	-	-	-	-	TRUE	-	-	-	-	-	-	-	-	-	-	-	-	-	-	-	-	-	-	-	-	-	-	-	-	-	-	-	-	-	-	-	-	-
1.74e-119	0.418318	0.803	0.601	4.44e-115	PTGES		prostaglandin E synthase	-	TRUE	-	-	-	-	-	-	-	-	-	-	-	-	-	TRUE	-	-	-	-	-	-	-	-	-	-	-	-	-	-	-	-	-	-	-	-	-	-	-	-	-	TRUE
2.11e-152	0.418115	0.373	0.131	5.37e-148	CYP1B1		cytochrome P450 family 1 subfamily B member 1	-	TRUE	-	-	-	-	-	-	-	-	-	-	-	-	-	TRUE	-	TRUE	-	-	-	-	-	-	-	-	-	-	-	-	-	-	-	-	-	-	-	-	-	-	-	TRUE
3.09e-139	0.415159	0.669	0.429	7.89e-135	HDAC7		histone deacetylase 7	-	-	-	TRUE	-	-	-	-	-	-	-	-	-	-	-	TRUE	-	TRUE	-	-	-	-	-	-	-	-	-	-	-	-	TRUE	-	-	TRUE	-	-	-	-	-	-	-	TRUE
1.21e-136	0.413553	0.689	0.433	3.09e-132	TRIM8		tripartite motif containing 8	-	-	-	TRUE	-	-	-	-	-	-	-	-	-	-	-	TRUE	-	-	-	-	-	-	-	-	-	-	-	-	-	-	-	-	-	-	-	-	-	-	-	-	-	-
1.22e-130	0.41331	0.852	0.677	3.12e-126	EIF4G2		eukaryotic translation initiation factor 4 gamma 2	-	-	-	-	-	-	-	-	-	-	-	-	-	-	-	TRUE	-	-	-	-	-	-	-	-	-	-	TRUE	-	-	-	-	-	-	-	-	-	-	-	-	-	-	-
3.42e-163	0.412835	0.53	0.252	8.74e-159	ACSL3		acyl-CoA synthetase long chain family member 3	-	TRUE	-	-	-	-	-	-	-	-	-	TRUE	-	-	-	TRUE	-	TRUE	-	-	-	-	-	-	-	-	-	-	-	-	-	-	-	-	-	-	-	-	-	-	-	-
2.91e-149	0.412422	0.654	0.406	7.43e-145	STX4		syntaxin 4	-	TRUE	-	-	-	-	-	-	-	-	-	TRUE	-	-	-	TRUE	-	-	-	-	-	-	-	-	-	-	-	-	-	-	-	-	TRUE	-	-	-	-	-	-	-	-	-
3.47e-155	0.410623	0.471	0.203	8.86e-151	RERG		RAS like estrogen regulated growth inhibitor	-	-	-	-	-	-	-	-	-	-	-	TRUE	-	-	-	TRUE	-	-	-	-	-	-	-	-	-	-	-	-	-	-	-	-	-	-	-	-	-	-	-	-	-	-
1.25e-208	0.409527	0.994	0.978	3.19e-204	CD99		CD99 molecule (Xg blood group)	-	TRUE	-	-	TRUE	CD99 - PILRA_Cell-Cell Contact;CD99 - CD99_Cell-Cell Contact;CD99 - CD99L2_Cell-Cell Contact	TRUE	CD99 - CD99_Cell-Cell Contact	-	-	-	TRUE	-	-	-	-	-	-	-	-	-	-	-	-	-	-	-	-	-	-	-	-	-	-	-	-	-	-	-	-	-	TRUE
5.66e-176	0.408763	0.355	0.129	1.44e-171	CITED4		Cbp/p300 interacting transactivator with Glu/Asp rich carboxy-terminal domain 4	-	-	-	TRUE	-	-	-	-	-	-	-	-	-	-	-	-	-	-	-	-	-	-	-	-	-	-	-	-	-	-	-	-	-	TRUE	-	-	-	-	-	-	-	-
7.46e-181	0.407639	0.995	0.98	1.9e-176	GPX4		glutathione peroxidase 4	-	-	-	-	-	-	-	-	-	-	-	-	-	-	-	TRUE	-	-	-	-	-	-	-	-	-	-	-	-	-	-	-	-	-	-	-	-	-	-	-	-	-	TRUE
5.1e-131	0.407422	0.969	0.916	1.3e-126	CFL1		cofilin 1	-	-	-	-	-	-	-	-	-	-	-	TRUE	-	-	-	-	-	-	-	-	-	-	-	-	-	-	-	-	-	-	-	-	-	-	-	-	-	-	-	-	-	-
4.03e-157	0.406301	0.573	0.318	1.03e-152	PPP2R2A		protein phosphatase 2 regulatory subunit Balpha	-	-	-	-	-	-	-	-	-	-	-	-	-	-	-	TRUE	-	TRUE	-	-	-	-	-	-	-	-	-	-	-	-	-	-	-	-	-	-	-	-	-	-	-	-
4.98e-161	0.405296	0.459	0.198	1.27e-156	ARHGAP20		Rho GTPase activating protein 20	-	-	-	-	-	-	-	-	-	-	-	-	-	-	-	TRUE	-	-	-	-	-	-	-	-	-	-	-	-	-	-	-	-	-	-	-	-	-	-	-	-	-	-
7.14e-147	0.405264	0.958	0.898	1.82e-142	GUK1		guanylate kinase 1	-	-	-	-	-	-	-	-	-	-	-	-	-	-	-	TRUE	-	-	-	-	-	-	-	-	-	-	-	-	-	-	-	-	-	-	-	-	-	-	-	-	-	-
1.31e-140	0.404698	0.93	0.808	3.35e-136	GNAI2		G protein subunit alpha i2	-	-	-	-	-	-	-	-	TRUE	-	-	TRUE	-	TRUE	-	TRUE	-	-	-	-	-	-	-	-	-	-	-	-	-	-	-	-	-	-	-	-	-	-	-	-	-	-
4.94e-130	0.404163	0.77	0.577	1.26e-125	CAP1		cyclase associated actin cytoskeleton regulatory protein 1	-	-	-	-	-	-	TRUE	RETN - CAP1_Secreted Signaling	-	-	-	TRUE	-	-	-	TRUE	-	-	-	-	-	-	-	-	-	-	-	-	-	-	-	-	-	-	-	-	-	-	-	-	-	-
2.59e-124	0.399098	0.674	0.437	6.6e-120	ANTXR1		ANTXR cell adhesion molecule 1	-	TRUE	-	-	-	-	-	-	TRUE	-	-	TRUE	-	-	TRUE	TRUE	-	-	-	-	-	-	-	-	-	-	-	-	-	-	-	-	TRUE	-	-	-	-	-	-	-	-	TRUE
1.09e-155	0.398464	0.586	0.303	2.78e-151	PDLIM5		PDZ and LIM domain 5	-	TRUE	-	-	-	-	-	-	-	-	-	-	-	-	-	-	-	-	-	-	-	-	-	-	-	-	-	-	-	-	-	-	-	-	-	-	-	-	-	-	-	-
1.46e-117	0.397842	0.686	0.452	3.72e-113	ATP2B1		ATPase plasma membrane Ca2+ transporting 1	-	TRUE	-	-	-	-	-	-	-	-	-	TRUE	-	-	-	TRUE	-	-	-	-	-	-	-	-	-	-	-	-	-	-	-	-	-	-	-	-	-	-	-	-	-	TRUE
3.13e-115	0.397591	0.71	0.493	7.99e-111	RHOQ		ras homolog family member Q	-	-	-	-	-	-	-	-	-	-	-	TRUE	-	-	-	TRUE	-	-	-	-	-	-	-	-	-	-	-	-	-	-	-	-	-	-	-	-	-	-	-	-	-	-
8.98e-130	0.396715	0.876	0.733	2.29e-125	COMT		catechol-O-methyltransferase	-	-	-	-	-	-	-	-	-	-	-	TRUE	-	-	-	TRUE	-	-	-	-	-	-	-	-	-	-	-	-	-	-	-	-	-	-	-	-	-	-	-	-	-	TRUE
2.62e-112	0.395902	0.919	0.817	6.68e-108	CAVIN3		caveolae associated protein 3	-	-	-	-	-	-	-	-	-	-	-	TRUE	-	-	-	-	-	-	-	-	-	-	-	-	-	-	-	-	-	-	-	-	-	-	-	-	-	-	-	-	-	-
1.95e-134	0.394537	0.673	0.412	4.98e-130	NPDC1		neural proliferation, differentiation and control 1	-	TRUE	-	-	-	-	-	-	-	-	-	TRUE	-	-	-	-	-	-	-	-	-	-	-	-	-	-	-	-	-	-	-	-	-	-	-	-	-	-	-	-	-	-
4.69e-119	0.394042	0.802	0.607	1.2e-114	OPTN		optineurin	-	-	-	-	-	-	-	-	-	-	-	-	-	-	-	-	-	-	-	-	-	-	-	-	-	-	-	-	-	-	-	-	-	TRUE	-	-	-	-	-	-	-	-
8.06e-88	0.394006	0.591	0.399	2.06e-83	CTSH		cathepsin H	-	-	-	-	-	-	-	-	TRUE	TRUE	-	-	-	-	-	TRUE	-	-	-	-	-	-	-	-	-	-	-	-	TRUE	-	-	-	-	-	-	-	-	-	-	-	-	TRUE
9.86e-143	0.392327	0.562	0.291	2.52e-138	NPR1		natriuretic peptide receptor 1	-	TRUE	-	-	-	-	TRUE	NPPA - NPR1_Secreted Signaling;NPPB - NPR1_Secreted Signaling	TRUE	-	-	TRUE	-	-	TRUE	TRUE	-	-	-	-	-	-	-	-	-	-	-	-	-	-	-	-	-	-	-	-	-	-	-	-	-	TRUE
1.8e-237	0.388505	0.344	0.075	4.6e-233	HRH1		histamine receptor H1	-	TRUE	-	-	-	-	-	-	TRUE	-	-	TRUE	-	-	-	-	-	-	-	-	-	-	-	-	-	-	-	-	-	-	-	-	-	-	TRUE	-	-	-	-	-	-	TRUE
1.18e-156	0.386776	0.508	0.236	3.01e-152	TMEM106C		transmembrane protein 106C	-	TRUE	-	-	-	-	-	-	-	-	-	-	-	-	-	-	-	-	-	-	-	-	-	-	-	-	-	-	-	-	-	-	-	-	-	-	-	-	-	-	-	-
2.77e-96	0.38604	0.724	0.508	7.07e-92	AHNAK2		AHNAK nucleoprotein 2	-	-	-	-	-	-	-	-	-	-	-	TRUE	-	-	-	-	-	-	-	-	-	-	-	-	-	-	-	-	-	-	-	-	-	-	-	-	-	-	-	-	-	-
2.44e-112	0.385568	0.859	0.693	6.22e-108	PIGT		phosphatidylinositol glycan anchor biosynthesis class T	-	TRUE	-	-	-	-	-	-	-	-	-	-	-	-	-	-	-	-	-	-	-	-	-	-	-	-	-	-	-	-	-	-	-	-	-	-	-	-	-	-	-	TRUE
7.25e-65	0.385003	0.306	0.181	1.85e-60	RGCC		regulator of cell cycle	-	-	-	TRUE	-	-	-	-	-	-	-	-	-	-	TRUE	TRUE	-	-	-	-	-	-	-	-	-	-	-	-	-	-	-	-	-	-	-	-	-	-	-	-	-	-
1.84e-135	0.381519	0.975	0.939	4.69e-131	ATP5F1E		ATP synthase F1 subunit epsilon	-	-	-	-	-	-	-	-	-	-	-	-	-	-	-	TRUE	-	-	-	-	-	-	-	-	-	-	-	-	-	-	-	-	-	-	-	-	-	-	-	-	-	-
1.71e-73	0.380581	0.793	0.651	4.36e-69	TUBB4B		tubulin beta 4B class IVb	-	-	-	-	-	-	-	-	-	-	-	-	-	TRUE	-	TRUE	-	-	-	-	-	-	-	-	-	-	-	-	-	-	-	-	-	-	-	-	-	-	-	-	-	TRUE
3.2e-171	0.380123	0.35	0.108	8.16e-167	FAM198B		-	-	-	-	-	-	-	-	-	-	-	-	-	-	-	-	-	-	-	-	-	-	-	-	-	-	-	-	-	-	-	-	-	-	-	-	-	-	-	-	-	-	-
2.59e-97	0.378365	0.848	0.701	6.6e-93	RBMS1		RNA binding motif single stranded interacting protein 1	-	-	-	-	-	-	-	-	-	-	-	-	-	-	-	-	-	-	-	-	-	-	-	-	-	-	-	-	-	-	-	-	-	-	-	-	-	-	-	-	-	-
1.28e-129	0.377903	0.677	0.432	3.27e-125	SNX7		sorting nexin 7	-	-	-	-	-	-	-	-	-	-	-	-	-	-	-	-	-	-	-	-	-	-	-	-	-	-	-	-	-	-	-	-	-	-	-	-	-	-	-	-	-	-
3.6e-190	0.377528	0.989	0.989	9.18e-186	LAPTM4A		lysosomal protein transmembrane 4 alpha	-	TRUE	-	-	-	-	-	-	-	-	-	-	-	-	-	-	-	-	-	-	-	-	-	-	-	-	-	-	-	-	-	-	-	-	-	-	-	-	-	-	-	-
4.58e-98	0.375466	0.774	0.577	1.17e-93	HCFC1R1		host cell factor C1 regulator 1	-	-	-	-	-	-	-	-	-	-	-	-	-	-	-	-	-	-	-	-	-	-	-	-	-	-	-	-	-	-	-	-	-	-	-	-	-	-	-	-	-	-
1.79e-121	0.374742	0.86	0.681	4.57e-117	GNB2		G protein subunit beta 2	-	-	-	-	-	-	-	-	-	-	-	TRUE	-	-	-	TRUE	-	-	-	-	-	-	-	-	-	-	-	-	-	-	-	-	-	-	-	-	-	-	-	-	-	-
5.72e-135	0.374211	0.55	0.301	1.46e-130	WDR1		WD repeat domain 1	-	-	-	-	-	-	-	-	-	-	-	TRUE	-	-	-	-	-	-	-	-	-	-	-	-	-	-	-	-	-	-	-	-	-	-	-	-	-	-	-	-	-	TRUE
1.52e-144	0.373513	0.547	0.278	3.89e-140	ORAI3		ORAI calcium release-activated calcium modulator 3	-	TRUE	-	-	-	-	-	-	-	-	-	TRUE	-	-	-	-	-	-	-	-	-	-	-	-	-	-	-	TRUE	-	-	-	-	-	TRUE	-	-	-	-	-	-	-	-
4.45e-154	0.371184	0.406	0.159	1.14e-149	LGR4		leucine rich repeat containing G protein-coupled receptor 4	-	TRUE	-	-	-	-	-	-	TRUE	-	-	TRUE	-	-	-	-	-	-	-	-	-	-	-	-	-	-	-	-	-	-	-	-	-	-	TRUE	-	-	-	-	-	-	TRUE
5.02e-73	0.371089	0.943	0.859	1.28e-68	MYADM		myeloid associated differentiation marker	-	TRUE	-	-	-	-	-	-	-	-	-	TRUE	-	-	-	-	-	-	-	-	-	-	-	-	-	-	-	-	-	-	-	-	-	-	-	-	-	-	-	-	-	-
4.68e-112	0.369518	0.824	0.653	1.19e-107	CAPNS1		calpain small subunit 1	-	-	-	-	-	-	-	-	-	-	-	TRUE	-	-	-	TRUE	-	-	-	-	-	-	-	-	-	-	-	-	-	-	-	-	-	-	-	-	-	-	-	-	-	TRUE
3.95e-108	0.368509	0.739	0.521	1.01e-103	PALM		paralemmin	-	-	-	-	-	-	-	-	-	-	-	TRUE	-	TRUE	-	TRUE	-	-	-	-	-	-	-	-	-	-	-	-	-	-	-	-	-	-	-	-	-	-	-	-	-	-
1.27e-109	0.366764	0.585	0.355	3.24e-105	CKAP4		cytoskeleton associated protein 4	-	TRUE	-	-	-	-	-	-	-	-	-	TRUE	-	-	-	-	-	-	-	-	-	-	-	-	-	-	-	-	-	-	-	-	-	-	-	-	-	-	-	-	-	-
1.54e-96	0.363495	0.731	0.535	3.93e-92	TMOD3		tropomodulin 3	-	-	-	-	-	-	-	-	-	-	-	-	-	-	-	-	-	-	-	-	-	-	-	-	-	-	-	-	-	-	-	-	-	-	-	-	-	-	-	-	-	-
2.49e-129	0.362891	0.973	0.93	6.34e-125	RAC1		Rac family small GTPase 1	-	-	-	-	-	-	-	-	-	-	-	TRUE	-	-	-	TRUE	-	TRUE	-	-	-	-	-	-	-	-	-	-	-	-	-	-	-	-	-	-	-	-	-	-	-	-
4.49e-106	0.362398	0.695	0.492	1.15e-101	SNX21		sorting nexin family member 21	-	-	-	-	-	-	-	-	-	-	-	-	-	-	-	-	-	-	-	-	-	-	-	-	-	-	-	-	-	-	-	-	-	-	-	-	-	-	-	-	-	-
6.03e-121	0.361882	0.531	0.288	1.54e-116	CDC42BPB		CDC42 binding protein kinase beta	-	-	-	-	-	-	-	-	-	-	-	TRUE	-	-	TRUE	TRUE	-	-	-	-	-	-	-	-	-	-	-	-	-	-	-	-	-	-	-	-	-	-	-	-	-	TRUE
9.96e-62	0.361457	0.768	0.644	2.54e-57	TYMP		thymidine phosphorylase	-	-	-	-	-	-	-	-	TRUE	-	TRUE	-	-	TRUE	-	TRUE	-	-	-	-	-	-	-	-	-	-	-	-	-	-	-	-	-	-	-	-	-	-	-	-	-	TRUE
2.86e-146	0.357786	0.47	0.214	7.29e-142	OGDH		oxoglutarate dehydrogenase	-	-	-	-	-	-	-	-	-	-	-	-	-	-	-	TRUE	-	-	-	-	-	-	-	-	-	-	-	-	-	-	-	-	-	-	-	-	-	-	-	-	-	-
1.89e-123	0.356207	0.515	0.265	4.81e-119	PAPSS2		3'-phosphoadenosine 5'-phosphosulfate synthase 2	-	-	-	-	-	-	-	-	-	-	-	-	-	-	-	TRUE	-	-	-	-	-	-	-	-	-	-	-	-	-	-	-	-	-	-	-	-	-	-	-	-	-	-
1.18e-92	0.355985	0.752	0.555	3.02e-88	GOLIM4		golgi integral membrane protein 4	-	TRUE	-	-	-	-	-	-	-	-	-	-	-	-	-	-	-	-	-	-	-	-	-	-	-	-	-	-	-	-	-	-	-	-	-	-	-	-	-	-	-	-
1.36e-106	0.354759	0.697	0.468	3.46e-102	IDS		iduronate 2-sulfatase	-	-	-	-	-	-	-	-	-	-	-	-	-	-	-	TRUE	-	-	-	-	-	-	-	-	-	-	-	-	-	-	-	-	-	-	-	-	-	-	-	-	-	TRUE
6.13e-124	0.35388	0.985	0.96	1.56e-119	YBX1		Y-box binding protein 1	-	-	TRUE	-	-	-	-	-	-	-	-	TRUE	-	-	-	-	-	-	-	-	-	-	-	-	-	-	-	-	-	-	-	-	-	-	-	-	-	-	-	-	-	TRUE
4.96e-157	0.35385	0.445	0.18	1.27e-152	LIMS2		LIM zinc finger domain containing 2	-	-	-	-	-	-	-	-	-	-	-	TRUE	-	-	-	-	-	-	-	-	-	-	-	-	-	-	-	-	-	-	-	-	-	-	-	-	-	-	-	-	-	-
1.69e-104	0.353134	0.946	0.884	4.31e-100	DBI		diazepam binding inhibitor, acyl-CoA binding protein	-	-	-	-	-	-	-	-	-	-	-	-	-	TRUE	-	TRUE	-	-	-	-	-	-	-	-	-	-	-	-	-	-	-	-	-	-	-	-	-	-	-	-	-	-
3.27e-117	0.352985	0.62	0.374	8.34e-113	MARCH2		-	-	-	-	-	-	-	-	-	-	-	-	-	-	-	-	-	-	-	-	-	-	-	-	-	-	-	-	-	-	-	-	-	-	-	-	-	-	-	-	-	-	-
7.04e-168	0.352641	0.335	0.107	1.8e-163	CDK6		cyclin dependent kinase 6	-	-	-	-	-	-	-	-	-	-	-	-	-	-	TRUE	TRUE	-	TRUE	-	-	-	-	-	-	-	-	TRUE	-	-	-	-	-	-	-	-	-	-	-	-	-	-	TRUE
3.09e-97	0.351097	0.757	0.561	7.89e-93	TAX1BP3		Tax1 binding protein 3	-	-	TRUE	-	-	-	-	-	-	-	-	TRUE	-	-	-	TRUE	-	-	-	-	-	-	-	-	-	-	-	-	-	-	-	-	-	-	-	-	-	-	-	-	-	-
2.27e-92	0.350431	0.742	0.554	5.78e-88	ARPC1B		actin related protein 2/3 complex subunit 1B	-	-	-	-	-	-	-	-	-	-	-	-	-	-	-	-	-	-	-	-	-	-	-	-	-	-	-	-	-	-	-	-	-	-	-	-	-	-	-	-	-	-
2.98e-93	0.349733	0.833	0.692	7.6e-89	PDLIM1		PDZ and LIM domain 1	-	-	-	-	-	-	-	-	-	-	-	-	-	-	-	-	-	-	-	-	-	-	-	-	-	-	-	-	-	-	-	-	-	-	-	-	-	-	-	-	-	-
3.56e-101	0.347722	0.468	0.261	9.08e-97	EBF2		EBF transcription factor 2	-	-	TRUE	-	-	-	-	-	-	-	-	-	-	-	-	-	-	-	-	-	-	-	-	-	-	-	-	-	-	-	-	-	-	TRUE	-	-	-	-	-	-	-	-
1.22e-163	0.346758	0.38	0.13	3.1e-159	GALNT12		polypeptide N-acetylgalactosaminyltransferase 12	-	-	-	-	-	-	-	-	-	-	-	-	-	-	-	TRUE	-	TRUE	-	-	-	-	-	-	-	-	-	-	-	-	-	-	-	-	-	-	-	-	-	-	-	-
9.24e-123	0.34633	0.563	0.305	2.36e-118	ASAP2		ArfGAP with SH3 domain, ankyrin repeat and PH domain 2	-	-	-	-	-	-	-	-	-	-	-	TRUE	-	-	-	TRUE	-	-	-	-	-	-	-	-	-	-	-	-	-	-	-	-	-	-	-	-	-	-	-	-	-	-
1.09e-92	0.345797	0.719	0.533	2.79e-88	MAP4		microtubule associated protein 4	-	-	-	-	-	-	-	-	-	-	-	-	-	-	-	-	-	-	-	-	-	-	-	-	-	-	-	-	-	-	-	-	-	-	-	-	-	-	-	-	-	-
2.45e-213	0.345244	0.302	0.062	6.25e-209	TES		testin LIM domain protein	-	-	-	-	-	-	-	-	-	-	-	TRUE	-	-	-	-	-	-	-	-	-	-	-	-	-	-	-	-	-	-	-	-	-	TRUE	-	-	-	-	-	-	-	-
2.88e-100	0.34129	0.871	0.726	7.34e-96	GNG5		G protein subunit gamma 5	-	-	-	-	-	-	-	-	-	-	-	TRUE	-	-	-	TRUE	-	-	-	-	-	-	-	-	-	-	-	-	-	-	-	-	-	-	-	-	-	-	-	-	-	-
4.82e-104	0.341289	0.91	0.8	1.23e-99	DYNLRB1		dynein light chain roadblock-type 1	-	-	-	-	-	-	-	-	-	-	-	-	-	-	-	-	-	-	-	-	-	-	-	-	-	-	-	-	-	-	-	-	-	-	-	-	-	-	-	-	-	-
5.35e-94	0.340755	0.873	0.728	1.36e-89	ANXA4		annexin A4	-	-	-	TRUE	-	-	-	-	-	TRUE	-	TRUE	-	-	-	TRUE	-	-	-	-	-	-	-	-	-	-	-	-	-	-	-	-	TRUE	-	-	-	-	-	-	-	-	-
6.84e-95	0.340191	0.876	0.747	1.74e-90	BLOC1S1		biogenesis of lysosomal organelles complex 1 subunit 1	-	-	-	-	-	-	-	-	-	-	-	-	-	-	-	-	-	-	-	-	-	-	-	-	-	-	-	-	-	-	-	-	-	-	-	-	-	-	-	-	-	-
7.83e-150	0.337951	0.396	0.156	2e-145	CORO1C		coronin 1C	-	-	-	-	-	-	-	-	-	-	-	TRUE	-	-	TRUE	TRUE	-	-	-	-	-	-	-	-	-	-	-	-	-	-	-	-	-	-	-	-	-	-	-	-	-	-
9.17e-67	0.336056	0.691	0.531	2.34e-62	PLXDC2		plexin domain containing 2	-	TRUE	-	-	-	-	-	-	-	-	-	-	-	-	-	-	-	-	-	-	-	-	-	-	-	-	-	-	-	-	-	-	-	-	-	-	-	-	-	-	-	-
1.11e-81	0.335121	0.7	0.509	2.83e-77	ZEB1		zinc finger E-box binding homeobox 1	-	-	TRUE	-	-	-	-	-	-	-	-	-	-	-	-	-	-	-	-	-	-	-	-	-	-	-	-	-	-	-	-	-	-	TRUE	-	-	-	-	-	-	-	-
7.31e-106	0.335114	0.46	0.23	1.87e-101	LMCD1		LIM and cysteine rich domains 1	-	-	-	TRUE	-	-	-	-	-	-	-	-	-	-	-	-	-	-	-	-	-	-	-	-	-	-	-	-	-	-	-	-	-	TRUE	-	-	-	-	-	-	-	TRUE
4.44e-80	0.334917	0.669	0.478	1.13e-75	COTL1		coactosin like F-actin binding protein 1	-	-	-	-	-	-	-	-	-	-	-	TRUE	-	-	-	-	-	-	-	-	-	-	-	-	-	-	-	-	-	-	-	-	-	-	-	-	-	-	-	-	-	-
2.77e-169	0.334367	0.351	0.108	7.07e-165	PDE7A		phosphodiesterase 7A	-	-	-	-	-	-	-	-	-	-	-	-	-	-	-	TRUE	-	-	-	-	-	-	-	-	-	-	-	-	-	-	-	-	-	-	-	-	-	-	-	-	-	TRUE
2.04e-134	0.333372	0.364	0.141	5.21e-130	SULF1		sulfatase 1	-	-	-	-	-	-	-	-	-	TRUE	-	TRUE	-	-	-	TRUE	-	-	-	-	-	-	-	-	-	-	-	-	-	-	-	-	TRUE	-	-	-	-	-	-	-	-	TRUE
2.97e-119	0.332823	0.484	0.238	7.57e-115	ITGA5		integrin subunit alpha 5	-	TRUE	-	-	-	-	TRUE	CD40LG - (ITGA5+ITGB1)_Secreted Signaling;SPP1 - (ITGA5+ITGB1)_Secreted Signaling;NAMPT - (ITGA5+ITGB1)_Secreted Signaling;ANGPTL2 - (ITGA5+ITGB1)_Secreted Signaling;ANGPTL4 - (ITGA5+ITGB1)_Secreted Signaling;ANGPT2 - (ITGA5+ITGB1)_Secreted Signaling;FN1 - (ITGA5+ITGB1)_ECM-Receptor	-	-	-	TRUE	-	TRUE	-	-	-	-	-	-	-	-	-	-	-	-	-	-	-	-	-	-	TRUE	-	-	-	-	-	-	-	-	TRUE
2.73e-121	0.332372	0.99	0.967	6.97e-117	PMP22		peripheral myelin protein 22	-	TRUE	-	-	-	-	-	-	-	-	-	TRUE	-	-	-	-	-	-	-	-	-	-	-	-	-	-	-	-	-	-	-	-	-	-	-	-	-	-	-	-	-	TRUE
7.57e-95	0.331819	0.687	0.475	1.93e-90	MGAT1		alpha-1,3-mannosyl-glycoprotein 2-beta-N-acetylglucosaminyltransferase	-	TRUE	-	-	-	-	-	-	-	-	-	-	-	-	-	TRUE	-	-	-	-	-	-	-	-	-	-	-	-	-	-	-	-	-	-	-	-	-	-	-	-	-	-
2.76e-88	0.330362	0.804	0.62	7.03e-84	SH3D19		SH3 domain containing 19	-	-	-	-	-	-	-	-	-	-	-	TRUE	-	-	-	TRUE	-	-	-	-	-	-	-	-	-	-	-	-	-	-	-	-	-	-	-	-	-	-	-	-	-	-
3.47e-96	0.329901	0.583	0.366	8.86e-92	TPST1		tyrosylprotein sulfotransferase 1	-	-	-	-	-	-	-	-	-	-	-	-	-	-	-	TRUE	-	-	-	-	-	-	-	-	-	-	-	-	-	-	-	-	-	-	-	-	-	-	-	-	-	-
7.41e-100	0.329508	0.534	0.306	1.89e-95	SPSB1		splA/ryanodine receptor domain and SOCS box containing 1	-	-	-	-	-	-	-	-	-	-	-	-	-	-	-	-	-	-	-	-	-	TRUE	-	-	-	-	-	-	-	-	-	-	-	-	-	-	-	-	-	-	-	TRUE
5.59e-68	0.329261	0.872	0.771	1.43e-63	HSPA8		heat shock protein family A (Hsp70) member 8	-	-	-	TRUE	-	-	-	-	-	-	-	TRUE	-	TRUE	-	TRUE	-	-	-	-	-	-	-	-	-	-	TRUE	-	-	-	-	-	-	-	-	-	-	-	-	-	-	-
1.1e-170	0.32908	0.332	0.099	2.81e-166	GALNT10		polypeptide N-acetylgalactosaminyltransferase 10	-	-	-	-	-	-	-	-	-	-	-	-	-	-	-	TRUE	-	-	-	-	-	-	-	-	-	-	-	-	-	-	-	-	-	-	-	-	-	-	-	-	-	-
4.5e-102	0.329077	0.657	0.431	1.15e-97	TXNL4A		thioredoxin like 4A	-	-	-	-	-	-	-	-	-	-	-	-	-	-	-	-	-	-	-	-	-	-	-	-	-	-	-	-	-	-	-	-	-	-	-	-	-	-	-	-	-	-
3.37e-34	0.328747	0.964	0.931	8.6e-30	DUSP1		dual specificity phosphatase 1	-	-	-	-	-	-	-	-	-	-	-	-	-	-	TRUE	TRUE	-	-	-	-	-	-	-	-	-	-	-	-	-	-	-	-	-	-	-	TRUE	-	-	-	-	-	TRUE
5.96e-238	0.328609	0.296	0.051	1.52e-233	AC007563.2		-	-	-	-	-	-	-	-	-	-	-	-	-	-	-	-	-	-	-	-	-	-	-	-	-	-	-	-	-	-	-	-	-	-	-	-	-	-	-	-	-	-	-
2.31e-112	0.328421	0.531	0.292	5.89e-108	NRBF2		nuclear receptor binding factor 2	-	-	-	TRUE	-	-	-	-	-	-	-	-	-	-	-	TRUE	-	-	-	-	-	-	-	-	-	-	-	-	-	-	-	-	-	-	-	-	-	-	-	-	TRUE	-
3.16e-87	0.327921	0.819	0.648	8.06e-83	PTPRA		protein tyrosine phosphatase receptor type A	-	TRUE	-	-	-	-	-	-	TRUE	-	-	TRUE	-	TRUE	-	TRUE	-	-	-	-	-	-	-	-	-	-	-	-	-	-	-	-	-	-	-	TRUE	-	-	-	-	-	TRUE
7.73e-153	0.327314	0.369	0.13	1.97e-148	PLCB1		phospholipase C beta 1	-	-	-	TRUE	-	-	-	-	-	-	-	-	-	-	-	TRUE	-	-	-	-	-	-	-	-	-	-	-	-	-	-	-	-	-	-	-	-	-	-	TRUE	-	-	TRUE
3.15e-117	0.324744	0.391	0.167	8.03e-113	PDPN		podoplanin	-	TRUE	-	-	-	-	-	-	-	-	-	TRUE	-	TRUE	-	-	-	-	-	-	-	-	-	-	-	-	-	-	-	-	-	-	-	-	-	-	-	-	-	-	-	-
2.37e-94	0.324563	0.721	0.5	6.04e-90	MYOF		myoferlin	-	TRUE	-	-	-	-	-	-	-	-	-	TRUE	-	-	-	-	-	-	-	-	-	-	-	-	-	-	-	-	-	-	-	-	-	-	-	-	-	-	-	-	-	-
2.98e-57	0.322587	0.751	0.602	7.59e-53	CRABP2		cellular retinoic acid binding protein 2	-	-	-	TRUE	-	-	-	-	-	-	-	-	-	-	-	-	-	-	-	-	-	-	-	-	-	-	-	-	-	-	-	-	-	-	-	-	-	-	-	-	-	-
1.29e-84	0.321157	0.685	0.484	3.29e-80	DNM1		dynamin 1	-	-	-	-	-	-	-	-	-	-	-	TRUE	-	-	-	TRUE	-	-	-	-	-	-	-	-	-	-	-	-	-	-	-	-	-	-	-	-	-	-	-	-	-	-
3.2e-132	0.320891	0.398	0.165	8.15e-128	IQSEC1		IQ motif and Sec7 domain ArfGEF 1	-	-	-	-	-	-	-	-	-	-	-	-	-	-	-	TRUE	-	-	-	-	-	-	-	-	-	-	-	-	-	-	-	-	-	-	-	-	-	-	-	-	-	-
2.61e-80	0.320404	0.845	0.698	6.65e-76	BZW1		basic leucine zipper and W2 domains 1	-	-	-	-	-	-	-	-	-	-	-	-	-	-	-	-	-	-	-	-	-	-	-	-	-	-	-	-	-	-	-	-	-	-	-	-	-	-	-	-	-	-
3.91e-85	0.320247	0.827	0.684	9.97e-81	ARPC5		actin related protein 2/3 complex subunit 5	-	-	-	-	-	-	-	-	-	-	-	-	-	-	-	-	-	-	-	-	-	-	-	-	-	-	-	-	-	-	-	-	-	-	-	-	-	-	-	-	-	-
1.91e-97	0.320166	0.959	0.894	4.87e-93	DDAH2		dimethylarginine dimethylaminohydrolase 2	-	-	-	-	-	-	-	-	-	-	-	-	-	-	-	TRUE	-	-	-	-	-	-	-	-	-	-	-	-	-	-	-	-	-	-	-	-	-	-	-	-	-	-
4.15e-87	0.31916	0.729	0.55	1.06e-82	MRPL33		mitochondrial ribosomal protein L33	-	-	-	-	-	-	-	-	-	-	-	-	-	-	-	-	-	-	-	-	-	-	-	-	-	-	-	-	-	-	-	-	-	-	-	-	-	-	-	-	-	-
7.82e-164	0.318792	0.294	0.078	1.99e-159	FNDC5		fibronectin type III domain containing 5	-	TRUE	-	-	-	-	-	-	TRUE	-	-	TRUE	-	TRUE	-	-	-	-	-	-	-	-	-	-	-	-	-	-	-	-	-	-	-	-	-	-	-	TRUE	-	-	-	TRUE
5.37e-69	0.318755	0.82	0.684	1.37e-64	FLNA		filamin A	-	-	-	TRUE	-	-	-	-	-	-	-	TRUE	-	TRUE	-	-	-	-	-	-	-	-	-	-	-	-	-	-	-	-	-	-	-	-	-	-	-	-	-	-	-	TRUE
2.37e-78	0.318653	0.844	0.697	6.05e-74	HDLBP		high density lipoprotein binding protein	-	-	-	-	-	-	-	-	-	-	-	TRUE	-	-	-	-	-	-	-	-	-	-	-	-	-	-	-	-	-	-	-	-	-	-	-	-	-	-	-	-	-	-
5.37e-86	0.318571	0.953	0.868	1.37e-81	ADD3		adducin 3	-	-	-	-	-	-	-	-	-	-	-	TRUE	-	-	-	-	-	-	-	-	-	-	-	-	-	-	-	-	-	-	-	-	-	-	-	-	-	-	-	-	-	-
4.03e-85	0.317388	0.591	0.372	1.03e-80	KHDRBS3		KH RNA binding domain containing, signal transduction associated 3	-	-	-	TRUE	-	-	-	-	-	-	-	-	-	-	-	-	-	-	-	-	-	-	-	-	-	-	-	-	-	-	-	-	-	-	-	-	-	-	-	-	-	-
4.41e-34	0.316767	0.509	0.373	1.12e-29	NR4A1		nuclear receptor subfamily 4 group A member 1	-	-	TRUE	-	-	-	-	-	TRUE	-	-	-	-	-	-	TRUE	-	-	-	-	-	-	-	-	-	-	-	-	-	-	-	-	-	TRUE	-	-	-	-	-	-	TRUE	TRUE
1.7e-106	0.316364	0.502	0.276	4.34e-102	HIGD1A		HIG1 hypoxia inducible domain family member 1A	-	TRUE	-	-	-	-	-	-	-	-	-	-	-	-	-	-	-	-	-	-	-	-	-	-	-	-	-	-	-	-	-	-	-	-	-	-	-	-	-	-	-	-
3.33e-105	0.316352	0.467	0.254	8.5e-101	IMPA2		inositol monophosphatase 2	-	-	-	-	-	-	-	-	-	-	-	-	-	-	-	TRUE	-	-	-	-	-	-	-	-	-	-	-	-	-	-	-	-	-	-	-	-	-	-	-	-	-	TRUE
2.59e-115	0.316077	0.413	0.192	6.62e-111	KANK1		KN motif and ankyrin repeat domains 1	-	-	-	TRUE	-	-	-	-	-	-	-	TRUE	-	-	-	-	-	-	-	-	-	-	-	-	-	-	-	-	-	-	-	-	-	-	-	-	-	-	-	-	-	-
5.43e-186	0.315929	0.277	0.06	1.38e-181	KIF21A		kinesin family member 21A	-	-	-	-	-	-	-	-	-	-	-	TRUE	-	-	-	TRUE	-	-	-	-	-	-	-	-	-	-	-	-	-	-	-	-	-	-	-	-	-	-	-	-	-	-
2.09e-67	0.315212	0.643	0.455	5.34e-63	MGLL		monoglyceride lipase	-	-	-	-	-	-	-	-	-	-	-	TRUE	-	-	-	TRUE	-	-	-	-	-	-	-	-	-	-	-	-	-	-	-	-	-	-	-	-	-	-	-	-	-	TRUE
1.91e-87	0.314995	0.971	0.954	4.88e-83	ANXA5		annexin A5	-	-	-	-	-	-	-	-	-	TRUE	-	TRUE	-	-	-	TRUE	-	-	-	-	-	-	-	-	-	-	-	-	-	-	-	-	-	-	-	-	-	-	-	-	-	-
1.23e-82	0.314748	0.702	0.511	3.14e-78	MSN		moesin	-	-	-	-	-	-	-	-	-	-	-	TRUE	-	TRUE	-	-	-	TRUE	-	-	-	-	-	-	-	-	-	-	-	-	-	-	TRUE	-	-	-	-	-	-	-	-	-
6.66e-74	0.312759	0.786	0.631	1.7e-69	TMED9		transmembrane p24 trafficking protein 9	-	TRUE	-	-	-	-	-	-	-	-	-	-	-	-	-	-	-	-	-	-	-	-	-	-	-	-	-	-	-	-	-	-	-	-	-	-	-	-	-	-	-	TRUE
2.57e-85	0.312378	0.381	0.188	6.54e-81	MMP23B		matrix metallopeptidase 23B	-	-	-	-	-	-	-	-	-	TRUE	-	-	-	-	-	TRUE	-	-	-	-	-	-	-	TRUE	-	-	-	-	TRUE	-	-	-	-	-	-	-	-	-	-	-	-	TRUE
2.84e-74	0.311888	0.794	0.63	7.26e-70	PLPP1		phospholipid phosphatase 1	-	TRUE	-	-	-	-	-	-	-	-	-	TRUE	-	-	-	TRUE	-	-	-	-	-	-	-	-	-	-	-	-	-	-	-	-	-	-	-	-	-	-	-	-	-	-
1.12e-101	0.309703	0.56	0.339	2.85e-97	SCCPDH		saccharopine dehydrogenase (putative)	-	TRUE	-	-	-	-	-	-	-	-	-	-	-	-	-	TRUE	-	-	-	-	-	-	-	-	-	-	-	-	-	-	-	-	-	-	-	-	-	-	-	-	-	-
3.84e-121	0.308515	0.416	0.189	9.79e-117	SLC37A3		solute carrier family 37 member 3	-	TRUE	-	-	-	-	-	-	-	-	-	-	-	-	-	-	-	-	-	-	-	-	-	-	-	-	-	-	-	-	-	-	-	-	-	-	-	-	-	-	-	TRUE
5.22e-72	0.308326	0.901	0.805	1.33e-67	P4HB		prolyl 4-hydroxylase subunit beta	-	-	-	-	-	-	-	-	-	-	-	TRUE	-	TRUE	-	TRUE	-	-	-	-	-	-	-	-	-	-	-	-	-	-	-	-	-	-	-	-	-	-	-	-	-	TRUE
3.51e-86	0.308035	0.738	0.543	8.95e-82	GLT8D1		glycosyltransferase 8 domain containing 1	-	TRUE	-	-	-	-	-	-	-	-	-	-	-	-	-	TRUE	-	-	-	-	-	-	-	-	-	-	-	-	-	-	-	-	-	-	-	-	-	-	-	-	-	-
6.23e-85	0.307057	0.776	0.607	1.59e-80	DYNLT1		dynein light chain Tctex-type 1	-	-	-	-	-	-	-	-	-	-	-	-	-	-	-	-	-	-	-	-	-	-	-	-	-	-	-	-	-	-	-	-	-	-	-	-	-	-	-	-	-	-
4.44e-133	0.306748	0.994	0.993	1.13e-128	CD63		CD63 molecule	-	TRUE	-	-	-	-	-	-	-	-	-	TRUE	-	-	-	-	-	-	-	-	-	-	-	-	-	-	-	-	-	-	-	-	TRUE	-	-	-	-	-	-	-	-	TRUE
1.79e-90	0.306475	0.388	0.193	4.57e-86	BHLHE40		basic helix-loop-helix family member e40	-	-	TRUE	-	-	-	-	-	-	-	-	-	-	-	-	-	-	-	-	-	-	-	-	-	-	-	-	-	-	-	-	-	-	-	-	-	-	-	-	-	-	-
2.6e-37	0.305548	0.737	0.602	6.64e-33	CYR61		-	-	-	-	-	-	-	-	-	-	-	-	-	-	-	-	-	-	-	-	-	-	-	-	-	-	-	-	-	-	-	-	-	-	-	-	-	-	-	-	-	-	-
1.19e-125	0.30534	0.408	0.176	3.05e-121	SGMS2		sphingomyelin synthase 2	-	TRUE	-	-	-	-	-	-	-	-	-	TRUE	-	-	-	TRUE	-	-	-	-	-	-	-	-	-	-	-	-	-	-	-	-	-	-	-	-	-	-	-	-	-	-
9.53e-89	0.304606	0.944	0.889	2.43e-84	RNH1		ribonuclease/angiogenin inhibitor 1	-	-	-	-	-	-	-	-	-	-	-	-	-	-	-	TRUE	-	-	-	-	-	-	-	-	-	-	-	-	-	-	-	-	-	-	-	-	-	-	-	-	-	-
7.54e-94	0.304168	0.425	0.215	1.92e-89	PPP1R12B		protein phosphatase 1 regulatory subunit 12B	-	-	-	-	-	-	-	-	-	-	-	-	-	-	-	TRUE	-	-	-	-	-	-	-	-	-	-	-	-	-	-	-	-	-	-	-	-	-	-	-	-	-	-
1.23e-79	0.303947	0.902	0.789	3.15e-75	C4orf3		chromosome 4 open reading frame 3	-	TRUE	-	-	-	-	-	-	-	-	-	-	-	-	-	-	-	-	-	-	-	-	-	-	-	-	-	-	-	-	-	-	-	-	-	-	-	-	-	-	-	-
4.47e-124	0.30325	0.434	0.194	1.14e-119	STIM1		stromal interaction molecule 1	-	TRUE	-	-	-	-	-	-	-	-	-	TRUE	-	-	-	TRUE	-	-	-	-	-	-	-	-	-	-	-	-	-	-	-	-	-	-	-	-	-	-	-	-	-	-
1.63e-213	0.303168	0.248	0.037	4.16e-209	TSPAN18		tetraspanin 18	-	TRUE	-	-	-	-	-	-	-	-	-	TRUE	-	-	-	-	-	-	-	-	-	-	-	-	-	-	-	-	-	-	-	-	-	-	-	-	-	-	-	-	-	-
7.31e-80	0.303101	0.932	0.817	1.86e-75	DPYSL2		dihydropyrimidinase like 2	-	-	-	-	-	-	-	-	-	-	-	TRUE	-	-	-	TRUE	-	-	-	-	-	-	-	-	-	-	-	-	-	-	-	-	-	-	-	-	-	-	-	-	-	-
3.87e-88	0.302664	0.65	0.431	9.89e-84	GLRX		glutaredoxin	-	-	-	-	-	-	-	-	-	-	-	-	-	-	-	TRUE	-	-	-	-	-	-	-	-	-	-	-	-	-	-	-	-	-	-	-	-	-	-	-	-	-	-
5.06e-74	0.302449	0.802	0.634	1.29e-69	DYNC1H1		dynein cytoplasmic 1 heavy chain 1	-	-	-	-	-	-	-	-	-	-	-	-	-	-	-	-	-	-	-	-	-	-	-	-	-	-	-	-	-	-	-	-	-	-	-	-	-	-	-	-	-	-
1.5e-75	0.301279	0.83	0.672	3.82e-71	IQGAP1		IQ motif containing GTPase activating protein 1	-	-	-	-	-	-	-	-	-	-	-	TRUE	-	-	TRUE	TRUE	-	-	-	-	-	-	-	-	-	-	-	-	-	-	-	-	-	-	-	-	-	-	-	-	-	-
1.96e-85	0.301237	0.693	0.485	5.01e-81	GLUD1		glutamate dehydrogenase 1	-	-	-	-	-	-	-	-	-	-	-	-	-	-	-	TRUE	-	-	-	-	-	-	-	-	-	-	-	TRUE	-	-	-	-	-	-	-	-	-	-	-	-	-	-
6.83e-83	0.300948	0.574	0.377	1.74e-78	SRPK2		SRSF protein kinase 2	-	-	-	-	-	-	-	-	-	-	-	-	-	-	TRUE	TRUE	-	-	-	-	-	-	-	-	-	-	-	-	-	-	-	-	-	-	-	-	-	-	-	-	-	TRUE
2.26e-55	0.300796	0.688	0.526	5.76e-51	RAB13		RAB13, member RAS oncogene family	-	-	-	-	-	-	-	-	-	-	-	TRUE	-	-	-	TRUE	-	-	-	-	-	-	-	-	-	-	-	-	-	-	-	-	-	-	-	-	-	-	-	-	-	-
8.21e-71	0.300394	0.969	0.936	2.1e-66	DYNLL1		dynein light chain LC8-type 1	-	-	-	TRUE	-	-	-	-	-	-	-	TRUE	-	-	-	TRUE	-	-	-	-	-	-	-	-	-	-	-	-	-	-	-	-	-	-	-	-	-	-	-	-	-	-
1.85e-233	0.298939	0.251	0.033	4.73e-229	STON2		stonin 2	-	-	-	-	-	-	-	-	-	-	-	-	-	-	-	-	-	-	-	-	-	-	-	-	-	-	-	-	-	-	-	-	-	-	-	-	-	-	-	-	-	-
8.01e-82	0.297485	0.626	0.424	2.04e-77	CCNY		cyclin Y	-	-	-	-	-	-	-	-	-	-	-	TRUE	-	-	TRUE	TRUE	-	-	-	-	-	-	-	-	-	-	-	-	-	-	-	-	-	-	-	-	-	-	-	-	-	-
1.94e-218	0.297124	0.265	0.043	4.96e-214	HUNK		hormonally up-regulated Neu-associated kinase	-	-	-	-	-	-	-	-	-	-	-	-	-	-	TRUE	TRUE	-	-	-	-	-	-	-	-	-	-	-	-	-	-	-	-	-	-	-	-	-	-	-	-	-	TRUE
4.57e-121	0.295813	0.311	0.111	1.17e-116	BCAT1		branched chain amino acid transaminase 1	-	-	-	-	-	-	-	-	-	-	-	-	-	-	-	TRUE	-	-	-	-	-	-	-	-	-	-	-	-	-	-	-	-	-	-	-	-	-	-	-	-	-	TRUE
1.43e-76	0.295683	0.604	0.4	3.64e-72	AOX1		aldehyde oxidase 1	-	-	-	-	-	-	-	-	-	-	-	-	-	-	-	TRUE	-	-	-	-	-	-	-	-	-	-	-	-	-	-	-	-	-	-	-	-	-	-	-	-	-	TRUE
4.73e-64	0.29485	0.941	0.88	1.21e-59	TXN		thioredoxin	-	-	-	TRUE	-	-	-	-	-	-	-	-	-	-	TRUE	TRUE	-	-	-	-	-	-	-	-	-	-	-	-	-	-	-	-	-	-	-	-	-	-	-	-	-	TRUE
6.86e-90	0.293045	0.45	0.25	1.75e-85	EXT1		exostosin glycosyltransferase 1	-	TRUE	-	-	-	-	-	-	-	-	-	-	-	-	-	TRUE	-	TRUE	-	-	-	-	-	-	-	-	-	-	-	-	-	-	-	-	-	-	-	-	-	-	-	-
2.69e-93	0.2923	0.465	0.247	6.87e-89	SH3PXD2B		SH3 and PX domains 2B	-	-	-	-	-	-	-	-	-	-	-	-	-	-	-	TRUE	-	-	-	-	-	-	-	-	-	-	-	-	-	-	-	-	-	-	-	-	-	-	-	-	-	-
2.73e-78	0.291923	0.921	0.836	6.95e-74	YWHAQ		tyrosine 3-monooxygenase/tryptophan 5-monooxygenase activation protein theta	-	-	-	-	-	-	-	-	-	-	-	-	-	-	-	-	-	-	-	-	-	-	-	-	-	-	-	-	-	-	-	-	-	-	-	-	-	-	-	-	-	-
2.91e-236	0.291439	0.23	0.027	7.42e-232	PLXNA2		plexin A2	-	TRUE	-	-	-	-	TRUE	SEMA3A - (NRP1+PLXNA2)_Secreted Signaling;SEMA3B - (NRP1+PLXNA2)_Secreted Signaling;SEMA3C - (NRP1+PLXNA2)_Secreted Signaling;SEMA3D - (NRP1+PLXNA2)_Secreted Signaling;SEMA3B - (NRP2+PLXNA2)_Secreted Signaling;SEMA3C - (NRP2+PLXNA2)_Secreted Signaling;SEMA3D - (NRP2+PLXNA2)_Secreted Signaling;SEMA3F - (NRP2+PLXNA2)_Secreted Signaling;SEMA3G - (NRP2+PLXNA2)_Secreted Signaling;SEMA4A - (NRP1+PLXNA2…	TRUE	-	-	TRUE	-	-	-	TRUE	-	-	-	-	-	-	-	-	-	-	-	-	-	-	-	-	-	-	-	-	-	-	-	-	-	-
1.85e-73	0.288881	0.62	0.433	4.73e-69	GALNT1		polypeptide N-acetylgalactosaminyltransferase 1	-	TRUE	-	-	-	-	-	-	-	-	-	-	-	-	-	TRUE	-	-	-	-	-	-	-	-	-	-	-	-	-	-	-	-	-	-	-	-	-	-	-	-	-	TRUE
1.36e-133	0.288514	0.328	0.113	3.46e-129	SH2D4A		SH2 domain containing 4A	-	-	-	-	-	-	-	-	-	-	-	-	-	-	-	-	-	-	-	-	-	-	-	-	-	-	-	-	-	-	-	-	-	-	-	-	-	-	-	-	-	-
1.16e-112	0.28841	0.252	0.089	2.97e-108	CAPS		calcyphosine	-	-	-	-	-	-	-	-	-	-	-	-	-	-	-	-	-	-	-	-	-	-	-	-	-	-	-	-	-	-	-	-	-	-	-	-	-	-	-	-	-	-
4.88e-88	0.288163	0.561	0.35	1.25e-83	CHST12		carbohydrate sulfotransferase 12	-	TRUE	-	-	-	-	-	-	-	-	-	-	-	-	-	TRUE	-	-	-	-	-	-	-	-	-	-	-	-	-	-	-	-	-	-	-	-	-	-	-	-	-	TRUE
2.57e-65	0.287903	0.82	0.685	6.55e-61	FKBP2		FKBP prolyl isomerase 2	-	-	-	-	-	-	-	-	-	-	-	-	-	-	-	TRUE	-	-	-	-	-	-	-	-	-	-	-	-	-	-	-	-	-	-	-	-	-	-	-	-	-	TRUE
8.49e-89	0.287464	0.153	0.041	2.16e-84	THBD		thrombomodulin	-	TRUE	-	-	-	-	-	-	TRUE	-	-	TRUE	-	-	-	-	-	-	-	-	-	-	-	-	-	-	-	-	-	-	-	-	TRUE	-	-	-	-	-	-	-	-	TRUE
1.05e-109	0.28715	0.336	0.133	2.68e-105	TNFSF9		TNF superfamily member 9	-	-	-	-	TRUE	TNFSF9 - TNFRSF9_Secreted Signaling	-	-	TRUE	-	-	TRUE	TRUE	TRUE	-	-	-	-	-	-	-	-	-	-	-	-	-	-	-	-	-	-	-	-	-	-	-	-	-	-	-	-
3.27e-72	0.285631	0.581	0.381	8.34e-68	ZFHX3		zinc finger homeobox 3	-	-	TRUE	-	-	-	-	-	-	-	-	-	-	-	-	-	-	TRUE	-	-	-	-	-	-	-	-	TRUE	-	-	-	-	-	-	TRUE	-	-	-	-	-	-	-	-
2.21e-67	0.285349	0.884	0.745	5.63e-63	VMP1		vacuole membrane protein 1	-	TRUE	-	-	-	-	-	-	-	-	-	TRUE	-	-	-	-	-	-	-	-	-	-	-	-	-	-	-	-	-	-	-	-	-	-	-	-	-	-	-	-	-	-
1.83e-84	0.285073	0.529	0.327	4.68e-80	NANS		N-acetylneuraminate synthase	-	-	-	-	-	-	-	-	-	-	-	-	-	-	-	TRUE	-	-	-	-	-	-	-	-	-	-	-	-	-	-	-	-	-	-	-	-	-	-	-	-	-	-
4.48e-69	0.282757	0.687	0.513	1.14e-64	TMEM167A		transmembrane protein 167A	-	TRUE	-	-	-	-	-	-	-	-	-	-	-	-	-	-	-	-	-	-	-	-	-	-	-	-	-	-	-	-	-	-	-	-	-	-	-	-	-	-	-	-
1.03e-271	0.28218	0.216	0.015	2.64e-267	PXDNL		peroxidasin like	-	-	-	-	-	-	-	-	-	-	-	TRUE	-	-	-	TRUE	-	-	-	-	-	-	-	-	-	-	-	-	-	-	-	-	-	-	-	-	-	-	-	-	-	TRUE
2.92e-242	0.280876	0.239	0.027	7.46e-238	STK32B		serine/threonine kinase 32B	-	-	-	-	-	-	-	-	-	-	-	-	-	-	TRUE	TRUE	-	-	-	-	-	-	-	-	-	-	-	-	-	-	-	-	-	-	-	-	-	-	-	-	-	TRUE
3.23e-98	0.279655	0.385	0.18	8.24e-94	SDK1		sidekick cell adhesion molecule 1	-	TRUE	-	-	-	-	-	-	-	-	-	TRUE	-	-	-	-	-	-	-	-	-	-	-	-	-	-	-	-	-	-	-	-	-	-	-	-	-	-	-	-	-	-
2.51e-54	0.278974	0.239	0.115	6.41e-50	TNFRSF12A		TNF receptor superfamily member 12A	-	TRUE	-	-	-	-	TRUE	TNFSF12 - TNFRSF12A_Secreted Signaling	-	-	-	TRUE	-	-	-	-	-	-	-	-	-	-	-	-	-	-	-	-	-	-	-	-	-	-	-	-	-	-	-	-	-	TRUE
5.92e-63	0.277823	0.74	0.577	1.51e-58	KIF5B		kinesin family member 5B	-	-	-	-	-	-	-	-	-	-	-	-	-	-	-	TRUE	-	TRUE	-	-	-	-	-	-	-	-	-	-	-	-	-	-	-	-	-	-	-	-	-	-	-	-
1.26e-91	0.277773	0.402	0.199	3.23e-87	FLNB		filamin B	-	-	-	-	-	-	-	-	TRUE	-	-	TRUE	-	TRUE	-	-	-	-	-	-	-	-	-	-	-	-	-	-	-	-	-	-	-	-	-	-	-	-	-	-	-	-
3.78e-281	0.276881	0.238	0.019	9.64e-277	SPSB4		splA/ryanodine receptor domain and SOCS box containing 4	-	-	-	-	-	-	-	-	-	-	-	-	-	-	-	-	-	-	-	-	-	TRUE	-	-	-	-	-	-	-	-	-	-	-	-	-	-	-	-	-	-	-	TRUE
2.86e-81	0.276868	0.522	0.317	7.3e-77	CRYL1		crystallin lambda 1	-	-	-	-	-	-	-	-	-	-	-	-	-	-	-	TRUE	-	-	-	-	-	-	-	-	-	-	-	-	-	-	-	-	-	-	-	-	-	-	-	-	-	-
5.25e-83	0.275188	0.491	0.282	1.34e-78	EVI5		ecotropic viral integration site 5	-	TRUE	-	-	-	-	-	-	-	-	-	-	-	-	-	TRUE	-	-	-	-	-	-	-	-	-	-	-	-	-	-	-	-	-	-	-	-	-	-	-	-	-	-
3.06e-61	0.273535	0.629	0.458	7.81e-57	CBR3		carbonyl reductase 3	-	-	-	-	-	-	-	-	-	-	-	-	-	-	-	TRUE	-	TRUE	-	-	-	-	-	-	-	-	-	-	-	-	-	-	-	-	-	-	-	-	-	-	-	TRUE
4.57e-55	0.272781	0.927	0.841	1.17e-50	POLR2L		RNA polymerase II subunit L	-	-	-	-	-	-	-	-	-	-	-	-	-	-	-	TRUE	-	-	-	-	-	-	-	-	-	-	-	-	-	-	-	-	-	-	-	-	-	-	-	-	-	-
1.27e-64	0.272161	0.678	0.496	3.24e-60	ATP2B4		ATPase plasma membrane Ca2+ transporting 4	-	TRUE	-	-	-	-	-	-	-	-	-	TRUE	-	TRUE	TRUE	TRUE	-	-	-	-	-	-	-	-	-	-	-	-	-	-	-	-	-	-	-	-	-	-	-	-	-	TRUE
2.82e-72	0.272097	0.583	0.391	7.2e-68	LASP1		LIM and SH3 protein 1	-	-	-	-	-	-	-	-	-	-	-	-	-	-	-	-	-	TRUE	-	-	-	-	-	-	-	-	-	-	-	-	-	-	-	-	-	-	-	-	-	-	-	-
3.95e-91	0.271583	0.549	0.322	1.01e-86	ADK		adenosine kinase	-	-	-	-	-	-	-	-	-	-	-	TRUE	-	-	-	TRUE	-	-	-	-	-	-	-	-	-	-	-	-	-	-	-	-	-	-	-	-	-	-	-	-	-	TRUE
2.38e-66	0.269513	0.942	0.875	6.08e-62	YWHAB		tyrosine 3-monooxygenase/tryptophan 5-monooxygenase activation protein beta	-	-	-	TRUE	-	-	-	-	-	-	-	-	-	-	TRUE	TRUE	-	-	-	-	-	-	-	-	-	-	-	-	-	-	-	-	-	-	-	-	-	-	-	-	-	-
2.98e-54	0.269255	0.363	0.213	7.6e-50	SLC20A1		solute carrier family 20 member 1	-	TRUE	-	-	-	-	-	-	TRUE	-	-	TRUE	-	-	-	-	-	-	-	-	-	-	-	-	-	-	-	-	-	-	-	-	-	-	-	-	-	-	-	-	-	-
5.3e-35	0.269059	0.877	0.802	1.35e-30	GLUL		glutamate-ammonia ligase	-	-	-	-	-	-	-	-	-	-	-	TRUE	-	-	-	TRUE	-	-	-	-	-	-	-	-	-	-	-	-	-	-	-	-	-	-	-	-	-	-	-	-	-	TRUE
2.21e-142	0.26871	0.258	0.07	5.63e-138	TMTC1		transmembrane O-mannosyltransferase targeting cadherins 1	-	TRUE	-	-	-	-	-	-	-	-	-	-	-	-	-	TRUE	-	-	-	-	-	-	-	-	-	-	-	-	-	-	-	-	-	-	-	-	-	-	-	-	-	-
9.62e-71	0.268665	0.624	0.429	2.45e-66	AGTRAP		angiotensin II receptor associated protein	-	TRUE	-	-	-	-	-	-	TRUE	-	-	TRUE	-	-	-	-	-	-	-	-	-	-	-	-	-	-	-	-	-	-	-	-	-	-	-	-	-	-	-	-	-	-
2.25e-62	0.267916	0.696	0.52	5.75e-58	CUTC		cutC copper transporter	-	-	-	-	-	-	-	-	-	-	-	-	-	-	-	-	-	-	-	-	-	-	-	-	-	-	-	-	-	-	-	-	-	-	-	-	-	-	-	-	-	-
7.49e-74	0.267843	0.551	0.353	1.91e-69	SWAP70		switching B cell complex subunit SWAP70	-	-	-	-	-	-	-	-	-	-	-	TRUE	-	-	-	TRUE	-	-	-	-	-	-	-	-	-	-	-	-	-	-	-	-	-	-	-	-	-	-	-	-	-	-
6.83e-62	0.267803	0.863	0.752	1.74e-57	AP2M1		adaptor related protein complex 2 subunit mu 1	-	-	-	-	-	-	-	-	-	-	-	TRUE	-	TRUE	-	-	-	-	-	-	-	-	-	-	-	-	-	-	-	-	-	-	-	-	-	-	-	-	-	-	-	-
6.96e-53	0.267488	0.859	0.743	1.77e-48	LPP		LIM domain containing preferred translocation partner in lipoma	-	-	-	-	-	-	-	-	-	-	-	TRUE	-	-	-	-	-	TRUE	-	-	-	-	-	-	-	-	-	-	-	-	-	-	-	-	-	-	-	-	-	-	-	-
6.31e-100	0.265981	0.375	0.168	1.61e-95	SRGAP2C		SLIT-ROBO Rho GTPase activating protein 2C	-	-	-	-	-	-	-	-	-	-	-	-	-	-	-	-	-	-	-	-	-	-	-	-	-	-	-	-	-	-	-	-	-	-	-	-	-	-	-	-	-	-
4.44e-71	0.265873	0.944	0.887	1.13e-66	HINT1		histidine triad nucleotide binding protein 1	-	-	-	TRUE	-	-	-	-	-	-	-	TRUE	-	-	-	TRUE	-	-	-	-	-	-	-	-	-	-	-	-	-	-	-	-	-	-	-	-	-	-	-	-	-	-
7.05e-96	0.264878	0.372	0.177	1.8e-91	TGFBR1		transforming growth factor beta receptor 1	-	TRUE	-	-	-	-	TRUE	TGFB1 - (TGFBR1+TGFBR2)_Secreted Signaling;TGFB2 - (TGFBR1+TGFBR2)_Secreted Signaling;TGFB3 - (TGFBR1+TGFBR2)_Secreted Signaling;TGFB1 - (ACVR1+TGFBR1)_Secreted Signaling;TGFB2 - (ACVR1+TGFBR1)_Secreted Signaling;TGFB3 - (ACVR1+TGFBR1)_Secreted Signaling;GDF11 - (TGFBR1+ACVR2A)_Secreted Signaling;GDF11 - (TGFBR1+ACVR2B)_Secreted Signaling;MSTN - (TGFBR1+ACVR2B)_Secreted Signaling;MSTN - (TGFBR1+A…	TRUE	-	-	TRUE	-	TRUE	TRUE	TRUE	-	TRUE	-	-	-	-	-	-	-	-	TRUE	-	-	-	-	-	TRUE	-	-	-	-	-	-	-	-	TRUE
1.01e-85	0.264171	0.508	0.301	2.58e-81	MIEN1		migration and invasion enhancer 1	-	-	-	-	-	-	-	-	-	-	-	TRUE	-	-	-	-	-	-	-	-	-	-	-	-	-	-	-	-	-	-	-	-	-	-	-	-	-	-	-	-	-	-
1.04e-59	0.263071	0.928	0.848	2.65e-55	CDC42		cell division cycle 42	-	-	-	-	-	-	-	-	-	-	-	TRUE	-	TRUE	-	TRUE	-	-	-	-	-	-	-	-	-	-	-	-	-	-	-	-	-	-	-	-	-	-	-	-	-	TRUE
1.3e-235	0.262574	0.2	0.016	3.32e-231	GPR1		G protein-coupled receptor 1	-	TRUE	-	-	-	-	TRUE	RARRES2 - GPR1_Secreted Signaling	-	-	-	-	-	-	-	-	-	-	-	-	-	-	-	-	-	-	-	-	-	-	-	-	-	-	-	-	-	-	-	-	-	-
1.38e-68	0.262448	0.533	0.346	3.52e-64	RGS10		regulator of G protein signaling 10	-	-	-	-	-	-	-	-	-	-	-	TRUE	-	-	-	TRUE	-	-	-	-	-	-	-	-	-	-	-	-	-	-	-	-	-	-	-	-	-	-	-	-	-	-
9.58e-234	0.262429	0.198	0.016	2.44e-229	SLC4A4		solute carrier family 4 member 4	-	TRUE	-	-	-	-	-	-	-	-	-	TRUE	-	-	-	-	-	-	-	-	-	-	-	-	-	-	-	-	-	-	-	-	TRUE	-	-	-	-	-	-	-	-	TRUE
3.37e-67	0.261752	0.958	0.925	8.6e-63	PRDX1		peroxiredoxin 1	-	-	-	-	-	-	-	-	-	-	-	-	-	-	-	TRUE	-	-	-	-	-	-	-	-	-	-	-	-	-	-	-	-	-	-	-	-	-	-	-	-	-	-
8.85e-64	0.261317	0.573	0.394	2.26e-59	TNS1		tensin 1	-	-	-	-	-	-	-	-	-	-	-	-	-	-	-	-	-	-	-	-	TRUE	-	-	-	-	-	-	-	-	-	-	-	TRUE	-	-	-	-	-	-	-	-	-
1.39e-67	0.260693	0.79	0.622	3.54e-63	SNRPD3		small nuclear ribonucleoprotein D3 polypeptide	-	-	-	-	-	-	-	-	-	-	-	-	-	-	-	-	-	-	-	-	-	-	-	-	-	-	-	-	-	-	-	-	-	-	-	-	-	-	-	-	-	-
3.23e-67	0.260459	0.585	0.392	8.24e-63	IFNAR1		interferon alpha and beta receptor subunit 1	-	TRUE	-	-	-	-	TRUE	IFNB1 - (IFNAR1+IFNAR2)_Secreted Signaling;IFNW1 - (IFNAR1+IFNAR2)_Secreted Signaling;IFNK - (IFNAR1+IFNAR2)_Secreted Signaling;IFNE - (IFNAR1+IFNAR2)_Secreted Signaling;IFNA1 - (IFNAR1+IFNAR2)_Secreted Signaling;IFNA2 - (IFNAR1+IFNAR2)_Secreted Signaling;IFNA4 - (IFNAR1+IFNAR2)_Secreted Signaling;IFNA5 - (IFNAR1+IFNAR2)_Secreted Signaling;IFNA6 - (IFNAR1+IFNAR2)_Secreted Signaling;IFNA7 - (IFNAR…	TRUE	-	-	TRUE	-	TRUE	TRUE	TRUE	-	TRUE	-	-	-	-	-	-	-	-	-	-	-	-	-	-	-	-	-	-	-	-	-	-	-	TRUE
1.22e-61	0.259615	0.664	0.492	3.11e-57	TAF10		TATA-box binding protein associated factor 10	-	-	-	TRUE	-	-	-	-	-	-	-	-	-	-	-	TRUE	-	-	-	-	-	-	-	-	-	-	-	-	-	-	-	-	-	TRUE	-	-	-	-	-	-	-	-
2.87e-97	0.259535	0.316	0.156	7.33e-93	GNPNAT1		glucosamine-phosphate N-acetyltransferase 1	-	-	-	-	-	-	-	-	-	-	-	-	-	-	-	TRUE	-	-	-	-	-	-	-	-	-	-	-	-	-	-	-	-	-	-	-	-	-	-	-	-	-	-
1.6e-55	0.259442	0.694	0.534	4.09e-51	CDV3		CDV3 homolog	-	-	-	-	-	-	-	-	-	-	-	TRUE	-	-	-	-	-	-	-	-	-	-	-	-	-	-	-	-	-	-	-	-	-	-	-	-	-	-	-	-	-	-
9.96e-111	0.259434	0.836	0.622	2.54e-106	CTGF		-	-	-	-	-	-	-	-	-	-	-	-	-	-	-	-	-	-	-	-	-	-	-	-	-	-	-	-	-	-	-	-	-	-	-	-	-	-	-	-	-	-	-
1.55e-45	0.258363	0.866	0.753	3.95e-41	MAP1B		microtubule associated protein 1B	-	-	-	-	-	-	-	-	-	-	-	TRUE	-	-	-	-	-	-	-	-	-	-	-	-	-	-	-	-	-	-	-	-	-	-	-	-	-	-	-	-	-	-
3.28e-84	0.258109	0.412	0.212	8.36e-80	PHLDB2		pleckstrin homology like domain family B member 2	-	TRUE	-	-	-	-	-	-	-	-	-	TRUE	-	-	-	-	-	-	-	-	-	-	-	-	-	-	-	-	-	-	-	-	-	-	-	-	-	-	-	-	-	-
8.8e-62	0.257411	0.689	0.513	2.24e-57	ACTR3		actin related protein 3	-	-	-	-	-	-	-	-	-	-	-	-	-	-	-	-	-	-	-	-	-	-	-	-	-	-	-	-	-	-	-	-	-	-	-	-	-	-	-	-	-	-
1.64e-58	0.256697	0.88	0.778	4.19e-54	ATP5PD		ATP synthase peripheral stalk subunit d	-	-	-	-	-	-	-	-	-	-	-	-	-	-	-	TRUE	-	-	-	-	-	-	-	-	-	-	-	-	-	-	-	-	-	-	-	-	-	-	-	-	-	-
2.97e-73	0.256449	0.495	0.301	7.57e-69	SH3GLB2		SH3 domain containing GRB2 like, endophilin B2	-	-	-	-	-	-	-	-	-	-	-	-	-	-	-	-	-	-	-	-	-	-	-	-	-	-	-	-	-	-	-	-	-	-	-	-	-	-	-	-	-	-
1.03e-78	0.255987	0.421	0.231	2.63e-74	KREMEN1		kringle containing transmembrane protein 1	-	TRUE	-	-	-	-	-	-	-	-	-	TRUE	-	-	-	-	-	-	-	-	-	-	-	-	-	-	-	-	-	-	-	-	-	-	-	-	-	-	-	-	-	-
1.68e-147	0.255672	0.273	0.072	4.29e-143	ORAI1		ORAI calcium release-activated calcium modulator 1	-	TRUE	-	-	-	-	-	-	-	-	-	TRUE	-	-	-	TRUE	-	-	-	-	-	-	-	-	-	-	-	TRUE	-	-	-	-	-	TRUE	-	-	-	-	-	-	-	-
4.66e-60	0.254841	0.684	0.508	1.19e-55	NPTN		neuroplastin	-	TRUE	-	-	-	-	-	-	-	-	-	TRUE	-	TRUE	-	-	-	-	-	-	-	-	-	-	-	-	-	-	-	-	-	-	TRUE	-	-	-	-	-	-	-	-	TRUE
1.06e-42	0.254719	0.839	0.73	2.71e-38	DDR2		discoidin domain receptor tyrosine kinase 2	-	TRUE	-	-	-	-	-	-	TRUE	-	-	TRUE	-	-	TRUE	TRUE	-	TRUE	-	-	-	-	-	-	TRUE	-	-	-	-	-	-	-	-	TRUE	-	-	-	-	-	-	-	TRUE
8.76e-59	0.254705	0.762	0.61	2.23e-54	NOP10		NOP10 ribonucleoprotein	-	-	-	-	-	-	-	-	-	-	-	-	-	-	-	-	-	TRUE	-	-	-	-	-	-	-	-	-	-	-	-	-	-	-	-	-	-	-	-	-	-	-	-
2.22e-52	0.254243	0.72	0.566	5.68e-48	PRRX2		paired related homeobox 2	-	-	TRUE	-	-	-	-	-	-	-	-	-	-	-	-	-	-	-	-	-	-	-	-	-	-	-	-	-	-	-	-	-	-	-	-	-	-	-	-	-	-	-
1.92e-55	0.253917	0.701	0.532	4.89e-51	ANP32B		acidic nuclear phosphoprotein 32 family member B	-	-	-	-	-	-	-	-	-	-	-	-	-	-	-	TRUE	-	-	-	-	-	-	-	-	-	-	-	-	-	-	-	-	-	-	-	-	-	-	-	-	-	-
4.82e-52	0.253329	0.939	0.883	1.23e-47	LIMA1		LIM domain and actin binding 1	-	-	-	-	-	-	-	-	-	-	-	TRUE	-	-	-	-	-	-	-	-	-	-	-	-	-	-	-	-	-	-	-	-	-	-	-	-	-	-	-	-	-	-
4.87e-55	0.253264	0.848	0.721	1.24e-50	SEP2		-	-	-	-	-	-	-	-	-	-	-	-	-	-	-	-	-	-	-	-	-	-	-	-	-	-	-	-	-	-	-	-	-	-	-	-	-	-	-	-	-	-	-
1.19e-133	0.252653	0.317	0.105	3.03e-129	EDEM2		ER degradation enhancing alpha-mannosidase like protein 2	-	-	-	-	-	-	-	-	-	-	-	-	-	-	-	TRUE	-	-	-	-	-	-	-	-	-	-	-	-	-	-	-	-	-	-	-	-	-	-	-	-	-	TRUE
1.39e-65	0.25228	0.582	0.392	3.55e-61	WNK1		WNK lysine deficient protein kinase 1	-	-	-	-	-	-	-	-	-	-	-	-	-	-	TRUE	TRUE	-	-	-	-	-	-	-	-	-	-	-	-	-	-	-	-	-	-	-	-	-	-	-	-	-	TRUE
2.23e-56	0.251798	0.956	0.905	5.69e-52	OST4		oligosaccharyltransferase complex subunit 4, non-catalytic	-	TRUE	-	-	-	-	-	-	-	-	-	-	-	-	-	-	-	-	-	-	-	-	-	-	-	-	-	-	-	-	-	-	-	-	-	-	-	-	-	-	-	-
2.44e-55	0.251522	0.795	0.68	6.24e-51	MINOS1		-	-	-	-	-	-	-	-	-	-	-	-	-	-	-	-	-	-	-	-	-	-	-	-	-	-	-	-	-	-	-	-	-	-	-	-	-	-	-	-	-	-	-
7.36e-54	0.251032	0.869	0.757	1.88e-49	YWHAZ		tyrosine 3-monooxygenase/tryptophan 5-monooxygenase activation protein zeta	-	-	-	-	-	-	-	-	-	-	-	-	-	-	-	TRUE	-	-	-	-	-	-	-	-	-	-	-	-	-	-	-	-	-	-	-	-	-	-	-	-	-	-
2.1e-57	0.250452	0.635	0.458	5.36e-53	ITGAV		integrin subunit alpha V	-	TRUE	-	-	-	-	TRUE	NRG1 - (ITGAV+ITGB3)_Secreted Signaling;IGF1 - (ITGAV+ITGB3)_Secreted Signaling;IGF2 - (ITGAV+ITGB3)_Secreted Signaling;SPP1 - (ITGAV+ITGB3)_Secreted Signaling;SPP1 - (ITGAV+ITGB1)_Secreted Signaling;SPP1 - (ITGAV+ITGB5)_Secreted Signaling;SPP1 - (ITGAV+ITGB6)_Secreted Signaling;ANGPTL4 - (ITGAV+ITGB3)_Secreted Signaling;ANGPTL3 - (ITGAV+ITGB3)_Secreted Signaling;PTN - (ITGAV+ITGB3)_Secreted Sign…	TRUE	-	-	TRUE	-	TRUE	-	-	-	-	-	-	-	-	-	-	-	-	-	-	-	-	-	-	TRUE	-	-	-	-	-	-	-	-	TRUE
9.71e-73	-0.250147	0.997	0.995	2.48e-68	RPL37		ribosomal protein L37	-	-	-	-	-	-	-	-	-	-	-	-	-	-	-	TRUE	-	-	-	-	-	-	-	-	-	-	-	-	-	-	-	-	-	-	-	-	-	-	-	-	-	-
2.31e-64	-0.25298	0.581	0.627	5.91e-60	C6orf48		-	-	-	-	-	-	-	-	-	-	-	-	-	-	-	-	-	-	-	-	-	-	-	-	-	-	-	-	-	-	-	-	-	-	-	-	-	-	-	-	-	-	-
6.42e-75	-0.253468	0.162	0.272	1.64e-70	FNDC4		fibronectin type III domain containing 4	-	TRUE	-	-	-	-	-	-	-	-	-	TRUE	-	-	-	-	-	-	-	-	-	-	-	-	-	-	-	-	-	-	-	-	-	-	-	-	-	-	-	-	-	-
2.07e-33	-0.254919	0.656	0.771	5.29e-29	CD9		CD9 molecule	-	TRUE	-	-	-	-	-	-	-	-	-	TRUE	-	TRUE	-	-	-	-	-	-	-	-	-	-	-	-	-	-	-	-	-	-	-	-	-	-	-	-	-	-	-	TRUE
3.84e-49	-0.255295	0.252	0.338	9.81e-45	HLA-DRB1		major histocompatibility complex, class II, DR beta 1	-	TRUE	-	-	TRUE	HLA-DRB1 - CD4_Cell-Cell Contact	-	-	TRUE	-	-	TRUE	-	TRUE	-	TRUE	-	TRUE	-	-	-	-	-	-	-	-	-	-	-	-	-	-	TRUE	-	-	-	-	-	-	-	-	TRUE
6.57e-40	-0.255396	0.082	0.167	1.68e-35	TSPAN8		tetraspanin 8	-	TRUE	-	-	-	-	-	-	-	-	-	TRUE	-	TRUE	-	-	-	-	-	-	-	-	-	-	-	-	-	-	-	-	-	-	TRUE	-	-	-	-	-	-	-	-	-
2.42e-109	-0.256157	0.028	0.183	6.17e-105	CNTN3		contactin 3	-	-	-	-	-	-	-	-	-	-	-	TRUE	-	-	-	-	-	-	-	-	-	-	-	-	-	-	-	-	-	-	-	-	-	-	-	-	-	-	-	-	-	-
2.33e-47	-0.256365	0.685	0.732	5.95e-43	SGCE		sarcoglycan epsilon	-	TRUE	-	-	-	-	-	-	-	-	-	TRUE	-	-	-	-	-	-	-	-	-	-	-	-	-	-	-	-	-	-	-	-	-	-	-	-	-	-	-	-	-	-
8e-66	-0.256401	0.995	0.993	2.04e-61	RPS19		ribosomal protein S19	-	-	-	-	-	-	-	-	-	-	-	-	-	-	-	-	-	-	-	-	-	-	-	-	-	-	-	-	-	-	-	-	-	-	-	-	-	-	-	-	-	-
2.71e-101	-0.258534	1	0.998	6.92e-97	RPL11		ribosomal protein L11	-	-	-	-	-	-	-	-	-	-	-	-	-	-	-	TRUE	-	-	-	-	-	-	-	-	-	-	-	-	-	-	-	-	-	-	-	-	-	-	-	-	-	-
1.31e-60	-0.258781	0.041	0.157	3.35e-56	VCAM1		vascular cell adhesion molecule 1	-	TRUE	-	-	-	-	TRUE	ITGA4 - (ITGB1+VCAM1)_Cell-Cell Contact;ITGA9 - (ITGB1+VCAM1)_Cell-Cell Contact;ITGA4 - (ITGB7+VCAM1)_Cell-Cell Contact	-	-	-	TRUE	-	TRUE	-	TRUE	-	-	-	-	-	-	-	-	-	-	-	-	-	-	-	-	TRUE	-	-	-	-	-	-	-	-	TRUE
1.86e-66	-0.258931	0.314	0.368	4.76e-62	PPP1R15B		protein phosphatase 1 regulatory subunit 15B	-	-	-	-	-	-	-	-	-	-	-	-	-	-	-	TRUE	-	-	-	-	-	-	-	-	-	-	-	-	-	-	-	-	-	-	-	-	-	-	-	-	-	-
1.06e-54	-0.259001	0.556	0.629	2.7e-50	MPZL1		myelin protein zero like 1	-	TRUE	-	-	TRUE	MPZL1 - MPZL1_Cell-Cell Contact	TRUE	MPZ - MPZL1_Cell-Cell Contact;MPZL1 - MPZL1_Cell-Cell Contact	-	-	-	TRUE	-	-	-	-	-	-	-	-	-	-	-	-	-	-	-	-	-	-	-	-	TRUE	-	-	-	-	-	-	-	-	-
4.85e-92	-0.259039	0.059	0.217	1.24e-87	ASS1		argininosuccinate synthase 1	-	-	-	-	-	-	-	-	-	-	-	-	-	-	-	TRUE	-	-	-	-	-	-	-	-	-	-	-	-	-	-	-	-	-	-	-	-	-	-	-	-	-	-
3.52e-54	-0.259319	0.252	0.361	8.97e-50	FZD4		frizzled class receptor 4	-	TRUE	-	-	-	-	TRUE	WNT1 - (FZD4+LRP5)_Secreted Signaling;WNT10A - (FZD4+LRP5)_Secreted Signaling;WNT10B - (FZD4+LRP5)_Secreted Signaling;WNT16 - (FZD4+LRP5)_Secreted Signaling;WNT2 - (FZD4+LRP5)_Secreted Signaling;WNT2B - (FZD4+LRP5)_Secreted Signaling;WNT3 - (FZD4+LRP5)_Secreted Signaling;WNT3A - (FZD4+LRP5)_Secreted Signaling;WNT4 - (FZD4+LRP5)_Secreted Signaling;WNT6 - (FZD4+LRP5)_Secreted Signaling;WNT7A - (FZD…	TRUE	-	-	TRUE	-	-	TRUE	TRUE	-	-	-	-	-	-	-	-	-	-	-	-	-	-	-	-	TRUE	-	TRUE	-	-	-	-	-	-	TRUE
9.15e-88	-0.260196	1	1	2.33e-83	RPL13		ribosomal protein L13	-	-	-	-	-	-	-	-	-	-	-	-	-	-	-	-	-	-	-	-	-	-	-	-	-	-	-	-	-	-	-	-	-	-	-	-	-	-	-	-	-	-
1.29e-58	-0.260245	0.294	0.405	3.29e-54	LRP6		LDL receptor related protein 6	-	TRUE	-	-	-	-	TRUE	WNT1 - (FZD1+LRP6)_Secreted Signaling;WNT1 - (FZD10+LRP6)_Secreted Signaling;WNT1 - (FZD2+LRP6)_Secreted Signaling;WNT1 - (FZD3+LRP6)_Secreted Signaling;WNT1 - (FZD4+LRP6)_Secreted Signaling;WNT1 - (FZD5+LRP6)_Secreted Signaling;WNT1 - (FZD6+LRP6)_Secreted Signaling;WNT1 - (FZD7+LRP6)_Secreted Signaling;WNT1 - (FZD8+LRP6)_Secreted Signaling;WNT1 - (FZD9+LRP6)_Secreted Signaling;WNT10A - (FZD1+LRP…	TRUE	-	-	TRUE	-	TRUE	TRUE	TRUE	-	-	-	-	-	-	-	-	-	-	-	-	-	-	-	-	TRUE	-	-	-	-	-	-	-	-	-
2.82e-60	-0.260869	0.186	0.291	7.21e-56	JADE1		jade family PHD finger 1	-	-	-	TRUE	-	-	-	-	-	-	-	TRUE	-	-	-	-	-	-	-	-	-	-	-	-	-	-	TRUE	-	-	-	-	TRUE	-	-	-	-	-	-	-	-	-	-
1.61e-44	-0.261063	0.429	0.54	4.12e-40	FXYD5		FXYD domain containing ion transport regulator 5	-	TRUE	-	-	-	-	-	-	-	-	-	-	-	-	-	-	-	-	-	-	-	-	-	-	-	-	-	TRUE	-	-	-	-	-	-	-	-	-	-	-	-	-	-
4.66e-63	-0.26154	0.107	0.235	1.19e-58	ARHGDIB		Rho GDP dissociation inhibitor beta	-	-	-	-	-	-	-	-	-	-	-	-	-	-	-	TRUE	-	-	-	-	-	-	-	-	-	-	-	-	-	-	-	-	-	-	-	-	-	-	-	-	-	-
5.08e-69	-0.262078	0.869	0.865	1.3e-64	PRDX6		peroxiredoxin 6	-	-	-	-	-	-	-	-	-	-	-	TRUE	-	-	-	TRUE	-	-	-	-	-	-	-	-	-	-	-	-	-	-	-	-	-	-	-	-	-	-	-	-	-	-
2.13e-91	-0.2647	0.997	0.995	5.44e-87	RPL6		ribosomal protein L6	-	-	-	-	-	-	-	-	-	-	-	-	-	-	-	-	-	-	-	-	-	-	-	-	-	-	-	-	-	-	-	-	-	-	-	-	-	-	-	-	-	-
2.72e-77	-0.264737	0.96	0.949	6.93e-73	CIRBP		cold inducible RNA binding protein	-	-	-	-	-	-	-	-	-	-	-	-	-	-	-	-	-	-	-	-	-	-	-	-	-	-	-	-	-	-	-	-	-	-	-	-	-	-	-	-	-	-
1.61e-35	-0.265259	0.999	0.998	4.11e-31	MALAT1		metastasis associated lung adenocarcinoma transcript 1	-	-	-	-	-	-	-	-	-	-	-	-	-	-	-	-	-	-	-	-	-	-	-	-	-	-	-	-	-	-	-	-	-	-	-	-	-	-	-	-	-	-
5.9e-94	-0.266443	0.999	0.996	1.5e-89	RPL18		ribosomal protein L18	-	-	-	-	-	-	-	-	-	-	-	-	-	-	-	-	-	-	-	-	-	-	-	-	-	-	-	-	-	-	-	-	-	-	-	-	-	-	-	-	-	-
2.65e-82	-0.267215	0.217	0.342	6.76e-78	GSC		goosecoid homeobox	-	-	TRUE	-	-	-	-	-	-	-	-	-	-	-	-	-	-	-	-	-	-	-	-	-	-	-	-	-	-	-	-	-	-	TRUE	-	-	-	-	-	-	-	-
3.52e-55	-0.268144	0.663	0.695	8.99e-51	MYCBP2		MYC binding protein 2	-	-	-	TRUE	-	-	-	-	-	-	-	TRUE	-	-	-	TRUE	-	-	-	-	-	-	-	-	-	-	-	-	-	-	-	-	-	-	-	-	-	-	-	-	-	-
1.76e-99	-0.268362	0.007	0.127	4.49e-95	FMO1		flavin containing dimethylaniline monoxygenase 1	-	TRUE	-	-	-	-	-	-	-	-	-	-	-	-	-	TRUE	-	-	-	-	-	-	-	-	-	-	-	-	-	-	-	-	-	-	-	-	-	-	-	-	-	TRUE
1.72e-92	-0.268938	0.04	0.188	4.38e-88	NAV2		neuron navigator 2	-	-	-	-	-	-	-	-	-	TRUE	-	-	-	-	-	TRUE	-	-	-	-	-	-	-	-	-	-	-	-	-	-	-	-	-	-	-	-	-	-	-	-	-	-
5.03e-70	-0.271602	0.994	0.993	1.28e-65	RPL5		ribosomal protein L5	-	-	-	-	-	-	-	-	-	-	-	-	-	-	-	TRUE	-	TRUE	-	-	-	-	-	-	-	-	-	-	-	-	-	-	-	-	-	-	-	-	-	-	-	-
1.1e-81	-0.271829	0.332	0.425	2.82e-77	RBPMS		RNA binding protein, mRNA processing factor	-	-	-	TRUE	-	-	-	-	-	-	-	-	-	-	-	-	-	-	-	-	-	-	-	-	-	-	-	-	-	-	-	-	-	-	-	-	-	-	-	-	-	-
5.73e-78	-0.273896	0.099	0.247	1.46e-73	EPSTI1		epithelial stromal interaction 1	-	TRUE	-	-	-	-	-	-	-	-	-	-	-	-	-	-	-	-	-	-	-	-	-	-	-	-	-	-	-	-	-	-	-	-	-	-	-	-	-	-	-	-
3.28e-34	-0.273929	0.955	0.925	8.38e-30	ZFP36		ZFP36 ring finger protein	-	-	-	-	-	-	-	-	-	-	-	-	-	-	-	TRUE	-	-	-	-	-	-	-	-	-	-	-	-	-	-	-	-	-	TRUE	-	-	-	-	-	-	-	-
6.4e-74	-0.274755	0.113	0.221	1.63e-69	PLK2		polo like kinase 2	-	-	-	-	-	-	-	-	-	-	-	-	-	-	TRUE	TRUE	-	TRUE	-	-	-	-	-	-	-	-	-	-	-	-	-	-	-	-	-	-	-	-	-	-	-	TRUE
5.03e-81	-0.275059	0.048	0.187	1.28e-76	TSPAN15		tetraspanin 15	-	TRUE	-	-	-	-	-	-	-	-	-	TRUE	-	-	-	-	-	-	-	-	-	-	-	-	-	-	-	-	-	-	-	-	TRUE	-	-	-	-	-	-	-	-	-
1.4e-63	-0.276255	0.567	0.632	3.57e-59	MTURN		maturin, neural progenitor differentiation regulator homolog	-	-	-	-	-	-	-	-	-	-	-	-	-	-	-	-	-	-	-	-	-	-	-	-	-	-	-	-	-	-	-	-	-	-	-	-	-	-	-	-	-	-
2.57e-65	-0.276696	0.157	0.298	6.57e-61	CHCHD10		coiled-coil-helix-coiled-coil-helix domain containing 10	-	-	-	-	-	-	-	-	-	-	-	-	-	-	-	-	-	-	-	-	-	-	-	-	-	-	-	-	-	-	-	-	-	-	-	-	-	-	-	-	-	-
1.92e-47	-0.279161	0.441	0.482	4.91e-43	MEST		mesoderm specific transcript	-	-	-	-	-	-	-	-	-	-	-	-	-	-	-	TRUE	-	-	-	-	-	-	-	-	-	-	-	-	TRUE	-	-	-	-	-	-	-	-	-	-	-	-	-
1.97e-81	-0.279407	0.609	0.669	5.02e-77	COPRS		coordinator of PRMT5 and differentiation stimulator	-	-	-	TRUE	-	-	-	-	-	-	-	TRUE	-	-	-	-	-	-	-	-	-	-	-	-	-	-	-	-	-	-	-	-	-	-	-	-	-	-	-	-	-	-
9.36e-18	-0.280381	0.533	0.601	2.39e-13	ID3		inhibitor of DNA binding 3, HLH protein	-	-	TRUE	-	-	-	-	-	-	-	-	-	-	-	-	-	-	TRUE	-	-	-	-	-	-	-	-	TRUE	-	-	-	-	-	-	TRUE	-	-	-	-	-	-	-	-
4.48e-78	-0.280649	0.191	0.309	1.14e-73	PERP		p53 apoptosis effector related to PMP22	-	TRUE	-	-	-	-	-	-	-	-	-	TRUE	-	-	-	TRUE	-	-	-	-	-	-	-	-	-	-	-	-	-	-	-	-	-	-	-	-	-	-	-	-	-	-
7.98e-117	-0.280939	0.999	0.997	2.04e-112	RPL32		ribosomal protein L32	-	-	-	-	-	-	-	-	-	-	-	-	-	-	-	-	-	-	-	-	-	-	-	-	-	-	-	-	-	-	-	-	-	-	-	-	-	-	-	-	-	-
7.56e-66	-0.281699	0.886	0.892	1.93e-61	ZFAS1		ZNFX1 antisense RNA 1	-	-	-	-	-	-	-	-	-	-	-	-	-	-	-	-	-	-	-	-	-	-	-	-	-	-	-	-	-	-	-	-	-	-	-	-	-	-	-	-	-	-
2.73e-37	-0.281995	0.384	0.46	6.97e-33	ALDH1A1		aldehyde dehydrogenase 1 family member A1	-	-	-	-	-	-	-	-	-	-	-	-	-	-	-	TRUE	-	-	-	-	-	-	-	-	-	-	-	-	-	-	-	-	-	-	-	-	-	-	-	-	-	TRUE
4.09e-68	-0.282342	0.913	0.911	1.04e-63	NFIA		nuclear factor I A	-	-	TRUE	-	-	-	-	-	-	-	-	-	-	-	-	-	-	-	-	-	-	-	-	-	-	-	-	-	-	-	-	-	-	TRUE	-	-	-	-	-	-	-	-
8.61e-61	-0.282499	0.295	0.339	2.2e-56	ANKRD36C		ankyrin repeat domain 36C	-	-	-	-	-	-	-	-	-	-	-	-	-	-	-	-	-	-	-	-	-	-	-	-	-	-	-	-	-	-	-	-	-	-	-	-	-	-	-	-	-	-
2.55e-99	-0.282804	0.998	0.995	6.5e-95	RPL35A		ribosomal protein L35a	-	-	-	-	-	-	-	-	-	-	-	-	-	-	-	-	-	-	-	-	-	-	-	-	-	-	-	-	-	-	-	-	-	-	-	-	-	-	-	-	-	-
6.17e-95	-0.283025	0.998	0.997	1.57e-90	RPS9		ribosomal protein S9	-	-	-	-	-	-	-	-	-	-	-	-	-	-	-	-	-	-	-	-	-	-	-	-	-	-	-	-	-	-	-	-	-	-	-	-	-	-	-	-	-	-
4.26e-106	-0.28346	0.036	0.191	1.09e-101	ATP8B4		ATPase phospholipid transporting 8B4 (putative)	-	TRUE	-	-	-	-	-	-	-	-	-	TRUE	-	-	-	TRUE	-	-	-	-	-	-	-	-	-	-	-	-	-	-	-	-	-	-	-	-	-	-	-	-	-	-
1.98e-36	-0.284175	0.611	0.674	5.05e-32	ANK2		ankyrin 2	-	-	-	-	-	-	-	-	-	-	-	TRUE	-	-	-	-	-	-	-	-	-	-	-	-	-	-	-	TRUE	-	-	-	-	-	-	-	-	-	-	-	-	-	-
1.29e-58	-0.284533	0.911	0.911	3.3e-54	PDGFRA		platelet derived growth factor receptor alpha	-	TRUE	-	-	-	-	TRUE	PDGFA - PDGFRA_Secreted Signaling;PDGFB - PDGFRA_Secreted Signaling;PDGFC - PDGFRA_Secreted Signaling	TRUE	-	-	TRUE	-	TRUE	TRUE	TRUE	-	TRUE	-	-	-	-	-	-	TRUE	-	-	-	-	-	-	-	-	-	-	-	-	-	-	-	-	TRUE
8.78e-24	-0.285081	0.479	0.509	2.24e-19	KCNQ1OT1		KCNQ1 opposite strand/antisense transcript 1	-	-	-	-	-	-	-	-	-	-	-	-	-	-	-	-	-	-	-	-	-	-	-	-	-	-	-	-	-	-	-	-	-	-	-	-	-	-	-	-	-	-
8.24e-58	-0.287035	0.326	0.458	2.1e-53	SLC43A3		solute carrier family 43 member 3	-	TRUE	-	-	-	-	-	-	-	-	-	TRUE	-	-	-	-	-	-	-	-	-	-	-	-	-	-	-	-	-	-	-	-	-	-	-	-	-	-	-	-	-	TRUE
5.65e-86	-0.287048	0.997	0.997	1.44e-81	MT-ND5		-	-	TRUE	-	-	-	-	-	-	-	-	-	-	-	-	-	-	-	-	-	-	-	-	-	-	-	-	-	-	-	-	-	-	-	-	-	-	-	-	-	-	-	-
9.03e-44	-0.287506	0.274	0.394	2.3e-39	CCND1		cyclin D1	-	-	-	TRUE	-	-	-	-	-	-	-	-	-	-	TRUE	TRUE	-	TRUE	-	-	-	-	-	-	-	-	-	-	-	-	-	-	-	TRUE	-	-	-	-	-	-	-	TRUE
2.71e-124	-0.2888	0.035	0.203	6.92e-120	TMEM150C		transmembrane protein 150C	-	TRUE	-	-	-	-	-	-	-	-	-	TRUE	-	-	-	-	-	-	-	-	-	-	-	-	-	-	-	TRUE	-	-	-	-	-	-	-	-	-	-	-	-	-	-
3.05e-55	-0.289851	0.454	0.551	7.79e-51	BICC1		BicC family RNA binding protein 1	-	-	-	-	-	-	-	-	-	-	-	-	-	-	-	-	-	-	-	-	-	-	-	-	-	-	-	-	-	-	-	-	-	-	-	-	-	-	-	-	-	-
3.95e-50	-0.290565	0.941	0.942	1.01e-45	PNRC1		proline rich nuclear receptor coactivator 1	-	-	-	TRUE	-	-	-	-	-	-	-	-	-	-	-	-	-	TRUE	-	-	-	-	-	-	-	-	-	-	-	-	-	-	-	-	-	-	-	-	-	-	TRUE	-
3.39e-58	-0.291478	0.941	0.952	8.66e-54	MT-ND4L		-	-	TRUE	-	-	-	-	-	-	-	-	-	-	-	-	-	-	-	-	-	-	-	-	-	-	-	-	-	-	-	-	-	-	-	-	-	-	-	-	-	-	-	-
4.75e-83	-0.291744	0.27	0.383	1.21e-78	SETBP1		SET binding protein 1	-	-	TRUE	-	-	-	-	-	-	-	-	-	-	-	-	TRUE	-	TRUE	-	-	-	-	-	-	-	-	-	-	-	-	-	-	-	-	-	-	-	-	-	-	-	-
3.42e-59	-0.293315	0.458	0.54	8.73e-55	ANKRD28		ankyrin repeat domain 28	-	-	-	-	-	-	-	-	-	-	-	-	-	-	-	-	-	-	-	-	-	-	-	-	-	-	-	-	-	-	-	-	-	-	-	-	-	-	-	-	-	-
6.46e-57	-0.294125	0.79	0.813	1.65e-52	TSHZ2		teashirt zinc finger homeobox 2	-	-	TRUE	-	-	-	-	-	-	-	-	-	-	-	-	-	-	-	-	-	-	-	-	-	-	-	-	-	-	-	-	-	-	TRUE	-	-	-	-	-	-	-	-
1.42e-95	-0.296153	1	0.999	3.63e-91	RPS18		ribosomal protein S18	-	-	-	-	-	-	-	-	-	-	-	-	-	-	-	-	-	-	-	-	-	-	-	-	-	-	-	-	-	-	-	-	-	-	-	-	-	-	-	-	-	-
2.91e-113	-0.297793	0.999	0.998	7.42e-109	RPS27A		ribosomal protein S27a	-	-	-	TRUE	-	-	-	-	-	-	-	TRUE	-	-	-	-	-	-	-	-	-	-	-	-	-	-	-	-	-	-	-	-	-	TRUE	-	-	-	-	-	-	-	-
9.9e-105	-0.30083	0.998	0.995	2.53e-100	RPL12		ribosomal protein L12	-	-	-	-	-	-	-	-	-	-	-	-	-	-	-	-	-	-	-	-	-	-	-	-	-	-	-	-	-	-	-	-	-	-	-	-	-	-	-	-	-	-
1.18e-70	-0.302737	0.519	0.618	3.02e-66	BDH2		3-hydroxybutyrate dehydrogenase 2	-	-	-	-	-	-	-	-	-	-	-	-	-	-	-	TRUE	-	-	-	-	-	-	-	-	-	-	-	-	-	-	-	-	-	-	-	-	-	-	-	-	-	TRUE
2.65e-81	-0.303117	0.167	0.327	6.76e-77	PRICKLE1		prickle planar cell polarity protein 1	-	-	-	-	-	-	-	-	-	-	-	-	-	-	-	-	-	-	-	-	-	-	-	-	-	-	-	-	-	-	-	-	-	-	-	-	-	-	-	-	TRUE	-
2.09e-121	-0.303769	0.999	1	5.34e-117	FTH1		ferritin heavy chain 1	-	-	-	-	-	-	-	-	-	-	-	-	-	-	-	TRUE	-	-	-	-	-	-	-	-	-	-	-	-	-	-	-	-	-	-	-	-	-	-	-	-	-	-
3.1e-76	-0.304771	0.12	0.236	7.91e-72	AC092683.1		-	-	-	-	-	-	-	-	-	-	-	-	-	-	-	-	-	-	-	-	-	-	-	-	-	-	-	-	-	-	-	-	-	-	-	-	-	-	-	-	-	-	-
5.76e-77	-0.306983	0.552	0.645	1.47e-72	GRINA		glutamate ionotropic receptor NMDA type subunit associated protein 1	-	TRUE	-	-	-	-	-	-	-	-	-	-	-	-	-	-	-	-	-	-	-	-	-	-	-	-	-	-	-	-	-	-	-	-	-	-	-	-	-	-	-	-
3.04e-66	-0.308274	0.42	0.524	7.75e-62	RARRES3		-	-	-	-	-	-	-	-	-	-	-	-	-	-	-	-	-	-	-	-	-	-	-	-	-	-	-	-	-	-	-	-	-	-	-	-	-	-	-	-	-	-	-
3.68e-114	-0.308385	0.052	0.231	9.38e-110	CEBPA		CCAAT enhancer binding protein alpha	-	-	TRUE	-	-	-	-	-	-	-	-	-	-	-	TRUE	TRUE	-	TRUE	-	-	-	-	-	-	-	-	-	-	-	-	-	-	-	TRUE	-	-	-	-	-	-	-	-
1.62e-95	-0.309204	0.132	0.3	4.14e-91	PPARG		peroxisome proliferator activated receptor gamma	-	-	TRUE	-	-	-	-	-	TRUE	-	-	-	-	-	TRUE	TRUE	-	TRUE	-	-	-	-	-	-	-	-	-	-	-	-	-	-	-	-	-	-	-	-	-	-	TRUE	TRUE
3.75e-103	-0.309588	0.116	0.303	9.57e-99	SNTA1		syntrophin alpha 1	-	-	-	-	-	-	-	-	-	-	-	TRUE	-	-	-	-	-	-	-	-	-	-	-	-	-	-	-	-	-	-	-	-	-	-	-	-	-	-	-	-	-	-
4.97e-73	-0.311741	0.283	0.406	1.27e-68	ROBO3		roundabout guidance receptor 3	-	TRUE	-	-	-	-	-	-	-	-	-	TRUE	-	-	-	-	-	-	-	-	-	-	-	-	-	-	-	-	-	-	-	-	-	-	-	-	-	-	-	-	-	-
1.12e-131	-0.311874	0.051	0.239	2.87e-127	MYO1D		myosin ID	-	-	-	-	-	-	-	-	-	-	-	TRUE	-	-	-	-	-	-	-	-	-	-	-	-	-	-	-	-	-	-	-	-	-	-	-	-	-	-	-	-	-	-
2.48e-106	-0.313611	0.101	0.288	6.32e-102	TUSC3		tumor suppressor candidate 3	-	TRUE	-	-	-	-	-	-	-	-	-	TRUE	-	-	-	-	-	TRUE	-	-	-	-	-	-	-	-	-	-	-	-	-	-	-	-	-	-	-	-	-	-	-	TRUE
1.05e-70	-0.314765	0.35	0.475	2.69e-66	PID1		phosphotyrosine interaction domain containing 1	-	-	-	TRUE	-	-	-	-	-	-	-	-	-	-	-	-	-	-	-	-	-	-	-	-	-	-	-	-	-	-	-	-	-	-	-	-	-	-	-	-	-	-
7.73e-78	-0.314856	0.16	0.315	1.97e-73	CPVL		carboxypeptidase vitellogenic like	-	-	-	-	-	-	-	-	-	-	-	-	-	-	-	TRUE	-	-	-	-	-	-	-	-	-	-	-	-	TRUE	-	-	-	-	-	-	-	-	-	-	-	-	-
7e-54	-0.317603	0.692	0.716	1.78e-49	SLC38A2		solute carrier family 38 member 2	-	TRUE	-	-	-	-	-	-	-	-	-	TRUE	-	-	-	TRUE	-	-	-	-	-	-	-	-	-	-	-	-	-	-	-	-	-	-	-	-	-	-	-	-	-	-
1.34e-61	-0.318015	0.149	0.302	3.42e-57	ADH1C		alcohol dehydrogenase 1C (class I), gamma polypeptide	-	-	-	-	-	-	-	-	-	-	-	TRUE	-	-	-	TRUE	-	-	-	-	-	-	-	-	-	-	-	-	-	-	-	-	-	-	-	-	-	-	-	-	-	TRUE
1.36e-52	-0.318306	0.325	0.454	3.48e-48	SNAI2		snail family transcriptional repressor 2	-	-	TRUE	-	-	-	-	-	-	-	-	-	-	-	-	-	-	-	-	-	-	-	-	-	-	-	-	-	-	-	-	-	-	TRUE	-	-	-	-	-	-	-	-
1.42e-78	-0.319512	0.21	0.38	3.61e-74	MAML2		mastermind like transcriptional coactivator 2	-	-	-	TRUE	-	-	-	-	-	-	-	-	-	-	-	-	-	TRUE	-	-	-	-	-	-	-	-	-	-	-	-	-	-	-	-	-	-	-	-	-	-	-	-
3.15e-55	-0.3208	0.23	0.361	8.02e-51	GEM		GTP binding protein overexpressed in skeletal muscle	-	-	-	-	-	-	-	-	-	-	-	TRUE	-	-	-	TRUE	-	-	-	-	-	-	-	-	-	-	-	-	-	-	-	-	-	-	-	-	-	-	-	-	-	-
7.71e-71	-0.320961	0.445	0.518	1.97e-66	KCTD12		potassium channel tetramerization domain containing 12	-	-	-	-	-	-	-	-	-	-	-	TRUE	-	-	-	-	-	-	-	-	-	-	-	-	-	-	-	-	-	-	-	-	-	-	-	-	-	-	-	-	-	-
9.67e-76	-0.322979	0.673	0.693	2.47e-71	USP53		ubiquitin specific peptidase 53	-	-	-	-	-	-	-	-	-	-	-	-	-	-	-	TRUE	-	-	-	-	-	-	-	-	-	-	-	-	TRUE	-	-	-	-	-	-	-	-	-	-	-	-	-
7.98e-110	-0.323129	0.032	0.192	2.04e-105	EMCN		endomucin	-	TRUE	-	-	-	-	-	-	-	-	-	TRUE	-	-	-	-	-	-	-	-	-	-	-	-	-	-	-	-	-	-	-	-	-	-	-	-	-	-	-	-	-	-
2.37e-56	-0.323599	0.571	0.646	6.03e-52	REV3L		REV3 like, DNA directed polymerase zeta catalytic subunit	-	-	-	-	-	-	-	-	-	-	-	-	-	-	-	TRUE	-	-	-	-	-	-	-	-	-	-	-	-	-	-	-	-	-	-	-	-	TRUE	-	-	-	-	TRUE
2.42e-87	-0.326355	0.197	0.356	6.18e-83	AP001528.2		-	-	-	-	-	-	-	-	-	-	-	-	-	-	-	-	-	-	-	-	-	-	-	-	-	-	-	-	-	-	-	-	-	-	-	-	-	-	-	-	-	-	-
1.43e-92	-0.326764	0.126	0.279	3.65e-88	ACACB		acetyl-CoA carboxylase beta	-	-	-	-	-	-	-	-	-	-	-	-	-	-	-	TRUE	-	-	-	-	-	-	-	-	-	-	-	-	-	-	-	-	-	-	-	-	-	-	-	-	-	TRUE
4.15e-37	-0.334147	0.21	0.303	1.06e-32	ID1		inhibitor of DNA binding 1, HLH protein	-	-	TRUE	-	-	-	-	-	-	-	-	-	-	-	-	-	-	-	-	-	-	-	-	-	-	-	-	-	-	-	-	-	-	TRUE	-	-	-	-	-	-	-	-
5.15e-82	-0.334561	0.053	0.199	1.31e-77	LRP1B		LDL receptor related protein 1B	-	TRUE	-	-	-	-	-	-	-	-	-	TRUE	-	-	-	-	-	TRUE	-	-	-	-	-	-	-	-	-	-	-	-	-	-	-	-	-	-	-	-	-	-	-	-
7.52e-84	-0.335213	0.592	0.635	1.92e-79	LMO4		LIM domain only 4	-	-	-	-	-	-	-	-	-	-	-	-	-	-	-	TRUE	-	-	-	-	-	-	-	-	-	-	-	-	-	-	-	-	-	TRUE	-	-	-	-	-	-	-	-
2.3e-63	-0.336007	0.353	0.479	5.87e-59	SPRY2		sprouty RTK signaling antagonist 2	-	TRUE	-	-	-	-	-	-	-	-	-	TRUE	-	-	TRUE	TRUE	-	-	-	-	-	-	-	-	-	-	-	-	-	-	-	-	-	-	-	-	-	-	-	-	-	-
2.66e-54	-0.338135	0.179	0.306	6.79e-50	PCDH9		protocadherin 9	-	TRUE	-	-	-	-	-	-	-	-	-	TRUE	-	-	-	-	-	-	-	-	-	-	-	-	-	-	-	-	-	-	-	-	-	-	-	-	-	-	-	-	-	-
7.9e-94	-0.338871	0.957	0.958	2.02e-89	NUPR1		nuclear protein 1, transcriptional regulator	-	-	-	-	-	-	-	-	-	-	-	-	-	-	-	TRUE	-	-	-	-	-	-	-	-	-	-	-	-	-	-	-	-	-	-	-	-	-	-	-	-	-	-
1.28e-77	-0.339356	0.354	0.497	3.27e-73	CAMK2D		calcium/calmodulin dependent protein kinase II delta	-	TRUE	-	TRUE	-	-	-	-	-	-	-	TRUE	-	-	TRUE	TRUE	-	-	-	-	-	-	-	-	-	-	-	TRUE	-	-	-	-	-	TRUE	-	-	-	-	-	-	-	TRUE
2.54e-97	-0.341214	0.65	0.736	6.47e-93	CYSTM1		cysteine rich transmembrane module containing 1	-	-	-	-	-	-	-	-	-	-	-	TRUE	-	-	-	-	-	-	-	-	-	-	-	-	-	-	-	-	-	-	-	-	-	-	-	-	-	-	-	-	-	-
3.68e-162	-0.343369	1	0.998	9.4e-158	RPS23		ribosomal protein S23	-	-	-	-	-	-	-	-	-	-	-	-	-	-	-	-	-	-	-	-	-	-	-	-	-	-	-	-	-	-	-	-	-	-	-	-	-	-	-	-	-	-
1.6e-92	-0.343384	0.041	0.188	4.08e-88	RFLNB		refilin B	-	-	-	-	-	-	-	-	-	-	-	-	-	-	-	-	-	-	-	-	-	-	-	-	-	-	-	-	-	-	-	-	-	-	-	-	-	-	-	-	-	-
5.9e-75	-0.344424	0.886	0.911	1.5e-70	SQSTM1		sequestosome 1	-	-	-	TRUE	-	-	-	-	-	-	-	-	-	TRUE	TRUE	TRUE	-	-	-	-	-	-	-	-	-	-	-	-	-	-	-	-	-	-	-	-	-	-	-	-	-	-
1.98e-113	-0.345	0.127	0.322	5.06e-109	LDB2		LIM domain binding 2	-	-	-	TRUE	-	-	-	-	-	-	-	TRUE	-	-	-	TRUE	-	-	-	-	-	-	-	-	-	-	-	-	-	-	-	-	-	TRUE	-	-	-	-	-	-	-	-
1.85e-74	-0.345333	0.355	0.462	4.71e-70	NR2F2		nuclear receptor subfamily 2 group F member 2	-	-	TRUE	-	-	-	-	-	TRUE	-	-	-	-	-	TRUE	TRUE	-	-	-	-	-	-	-	-	-	-	-	-	-	-	-	-	-	TRUE	-	-	-	-	-	-	TRUE	TRUE
1.11e-117	-0.348027	0.01	0.153	2.84e-113	NPY1R		neuropeptide Y receptor Y1	-	TRUE	-	-	-	-	TRUE	NPY - NPY1R_Secreted Signaling;PPY - NPY1R_Secreted Signaling;PYY - NPY1R_Secreted Signaling	TRUE	-	-	TRUE	-	-	-	-	-	-	-	-	-	-	-	-	-	-	-	-	-	-	-	-	-	-	TRUE	-	-	-	-	-	-	TRUE
4.87e-79	-0.349762	0.698	0.794	1.24e-74	CTSF		cathepsin F	-	-	-	-	-	-	-	-	-	TRUE	-	TRUE	-	-	-	TRUE	-	-	-	-	-	-	-	-	-	-	-	-	TRUE	-	-	-	-	-	-	-	-	-	-	-	-	TRUE
2.52e-98	-0.350308	0.552	0.662	6.43e-94	MZT2A		mitotic spindle organizing protein 2A	-	-	-	-	-	-	-	-	-	-	-	-	-	-	-	-	-	-	-	-	-	-	-	-	-	-	-	-	-	-	-	-	-	-	-	-	-	-	-	-	-	-
7.57e-94	-0.352835	0.19	0.359	1.93e-89	LMOD1		leiomodin 1	-	-	-	-	-	-	-	-	-	-	-	-	-	-	-	-	-	-	-	-	-	-	-	-	-	-	-	-	-	-	-	-	-	-	-	-	-	-	-	-	-	-
2.55e-100	-0.354435	0.042	0.193	6.5e-96	KCNE4		potassium voltage-gated channel subfamily E regulatory subunit 4	-	TRUE	-	-	-	-	-	-	-	-	-	TRUE	-	-	-	-	-	-	-	-	-	-	-	-	-	-	-	TRUE	-	-	-	-	-	-	-	-	-	-	-	-	-	-
2.64e-216	-0.355021	1	0.999	6.74e-212	MT-CYB		-	-	TRUE	-	-	-	-	-	-	-	-	-	-	-	-	-	-	-	-	-	-	-	-	-	-	-	-	-	-	-	-	-	-	-	-	-	-	-	-	-	-	-	-
9.25e-124	-0.357739	0.984	0.979	2.36e-119	CALD1		caldesmon 1	-	-	-	-	-	-	-	-	-	-	-	TRUE	-	-	-	-	-	-	-	-	-	-	-	-	-	-	-	-	-	-	-	-	-	-	-	-	-	-	-	-	-	-
3.67e-60	-0.358378	0.262	0.381	9.35e-56	MID1IP1		MID1 interacting protein 1	-	-	-	-	-	-	-	-	-	-	-	-	-	-	-	TRUE	-	-	-	-	-	-	-	-	-	-	-	-	-	-	-	-	-	-	-	-	-	-	-	-	-	-
1.13e-87	-0.358831	0.134	0.308	2.88e-83	INMT		indolethylamine N-methyltransferase	-	-	-	-	-	-	-	-	-	-	-	-	-	-	-	TRUE	-	-	-	-	-	-	-	-	-	-	-	-	-	-	-	-	-	-	-	-	-	-	-	-	-	-
7.27e-63	-0.360794	0.539	0.622	1.85e-58	AKR1C2		aldo-keto reductase family 1 member C2	-	-	-	-	-	-	-	-	-	-	-	-	-	-	-	TRUE	-	-	-	-	-	-	-	-	-	-	-	-	-	-	-	-	-	-	-	-	-	-	-	-	-	TRUE
1.82e-98	-0.360899	0.537	0.649	4.65e-94	PRNP		prion protein	-	TRUE	-	TRUE	-	-	-	-	TRUE	-	-	TRUE	-	TRUE	TRUE	TRUE	-	-	-	-	-	-	-	-	-	-	-	-	-	-	-	-	TRUE	-	-	-	-	-	-	-	-	TRUE
2.73e-89	-0.362669	0.564	0.672	6.95e-85	SNHG7		small nucleolar RNA host gene 7	-	-	-	-	-	-	-	-	-	-	-	-	-	-	-	-	-	-	-	-	-	-	-	-	-	-	-	-	-	-	-	-	-	-	-	-	-	-	-	-	-	-
9.69e-53	-0.362914	0.861	0.893	2.47e-48	BTG1		BTG anti-proliferation factor 1	-	-	-	TRUE	-	-	-	-	-	-	-	-	-	-	-	-	-	TRUE	-	-	-	-	-	-	-	-	-	-	-	-	-	-	-	-	-	-	-	-	-	-	TRUE	-
7.95e-92	-0.363438	0.495	0.601	2.03e-87	XG		Xg glycoprotein (Xg blood group)	-	TRUE	-	-	-	-	-	-	-	-	-	TRUE	-	-	-	-	-	-	-	-	-	-	-	-	-	-	-	-	-	-	-	-	-	-	-	-	-	-	-	-	-	-
3.07e-157	-0.363473	1	1	7.83e-153	MT-CO1		-	-	TRUE	-	-	-	-	-	-	-	-	-	-	-	-	-	-	-	-	-	-	-	-	-	-	-	-	-	-	-	-	-	-	-	-	-	-	-	-	-	-	-	-
3.97e-75	-0.365134	0.353	0.463	1.01e-70	FKBP5		FKBP prolyl isomerase 5	-	-	-	-	-	-	-	-	-	-	-	-	-	-	-	TRUE	-	-	-	-	-	-	-	-	-	-	-	-	-	-	-	-	-	-	-	-	-	-	-	-	-	TRUE
4.88e-110	-0.366033	0.983	0.981	1.24e-105	LRP1		LDL receptor related protein 1	-	TRUE	-	-	-	-	TRUE	MDK - LRP1_Secreted Signaling	TRUE	-	-	TRUE	-	TRUE	-	TRUE	-	-	-	-	-	-	-	-	-	-	-	-	-	-	-	-	-	-	-	-	-	-	-	-	-	TRUE
1.11e-135	-0.368238	0.114	0.315	2.84e-131	STEAP1		STEAP family member 1	-	TRUE	-	-	-	-	-	-	-	-	-	TRUE	-	-	-	TRUE	-	-	-	-	-	-	-	-	-	-	-	-	-	-	-	-	-	-	-	-	-	-	-	-	-	TRUE
1.16e-55	-0.372903	0.278	0.379	2.97e-51	NABP1		nucleic acid binding protein 1	-	-	-	-	-	-	-	-	-	-	-	-	-	-	-	-	-	-	-	TRUE	-	-	-	-	-	-	-	-	-	-	-	-	-	-	-	-	-	-	-	-	-	-
1.87e-130	-0.373127	0.133	0.353	4.76e-126	NDRG2		NDRG family member 2	-	TRUE	-	-	-	-	-	-	-	-	-	-	-	-	-	-	-	-	-	-	-	-	-	-	-	-	-	-	-	-	-	-	-	-	-	-	-	-	-	-	-	-
4.22e-204	-0.373536	1	0.999	1.08e-199	MT-CO2		-	-	TRUE	-	-	-	-	-	-	-	-	-	-	-	-	-	-	-	-	-	-	-	-	-	-	-	-	-	-	-	-	-	-	-	-	-	-	-	-	-	-	-	TRUE
1.37e-119	-0.3749	0.087	0.287	3.5e-115	PQLC2L		-	-	-	-	-	-	-	-	-	-	-	-	-	-	-	-	-	-	-	-	-	-	-	-	-	-	-	-	-	-	-	-	-	-	-	-	-	-	-	-	-	-	-
1.14e-73	-0.375394	0.591	0.693	2.91e-69	RHOBTB3		Rho related BTB domain containing 3	-	-	-	-	-	-	-	-	-	-	-	TRUE	-	-	-	TRUE	-	-	-	-	-	-	-	-	-	-	-	-	-	-	-	-	-	-	-	-	-	-	-	-	-	-
3.13e-62	-0.376058	0.554	0.678	7.99e-58	PPL		periplakin	-	-	-	-	-	-	-	-	-	-	-	TRUE	-	-	-	-	-	-	-	-	-	-	-	-	-	-	-	-	-	-	-	-	-	-	-	-	-	-	-	-	-	-
1.68e-93	-0.376672	0.506	0.657	4.28e-89	EVA1B		eva-1 homolog B	-	-	-	-	-	-	-	-	-	-	-	-	-	-	-	-	-	-	-	-	-	-	-	-	-	-	-	-	-	-	-	-	-	-	-	-	-	-	-	-	-	-
1.52e-24	-0.384155	0.94	0.915	3.88e-20	MT2A		metallothionein 2A	-	-	-	-	-	-	-	-	-	-	-	-	-	-	-	-	-	-	-	-	-	-	-	-	-	-	-	-	-	-	-	-	-	-	-	-	-	-	-	-	-	-
1.88e-105	-0.387746	0.919	0.929	4.8e-101	NFIB		nuclear factor I B	-	-	TRUE	-	-	-	-	-	-	-	-	-	-	-	-	-	-	TRUE	-	-	-	-	-	-	-	-	-	-	-	-	-	-	-	-	-	-	-	-	-	-	-	-
8.67e-120	-0.388079	0.199	0.379	2.21e-115	MITF		melanocyte inducing transcription factor	-	-	TRUE	-	-	-	-	-	-	-	-	-	-	-	-	-	-	TRUE	-	-	-	-	-	-	-	-	-	-	-	-	-	-	-	TRUE	-	-	-	-	-	-	-	TRUE
2.17e-87	-0.391092	0.79	0.835	5.54e-83	PDGFRB		platelet derived growth factor receptor beta	-	TRUE	-	-	-	-	TRUE	PDGFA - PDGFRB_Secreted Signaling;PDGFB - PDGFRB_Secreted Signaling;PDGFD - PDGFRB_Secreted Signaling	TRUE	-	-	TRUE	-	TRUE	TRUE	TRUE	-	TRUE	-	-	-	-	-	-	TRUE	-	-	-	-	-	-	-	TRUE	-	-	-	-	-	-	-	-	TRUE
1.76e-281	-0.3916	0.999	1	4.5e-277	FTL		ferritin light chain	-	-	-	-	-	-	-	-	-	-	-	-	-	-	-	-	-	-	-	-	-	-	-	-	-	-	-	-	-	-	-	-	-	-	-	-	-	-	-	-	-	-
8.49e-73	-0.394196	0.079	0.191	2.17e-68	TNMD		tenomodulin	-	TRUE	-	-	-	-	-	-	-	-	-	-	-	-	-	-	-	-	-	-	-	-	-	-	-	-	-	-	-	-	-	-	-	-	-	-	-	-	-	-	-	-
5.12e-117	-0.39424	0.098	0.275	1.31e-112	MARCKSL1		MARCKS like 1	-	-	-	-	-	-	-	-	-	-	-	TRUE	-	-	-	-	-	-	-	-	-	-	-	-	-	-	-	-	-	-	-	-	-	-	-	-	-	-	-	-	-	-
1.09e-98	-0.396832	0.816	0.867	2.78e-94	FXYD1		FXYD domain containing ion transport regulator 1	-	TRUE	-	-	-	-	-	-	-	-	-	TRUE	-	-	-	-	-	-	-	-	-	-	-	-	-	-	-	TRUE	-	-	-	-	-	-	-	-	-	-	-	-	-	-
1.57e-78	-0.398953	0.652	0.7	4e-74	ABCA9		ATP binding cassette subfamily A member 9	-	TRUE	-	-	-	-	-	-	-	-	-	-	-	-	-	-	-	-	-	-	-	-	-	-	-	-	-	-	-	-	-	-	-	-	-	-	-	-	-	TRUE	-	TRUE
1.74e-242	-0.40111	1	1	4.44e-238	MT-ND4		-	-	TRUE	-	-	-	-	-	-	-	-	-	-	-	-	-	-	-	-	-	-	-	-	-	-	-	-	-	-	-	-	-	-	-	-	-	-	-	-	-	-	-	TRUE
7.27e-106	-0.405161	0.584	0.68	1.86e-101	ZNF106		zinc finger protein 106	-	-	TRUE	-	-	-	-	-	-	-	-	-	-	-	-	-	-	-	-	-	-	-	-	-	-	-	-	-	-	-	-	-	-	-	-	-	-	-	-	-	-	-
3.13e-76	-0.407539	0.411	0.517	7.99e-72	CD74		CD74 molecule	-	TRUE	-	-	-	-	TRUE	MIF - (CD74+CXCR4)_Secreted Signaling;MIF - (CD74+CD44)_Secreted Signaling;MIF - (CD74+CXCR2)_Secreted Signaling;APP - CD74_Cell-Cell Contact	TRUE	-	-	TRUE	-	TRUE	-	TRUE	-	TRUE	-	-	-	-	-	-	-	-	-	-	-	-	-	-	TRUE	-	-	-	-	-	-	-	-	TRUE
1.37e-89	-0.409567	0.29	0.475	3.49e-85	ARRDC3		arrestin domain containing 3	-	-	-	-	-	-	-	-	-	-	-	TRUE	-	TRUE	-	TRUE	-	-	-	-	-	-	-	-	-	-	-	-	-	-	-	-	-	-	-	-	-	-	-	-	-	-
8.32e-171	-0.409744	0.014	0.211	2.12e-166	MYLK		myosin light chain kinase	-	TRUE	-	-	-	-	-	-	-	-	-	TRUE	-	-	TRUE	TRUE	-	-	-	-	-	-	-	-	-	-	-	-	-	-	-	-	-	-	-	-	-	-	-	-	-	TRUE
1.9e-89	-0.414784	0.247	0.33	4.84e-85	FABP5		fatty acid binding protein 5	-	-	-	-	-	-	-	-	-	-	-	TRUE	-	-	-	-	-	-	-	-	-	-	-	-	-	-	-	-	-	-	-	-	-	-	-	-	-	-	-	-	TRUE	-
2.78e-79	-0.416894	0.824	0.886	7.1e-75	ARID5B		AT-rich interaction domain 5B	-	-	TRUE	-	-	-	-	-	-	-	-	-	-	-	-	-	-	TRUE	-	-	-	-	-	-	-	-	-	-	-	-	-	-	-	-	-	-	-	-	-	-	-	-
4.27e-56	-0.417637	0.43	0.566	1.09e-51	MAFB		MAF bZIP transcription factor B	-	-	TRUE	-	-	-	-	-	-	-	-	-	-	-	-	-	-	TRUE	-	-	-	-	-	-	-	-	-	-	-	-	-	-	-	TRUE	-	-	-	-	-	-	-	-
1.5e-81	-0.419404	0.862	0.911	3.83e-77	EMP1		epithelial membrane protein 1	-	TRUE	-	-	-	-	-	-	-	-	-	TRUE	-	-	-	-	-	-	-	-	-	-	-	-	-	-	-	-	-	-	-	-	-	-	-	-	-	-	-	-	-	-
5.05e-171	-0.420206	0.957	0.966	1.29e-166	SELENOM		selenoprotein M	-	-	-	-	-	-	-	-	-	-	-	-	-	-	-	TRUE	-	-	-	-	-	-	-	-	-	-	-	-	-	-	-	-	-	-	-	-	-	-	-	-	-	-
2.34e-131	-0.423085	0.529	0.658	5.97e-127	EPB41L4A-AS1		EPB41L4A antisense RNA 1	-	-	-	-	-	-	-	-	-	-	-	-	-	-	-	-	-	-	-	-	-	-	-	-	-	-	-	-	-	-	-	-	-	-	-	-	-	-	-	-	-	-
2.9e-112	-0.423923	0.406	0.558	7.41e-108	MAP7D3		MAP7 domain containing 3	-	-	-	-	-	-	-	-	-	-	-	-	-	-	-	-	-	-	-	-	-	-	-	-	-	-	-	-	-	-	-	-	-	-	-	-	-	-	-	-	-	-
4.99e-100	-0.426176	0.679	0.792	1.27e-95	CLEC2B		C-type lectin domain family 2 member B	-	-	-	-	TRUE	CLEC2B - KLRB1_Cell-Cell Contact	-	-	-	-	-	TRUE	-	-	-	-	-	-	-	-	-	-	-	-	-	-	-	-	-	-	-	-	-	-	-	-	-	-	-	-	-	-
7.99e-87	-0.428592	0.739	0.83	2.04e-82	CDKN1C		cyclin dependent kinase inhibitor 1C	-	-	-	TRUE	-	-	-	-	-	-	-	-	-	-	TRUE	TRUE	-	TRUE	-	-	-	-	-	-	-	-	-	-	-	-	-	-	-	-	-	-	-	-	-	-	-	-
5.68e-104	-0.430588	0.194	0.391	1.45e-99	NEXN		nexilin F-actin binding protein	-	-	-	-	-	-	-	-	-	-	-	TRUE	-	-	-	-	-	-	-	-	-	-	-	-	-	-	-	-	-	-	-	-	-	-	-	-	-	-	-	-	-	-
1.64e-124	-0.43297	0.338	0.505	4.17e-120	PHLDA3		pleckstrin homology like domain family A member 3	-	-	-	-	-	-	-	-	-	-	-	TRUE	-	-	-	-	-	-	-	-	-	-	-	-	-	-	-	-	-	-	-	-	-	-	-	-	-	-	-	-	-	-
2.89e-103	-0.434151	0.014	0.144	7.38e-99	FMO2		flavin containing dimethylaniline monoxygenase 2	-	TRUE	-	-	-	-	-	-	-	-	-	-	-	-	-	TRUE	-	-	-	-	-	-	-	-	-	-	-	-	-	-	-	-	-	-	-	-	-	-	-	-	-	TRUE
5.43e-137	-0.435732	0.148	0.393	1.39e-132	GSTM5		glutathione S-transferase mu 5	-	-	-	-	-	-	-	-	-	-	-	-	-	-	-	TRUE	-	-	-	-	-	-	-	-	-	-	-	-	-	-	-	-	-	-	-	-	-	-	-	-	-	TRUE
7.13e-122	-0.435753	0.459	0.631	1.82e-117	ALDH2		aldehyde dehydrogenase 2 family member	-	-	-	-	-	-	-	-	-	-	-	-	-	-	-	TRUE	-	TRUE	-	-	-	-	-	-	-	-	-	-	-	-	-	-	-	-	-	-	-	-	-	-	-	TRUE
3.42e-144	-0.437074	0.029	0.207	8.72e-140	SNCG		synuclein gamma	-	-	-	-	-	-	-	-	-	-	-	-	-	-	-	-	-	-	-	-	-	-	-	-	-	-	-	-	-	-	-	-	-	-	-	-	-	-	-	-	-	-
2.02e-131	-0.439315	0.784	0.835	5.15e-127	CYB5A		cytochrome b5 type A	-	TRUE	-	-	-	-	-	-	-	-	-	-	-	-	-	TRUE	-	-	-	-	-	-	-	-	-	-	-	-	-	-	-	-	-	-	-	-	-	-	-	-	-	-
1.92e-137	-0.43965	0.301	0.527	4.9e-133	GLT8D2		glycosyltransferase 8 domain containing 2	-	-	-	-	-	-	-	-	-	-	-	-	-	-	-	TRUE	-	-	-	-	-	-	-	-	-	-	-	-	-	-	-	-	-	-	-	-	-	-	-	-	-	-
3.73e-111	-0.44046	0.661	0.783	9.51e-107	METTL7A		methyltransferase like 7A	-	TRUE	-	-	-	-	-	-	-	-	-	-	-	-	-	TRUE	-	-	-	-	-	-	-	-	-	-	-	-	-	-	-	-	-	-	-	-	-	-	-	-	-	-
1.82e-143	-0.440842	0.176	0.407	4.66e-139	RNF24		ring finger protein 24	-	TRUE	-	-	-	-	-	-	-	-	-	-	-	-	-	TRUE	-	-	-	-	-	-	-	-	-	-	-	-	-	-	-	-	-	-	-	-	-	-	-	-	-	-
6.97e-135	-0.442043	0.538	0.672	1.78e-130	MAN1A1		mannosidase alpha class 1A member 1	-	TRUE	-	-	-	-	-	-	-	-	-	-	-	-	-	TRUE	-	-	-	-	-	-	-	-	-	-	-	-	-	-	-	-	-	-	-	-	-	-	-	-	-	-
5.73e-91	-0.442197	0.328	0.519	1.46e-86	LMO3		LIM domain only 3	-	-	-	-	-	-	-	-	-	-	-	-	-	-	-	-	-	-	-	-	-	-	-	-	-	-	-	-	-	-	-	-	-	-	-	-	-	-	-	-	-	-
1.34e-76	-0.444171	0.959	0.969	3.41e-72	TXNIP		thioredoxin interacting protein	-	-	-	TRUE	-	-	-	-	-	-	-	-	-	-	-	TRUE	-	-	-	-	-	-	-	-	-	-	-	-	-	-	-	-	-	TRUE	-	-	-	-	-	-	-	-
2.16e-131	-0.447438	0.388	0.572	5.51e-127	CD302		CD302 molecule	-	TRUE	-	-	-	-	-	-	TRUE	-	-	TRUE	-	-	-	-	-	-	-	-	-	-	-	-	-	-	-	-	-	-	-	-	-	-	-	-	-	-	-	-	-	TRUE
3e-35	-0.448512	0.591	0.643	7.65e-31	IRF1		interferon regulatory factor 1	-	-	TRUE	-	-	-	-	-	-	-	-	-	-	-	-	-	-	TRUE	-	-	-	-	-	-	-	-	TRUE	-	-	-	-	-	-	-	-	-	-	-	-	-	-	-
5.22e-222	-0.456162	0.016	0.264	1.33e-217	CNTFR		ciliary neurotrophic factor receptor	-	TRUE	-	-	-	-	TRUE	CNTF - (CNTFR+LIFR)_Secreted Signaling;CLCF1 - (CNTFR+LIFR)_Secreted Signaling	TRUE	-	-	TRUE	-	TRUE	-	-	-	-	-	-	-	-	-	-	-	-	-	-	-	-	-	-	-	-	-	-	-	-	-	-	-	TRUE
4.79e-225	-0.458426	1	1	1.22e-220	VIM		vimentin	-	-	-	-	-	-	-	-	-	-	-	TRUE	-	-	-	-	-	-	-	-	-	-	-	-	-	-	-	-	-	-	-	-	-	-	-	-	-	-	-	-	-	TRUE
0	-0.459941	1	1	0	MT-CO3		-	-	TRUE	-	-	-	-	-	-	-	-	-	-	-	-	-	-	-	-	-	-	-	-	-	-	-	-	-	-	-	-	-	-	-	-	-	-	-	-	-	-	-	-
9.61e-297	-0.461885	1	1	2.45e-292	MT-ATP6		-	-	TRUE	-	-	-	-	-	-	-	-	-	-	-	-	-	-	-	-	-	-	-	-	-	-	-	-	-	-	-	-	-	-	-	-	-	-	-	-	-	-	-	-
1.45e-55	-0.46515	0.987	0.97	3.71e-51	JUN		Jun proto-oncogene, AP-1 transcription factor subunit	-	-	TRUE	-	-	-	-	-	-	-	-	TRUE	-	-	-	TRUE	-	TRUE	-	-	-	-	-	-	-	-	TRUE	-	-	-	TRUE	-	-	TRUE	-	-	-	-	-	-	-	TRUE
1.21e-62	-0.46597	0.721	0.784	3.1e-58	CEBPB		CCAAT enhancer binding protein beta	-	-	TRUE	-	-	-	-	-	-	-	-	-	-	-	-	-	-	-	-	-	-	-	-	-	-	-	-	-	-	-	-	-	-	TRUE	-	-	-	-	-	-	-	-
2.07e-124	-0.466175	0.534	0.692	5.28e-120	SAMHD1		SAM and HD domain containing deoxynucleoside triphosphate triphosphohydrolase 1	-	-	-	-	-	-	-	-	-	-	-	TRUE	-	-	-	TRUE	-	-	-	-	-	-	-	-	-	-	-	-	-	-	-	-	-	-	-	-	-	-	-	-	-	-
1.88e-124	-0.470341	0.228	0.426	4.8e-120	PLEKHH2		pleckstrin homology, MyTH4 and FERM domain containing H2	-	-	-	-	-	-	-	-	-	-	-	TRUE	-	-	-	-	-	-	-	-	-	-	-	-	-	-	-	-	-	-	-	-	-	-	-	-	-	-	-	-	-	-
1.79e-170	-0.471215	0.142	0.405	4.56e-166	TMEM119		transmembrane protein 119	-	TRUE	-	-	-	-	-	-	-	-	-	TRUE	-	-	-	-	-	-	-	-	-	-	-	-	-	-	-	-	-	-	-	-	-	TRUE	-	-	-	-	-	-	-	-
1.24e-111	-0.471716	0.923	0.935	3.16e-107	CTSK		cathepsin K	-	TRUE	-	-	-	-	-	-	-	-	-	TRUE	-	-	-	TRUE	-	-	-	-	-	-	-	-	-	-	-	-	TRUE	-	-	-	-	-	-	-	-	-	-	-	-	TRUE
5.15e-183	-0.483358	0.959	0.966	1.31e-178	PRRX1		paired related homeobox 1	-	-	TRUE	-	-	-	-	-	-	-	-	-	-	-	-	-	-	TRUE	-	-	-	-	-	-	-	-	-	-	-	-	-	-	-	-	-	-	-	-	-	-	-	-
8.25e-84	-0.483803	0.264	0.43	2.1e-79	ID4		inhibitor of DNA binding 4, HLH protein	-	-	TRUE	-	-	-	-	-	-	-	-	-	-	-	-	-	-	-	-	-	-	-	-	-	-	-	-	-	-	-	-	-	-	TRUE	-	-	-	-	-	-	-	-
1.4e-226	-0.487154	0.037	0.312	3.58e-222	ACTN1		actinin alpha 1	-	-	-	-	-	-	-	-	-	-	-	TRUE	-	TRUE	-	-	-	-	-	-	-	-	-	-	-	-	-	-	-	-	-	-	-	-	-	-	-	-	-	-	-	TRUE
2.43e-272	-0.488651	1	0.999	6.2e-268	MT-ND2		-	-	TRUE	-	-	-	-	-	-	-	-	-	-	-	-	-	-	-	-	-	-	-	-	-	-	-	-	-	-	-	-	-	-	-	-	-	-	-	-	-	-	-	-
2.11e-153	-0.49713	0.24	0.473	5.38e-149	CDH11		cadherin 11	-	TRUE	-	-	-	-	TRUE	ANGPTL4 - CDH11_Secreted Signaling	-	-	-	TRUE	-	-	-	-	-	TRUE	-	-	-	-	-	-	-	-	-	-	-	-	-	-	-	-	-	-	-	-	-	-	-	-
2.58e-140	-0.504916	0.139	0.353	6.59e-136	CCDC146		coiled-coil domain containing 146	-	-	-	-	-	-	-	-	-	-	-	-	-	-	-	-	-	-	-	-	-	-	-	-	-	-	-	-	-	-	-	-	-	-	-	-	-	-	-	-	-	-
1.02e-147	-0.50687	0.869	0.918	2.6e-143	TCF4		transcription factor 4	-	-	TRUE	-	-	-	-	-	-	-	-	-	-	-	-	-	-	-	-	-	-	-	-	-	-	-	-	-	-	-	-	-	-	TRUE	-	-	-	-	-	-	-	-
1.66e-124	-0.514124	0.661	0.767	4.24e-120	AKR1C1		aldo-keto reductase family 1 member C1	-	-	-	-	-	-	-	-	-	-	-	TRUE	-	-	-	TRUE	-	-	-	-	-	-	-	-	-	-	-	-	-	-	-	-	-	-	-	-	-	-	-	-	-	TRUE
4.03e-114	-0.515778	0.545	0.72	1.03e-109	TMEM176A		transmembrane protein 176A	-	TRUE	-	-	-	-	-	-	-	-	-	-	-	-	-	-	-	-	-	-	-	-	-	-	-	-	-	-	-	-	-	-	-	-	-	-	-	-	-	-	-	-
2.85e-115	-0.51938	0.841	0.915	7.27e-111	CAV1		caveolin 1	-	TRUE	-	-	-	-	-	-	-	-	-	TRUE	-	TRUE	TRUE	TRUE	-	-	-	-	-	-	-	-	-	-	-	-	-	-	-	-	-	-	-	-	-	-	-	-	-	-
1.44e-144	-0.527253	0.21	0.442	3.67e-140	FIBIN		fin bud initiation factor homolog	-	-	-	-	-	-	-	-	-	-	-	-	-	-	-	-	-	-	-	-	-	-	-	-	-	-	-	-	-	-	-	-	-	-	-	-	-	-	-	-	-	TRUE
4.5e-178	-0.528144	0.908	0.94	1.15e-173	LHFPL6		LHFPL tetraspan subfamily member 6	-	TRUE	-	-	-	-	-	-	-	-	-	-	-	-	-	-	-	TRUE	-	-	-	-	-	-	-	-	-	-	-	-	-	-	-	-	-	-	-	-	-	-	-	-
1.03e-225	-0.528849	1	1	2.62e-221	MT-ND3		-	-	TRUE	-	-	-	-	-	-	-	-	-	-	-	-	-	-	-	-	-	-	-	-	-	-	-	-	-	-	-	-	-	-	-	-	-	-	-	-	-	-	-	-
7.46e-121	-0.533845	0.861	0.907	1.9e-116	PLPP3		phospholipid phosphatase 3	-	TRUE	-	-	-	-	-	-	-	-	-	TRUE	-	TRUE	-	TRUE	-	-	-	-	-	-	-	-	-	-	-	-	-	-	-	-	-	-	-	-	-	-	-	-	-	-
7.7e-151	-0.544801	0.809	0.876	1.97e-146	PIK3R1		phosphoinositide-3-kinase regulatory subunit 1	-	-	-	TRUE	-	-	-	-	-	-	-	TRUE	-	TRUE	-	TRUE	TRUE	TRUE	-	-	-	-	-	-	-	-	-	-	-	-	-	-	-	-	-	-	-	-	-	-	-	TRUE
2.97e-185	-0.557324	0.158	0.44	7.58e-181	CDO1		cysteine dioxygenase type 1	-	-	-	-	-	-	-	-	-	-	-	-	-	-	-	TRUE	-	-	-	-	-	-	-	-	-	-	-	-	-	-	-	-	-	-	-	-	-	-	-	-	-	-
2.38e-81	-0.559039	0.557	0.666	6.06e-77	AADAC		arylacetamide deacetylase	-	-	-	-	-	-	-	-	-	-	-	-	-	-	-	TRUE	-	-	-	-	-	-	-	-	-	-	-	-	-	-	-	-	-	-	-	-	-	-	-	-	-	TRUE
1.38e-146	-0.564703	0.659	0.824	3.52e-142	TMEM176B		transmembrane protein 176B	-	TRUE	-	-	-	-	-	-	-	-	-	-	-	-	-	-	-	-	-	-	-	-	-	-	-	-	-	-	-	-	-	-	-	-	-	-	-	-	-	-	-	-
5.22e-216	-0.565798	0.102	0.395	1.33e-211	SLC40A1		solute carrier family 40 member 1	-	TRUE	-	-	-	-	-	-	-	-	-	TRUE	-	-	-	-	-	-	-	-	-	-	-	-	-	-	-	-	-	-	-	-	-	-	-	-	-	-	-	-	-	TRUE
8.32e-233	-0.571176	0.997	0.994	2.12e-228	RPL39		ribosomal protein L39	-	-	-	-	-	-	-	-	-	-	-	-	-	-	-	-	-	-	-	-	-	-	-	-	-	-	-	-	-	-	-	-	-	-	-	-	-	-	-	-	-	-
1.46e-77	-0.572119	0.707	0.766	3.72e-73	ADIRF		adipogenesis regulatory factor	-	-	-	-	-	-	-	-	-	-	-	-	-	-	-	-	-	-	-	-	-	-	-	-	-	-	-	-	-	-	-	-	-	-	-	-	-	-	-	-	-	-
1.53e-138	-0.572203	0.646	0.796	3.9e-134	SPRY1		sprouty RTK signaling antagonist 1	-	TRUE	-	-	-	-	-	-	-	-	-	TRUE	-	-	TRUE	TRUE	-	-	-	-	-	-	-	-	-	-	-	-	-	-	-	-	-	-	-	-	-	-	-	-	-	-
0	-0.572256	0.999	1	0	MT-ND1		-	-	TRUE	-	-	-	-	-	-	-	-	-	-	-	-	-	-	-	-	-	-	-	-	-	-	-	-	-	-	-	-	-	-	-	-	-	-	-	-	-	-	-	-
3.87e-156	-0.572879	0.351	0.578	9.87e-152	PTGFR		prostaglandin F receptor	-	TRUE	-	-	-	-	-	-	TRUE	-	-	TRUE	-	-	-	-	-	-	-	-	-	-	-	-	-	-	-	-	-	-	-	-	-	-	TRUE	-	-	-	-	-	-	TRUE
1.6e-184	-0.58577	0.379	0.628	4.09e-180	COLEC12		collectin subfamily member 12	-	TRUE	-	-	-	-	-	-	TRUE	TRUE	-	TRUE	-	-	-	TRUE	-	-	-	-	-	-	-	-	-	-	-	-	-	-	-	-	-	-	-	-	-	-	-	-	-	-
6.75e-43	-0.585806	0.275	0.391	1.72e-38	MT1A		metallothionein 1A	-	-	-	-	-	-	-	-	-	-	-	-	-	-	-	-	-	-	-	-	-	-	-	-	-	-	-	-	-	-	-	-	-	-	-	-	-	-	-	-	-	-
3.17e-187	-0.588457	0.331	0.579	8.09e-183	FAM13A		family with sequence similarity 13 member A	-	-	-	-	-	-	-	-	-	-	-	-	-	-	-	TRUE	-	-	-	-	-	-	-	-	-	-	-	-	-	-	-	-	-	-	-	-	-	-	-	-	-	-
5.72e-198	-0.599629	0.541	0.745	1.46e-193	EMP2		epithelial membrane protein 2	-	TRUE	-	-	-	-	-	-	-	-	-	TRUE	-	TRUE	TRUE	TRUE	-	-	-	-	-	-	-	-	-	-	-	-	-	-	-	-	TRUE	-	-	-	-	-	-	-	-	-
9.86e-188	-0.622529	0.249	0.522	2.52e-183	HSPB6		heat shock protein family B (small) member 6	-	-	-	-	-	-	-	-	-	-	-	-	-	-	-	-	-	-	-	-	-	-	-	-	-	-	-	-	-	-	-	-	-	-	-	-	-	-	-	-	-	-
1.55e-233	-0.622911	0.267	0.546	3.95e-229	HEBP2		heme binding protein 2	-	-	-	-	-	-	-	-	-	-	-	-	-	-	-	-	-	-	-	-	-	-	-	-	-	-	-	-	-	-	-	-	-	-	-	-	-	-	-	-	-	-
2.38e-152	-0.639414	0.801	0.858	6.06e-148	ABCA8		ATP binding cassette subfamily A member 8	-	TRUE	-	-	-	-	-	-	-	-	-	TRUE	-	-	-	-	-	-	-	-	-	-	-	-	-	-	-	-	-	-	-	-	-	-	-	-	-	-	-	TRUE	-	TRUE
5.61e-81	-0.640671	0.455	0.566	1.43e-76	CCDC71L		coiled-coil domain containing 71 like	-	-	-	-	-	-	-	-	-	-	-	-	-	-	-	-	-	-	-	-	-	-	-	-	-	-	-	-	-	-	-	-	-	-	-	-	-	-	-	-	-	-
1.51e-71	-0.642021	0.684	0.726	3.86e-67	MT1M		metallothionein 1M	-	-	-	-	-	-	-	-	-	-	-	-	-	-	-	-	-	-	-	-	-	-	-	-	-	-	-	-	-	-	-	-	-	-	-	-	-	-	-	-	-	-
1.81e-232	-0.642342	0.224	0.515	4.62e-228	BOC		BOC cell adhesion associated, oncogene regulated	-	TRUE	-	-	-	-	-	-	-	-	-	TRUE	-	-	-	-	-	-	-	-	-	-	-	-	-	-	-	-	-	-	-	-	-	-	-	-	-	-	-	-	-	TRUE
2.02e-143	-0.648669	0.376	0.549	5.16e-139	TNNT3		troponin T3, fast skeletal type	-	-	-	-	-	-	-	-	-	-	-	-	-	-	-	-	-	-	-	-	-	-	-	-	-	-	-	-	-	-	-	-	-	-	-	-	-	-	-	-	-	-
1.38e-180	-0.657314	0.262	0.523	3.53e-176	ABCA10		ATP binding cassette subfamily A member 10	-	TRUE	-	-	-	-	-	-	-	-	-	-	-	-	-	-	-	-	-	-	-	-	-	-	-	-	-	-	-	-	-	-	-	-	-	-	-	-	-	TRUE	-	TRUE
1.02e-59	-0.658489	0.615	0.64	2.6e-55	MT1X		metallothionein 1X	-	-	-	-	-	-	-	-	-	-	-	-	-	-	-	-	-	-	-	-	-	-	-	-	-	-	-	-	-	-	-	-	-	-	-	-	-	-	-	-	-	-
2.39e-213	-0.668816	0.225	0.523	6.1e-209	TPM2		tropomyosin 2	-	-	-	-	-	-	-	-	-	-	-	-	-	-	-	-	-	-	-	-	-	-	-	-	-	-	-	-	-	-	-	-	-	-	-	-	-	-	-	-	-	-
2.59e-263	-0.672929	0.938	0.96	6.62e-259	MGST1		microsomal glutathione S-transferase 1	-	TRUE	-	-	-	-	-	-	-	-	-	TRUE	-	-	-	TRUE	-	-	-	-	-	-	-	-	-	-	-	-	-	-	-	-	-	-	-	-	-	-	-	-	-	TRUE
4.63e-157	-0.684702	0.826	0.914	1.18e-152	PDK4		pyruvate dehydrogenase kinase 4	-	-	-	-	-	-	-	-	-	-	-	-	-	-	TRUE	TRUE	-	-	-	-	-	-	-	-	-	-	-	-	-	-	-	-	-	-	-	-	-	-	-	-	-	TRUE
5.97e-176	-0.689142	0.529	0.753	1.52e-171	ABCA6		ATP binding cassette subfamily A member 6	-	TRUE	-	-	-	-	-	-	-	-	-	TRUE	-	-	-	-	-	-	-	-	-	-	-	-	-	-	-	-	-	-	-	-	-	-	-	-	-	-	-	TRUE	-	TRUE
6.26e-199	-0.704238	0.397	0.608	1.6e-194	TSC22D1		TSC22 domain family member 1	-	-	TRUE	-	-	-	-	-	-	-	-	-	-	-	-	-	-	-	-	-	-	-	-	-	-	-	-	-	-	-	-	-	-	TRUE	-	-	-	-	-	-	-	-
9.09e-195	-0.759919	0.956	0.981	2.32e-190	WISP2		-	-	-	-	-	-	-	-	-	-	-	-	-	-	-	-	-	-	-	-	-	-	-	-	-	-	-	-	-	-	-	-	-	-	-	-	-	-	-	-	-	-	-
2.01e-158	-0.771297	0.889	0.872	5.12e-154	FOSB		FosB proto-oncogene, AP-1 transcription factor subunit	-	-	TRUE	-	-	-	-	-	-	-	-	-	-	-	-	-	-	-	-	-	-	-	-	-	-	-	-	-	-	-	TRUE	-	-	TRUE	-	-	-	-	-	-	-	-
8.01e-117	-0.784121	0.114	0.272	2.04e-112	CD36		CD36 molecule	-	TRUE	-	-	-	-	TRUE	THBS1 - CD36_ECM-Receptor;THBS2 - CD36_ECM-Receptor;THBS3 - CD36_ECM-Receptor;THBS4 - CD36_ECM-Receptor;COMP - CD36_ECM-Receptor	TRUE	-	-	TRUE	-	TRUE	-	-	-	TRUE	-	-	-	-	-	-	-	-	-	-	-	-	-	-	TRUE	-	-	-	-	-	-	-	-	TRUE
1.08e-94	-0.785617	0.404	0.599	2.77e-90	RASD1		ras related dexamethasone induced 1	-	-	-	TRUE	-	-	-	-	-	-	-	TRUE	-	-	-	TRUE	-	-	-	-	-	-	-	-	-	-	-	-	-	-	-	-	-	-	-	-	-	-	-	-	-	-
1.45e-130	-0.84102	0.678	0.766	3.7e-126	SOD2		superoxide dismutase 2	-	-	-	-	-	-	-	-	-	-	-	-	-	-	-	TRUE	-	TRUE	-	-	-	-	-	-	-	-	-	-	-	-	-	-	-	-	-	-	-	-	-	-	-	TRUE
0	-0.871751	0.092	0.503	0	DIO3OS		DIO3 opposite strand upstream RNA	-	-	-	-	-	-	-	-	-	-	-	-	-	-	-	-	-	-	-	-	-	-	-	-	-	-	-	-	-	-	-	-	-	-	-	-	-	-	-	-	-	-
3.23e-182	-0.933783	0.49	0.684	8.25e-178	RND3		Rho family GTPase 3	-	-	-	-	-	-	-	-	-	-	-	TRUE	-	-	-	TRUE	-	-	-	-	-	-	-	-	-	-	-	-	-	-	-	-	-	-	-	-	-	-	-	-	-	-
0	-1.01305	0.294	0.657	0	DHRS3		dehydrogenase/reductase 3	-	TRUE	-	-	-	-	-	-	-	-	-	TRUE	-	-	-	TRUE	-	-	-	-	-	-	-	-	-	-	-	-	-	-	-	-	-	-	-	-	-	-	-	-	-	TRUE
0	-1.01374	0.08	0.458	0	CYP26B1		cytochrome P450 family 26 subfamily B member 1	-	-	-	-	-	-	-	-	-	-	-	-	-	-	-	TRUE	-	-	-	-	-	-	-	-	-	-	-	-	-	-	-	-	-	-	-	-	-	-	-	-	-	TRUE
0	-1.01581	0.791	0.932	0	NTRK2		neurotrophic receptor tyrosine kinase 2	-	TRUE	-	-	-	-	TRUE	BDNF - NTRK2_Secreted Signaling;NTF3 - NTRK2_Secreted Signaling;NTF5 - NTRK2_Secreted Signaling	TRUE	-	-	TRUE	-	-	TRUE	TRUE	-	TRUE	-	-	-	-	-	-	TRUE	-	-	-	-	-	-	-	-	-	-	-	-	-	-	-	-	TRUE
0	-1.01719	0.386	0.78	0	CYGB		cytoglobin	-	-	-	-	-	-	-	-	-	-	-	-	-	-	-	TRUE	-	-	-	-	-	-	-	-	-	-	-	-	-	-	-	-	-	-	-	-	-	-	-	-	-	-
0	-1.04313	0.744	0.932	0	EPHX1		epoxide hydrolase 1	-	-	-	-	-	-	-	-	-	-	-	-	-	-	-	TRUE	-	-	-	-	-	-	-	-	-	-	-	-	-	-	-	-	-	-	-	-	-	-	-	-	-	TRUE
0	-1.05683	0.62	0.892	0	ADH1B		alcohol dehydrogenase 1B (class I), beta polypeptide	-	-	-	-	-	-	-	-	-	-	-	TRUE	-	-	-	TRUE	-	-	-	-	-	-	-	-	-	-	-	-	-	-	-	-	-	-	-	-	-	-	-	-	-	TRUE
0	-1.09314	0.47	0.75	0	SVEP1		sushi, von Willebrand factor type A, EGF and pentraxin domain containing 1	-	-	-	-	-	-	-	-	-	-	-	-	-	-	-	-	-	-	-	-	-	-	-	-	-	-	-	-	-	-	-	-	-	-	-	-	-	-	-	-	-	-
2.12e-210	-1.11377	0.419	0.524	5.42e-206	FABP4		fatty acid binding protein 4	-	-	-	TRUE	-	-	-	-	-	-	-	-	-	TRUE	TRUE	TRUE	-	-	-	-	-	-	-	-	-	-	-	-	-	-	-	-	-	-	-	-	-	-	-	-	-	TRUE
2.46e-165	-1.26831	0.229	0.481	6.28e-161	DEPP1		DEPP1 autophagy regulator	-	-	-	-	-	-	-	-	-	-	-	-	-	-	-	-	-	-	-	-	-	-	-	-	-	-	-	-	-	-	-	-	-	TRUE	-	-	-	-	-	-	-	-
0	-1.29137	0.112	0.649	0	GGT5		gamma-glutamyltransferase 5	-	-	-	-	-	-	-	-	-	-	-	TRUE	-	-	-	TRUE	-	-	-	-	-	-	-	-	-	-	-	-	TRUE	-	-	-	-	-	-	-	-	-	-	-	-	TRUE
0	-1.29668	0.546	0.736	0	MRPS6		mitochondrial ribosomal protein S6	-	-	-	-	-	-	-	-	-	-	-	-	-	-	-	-	-	-	-	-	-	-	-	-	-	-	-	-	-	-	-	-	-	-	-	-	-	-	-	-	-	-
0	-1.61665	0.206	0.563	0	SLC5A3		solute carrier family 5 member 3	-	TRUE	-	-	-	-	-	-	-	-	-	TRUE	-	-	-	TRUE	-	-	-	-	-	-	-	-	-	-	-	-	-	-	-	-	-	-	-	-	-	-	-	-	-	TRUE
0	-1.99196	0.58	0.955	0	GPC3		glypican 3	-	TRUE	-	-	-	-	-	-	-	TRUE	-	TRUE	-	-	-	TRUE	-	TRUE	-	-	-	-	-	-	-	-	-	-	-	-	-	-	TRUE	-	-	-	-	-	-	-	-	TRUE
[truncated: 15 more columns]
