# Supplementary material for: Single-cell RNA sequencing identifies inherent abnormalities of adipose-derived stem cells from nonlesional sites of patients with localized scleroderma
Source: Cell Mol Biol Lett. 2024 Aug 30;29:115. doi: 10.1186/s11658-024-00635-0 (PMC11363359; doi:10.1186/s11658-024-00635-0)
Supplement: Supplementary file 7 — Additional file 7: Table S7. Intercellular communications in the SVF from patients with LoS and healthy donors inferred by Cellchat. [file 11658_2024_635_MOESM7_ESM.xlsx]

## Sheet: CTRL
Table S7. Intercellular communications in the SVF from LoS patients and healthy donors inferred by Cellchat.
source	target	ligand	receptor	prob	pval	interaction_name	interaction_name_2	pathway_name	annotation	evidence
ASC	EC	VEGFA	FLT1	1.49261e-05	0	VEGFA_VEGFR1	VEGFA - VEGFR1	VEGF	Secreted Signaling	KEGG: hsa04370; PMID: 16633338
EC	EC	VEGFA	FLT1	3.85167e-08	0	VEGFA_VEGFR1	VEGFA - VEGFR1	VEGF	Secreted Signaling	KEGG: hsa04370; PMID: 16633338
Pericyte	EC	VEGFA	FLT1	1.31922e-07	0	VEGFA_VEGFR1	VEGFA - VEGFR1	VEGF	Secreted Signaling	KEGG: hsa04370; PMID: 16633338
MAC	EC	VEGFA	FLT1	3.17834e-05	0	VEGFA_VEGFR1	VEGFA - VEGFR1	VEGF	Secreted Signaling	KEGG: hsa04370; PMID: 16633338
pDC	EC	VEGFA	FLT1	4.6735e-07	0	VEGFA_VEGFR1	VEGFA - VEGFR1	VEGF	Secreted Signaling	KEGG: hsa04370; PMID: 16633338
Mast	EC	VEGFA	FLT1	5.06329e-07	0	VEGFA_VEGFR1	VEGFA - VEGFR1	VEGF	Secreted Signaling	KEGG: hsa04370; PMID: 16633338
ASC	EC	VEGFA	KDR	1.18043e-05	0	VEGFA_VEGFR2	VEGFA - VEGFR2	VEGF	Secreted Signaling	KEGG: hsa04370; PMID: 16633338
EC	EC	VEGFA	KDR	3.0441e-08	0	VEGFA_VEGFR2	VEGFA - VEGFR2	VEGF	Secreted Signaling	KEGG: hsa04370; PMID: 16633338
Pericyte	EC	VEGFA	KDR	1.04394e-07	0	VEGFA_VEGFR2	VEGFA - VEGFR2	VEGF	Secreted Signaling	KEGG: hsa04370; PMID: 16633338
MAC	EC	VEGFA	KDR	2.52154e-05	0	VEGFA_VEGFR2	VEGFA - VEGFR2	VEGF	Secreted Signaling	KEGG: hsa04370; PMID: 16633338
pDC	EC	VEGFA	KDR	3.69629e-07	0	VEGFA_VEGFR2	VEGFA - VEGFR2	VEGF	Secreted Signaling	KEGG: hsa04370; PMID: 16633338
Mast	EC	VEGFA	KDR	4.00509e-07	0	VEGFA_VEGFR2	VEGFA - VEGFR2	VEGF	Secreted Signaling	KEGG: hsa04370; PMID: 16633338
ASC	EC	VEGFD	KDR	1.45848e-05	0	VEGFD_VEGFR2	VEGFD - VEGFR2	VEGF	Secreted Signaling	KEGG: hsa04370; PMID: 16633338
Pericyte	EC	PGF	FLT1	2.31789e-07	0	PGF_VEGFR1	PGF - VEGFR1	VEGF	Secreted Signaling	KEGG: hsa04370; PMID: 16633338
ASC	EC	VEGFA	FLT1_KDR	1.44452e-05	0	VEGFA_VEGFR1R2	VEGFA - VEGFR1R2	VEGF	Secreted Signaling	PMID: 16633338
EC	EC	VEGFA	FLT1_KDR	3.72719e-08	0	VEGFA_VEGFR1R2	VEGFA - VEGFR1R2	VEGF	Secreted Signaling	PMID: 16633338
Pericyte	EC	VEGFA	FLT1_KDR	1.27683e-07	0	VEGFA_VEGFR1R2	VEGFA - VEGFR1R2	VEGF	Secreted Signaling	PMID: 16633338
MAC	EC	VEGFA	FLT1_KDR	3.07743e-05	0	VEGFA_VEGFR1R2	VEGFA - VEGFR1R2	VEGF	Secreted Signaling	PMID: 16633338
pDC	EC	VEGFA	FLT1_KDR	4.52296e-07	0	VEGFA_VEGFR1R2	VEGFA - VEGFR1R2	VEGF	Secreted Signaling	PMID: 16633338
Mast	EC	VEGFA	FLT1_KDR	4.90029e-07	0	VEGFA_VEGFR1R2	VEGFA - VEGFR1R2	VEGF	Secreted Signaling	PMID: 16633338
Pericyte	MAC	CCL5	CCR1	1.8275e-07	0	CCL5_CCR1	CCL5 - CCR1	CCL	Secreted Signaling	KEGG: hsa04060
MAC	MAC	CCL5	CCR1	1.32277e-05	0	CCL5_CCR1	CCL5 - CCR1	CCL	Secreted Signaling	KEGG: hsa04060
pDC	MAC	CCL5	CCR1	2.51144e-06	0	CCL5_CCR1	CCL5 - CCR1	CCL	Secreted Signaling	KEGG: hsa04060
Mast	MAC	CCL5	CCR1	6.32696e-07	0	CCL5_CCR1	CCL5 - CCR1	CCL	Secreted Signaling	KEGG: hsa04060
T	MAC	CCL5	CCR1	0.00100815	0	CCL5_CCR1	CCL5 - CCR1	CCL	Secreted Signaling	KEGG: hsa04060
NK	MAC	CCL5	CCR1	0.000349713	0	CCL5_CCR1	CCL5 - CCR1	CCL	Secreted Signaling	KEGG: hsa04060
NKT	MAC	CCL5	CCR1	0.000266774	0	CCL5_CCR1	CCL5 - CCR1	CCL	Secreted Signaling	KEGG: hsa04060
B	MAC	CCL5	CCR1	4.07035e-06	0	CCL5_CCR1	CCL5 - CCR1	CCL	Secreted Signaling	KEGG: hsa04060
T	cDC	CCL5	CCR1	5.80853e-07	0.02	CCL5_CCR1	CCL5 - CCR1	CCL	Secreted Signaling	KEGG: hsa04060
NK	cDC	CCL5	CCR1	2.02791e-07	0.01	CCL5_CCR1	CCL5 - CCR1	CCL	Secreted Signaling	KEGG: hsa04060
NKT	cDC	CCL5	CCR1	1.55439e-07	0.01	CCL5_CCR1	CCL5 - CCR1	CCL	Secreted Signaling	KEGG: hsa04060
ASC	MAC	CCL3	CCR1	1.30519e-05	0	CCL3_CCR1	CCL3 - CCR1	CCL	Secreted Signaling	KEGG: hsa04060
EC	MAC	CCL3	CCR1	6.30952e-07	0	CCL3_CCR1	CCL3 - CCR1	CCL	Secreted Signaling	KEGG: hsa04060
Pericyte	MAC	CCL3	CCR1	1.36375e-07	0	CCL3_CCR1	CCL3 - CCR1	CCL	Secreted Signaling	KEGG: hsa04060
MAC	MAC	CCL3	CCR1	0.000451435	0	CCL3_CCR1	CCL3 - CCR1	CCL	Secreted Signaling	KEGG: hsa04060
pDC	MAC	CCL3	CCR1	1.09574e-06	0	CCL3_CCR1	CCL3 - CCR1	CCL	Secreted Signaling	KEGG: hsa04060
cDC	MAC	CCL3	CCR1	5.42672e-07	0	CCL3_CCR1	CCL3 - CCR1	CCL	Secreted Signaling	KEGG: hsa04060
Mast	MAC	CCL3	CCR1	9.13834e-07	0	CCL3_CCR1	CCL3 - CCR1	CCL	Secreted Signaling	KEGG: hsa04060
T	MAC	CCL3	CCR1	1.73545e-05	0	CCL3_CCR1	CCL3 - CCR1	CCL	Secreted Signaling	KEGG: hsa04060
NK	MAC	CCL3	CCR1	0.000158901	0	CCL3_CCR1	CCL3 - CCR1	CCL	Secreted Signaling	KEGG: hsa04060
NKT	MAC	CCL3	CCR1	2.31968e-05	0	CCL3_CCR1	CCL3 - CCR1	CCL	Secreted Signaling	KEGG: hsa04060
B	MAC	CCL3	CCR1	5.37433e-07	0	CCL3_CCR1	CCL3 - CCR1	CCL	Secreted Signaling	KEGG: hsa04060
MAC	cDC	CCL3	CCR1	2.573e-07	0	CCL3_CCR1	CCL3 - CCR1	CCL	Secreted Signaling	KEGG: hsa04060
NK	cDC	CCL3	CCR1	9.05983e-08	0	CCL3_CCR1	CCL3 - CCR1	CCL	Secreted Signaling	KEGG: hsa04060
MAC	MAC	CCL3L1	CCR1	0.000243405	0	CCL3L1_CCR1	CCL3L1 - CCR1	CCL	Secreted Signaling	KEGG: hsa04060
T	MAC	CCL3L1	CCR1	1.81977e-06	0	CCL3L1_CCR1	CCL3L1 - CCR1	CCL	Secreted Signaling	KEGG: hsa04060
NK	MAC	CCL3L1	CCR1	1.37786e-05	0	CCL3L1_CCR1	CCL3L1 - CCR1	CCL	Secreted Signaling	KEGG: hsa04060
NKT	MAC	CCL3L1	CCR1	1.3444e-05	0	CCL3L1_CCR1	CCL3L1 - CCR1	CCL	Secreted Signaling	KEGG: hsa04060
MAC	cDC	CCL3L1	CCR1	1.37866e-07	0	CCL3L1_CCR1	CCL3L1 - CCR1	CCL	Secreted Signaling	KEGG: hsa04060
EC	MAC	CCL14	CCR1	2.32185e-06	0	CCL14_CCR1	CCL14 - CCR1	CCL	Secreted Signaling	KEGG: hsa04060
EC	cDC	CCL14	CCR1	1.30732e-09	0	CCL14_CCR1	CCL14 - CCR1	CCL	Secreted Signaling	KEGG: hsa04060
MAC	pDC	CCL20	CCR6	2.49536e-07	0	CCL20_CCR6	CCL20 - CCR6	CCL	Secreted Signaling	KEGG: hsa04060
MAC	T	CCL20	CCR6	3.84676e-06	0	CCL20_CCR6	CCL20 - CCR6	CCL	Secreted Signaling	KEGG: hsa04060
MAC	B	CCL20	CCR6	1.25779e-07	0	CCL20_CCR6	CCL20 - CCR6	CCL	Secreted Signaling	KEGG: hsa04060
pDC	pDC	CCL19	CCR7	1.13427e-06	0	CCL19_CCR7	CCL19 - CCR7	CCL	Secreted Signaling	KEGG: hsa04060
pDC	B	CCL19	CCR7	3.19904e-08	0	CCL19_CCR7	CCL19 - CCR7	CCL	Secreted Signaling	KEGG: hsa04060
pDC	ASC	CCL19	ACKR4	7.39671e-06	0	CCL19_ACKR4	CCL19 - ACKR4	CCL	Secreted Signaling	KEGG: hsa04060
ASC	EC	CCL2	ACKR1	1.32904e-05	0	CCL2_ACKR1	CCL2 - ACKR1	CCL	Secreted Signaling	PMID: 26740381
EC	EC	CCL2	ACKR1	2.46366e-07	0	CCL2_ACKR1	CCL2 - ACKR1	CCL	Secreted Signaling	PMID: 26740381
Pericyte	EC	CCL2	ACKR1	1.25647e-07	0	CCL2_ACKR1	CCL2 - ACKR1	CCL	Secreted Signaling	PMID: 26740381
MAC	EC	CCL2	ACKR1	2.62986e-06	0	CCL2_ACKR1	CCL2 - ACKR1	CCL	Secreted Signaling	PMID: 26740381
pDC	EC	CCL2	ACKR1	1.63585e-08	0	CCL2_ACKR1	CCL2 - ACKR1	CCL	Secreted Signaling	PMID: 26740381
cDC	EC	CCL2	ACKR1	1.55476e-09	0	CCL2_ACKR1	CCL2 - ACKR1	CCL	Secreted Signaling	PMID: 26740381
Mast	EC	CCL2	ACKR1	2.19712e-07	0	CCL2_ACKR1	CCL2 - ACKR1	CCL	Secreted Signaling	PMID: 26740381
Pericyte	EC	CCL5	ACKR1	9.02951e-09	0	CCL5_ACKR1	CCL5 - ACKR1	CCL	Secreted Signaling	PMID: 26740381
MAC	EC	CCL5	ACKR1	6.53566e-07	0	CCL5_ACKR1	CCL5 - ACKR1	CCL	Secreted Signaling	PMID: 26740381
pDC	EC	CCL5	ACKR1	1.24092e-07	0	CCL5_ACKR1	CCL5 - ACKR1	CCL	Secreted Signaling	PMID: 26740381
Mast	EC	CCL5	ACKR1	3.12606e-08	0	CCL5_ACKR1	CCL5 - ACKR1	CCL	Secreted Signaling	PMID: 26740381
T	EC	CCL5	ACKR1	4.98757e-05	0	CCL5_ACKR1	CCL5 - ACKR1	CCL	Secreted Signaling	PMID: 26740381
NK	EC	CCL5	ACKR1	1.73071e-05	0	CCL5_ACKR1	CCL5 - ACKR1	CCL	Secreted Signaling	PMID: 26740381
NKT	EC	CCL5	ACKR1	1.32058e-05	0	CCL5_ACKR1	CCL5 - ACKR1	CCL	Secreted Signaling	PMID: 26740381
B	EC	CCL5	ACKR1	2.01147e-07	0	CCL5_ACKR1	CCL5 - ACKR1	CCL	Secreted Signaling	PMID: 26740381
EC	EC	CCL14	ACKR1	1.14726e-07	0	CCL14_ACKR1	CCL14 - ACKR1	CCL	Secreted Signaling	PMID: 26740381
MAC	EC	CCL18	ACKR1	7.8002e-07	0	CCL18_ACKR1	CCL18 - ACKR1	CCL	Secreted Signaling	PMID: 26740381
MAC	EC	CXCL1	ACKR1	5.72811e-07	0	CXCL1_ACKR1	CXCL1 - ACKR1	CXCL	Secreted Signaling	PMID: 26740381
ASC	EC	CXCL2	ACKR1	7.23686e-06	0	CXCL2_ACKR1	CXCL2 - ACKR1	CXCL	Secreted Signaling	PMID: 26740381
EC	EC	CXCL2	ACKR1	6.14205e-07	0	CXCL2_ACKR1	CXCL2 - ACKR1	CXCL	Secreted Signaling	PMID: 26740381
Pericyte	EC	CXCL2	ACKR1	3.77849e-08	0	CXCL2_ACKR1	CXCL2 - ACKR1	CXCL	Secreted Signaling	PMID: 26740381
MAC	EC	CXCL2	ACKR1	3.94954e-05	0	CXCL2_ACKR1	CXCL2 - ACKR1	CXCL	Secreted Signaling	PMID: 26740381
pDC	EC	CXCL2	ACKR1	2.37612e-07	0	CXCL2_ACKR1	CXCL2 - ACKR1	CXCL	Secreted Signaling	PMID: 26740381
cDC	EC	CXCL2	ACKR1	9.71217e-08	0	CXCL2_ACKR1	CXCL2 - ACKR1	CXCL	Secreted Signaling	PMID: 26740381
Mast	EC	CXCL2	ACKR1	4.41915e-07	0	CXCL2_ACKR1	CXCL2 - ACKR1	CXCL	Secreted Signaling	PMID: 26740381
T	EC	CXCL2	ACKR1	1.62188e-06	0	CXCL2_ACKR1	CXCL2 - ACKR1	CXCL	Secreted Signaling	PMID: 26740381
NK	EC	CXCL2	ACKR1	2.80684e-07	0	CXCL2_ACKR1	CXCL2 - ACKR1	CXCL	Secreted Signaling	PMID: 26740381
NKT	EC	CXCL2	ACKR1	2.62437e-07	0	CXCL2_ACKR1	CXCL2 - ACKR1	CXCL	Secreted Signaling	PMID: 26740381
B	EC	CXCL2	ACKR1	5.38262e-08	0	CXCL2_ACKR1	CXCL2 - ACKR1	CXCL	Secreted Signaling	PMID: 26740381
ASC	EC	CXCL3	ACKR1	2.73793e-06	0	CXCL3_ACKR1	CXCL3 - ACKR1	CXCL	Secreted Signaling	PMID: 26740381
EC	EC	CXCL3	ACKR1	1.44873e-07	0	CXCL3_ACKR1	CXCL3 - ACKR1	CXCL	Secreted Signaling	PMID: 26740381
MAC	EC	CXCL3	ACKR1	2.9713e-05	0	CXCL3_ACKR1	CXCL3 - ACKR1	CXCL	Secreted Signaling	PMID: 26740381
pDC	EC	CXCL3	ACKR1	7.9456e-08	0	CXCL3_ACKR1	CXCL3 - ACKR1	CXCL	Secreted Signaling	PMID: 26740381
cDC	EC	CXCL3	ACKR1	2.33428e-08	0	CXCL3_ACKR1	CXCL3 - ACKR1	CXCL	Secreted Signaling	PMID: 26740381
Mast	EC	CXCL3	ACKR1	1.10935e-07	0	CXCL3_ACKR1	CXCL3 - ACKR1	CXCL	Secreted Signaling	PMID: 26740381
T	EC	CXCL3	ACKR1	2.90813e-07	0	CXCL3_ACKR1	CXCL3 - ACKR1	CXCL	Secreted Signaling	PMID: 26740381
NK	EC	CXCL3	ACKR1	3.26806e-09	0	CXCL3_ACKR1	CXCL3 - ACKR1	CXCL	Secreted Signaling	PMID: 26740381
B	EC	CXCL3	ACKR1	2.32423e-08	0	CXCL3_ACKR1	CXCL3 - ACKR1	CXCL	Secreted Signaling	PMID: 26740381
ASC	EC	CXCL8	ACKR1	7.4526e-06	0	CXCL8_ACKR1	CXCL8 - ACKR1	CXCL	Secreted Signaling	PMID: 26740381
EC	EC	CXCL8	ACKR1	4.29435e-07	0	CXCL8_ACKR1	CXCL8 - ACKR1	CXCL	Secreted Signaling	PMID: 26740381
Pericyte	EC	CXCL8	ACKR1	3.40184e-08	0	CXCL8_ACKR1	CXCL8 - ACKR1	CXCL	Secreted Signaling	PMID: 26740381
MAC	EC	CXCL8	ACKR1	3.90092e-05	0	CXCL8_ACKR1	CXCL8 - ACKR1	CXCL	Secreted Signaling	PMID: 26740381
pDC	EC	CXCL8	ACKR1	4.86067e-07	0	CXCL8_ACKR1	CXCL8 - ACKR1	CXCL	Secreted Signaling	PMID: 26740381
cDC	EC	CXCL8	ACKR1	6.82989e-08	0	CXCL8_ACKR1	CXCL8 - ACKR1	CXCL	Secreted Signaling	PMID: 26740381
Mast	EC	CXCL8	ACKR1	4.04893e-07	0	CXCL8_ACKR1	CXCL8 - ACKR1	CXCL	Secreted Signaling	PMID: 26740381
T	EC	CXCL8	ACKR1	2.50725e-06	0	CXCL8_ACKR1	CXCL8 - ACKR1	CXCL	Secreted Signaling	PMID: 26740381
NK	EC	CXCL8	ACKR1	5.56243e-07	0	CXCL8_ACKR1	CXCL8 - ACKR1	CXCL	Secreted Signaling	PMID: 26740381
NKT	EC	CXCL8	ACKR1	4.15958e-07	0	CXCL8_ACKR1	CXCL8 - ACKR1	CXCL	Secreted Signaling	PMID: 26740381
B	EC	CXCL8	ACKR1	3.74588e-08	0	CXCL8_ACKR1	CXCL8 - ACKR1	CXCL	Secreted Signaling	PMID: 26740381
pDC	EC	CCL17	ACKR1	5.30314e-08	0	CCL17_ACKR1	CCL17 - ACKR1	CCL	Secreted Signaling	PMID: 26740381
ASC	MAC	CXCL12	CXCR4	0.0112434	0	CXCL12_CXCR4	CXCL12 - CXCR4	CXCL	Secreted Signaling	KEGG: hsa04060
EC	MAC	CXCL12	CXCR4	0.000144638	0	CXCL12_CXCR4	CXCL12 - CXCR4	CXCL	Secreted Signaling	KEGG: hsa04060
ASC	pDC	CXCL12	CXCR4	0.00103756	0	CXCL12_CXCR4	CXCL12 - CXCR4	CXCL	Secreted Signaling	KEGG: hsa04060
EC	pDC	CXCL12	CXCR4	1.36189e-05	0	CXCL12_CXCR4	CXCL12 - CXCR4	CXCL	Secreted Signaling	KEGG: hsa04060
Pericyte	pDC	CXCL12	CXCR4	2.22734e-06	0	CXCL12_CXCR4	CXCL12 - CXCR4	CXCL	Secreted Signaling	KEGG: hsa04060
ASC	cDC	CXCL12	CXCR4	0.000443892	0	CXCL12_CXCR4	CXCL12 - CXCR4	CXCL	Secreted Signaling	KEGG: hsa04060
EC	cDC	CXCL12	CXCR4	5.96873e-06	0	CXCL12_CXCR4	CXCL12 - CXCR4	CXCL	Secreted Signaling	KEGG: hsa04060
Pericyte	cDC	CXCL12	CXCR4	9.87227e-07	0	CXCL12_CXCR4	CXCL12 - CXCR4	CXCL	Secreted Signaling	KEGG: hsa04060
Mast	cDC	CXCL12	CXCR4	3.20394e-06	0.01	CXCL12_CXCR4	CXCL12 - CXCR4	CXCL	Secreted Signaling	KEGG: hsa04060
ASC	T	CXCL12	CXCR4	0.0219742	0	CXCL12_CXCR4	CXCL12 - CXCR4	CXCL	Secreted Signaling	KEGG: hsa04060
EC	T	CXCL12	CXCR4	0.000293432	0	CXCL12_CXCR4	CXCL12 - CXCR4	CXCL	Secreted Signaling	KEGG: hsa04060
Pericyte	T	CXCL12	CXCR4	4.8375e-05	0	CXCL12_CXCR4	CXCL12 - CXCR4	CXCL	Secreted Signaling	KEGG: hsa04060
Mast	T	CXCL12	CXCR4	0.000156452	0	CXCL12_CXCR4	CXCL12 - CXCR4	CXCL	Secreted Signaling	KEGG: hsa04060
ASC	NK	CXCL12	CXCR4	0.00563445	0	CXCL12_CXCR4	CXCL12 - CXCR4	CXCL	Secreted Signaling	KEGG: hsa04060
EC	NK	CXCL12	CXCR4	7.47029e-05	0	CXCL12_CXCR4	CXCL12 - CXCR4	CXCL	Secreted Signaling	KEGG: hsa04060
Pericyte	NK	CXCL12	CXCR4	1.22743e-05	0	CXCL12_CXCR4	CXCL12 - CXCR4	CXCL	Secreted Signaling	KEGG: hsa04060
ASC	NKT	CXCL12	CXCR4	0.00396275	0	CXCL12_CXCR4	CXCL12 - CXCR4	CXCL	Secreted Signaling	KEGG: hsa04060
EC	NKT	CXCL12	CXCR4	5.28629e-05	0	CXCL12_CXCR4	CXCL12 - CXCR4	CXCL	Secreted Signaling	KEGG: hsa04060
Pericyte	NKT	CXCL12	CXCR4	8.71077e-06	0	CXCL12_CXCR4	CXCL12 - CXCR4	CXCL	Secreted Signaling	KEGG: hsa04060
Mast	NKT	CXCL12	CXCR4	2.81577e-05	0.02	CXCL12_CXCR4	CXCL12 - CXCR4	CXCL	Secreted Signaling	KEGG: hsa04060
ASC	B	CXCL12	CXCR4	0.000431982	0	CXCL12_CXCR4	CXCL12 - CXCR4	CXCL	Secreted Signaling	KEGG: hsa04060
EC	B	CXCL12	CXCR4	5.62075e-06	0	CXCL12_CXCR4	CXCL12 - CXCR4	CXCL	Secreted Signaling	KEGG: hsa04060
Pericyte	B	CXCL12	CXCR4	9.15604e-07	0	CXCL12_CXCR4	CXCL12 - CXCR4	CXCL	Secreted Signaling	KEGG: hsa04060
ASC	ASC	CXCL12	ACKR3	0.015336	0	CXCL12_ACKR3	CXCL12 - ACKR3	CXCL	Secreted Signaling	KEGG: hsa04060
EC	ASC	CXCL12	ACKR3	0.000191796	0	CXCL12_ACKR3	CXCL12 - ACKR3	CXCL	Secreted Signaling	KEGG: hsa04060
Pericyte	ASC	CXCL12	ACKR3	3.07031e-05	0	CXCL12_ACKR3	CXCL12 - ACKR3	CXCL	Secreted Signaling	KEGG: hsa04060
Mast	ASC	CXCL12	ACKR3	9.63485e-05	0	CXCL12_ACKR3	CXCL12 - ACKR3	CXCL	Secreted Signaling	KEGG: hsa04060
ASC	T	CXCL16	CXCR6	2.01565e-07	0	CXCL16_CXCR6	CXCL16 - CXCR6	CXCL	Secreted Signaling	KEGG: hsa04060
MAC	T	CXCL16	CXCR6	5.73133e-05	0	CXCL16_CXCR6	CXCL16 - CXCR6	CXCL	Secreted Signaling	KEGG: hsa04060
pDC	T	CXCL16	CXCR6	3.50592e-06	0	CXCL16_CXCR6	CXCL16 - CXCR6	CXCL	Secreted Signaling	KEGG: hsa04060
cDC	T	CXCL16	CXCR6	2.01471e-07	0	CXCL16_CXCR6	CXCL16 - CXCR6	CXCL	Secreted Signaling	KEGG: hsa04060
Mast	T	CXCL16	CXCR6	4.50504e-07	0	CXCL16_CXCR6	CXCL16 - CXCR6	CXCL	Secreted Signaling	KEGG: hsa04060
EC	MAC	CX3CL1	CX3CR1	1.26765e-06	0	CX3CL1_CX3CR1	CX3CL1 - CX3CR1	CX3C	Secreted Signaling	KEGG: hsa04060
EC	NK	CX3CL1	CX3CR1	1.12136e-06	0	CX3CL1_CX3CR1	CX3CL1 - CX3CR1	CX3C	Secreted Signaling	KEGG: hsa04060
EC	NKT	CX3CL1	CX3CR1	1.14065e-06	0	CX3CL1_CX3CR1	CX3CL1 - CX3CR1	CX3C	Secreted Signaling	KEGG: hsa04060
T	pDC	XCL1	XCR1	3.95584e-07	0	XCL1_XCR1	XCL1 - XCR1	XCR	Secreted Signaling	KEGG: hsa04060
NK	pDC	XCL1	XCR1	9.75542e-06	0	XCL1_XCR1	XCL1 - XCR1	XCR	Secreted Signaling	KEGG: hsa04060
T	pDC	XCL2	XCR1	6.13124e-06	0	XCL2_XCR1	XCL2 - XCR1	XCR	Secreted Signaling	KEGG: hsa04060
NK	pDC	XCL2	XCR1	1.65997e-05	0	XCL2_XCR1	XCL2 - XCR1	XCR	Secreted Signaling	KEGG: hsa04060
NKT	pDC	XCL2	XCR1	4.4253e-06	0	XCL2_XCR1	XCL2 - XCR1	XCR	Secreted Signaling	KEGG: hsa04060
NK	MAC	CSF2	CSF2RA_CSF2RB	1.02089e-05	0	CSF2_CSF2RA_CSF2RB	CSF2 - (CSF2RA+CSF2RB)	IL4	Secreted Signaling	KEGG: hsa04060
NK	pDC	CSF2	CSF2RA_CSF2RB	1.32235e-06	0	CSF2_CSF2RA_CSF2RB	CSF2 - (CSF2RA+CSF2RB)	IL4	Secreted Signaling	KEGG: hsa04060
NK	cDC	CSF2	CSF2RA_CSF2RB	4.45388e-07	0	CSF2_CSF2RA_CSF2RB	CSF2 - (CSF2RA+CSF2RB)	IL4	Secreted Signaling	KEGG: hsa04060
ASC	MAC	IL1B	IL1R2	5.54337e-05	0	IL1B_IL1R2	IL1B - IL1R2	IL1	Secreted Signaling	KEGG: hsa04060
EC	MAC	IL1B	IL1R2	4.34225e-06	0	IL1B_IL1R2	IL1B - IL1R2	IL1	Secreted Signaling	KEGG: hsa04060
Pericyte	MAC	IL1B	IL1R2	1.59199e-07	0	IL1B_IL1R2	IL1B - IL1R2	IL1	Secreted Signaling	KEGG: hsa04060
MAC	MAC	IL1B	IL1R2	0.000550879	0	IL1B_IL1R2	IL1B - IL1R2	IL1	Secreted Signaling	KEGG: hsa04060
pDC	MAC	IL1B	IL1R2	1.83468e-06	0	IL1B_IL1R2	IL1B - IL1R2	IL1	Secreted Signaling	KEGG: hsa04060
cDC	MAC	IL1B	IL1R2	4.75613e-07	0	IL1B_IL1R2	IL1B - IL1R2	IL1	Secreted Signaling	KEGG: hsa04060
Mast	MAC	IL1B	IL1R2	2.29197e-06	0	IL1B_IL1R2	IL1B - IL1R2	IL1	Secreted Signaling	KEGG: hsa04060
T	MAC	IL1B	IL1R2	8.76916e-06	0	IL1B_IL1R2	IL1B - IL1R2	IL1	Secreted Signaling	KEGG: hsa04060
NK	MAC	IL1B	IL1R2	4.13366e-07	0	IL1B_IL1R2	IL1B - IL1R2	IL1	Secreted Signaling	KEGG: hsa04060
NKT	MAC	IL1B	IL1R2	2.93193e-06	0	IL1B_IL1R2	IL1B - IL1R2	IL1	Secreted Signaling	KEGG: hsa04060
B	MAC	IL1B	IL1R2	3.17815e-07	0	IL1B_IL1R2	IL1B - IL1R2	IL1	Secreted Signaling	KEGG: hsa04060
ASC	pDC	IL1B	IL1R2	2.37329e-06	0	IL1B_IL1R2	IL1B - IL1R2	IL1	Secreted Signaling	KEGG: hsa04060
EC	pDC	IL1B	IL1R2	1.86041e-07	0	IL1B_IL1R2	IL1B - IL1R2	IL1	Secreted Signaling	KEGG: hsa04060
Pericyte	pDC	IL1B	IL1R2	6.81506e-09	0	IL1B_IL1R2	IL1B - IL1R2	IL1	Secreted Signaling	KEGG: hsa04060
MAC	pDC	IL1B	IL1R2	2.37352e-05	0	IL1B_IL1R2	IL1B - IL1R2	IL1	Secreted Signaling	KEGG: hsa04060
pDC	pDC	IL1B	IL1R2	7.85516e-08	0	IL1B_IL1R2	IL1B - IL1R2	IL1	Secreted Signaling	KEGG: hsa04060
cDC	pDC	IL1B	IL1R2	2.03619e-08	0	IL1B_IL1R2	IL1B - IL1R2	IL1	Secreted Signaling	KEGG: hsa04060
Mast	pDC	IL1B	IL1R2	9.8141e-08	0	IL1B_IL1R2	IL1B - IL1R2	IL1	Secreted Signaling	KEGG: hsa04060
T	pDC	IL1B	IL1R2	3.75366e-07	0	IL1B_IL1R2	IL1B - IL1R2	IL1	Secreted Signaling	KEGG: hsa04060
NK	pDC	IL1B	IL1R2	1.7693e-08	0	IL1B_IL1R2	IL1B - IL1R2	IL1	Secreted Signaling	KEGG: hsa04060
NKT	pDC	IL1B	IL1R2	1.25511e-07	0	IL1B_IL1R2	IL1B - IL1R2	IL1	Secreted Signaling	KEGG: hsa04060
B	pDC	IL1B	IL1R2	1.36046e-08	0	IL1B_IL1R2	IL1B - IL1R2	IL1	Secreted Signaling	KEGG: hsa04060
ASC	MAC	IL34	CSF1R	8.1849e-06	0	IL34_CSF1R	IL34 - CSF1R	CSF	Secreted Signaling	KEGG: hsa04060
ASC	cDC	IL34	CSF1R	8.68217e-09	0	IL34_CSF1R	IL34 - CSF1R	CSF	Secreted Signaling	KEGG: hsa04060
MAC	ASC	TNF	TNFRSF1B	5.0732e-06	0	TNF_TNFRSF1B	TNF - TNFRSF1B	TNF	Secreted Signaling	KEGG: hsa04060
T	ASC	TNF	TNFRSF1B	1.44437e-05	0	TNF_TNFRSF1B	TNF - TNFRSF1B	TNF	Secreted Signaling	KEGG: hsa04060
NKT	ASC	TNF	TNFRSF1B	2.68504e-06	0	TNF_TNFRSF1B	TNF - TNFRSF1B	TNF	Secreted Signaling	KEGG: hsa04060
MAC	EC	TNF	TNFRSF1B	1.62663e-06	0	TNF_TNFRSF1B	TNF - TNFRSF1B	TNF	Secreted Signaling	KEGG: hsa04060
pDC	EC	TNF	TNFRSF1B	7.7019e-08	0	TNF_TNFRSF1B	TNF - TNFRSF1B	TNF	Secreted Signaling	KEGG: hsa04060
Mast	EC	TNF	TNFRSF1B	3.56805e-08	0	TNF_TNFRSF1B	TNF - TNFRSF1B	TNF	Secreted Signaling	KEGG: hsa04060
T	EC	TNF	TNFRSF1B	4.62586e-06	0	TNF_TNFRSF1B	TNF - TNFRSF1B	TNF	Secreted Signaling	KEGG: hsa04060
NKT	EC	TNF	TNFRSF1B	8.59898e-07	0	TNF_TNFRSF1B	TNF - TNFRSF1B	TNF	Secreted Signaling	KEGG: hsa04060
MAC	MAC	TNF	TNFRSF1B	4.72069e-05	0	TNF_TNFRSF1B	TNF - TNFRSF1B	TNF	Secreted Signaling	KEGG: hsa04060
pDC	MAC	TNF	TNFRSF1B	2.23555e-06	0	TNF_TNFRSF1B	TNF - TNFRSF1B	TNF	Secreted Signaling	KEGG: hsa04060
Mast	MAC	TNF	TNFRSF1B	1.03583e-06	0	TNF_TNFRSF1B	TNF - TNFRSF1B	TNF	Secreted Signaling	KEGG: hsa04060
T	MAC	TNF	TNFRSF1B	0.000134164	0	TNF_TNFRSF1B	TNF - TNFRSF1B	TNF	Secreted Signaling	KEGG: hsa04060
NKT	MAC	TNF	TNFRSF1B	2.49391e-05	0	TNF_TNFRSF1B	TNF - TNFRSF1B	TNF	Secreted Signaling	KEGG: hsa04060
MAC	pDC	TNF	TNFRSF1B	1.31474e-06	0	TNF_TNFRSF1B	TNF - TNFRSF1B	TNF	Secreted Signaling	KEGG: hsa04060
pDC	pDC	TNF	TNFRSF1B	6.22435e-08	0	TNF_TNFRSF1B	TNF - TNFRSF1B	TNF	Secreted Signaling	KEGG: hsa04060
Mast	pDC	TNF	TNFRSF1B	2.88317e-08	0.01	TNF_TNFRSF1B	TNF - TNFRSF1B	TNF	Secreted Signaling	KEGG: hsa04060
T	pDC	TNF	TNFRSF1B	3.74072e-06	0	TNF_TNFRSF1B	TNF - TNFRSF1B	TNF	Secreted Signaling	KEGG: hsa04060
NKT	pDC	TNF	TNFRSF1B	6.95373e-07	0	TNF_TNFRSF1B	TNF - TNFRSF1B	TNF	Secreted Signaling	KEGG: hsa04060
MAC	cDC	TNF	TNFRSF1B	6.9594e-07	0	TNF_TNFRSF1B	TNF - TNFRSF1B	TNF	Secreted Signaling	KEGG: hsa04060
pDC	cDC	TNF	TNFRSF1B	3.29513e-08	0	TNF_TNFRSF1B	TNF - TNFRSF1B	TNF	Secreted Signaling	KEGG: hsa04060
Mast	cDC	TNF	TNFRSF1B	1.5265e-08	0	TNF_TNFRSF1B	TNF - TNFRSF1B	TNF	Secreted Signaling	KEGG: hsa04060
T	cDC	TNF	TNFRSF1B	1.97927e-06	0	TNF_TNFRSF1B	TNF - TNFRSF1B	TNF	Secreted Signaling	KEGG: hsa04060
NKT	cDC	TNF	TNFRSF1B	3.67925e-07	0	TNF_TNFRSF1B	TNF - TNFRSF1B	TNF	Secreted Signaling	KEGG: hsa04060
MAC	T	TNF	TNFRSF1B	3.14292e-05	0	TNF_TNFRSF1B	TNF - TNFRSF1B	TNF	Secreted Signaling	KEGG: hsa04060
pDC	T	TNF	TNFRSF1B	1.48804e-06	0	TNF_TNFRSF1B	TNF - TNFRSF1B	TNF	Secreted Signaling	KEGG: hsa04060
Mast	T	TNF	TNFRSF1B	6.89321e-07	0	TNF_TNFRSF1B	TNF - TNFRSF1B	TNF	Secreted Signaling	KEGG: hsa04060
T	T	TNF	TNFRSF1B	8.94e-05	0	TNF_TNFRSF1B	TNF - TNFRSF1B	TNF	Secreted Signaling	KEGG: hsa04060
NKT	T	TNF	TNFRSF1B	1.66187e-05	0	TNF_TNFRSF1B	TNF - TNFRSF1B	TNF	Secreted Signaling	KEGG: hsa04060
MAC	NK	TNF	TNFRSF1B	9.80108e-06	0	TNF_TNFRSF1B	TNF - TNFRSF1B	TNF	Secreted Signaling	KEGG: hsa04060
pDC	NK	TNF	TNFRSF1B	4.64056e-07	0	TNF_TNFRSF1B	TNF - TNFRSF1B	TNF	Secreted Signaling	KEGG: hsa04060
Mast	NK	TNF	TNFRSF1B	2.14977e-07	0	TNF_TNFRSF1B	TNF - TNFRSF1B	TNF	Secreted Signaling	KEGG: hsa04060
T	NK	TNF	TNFRSF1B	2.78754e-05	0	TNF_TNFRSF1B	TNF - TNFRSF1B	TNF	Secreted Signaling	KEGG: hsa04060
NKT	NK	TNF	TNFRSF1B	5.18176e-06	0	TNF_TNFRSF1B	TNF - TNFRSF1B	TNF	Secreted Signaling	KEGG: hsa04060
MAC	NKT	TNF	TNFRSF1B	8.14509e-06	0	TNF_TNFRSF1B	TNF - TNFRSF1B	TNF	Secreted Signaling	KEGG: hsa04060
pDC	NKT	TNF	TNFRSF1B	3.85678e-07	0	TNF_TNFRSF1B	TNF - TNFRSF1B	TNF	Secreted Signaling	KEGG: hsa04060
Mast	NKT	TNF	TNFRSF1B	1.78681e-07	0	TNF_TNFRSF1B	TNF - TNFRSF1B	TNF	Secreted Signaling	KEGG: hsa04060
T	NKT	TNF	TNFRSF1B	2.3159e-05	0	TNF_TNFRSF1B	TNF - TNFRSF1B	TNF	Secreted Signaling	KEGG: hsa04060
NKT	NKT	TNF	TNFRSF1B	4.30498e-06	0	TNF_TNFRSF1B	TNF - TNFRSF1B	TNF	Secreted Signaling	KEGG: hsa04060
MAC	B	TNF	TNFRSF1B	1.71419e-07	0	TNF_TNFRSF1B	TNF - TNFRSF1B	TNF	Secreted Signaling	KEGG: hsa04060
pDC	B	TNF	TNFRSF1B	8.11438e-09	0.03	TNF_TNFRSF1B	TNF - TNFRSF1B	TNF	Secreted Signaling	KEGG: hsa04060
T	B	TNF	TNFRSF1B	4.8798e-07	0	TNF_TNFRSF1B	TNF - TNFRSF1B	TNF	Secreted Signaling	KEGG: hsa04060
NKT	B	TNF	TNFRSF1B	9.07137e-08	0	TNF_TNFRSF1B	TNF - TNFRSF1B	TNF	Secreted Signaling	KEGG: hsa04060
ASC	T	CD70	CD27	4.96307e-06	0	CD70_CD27	CD70 - CD27	CD70	Secreted Signaling	KEGG: hsa04060
ASC	B	CD70	CD27	2.05721e-07	0	CD70_CD27	CD70 - CD27	CD70	Secreted Signaling	KEGG: hsa04060
ASC	pDC	TNFSF9	TNFRSF9	2.57488e-07	0	TNFSF9_TNFRSF9	TNFSF9 - TNFRSF9	CD137	Secreted Signaling	KEGG: hsa04060
MAC	pDC	TNFSF9	TNFRSF9	1.00839e-07	0	TNFSF9_TNFRSF9	TNFSF9 - TNFRSF9	CD137	Secreted Signaling	KEGG: hsa04060
pDC	pDC	TNFSF9	TNFRSF9	1.44834e-08	0	TNFSF9_TNFRSF9	TNFSF9 - TNFRSF9	CD137	Secreted Signaling	KEGG: hsa04060
cDC	pDC	TNFSF9	TNFRSF9	4.20766e-08	0	TNFSF9_TNFRSF9	TNFSF9 - TNFRSF9	CD137	Secreted Signaling	KEGG: hsa04060
T	pDC	TNFSF9	TNFRSF9	9.06507e-08	0	TNFSF9_TNFRSF9	TNFSF9 - TNFRSF9	CD137	Secreted Signaling	KEGG: hsa04060
NK	pDC	TNFSF9	TNFRSF9	1.51266e-08	0	TNFSF9_TNFRSF9	TNFSF9 - TNFRSF9	CD137	Secreted Signaling	KEGG: hsa04060
NKT	pDC	TNFSF9	TNFRSF9	1.1993e-07	0	TNFSF9_TNFRSF9	TNFSF9 - TNFRSF9	CD137	Secreted Signaling	KEGG: hsa04060
B	pDC	TNFSF9	TNFRSF9	8.13532e-09	0	TNFSF9_TNFRSF9	TNFSF9 - TNFRSF9	CD137	Secreted Signaling	KEGG: hsa04060
ASC	cDC	TNFSF13B	TNFRSF17	3.20925e-07	0	TNFSF13B_TNFRSF17	TNFSF13B - TNFRSF17	BAFF	Secreted Signaling	KEGG: hsa04060
MAC	cDC	TNFSF13B	TNFRSF17	5.19204e-07	0	TNFSF13B_TNFRSF17	TNFSF13B - TNFRSF17	BAFF	Secreted Signaling	KEGG: hsa04060
pDC	cDC	TNFSF13B	TNFRSF17	3.73185e-08	0	TNFSF13B_TNFRSF17	TNFSF13B - TNFRSF17	BAFF	Secreted Signaling	KEGG: hsa04060
cDC	cDC	TNFSF13B	TNFRSF17	8.04504e-09	0	TNFSF13B_TNFRSF17	TNFSF13B - TNFRSF17	BAFF	Secreted Signaling	KEGG: hsa04060
ASC	B	TNFSF13B	TNFRSF17	5.26353e-06	0	TNFSF13B_TNFRSF17	TNFSF13B - TNFRSF17	BAFF	Secreted Signaling	KEGG: hsa04060
MAC	B	TNFSF13B	TNFRSF17	8.4695e-06	0	TNFSF13B_TNFRSF17	TNFSF13B - TNFRSF17	BAFF	Secreted Signaling	KEGG: hsa04060
pDC	B	TNFSF13B	TNFRSF17	6.08674e-07	0	TNFSF13B_TNFRSF17	TNFSF13B - TNFRSF17	BAFF	Secreted Signaling	KEGG: hsa04060
cDC	B	TNFSF13B	TNFRSF17	1.31563e-07	0	TNFSF13B_TNFRSF17	TNFSF13B - TNFRSF17	BAFF	Secreted Signaling	KEGG: hsa04060
ASC	B	TNFSF13B	TNFRSF13B	9.45182e-06	0	TNFSF13B_TNFRSF13B	TNFSF13B - TNFRSF13B	BAFF	Secreted Signaling	KEGG: hsa04060
MAC	B	TNFSF13B	TNFRSF13B	1.51378e-05	0	TNFSF13B_TNFRSF13B	TNFSF13B - TNFRSF13B	BAFF	Secreted Signaling	KEGG: hsa04060
pDC	B	TNFSF13B	TNFRSF13B	1.08777e-06	0	TNFSF13B_TNFRSF13B	TNFSF13B - TNFRSF13B	BAFF	Secreted Signaling	KEGG: hsa04060
cDC	B	TNFSF13B	TNFRSF13B	2.35653e-07	0	TNFSF13B_TNFRSF13B	TNFSF13B - TNFRSF13B	BAFF	Secreted Signaling	KEGG: hsa04060
ASC	B	TNFSF13B	TNFRSF13C	1.40601e-05	0	TNFSF13B_TNFRSF13C	TNFSF13B - TNFRSF13C	BAFF	Secreted Signaling	KEGG: hsa04060
MAC	B	TNFSF13B	TNFRSF13C	2.2403e-05	0	TNFSF13B_TNFRSF13C	TNFSF13B - TNFRSF13C	BAFF	Secreted Signaling	KEGG: hsa04060
pDC	B	TNFSF13B	TNFRSF13C	1.60963e-06	0	TNFSF13B_TNFRSF13C	TNFSF13B - TNFRSF13C	BAFF	Secreted Signaling	KEGG: hsa04060
cDC	B	TNFSF13B	TNFRSF13C	3.49573e-07	0	TNFSF13B_TNFRSF13C	TNFSF13B - TNFRSF13C	BAFF	Secreted Signaling	KEGG: hsa04060
T	MAC	CD40LG	ITGAM_ITGB2	0.000483579	0	CD40LG_ITGAM_ITGB2	CD40LG - (ITGAM+ITGB2)	CD40	Secreted Signaling	PMID: 28676852
T	NK	CD40LG	ITGAM_ITGB2	0.000131923	0	CD40LG_ITGAM_ITGB2	CD40LG - (ITGAM+ITGB2)	CD40	Secreted Signaling	PMID: 28676852
T	NKT	CD40LG	ITGAM_ITGB2	3.96651e-05	0	CD40LG_ITGAM_ITGB2	CD40LG - (ITGAM+ITGB2)	CD40	Secreted Signaling	PMID: 28676852
T	B	CD40LG	ITGAM_ITGB2	9.67211e-07	0	CD40LG_ITGAM_ITGB2	CD40LG - (ITGAM+ITGB2)	CD40	Secreted Signaling	PMID: 28676852
MAC	ASC	RETN	TLR4	3.29694e-06	0	RETN_TLR4	RETN - TLR4	RESISTIN	Secreted Signaling	PMID: 30809105
MAC	EC	RETN	TLR4	2.79839e-07	0	RETN_TLR4	RETN - TLR4	RESISTIN	Secreted Signaling	PMID: 30809105
MAC	MAC	RETN	TLR4	8.3937e-05	0	RETN_TLR4	RETN - TLR4	RESISTIN	Secreted Signaling	PMID: 30809105
ASC	EC	ANGPTL2	TLR4	5.12734e-06	0.01	ANGPTL2_TLR4	ANGPTL2 - TLR4	ANGPTL	Secreted Signaling	PMID: 24478758
ASC	MAC	ANGPTL2	TLR4	0.00151438	0	ANGPTL2_TLR4	ANGPTL2 - TLR4	ANGPTL	Secreted Signaling	PMID: 24478758
EC	MAC	ANGPTL2	TLR4	3.68788e-06	0	ANGPTL2_TLR4	ANGPTL2 - TLR4	ANGPTL	Secreted Signaling	PMID: 24478758
Pericyte	MAC	ANGPTL2	TLR4	1.83317e-06	0	ANGPTL2_TLR4	ANGPTL2 - TLR4	ANGPTL	Secreted Signaling	PMID: 24478758
ASC	MAC	ANGPTL2	LILRB3	0.00177479	0	ANGPTL2_PIRB	ANGPTL2 - PIRB	ANGPTL	Secreted Signaling	PMID: 24478758
EC	MAC	ANGPTL2	LILRB3	4.33473e-06	0	ANGPTL2_PIRB	ANGPTL2 - PIRB	ANGPTL	Secreted Signaling	PMID: 24478758
Pericyte	MAC	ANGPTL2	LILRB3	2.15375e-06	0	ANGPTL2_PIRB	ANGPTL2 - PIRB	ANGPTL	Secreted Signaling	PMID: 24478758
Mast	MAC	ANGPTL2	LILRB3	1.0193e-06	0	ANGPTL2_PIRB	ANGPTL2 - PIRB	ANGPTL	Secreted Signaling	PMID: 24478758
ASC	MAC	ANGPTL1	LILRB3	0.000587608	0	ANGPTL1_PIRB	ANGPTL1 - PIRB	ANGPTL	Secreted Signaling	PMID: 24478758
Pericyte	MAC	ANGPTL1	LILRB3	1.30354e-06	0	ANGPTL1_PIRB	ANGPTL1 - PIRB	ANGPTL	Secreted Signaling	PMID: 24478758
ASC	EC	ANGPTL4	CDH5	0.000111388	0	ANGPTL4_CDH5	ANGPTL4 - CDH5	ANGPTL	Secreted Signaling	PMID: 30049845
Pericyte	EC	ANGPTL4	CDH5	6.74929e-07	0	ANGPTL4_CDH5	ANGPTL4 - CDH5	ANGPTL	Secreted Signaling	PMID: 30049845
ASC	ASC	ANGPTL4	CDH11	0.00137174	0	ANGPTL4_CDH11	ANGPTL4 - CDH11	ANGPTL	Secreted Signaling	PMID: 30049845
Pericyte	ASC	ANGPTL4	CDH11	8.3519e-06	0	ANGPTL4_CDH11	ANGPTL4 - CDH11	ANGPTL	Secreted Signaling	PMID: 30049845
ASC	B	ANGPTL4	SDC1	8.07949e-06	0	ANGPTL4_SDC1	ANGPTL4 - SDC1	ANGPTL	Secreted Signaling	PMID: 29017031
Pericyte	B	ANGPTL4	SDC1	4.92396e-08	0	ANGPTL4_SDC1	ANGPTL4 - SDC1	ANGPTL	Secreted Signaling	PMID: 29017031
ASC	ASC	ANGPTL4	SDC2	0.00483754	0	ANGPTL4_SDC2	ANGPTL4 - SDC2	ANGPTL	Secreted Signaling	PMID: 29017031
Pericyte	ASC	ANGPTL4	SDC2	2.9326e-05	0	ANGPTL4_SDC2	ANGPTL4 - SDC2	ANGPTL	Secreted Signaling	PMID: 29017031
ASC	Pericyte	ANGPTL4	SDC2	1.02258e-05	0	ANGPTL4_SDC2	ANGPTL4 - SDC2	ANGPTL	Secreted Signaling	PMID: 29017031
Pericyte	Pericyte	ANGPTL4	SDC2	6.22041e-08	0	ANGPTL4_SDC2	ANGPTL4 - SDC2	ANGPTL	Secreted Signaling	PMID: 29017031
ASC	MAC	ANGPTL4	SDC2	0.000421694	0	ANGPTL4_SDC2	ANGPTL4 - SDC2	ANGPTL	Secreted Signaling	PMID: 29017031
Pericyte	MAC	ANGPTL4	SDC2	2.56859e-06	0	ANGPTL4_SDC2	ANGPTL4 - SDC2	ANGPTL	Secreted Signaling	PMID: 29017031
ASC	B	MDK	SDC1	1.5771e-06	0	MDK_SDC1	MDK - SDC1	MK	Secreted Signaling	PMID: 28356350
EC	B	MDK	SDC1	6.80428e-08	0	MDK_SDC1	MDK - SDC1	MK	Secreted Signaling	PMID: 28356350
Pericyte	B	MDK	SDC1	1.62213e-08	0	MDK_SDC1	MDK - SDC1	MK	Secreted Signaling	PMID: 28356350
B	B	MDK	SDC1	3.65894e-10	0	MDK_SDC1	MDK - SDC1	MK	Secreted Signaling	PMID: 28356350
ASC	ASC	MDK	SDC2	0.000961015	0	MDK_SDC2	MDK - SDC2	MK	Secreted Signaling	PMID: 28356350
EC	ASC	MDK	SDC2	4.12808e-05	0	MDK_SDC2	MDK - SDC2	MK	Secreted Signaling	PMID: 28356350
Pericyte	ASC	MDK	SDC2	9.83793e-06	0	MDK_SDC2	MDK - SDC2	MK	Secreted Signaling	PMID: 28356350
ASC	Pericyte	MDK	SDC2	2.00833e-06	0	MDK_SDC2	MDK - SDC2	MK	Secreted Signaling	PMID: 28356350
EC	Pericyte	MDK	SDC2	8.65161e-08	0	MDK_SDC2	MDK - SDC2	MK	Secreted Signaling	PMID: 28356350
Pericyte	Pericyte	MDK	SDC2	2.06228e-08	0	MDK_SDC2	MDK - SDC2	MK	Secreted Signaling	PMID: 28356350
ASC	MAC	MDK	SDC2	8.24588e-05	0	MDK_SDC2	MDK - SDC2	MK	Secreted Signaling	PMID: 28356350
EC	MAC	MDK	SDC2	3.55607e-06	0	MDK_SDC2	MDK - SDC2	MK	Secreted Signaling	PMID: 28356350
Pericyte	MAC	MDK	SDC2	8.47733e-07	0	MDK_SDC2	MDK - SDC2	MK	Secreted Signaling	PMID: 28356350
ASC	pDC	MDK	SDC2	1.83551e-06	0	MDK_SDC2	MDK - SDC2	MK	Secreted Signaling	PMID: 28356350
Pericyte	B	PTN	SDC1	1.04461e-08	0	PTN_SDC1	PTN - SDC1	PTN	Secreted Signaling	PMID: 28356350; PMID: 25620911
Pericyte	ASC	PTN	SDC2	6.35575e-06	0	PTN_SDC2	PTN - SDC2	PTN	Secreted Signaling	PMID: 28356350; PMID: 25620911
Pericyte	EC	PTN	SDC2	3.88741e-09	0	PTN_SDC2	PTN - SDC2	PTN	Secreted Signaling	PMID: 28356350; PMID: 25620911
Pericyte	Pericyte	PTN	SDC2	1.32954e-08	0	PTN_SDC2	PTN - SDC2	PTN	Secreted Signaling	PMID: 28356350; PMID: 25620911
Pericyte	MAC	PTN	SDC2	5.46094e-07	0	PTN_SDC2	PTN - SDC2	PTN	Secreted Signaling	PMID: 28356350; PMID: 25620911
Pericyte	pDC	PTN	SDC2	1.21589e-08	0	PTN_SDC2	PTN - SDC2	PTN	Secreted Signaling	PMID: 28356350; PMID: 25620911
Pericyte	cDC	PTN	SDC2	6.29299e-10	0	PTN_SDC2	PTN - SDC2	PTN	Secreted Signaling	PMID: 28356350; PMID: 25620911
Pericyte	Mast	PTN	SDC2	6.71972e-09	0	PTN_SDC2	PTN - SDC2	PTN	Secreted Signaling	PMID: 28356350; PMID: 25620911
ASC	MAC	C3	C3AR1	0.00643389	0	C3_C3AR1	C3 - C3AR1	COMPLEMENT	Secreted Signaling	KEGG: hsa04080
EC	MAC	C3	C3AR1	6.65828e-06	0	C3_C3AR1	C3 - C3AR1	COMPLEMENT	Secreted Signaling	KEGG: hsa04080
Pericyte	MAC	C3	C3AR1	1.62758e-06	0	C3_C3AR1	C3 - C3AR1	COMPLEMENT	Secreted Signaling	KEGG: hsa04080
MAC	MAC	C3	C3AR1	0.000104118	0	C3_C3AR1	C3 - C3AR1	COMPLEMENT	Secreted Signaling	KEGG: hsa04080
pDC	MAC	C3	C3AR1	5.89897e-06	0	C3_C3AR1	C3 - C3AR1	COMPLEMENT	Secreted Signaling	KEGG: hsa04080
Mast	MAC	C3	C3AR1	2.42486e-05	0	C3_C3AR1	C3 - C3AR1	COMPLEMENT	Secreted Signaling	KEGG: hsa04080
ASC	Mast	C3	C3AR1	2.37807e-05	0	C3_C3AR1	C3 - C3AR1	COMPLEMENT	Secreted Signaling	KEGG: hsa04080
ASC	MAC	C3	ITGAM_ITGB2	0.00702548	0	C3_ITGAM_ITGB2	C3 - (ITGAM+ITGB2)	COMPLEMENT	Secreted Signaling	PMID: 16234578
Mast	MAC	C3	ITGAM_ITGB2	2.66621e-05	0	C3_ITGAM_ITGB2	C3 - (ITGAM+ITGB2)	COMPLEMENT	Secreted Signaling	PMID: 16234578
ASC	NK	C3	ITGAM_ITGB2	0.00194727	0	C3_ITGAM_ITGB2	C3 - (ITGAM+ITGB2)	COMPLEMENT	Secreted Signaling	PMID: 16234578
Mast	NK	C3	ITGAM_ITGB2	7.27432e-06	0	C3_ITGAM_ITGB2	C3 - (ITGAM+ITGB2)	COMPLEMENT	Secreted Signaling	PMID: 16234578
ASC	NKT	C3	ITGAM_ITGB2	0.00060594	0	C3_ITGAM_ITGB2	C3 - (ITGAM+ITGB2)	COMPLEMENT	Secreted Signaling	PMID: 16234578
ASC	MAC	C3	ITGAX_ITGB2	0.00708975	0	C3_ITGAX_ITGB2	C3 - (ITGAX+ITGB2)	COMPLEMENT	Secreted Signaling	PMID: 16234578
Mast	MAC	C3	ITGAX_ITGB2	2.69263e-05	0	C3_ITGAX_ITGB2	C3 - (ITGAX+ITGB2)	COMPLEMENT	Secreted Signaling	PMID: 16234578
ASC	pDC	C3	ITGAX_ITGB2	0.000272764	0	C3_ITGAX_ITGB2	C3 - (ITGAX+ITGB2)	COMPLEMENT	Secreted Signaling	PMID: 16234578
ASC	NK	C3	ITGAX_ITGB2	0.00127258	0	C3_ITGAX_ITGB2	C3 - (ITGAX+ITGB2)	COMPLEMENT	Secreted Signaling	PMID: 16234578
ASC	NKT	C3	ITGAX_ITGB2	0.000248341	0	C3_ITGAX_ITGB2	C3 - (ITGAX+ITGB2)	COMPLEMENT	Secreted Signaling	PMID: 16234578
EC	Pericyte	EDN1	EDNRA	1.95748e-07	0	EDN1_EDNRA	EDN1 - EDNRA	EDN	Secreted Signaling	KEGG: hsa04080
EC	EC	EDN1	EDNRB	2.43837e-07	0	EDN1_EDNRB	EDN1 - EDNRB	EDN	Secreted Signaling	KEGG: hsa04080
EC	Pericyte	EDN1	EDNRB	8.43782e-08	0	EDN1_EDNRB	EDN1 - EDNRB	EDN	Secreted Signaling	KEGG: hsa04080
pDC	ASC	PPY	NPY1R	2.89144e-07	0	PPY_NPY1R	PPY - NPY1R	NPY	Secreted Signaling	KEGG: hsa04080
pDC	Pericyte	PPY	NPY1R	9.80882e-09	0	PPY_NPY1R	PPY - NPY1R	NPY	Secreted Signaling	KEGG: hsa04080
ASC	EC	HGF	MET	6.02963e-08	0	HGF_MET	HGF - MET	HGF	Secreted Signaling	PMID: 28475121
Pericyte	EC	HGF	MET	2.60116e-08	0	HGF_MET	HGF - MET	HGF	Secreted Signaling	PMID: 28475121
MAC	EC	HGF	MET	1.48632e-06	0	HGF_MET	HGF - MET	HGF	Secreted Signaling	PMID: 28475121
ASC	MAC	GAS6	MERTK	0.000512659	0	GAS6_MERTK	GAS6 - MERTK	GAS	Secreted Signaling	PMID: 27801848
EC	MAC	GAS6	MERTK	4.04442e-06	0	GAS6_MERTK	GAS6 - MERTK	GAS	Secreted Signaling	PMID: 27801848
Pericyte	MAC	GAS6	MERTK	1.29012e-06	0	GAS6_MERTK	GAS6 - MERTK	GAS	Secreted Signaling	PMID: 27801848
MAC	MAC	GAS6	MERTK	9.15402e-05	0	GAS6_MERTK	GAS6 - MERTK	GAS	Secreted Signaling	PMID: 27801848
pDC	MAC	GAS6	MERTK	1.67405e-06	0	GAS6_MERTK	GAS6 - MERTK	GAS	Secreted Signaling	PMID: 27801848
cDC	MAC	GAS6	MERTK	4.9529e-06	0	GAS6_MERTK	GAS6 - MERTK	GAS	Secreted Signaling	PMID: 27801848
Mast	MAC	GAS6	MERTK	3.55134e-07	0	GAS6_MERTK	GAS6 - MERTK	GAS	Secreted Signaling	PMID: 27801848
B	MAC	GAS6	MERTK	4.67723e-07	0	GAS6_MERTK	GAS6 - MERTK	GAS	Secreted Signaling	PMID: 27801848
MAC	MAC	LGALS9	PTPRC	0.00131991	0	LGALS9_CD45	LGALS9 - CD45	GALECTIN	Secreted Signaling	PMID: 30120235
pDC	MAC	LGALS9	PTPRC	0.000126296	0	LGALS9_CD45	LGALS9 - CD45	GALECTIN	Secreted Signaling	PMID: 30120235
cDC	MAC	LGALS9	PTPRC	6.21209e-06	0	LGALS9_CD45	LGALS9 - CD45	GALECTIN	Secreted Signaling	PMID: 30120235
MAC	pDC	LGALS9	PTPRC	7.49485e-05	0	LGALS9_CD45	LGALS9 - CD45	GALECTIN	Secreted Signaling	PMID: 30120235
pDC	pDC	LGALS9	PTPRC	7.1924e-06	0	LGALS9_CD45	LGALS9 - CD45	GALECTIN	Secreted Signaling	PMID: 30120235
cDC	pDC	LGALS9	PTPRC	3.50445e-07	0	LGALS9_CD45	LGALS9 - CD45	GALECTIN	Secreted Signaling	PMID: 30120235
MAC	cDC	LGALS9	PTPRC	2.32321e-05	0	LGALS9_CD45	LGALS9 - CD45	GALECTIN	Secreted Signaling	PMID: 30120235
pDC	cDC	LGALS9	PTPRC	2.23149e-06	0	LGALS9_CD45	LGALS9 - CD45	GALECTIN	Secreted Signaling	PMID: 30120235
cDC	cDC	LGALS9	PTPRC	1.08409e-07	0	LGALS9_CD45	LGALS9 - CD45	GALECTIN	Secreted Signaling	PMID: 30120235
MAC	Mast	LGALS9	PTPRC	2.11114e-05	0	LGALS9_CD45	LGALS9 - CD45	GALECTIN	Secreted Signaling	PMID: 30120235
pDC	Mast	LGALS9	PTPRC	2.04316e-06	0	LGALS9_CD45	LGALS9 - CD45	GALECTIN	Secreted Signaling	PMID: 30120235
EC	T	LGALS9	PTPRC	1.23965e-05	0	LGALS9_CD45	LGALS9 - CD45	GALECTIN	Secreted Signaling	PMID: 30120235
MAC	T	LGALS9	PTPRC	0.00233793	0	LGALS9_CD45	LGALS9 - CD45	GALECTIN	Secreted Signaling	PMID: 30120235
pDC	T	LGALS9	PTPRC	0.000222311	0	LGALS9_CD45	LGALS9 - CD45	GALECTIN	Secreted Signaling	PMID: 30120235
cDC	T	LGALS9	PTPRC	1.11605e-05	0	LGALS9_CD45	LGALS9 - CD45	GALECTIN	Secreted Signaling	PMID: 30120235
EC	NK	LGALS9	PTPRC	3.32478e-06	0	LGALS9_CD45	LGALS9 - CD45	GALECTIN	Secreted Signaling	PMID: 30120235
MAC	NK	LGALS9	PTPRC	0.000627866	0	LGALS9_CD45	LGALS9 - CD45	GALECTIN	Secreted Signaling	PMID: 30120235
pDC	NK	LGALS9	PTPRC	5.97336e-05	0	LGALS9_CD45	LGALS9 - CD45	GALECTIN	Secreted Signaling	PMID: 30120235
cDC	NK	LGALS9	PTPRC	2.99375e-06	0	LGALS9_CD45	LGALS9 - CD45	GALECTIN	Secreted Signaling	PMID: 30120235
EC	NKT	LGALS9	PTPRC	2.32364e-06	0	LGALS9_CD45	LGALS9 - CD45	GALECTIN	Secreted Signaling	PMID: 30120235
MAC	NKT	LGALS9	PTPRC	0.000437567	0	LGALS9_CD45	LGALS9 - CD45	GALECTIN	Secreted Signaling	PMID: 30120235
pDC	NKT	LGALS9	PTPRC	4.15834e-05	0	LGALS9_CD45	LGALS9 - CD45	GALECTIN	Secreted Signaling	PMID: 30120235
cDC	NKT	LGALS9	PTPRC	2.09163e-06	0	LGALS9_CD45	LGALS9 - CD45	GALECTIN	Secreted Signaling	PMID: 30120235
MAC	B	LGALS9	PTPRC	3.07357e-05	0	LGALS9_CD45	LGALS9 - CD45	GALECTIN	Secreted Signaling	PMID: 30120235
pDC	B	LGALS9	PTPRC	2.95364e-06	0	LGALS9_CD45	LGALS9 - CD45	GALECTIN	Secreted Signaling	PMID: 30120235
cDC	B	LGALS9	PTPRC	1.43271e-07	0	LGALS9_CD45	LGALS9 - CD45	GALECTIN	Secreted Signaling	PMID: 30120235
EC	MAC	LGALS9	HAVCR2	1.43247e-06	0	LGALS9_HAVCR2	LGALS9 - HAVCR2	GALECTIN	Secreted Signaling	PMID: 27192565
MAC	MAC	LGALS9	HAVCR2	0.000282642	0	LGALS9_HAVCR2	LGALS9 - HAVCR2	GALECTIN	Secreted Signaling	PMID: 27192565
pDC	MAC	LGALS9	HAVCR2	2.73659e-05	0	LGALS9_HAVCR2	LGALS9 - HAVCR2	GALECTIN	Secreted Signaling	PMID: 27192565
cDC	MAC	LGALS9	HAVCR2	1.29604e-06	0	LGALS9_HAVCR2	LGALS9 - HAVCR2	GALECTIN	Secreted Signaling	PMID: 27192565
B	MAC	LGALS9	HAVCR2	3.21762e-07	0	LGALS9_HAVCR2	LGALS9 - HAVCR2	GALECTIN	Secreted Signaling	PMID: 27192565
EC	pDC	LGALS9	HAVCR2	1.30662e-07	0	LGALS9_HAVCR2	LGALS9 - HAVCR2	GALECTIN	Secreted Signaling	PMID: 27192565
MAC	pDC	LGALS9	HAVCR2	2.57225e-05	0	LGALS9_HAVCR2	LGALS9 - HAVCR2	GALECTIN	Secreted Signaling	PMID: 27192565
pDC	pDC	LGALS9	HAVCR2	2.48816e-06	0	LGALS9_HAVCR2	LGALS9 - HAVCR2	GALECTIN	Secreted Signaling	PMID: 27192565
cDC	pDC	LGALS9	HAVCR2	1.18189e-07	0	LGALS9_HAVCR2	LGALS9 - HAVCR2	GALECTIN	Secreted Signaling	PMID: 27192565
B	pDC	LGALS9	HAVCR2	2.93541e-08	0	LGALS9_HAVCR2	LGALS9 - HAVCR2	GALECTIN	Secreted Signaling	PMID: 27192565
MAC	cDC	LGALS9	HAVCR2	7.23897e-07	0	LGALS9_HAVCR2	LGALS9 - HAVCR2	GALECTIN	Secreted Signaling	PMID: 27192565
pDC	cDC	LGALS9	HAVCR2	7.02918e-08	0	LGALS9_HAVCR2	LGALS9 - HAVCR2	GALECTIN	Secreted Signaling	PMID: 27192565
EC	NK	LGALS9	HAVCR2	4.47504e-07	0	LGALS9_HAVCR2	LGALS9 - HAVCR2	GALECTIN	Secreted Signaling	PMID: 27192565
MAC	NK	LGALS9	HAVCR2	8.83595e-05	0	LGALS9_HAVCR2	LGALS9 - HAVCR2	GALECTIN	Secreted Signaling	PMID: 27192565
pDC	NK	LGALS9	HAVCR2	8.5576e-06	0	LGALS9_HAVCR2	LGALS9 - HAVCR2	GALECTIN	Secreted Signaling	PMID: 27192565
cDC	NK	LGALS9	HAVCR2	4.04913e-07	0	LGALS9_HAVCR2	LGALS9 - HAVCR2	GALECTIN	Secreted Signaling	PMID: 27192565
B	NK	LGALS9	HAVCR2	1.00514e-07	0	LGALS9_HAVCR2	LGALS9 - HAVCR2	GALECTIN	Secreted Signaling	PMID: 27192565
MAC	NKT	LGALS9	HAVCR2	1.18156e-06	0	LGALS9_HAVCR2	LGALS9 - HAVCR2	GALECTIN	Secreted Signaling	PMID: 27192565
pDC	NKT	LGALS9	HAVCR2	1.14765e-07	0	LGALS9_HAVCR2	LGALS9 - HAVCR2	GALECTIN	Secreted Signaling	PMID: 27192565
ASC	B	COL1A1	SDC1	4.16663e-05	0	COL1A1_SDC1	COL1A1 - SDC1	COLLAGEN	ECM-Receptor	KEGG: hsa04512
EC	B	COL1A1	SDC1	7.80843e-08	0	COL1A1_SDC1	COL1A1 - SDC1	COLLAGEN	ECM-Receptor	KEGG: hsa04512
Pericyte	B	COL1A1	SDC1	4.06691e-08	0	COL1A1_SDC1	COL1A1 - SDC1	COLLAGEN	ECM-Receptor	KEGG: hsa04512
MAC	B	COL1A1	SDC1	8.35259e-07	0	COL1A1_SDC1	COL1A1 - SDC1	COLLAGEN	ECM-Receptor	KEGG: hsa04512
pDC	B	COL1A1	SDC1	4.03194e-08	0	COL1A1_SDC1	COL1A1 - SDC1	COLLAGEN	ECM-Receptor	KEGG: hsa04512
cDC	B	COL1A1	SDC1	1.91864e-08	0	COL1A1_SDC1	COL1A1 - SDC1	COLLAGEN	ECM-Receptor	KEGG: hsa04512
Mast	B	COL1A1	SDC1	1.77965e-07	0	COL1A1_SDC1	COL1A1 - SDC1	COLLAGEN	ECM-Receptor	KEGG: hsa04512
T	B	COL1A1	SDC1	7.4713e-07	0	COL1A1_SDC1	COL1A1 - SDC1	COLLAGEN	ECM-Receptor	KEGG: hsa04512
NK	B	COL1A1	SDC1	1.27823e-07	0	COL1A1_SDC1	COL1A1 - SDC1	COLLAGEN	ECM-Receptor	KEGG: hsa04512
NKT	B	COL1A1	SDC1	7.30198e-08	0	COL1A1_SDC1	COL1A1 - SDC1	COLLAGEN	ECM-Receptor	KEGG: hsa04512
B	B	COL1A1	SDC1	1.76889e-08	0	COL1A1_SDC1	COL1A1 - SDC1	COLLAGEN	ECM-Receptor	KEGG: hsa04512
ASC	B	COL1A2	SDC1	4.99467e-05	0	COL1A2_SDC1	COL1A2 - SDC1	COLLAGEN	ECM-Receptor	KEGG: hsa04512
EC	B	COL1A2	SDC1	2.14821e-07	0	COL1A2_SDC1	COL1A2 - SDC1	COLLAGEN	ECM-Receptor	KEGG: hsa04512
Pericyte	B	COL1A2	SDC1	9.68787e-08	0	COL1A2_SDC1	COL1A2 - SDC1	COLLAGEN	ECM-Receptor	KEGG: hsa04512
MAC	B	COL1A2	SDC1	1.8082e-06	0	COL1A2_SDC1	COL1A2 - SDC1	COLLAGEN	ECM-Receptor	KEGG: hsa04512
pDC	B	COL1A2	SDC1	1.12062e-07	0	COL1A2_SDC1	COL1A2 - SDC1	COLLAGEN	ECM-Receptor	KEGG: hsa04512
cDC	B	COL1A2	SDC1	3.42804e-08	0	COL1A2_SDC1	COL1A2 - SDC1	COLLAGEN	ECM-Receptor	KEGG: hsa04512
Mast	B	COL1A2	SDC1	3.25329e-07	0	COL1A2_SDC1	COL1A2 - SDC1	COLLAGEN	ECM-Receptor	KEGG: hsa04512
T	B	COL1A2	SDC1	2.02738e-06	0	COL1A2_SDC1	COL1A2 - SDC1	COLLAGEN	ECM-Receptor	KEGG: hsa04512
NK	B	COL1A2	SDC1	5.02637e-07	0	COL1A2_SDC1	COL1A2 - SDC1	COLLAGEN	ECM-Receptor	KEGG: hsa04512
NKT	B	COL1A2	SDC1	3.35051e-07	0	COL1A2_SDC1	COL1A2 - SDC1	COLLAGEN	ECM-Receptor	KEGG: hsa04512
B	B	COL1A2	SDC1	4.74544e-08	0	COL1A2_SDC1	COL1A2 - SDC1	COLLAGEN	ECM-Receptor	KEGG: hsa04512
ASC	B	COL4A1	SDC1	9.78369e-06	0	COL4A1_SDC1	COL4A1 - SDC1	COLLAGEN	ECM-Receptor	KEGG: hsa04512
EC	B	COL4A1	SDC1	3.27268e-07	0	COL4A1_SDC1	COL4A1 - SDC1	COLLAGEN	ECM-Receptor	KEGG: hsa04512
Pericyte	B	COL4A1	SDC1	5.51519e-08	0	COL4A1_SDC1	COL4A1 - SDC1	COLLAGEN	ECM-Receptor	KEGG: hsa04512
ASC	B	COL4A2	SDC1	9.19983e-06	0	COL4A2_SDC1	COL4A2 - SDC1	COLLAGEN	ECM-Receptor	KEGG: hsa04512
EC	B	COL4A2	SDC1	2.41358e-07	0	COL4A2_SDC1	COL4A2 - SDC1	COLLAGEN	ECM-Receptor	KEGG: hsa04512
Pericyte	B	COL4A2	SDC1	7.50564e-08	0	COL4A2_SDC1	COL4A2 - SDC1	COLLAGEN	ECM-Receptor	KEGG: hsa04512
B	B	COL4A4	SDC1	1.89315e-09	0	COL4A4_SDC1	COL4A4 - SDC1	COLLAGEN	ECM-Receptor	KEGG: hsa04512
ASC	B	COL6A1	SDC1	3.70157e-05	0	COL6A1_SDC1	COL6A1 - SDC1	COLLAGEN	ECM-Receptor	KEGG: hsa04512
EC	B	COL6A1	SDC1	1.26311e-07	0	COL6A1_SDC1	COL6A1 - SDC1	COLLAGEN	ECM-Receptor	KEGG: hsa04512
Pericyte	B	COL6A1	SDC1	8.44131e-08	0	COL6A1_SDC1	COL6A1 - SDC1	COLLAGEN	ECM-Receptor	KEGG: hsa04512
MAC	B	COL6A1	SDC1	7.63033e-07	0	COL6A1_SDC1	COL6A1 - SDC1	COLLAGEN	ECM-Receptor	KEGG: hsa04512
pDC	B	COL6A1	SDC1	4.2231e-08	0	COL6A1_SDC1	COL6A1 - SDC1	COLLAGEN	ECM-Receptor	KEGG: hsa04512
cDC	B	COL6A1	SDC1	1.19553e-08	0	COL6A1_SDC1	COL6A1 - SDC1	COLLAGEN	ECM-Receptor	KEGG: hsa04512
Mast	B	COL6A1	SDC1	1.437e-07	0	COL6A1_SDC1	COL6A1 - SDC1	COLLAGEN	ECM-Receptor	KEGG: hsa04512
T	B	COL6A1	SDC1	2.91786e-07	0	COL6A1_SDC1	COL6A1 - SDC1	COLLAGEN	ECM-Receptor	KEGG: hsa04512
NK	B	COL6A1	SDC1	8.09498e-08	0	COL6A1_SDC1	COL6A1 - SDC1	COLLAGEN	ECM-Receptor	KEGG: hsa04512
NKT	B	COL6A1	SDC1	3.07963e-08	0	COL6A1_SDC1	COL6A1 - SDC1	COLLAGEN	ECM-Receptor	KEGG: hsa04512
B	B	COL6A1	SDC1	8.24313e-09	0	COL6A1_SDC1	COL6A1 - SDC1	COLLAGEN	ECM-Receptor	KEGG: hsa04512
ASC	B	COL6A2	SDC1	4.51163e-05	0	COL6A2_SDC1	COL6A2 - SDC1	COLLAGEN	ECM-Receptor	KEGG: hsa04512
EC	B	COL6A2	SDC1	1.24598e-07	0	COL6A2_SDC1	COL6A2 - SDC1	COLLAGEN	ECM-Receptor	KEGG: hsa04512
Pericyte	B	COL6A2	SDC1	1.09333e-07	0	COL6A2_SDC1	COL6A2 - SDC1	COLLAGEN	ECM-Receptor	KEGG: hsa04512
MAC	B	COL6A2	SDC1	9.34971e-07	0	COL6A2_SDC1	COL6A2 - SDC1	COLLAGEN	ECM-Receptor	KEGG: hsa04512
pDC	B	COL6A2	SDC1	4.98462e-08	0	COL6A2_SDC1	COL6A2 - SDC1	COLLAGEN	ECM-Receptor	KEGG: hsa04512
cDC	B	COL6A2	SDC1	1.65317e-08	0	COL6A2_SDC1	COL6A2 - SDC1	COLLAGEN	ECM-Receptor	KEGG: hsa04512
Mast	B	COL6A2	SDC1	2.16518e-07	0	COL6A2_SDC1	COL6A2 - SDC1	COLLAGEN	ECM-Receptor	KEGG: hsa04512
T	B	COL6A2	SDC1	8.6233e-07	0	COL6A2_SDC1	COL6A2 - SDC1	COLLAGEN	ECM-Receptor	KEGG: hsa04512
NK	B	COL6A2	SDC1	2.49518e-07	0	COL6A2_SDC1	COL6A2 - SDC1	COLLAGEN	ECM-Receptor	KEGG: hsa04512
NKT	B	COL6A2	SDC1	4.52794e-07	0	COL6A2_SDC1	COL6A2 - SDC1	COLLAGEN	ECM-Receptor	KEGG: hsa04512
B	B	COL6A2	SDC1	2.25086e-08	0	COL6A2_SDC1	COL6A2 - SDC1	COLLAGEN	ECM-Receptor	KEGG: hsa04512
ASC	B	COL6A3	SDC1	3.392e-05	0	COL6A3_SDC1	COL6A3 - SDC1	COLLAGEN	ECM-Receptor	KEGG: hsa04512
EC	B	COL6A3	SDC1	3.61986e-08	0	COL6A3_SDC1	COL6A3 - SDC1	COLLAGEN	ECM-Receptor	KEGG: hsa04512
Pericyte	B	COL6A3	SDC1	4.79753e-08	0	COL6A3_SDC1	COL6A3 - SDC1	COLLAGEN	ECM-Receptor	KEGG: hsa04512
MAC	B	COL6A3	SDC1	3.99288e-07	0	COL6A3_SDC1	COL6A3 - SDC1	COLLAGEN	ECM-Receptor	KEGG: hsa04512
pDC	B	COL6A3	SDC1	2.4164e-08	0	COL6A3_SDC1	COL6A3 - SDC1	COLLAGEN	ECM-Receptor	KEGG: hsa04512
cDC	B	COL6A3	SDC1	7.4037e-09	0	COL6A3_SDC1	COL6A3 - SDC1	COLLAGEN	ECM-Receptor	KEGG: hsa04512
Mast	B	COL6A3	SDC1	1.21531e-07	0	COL6A3_SDC1	COL6A3 - SDC1	COLLAGEN	ECM-Receptor	KEGG: hsa04512
T	B	COL6A3	SDC1	9.73081e-09	0	COL6A3_SDC1	COL6A3 - SDC1	COLLAGEN	ECM-Receptor	KEGG: hsa04512
NKT	B	COL6A3	SDC1	2.2841e-08	0	COL6A3_SDC1	COL6A3 - SDC1	COLLAGEN	ECM-Receptor	KEGG: hsa04512
B	B	COL6A3	SDC1	9.06587e-09	0	COL6A3_SDC1	COL6A3 - SDC1	COLLAGEN	ECM-Receptor	KEGG: hsa04512
ASC	B	COL6A6	SDC1	1.34989e-07	0	COL6A6_SDC1	COL6A6 - SDC1	COLLAGEN	ECM-Receptor	KEGG: hsa04512
ASC	B	FN1	SDC1	2.10293e-05	0	FN1_SDC1	FN1 - SDC1	FN1	ECM-Receptor	KEGG: hsa04512
EC	B	FN1	SDC1	2.79679e-07	0	FN1_SDC1	FN1 - SDC1	FN1	ECM-Receptor	KEGG: hsa04512
Pericyte	B	FN1	SDC1	3.89222e-08	0	FN1_SDC1	FN1 - SDC1	FN1	ECM-Receptor	KEGG: hsa04512
MAC	B	FN1	SDC1	1.48856e-06	0	FN1_SDC1	FN1 - SDC1	FN1	ECM-Receptor	KEGG: hsa04512
pDC	B	FN1	SDC1	1.47909e-08	0	FN1_SDC1	FN1 - SDC1	FN1	ECM-Receptor	KEGG: hsa04512
cDC	B	FN1	SDC1	9.59002e-09	0	FN1_SDC1	FN1 - SDC1	FN1	ECM-Receptor	KEGG: hsa04512
Mast	B	FN1	SDC1	8.44046e-08	0	FN1_SDC1	FN1 - SDC1	FN1	ECM-Receptor	KEGG: hsa04512
Pericyte	B	TNC	SDC1	3.40807e-09	0	TNC_SDC1	TNC - SDC1	TENASCIN	ECM-Receptor	KEGG: hsa04512
Pericyte	B	TNN	SDC1	9.83889e-10	0	TNN_SDC1	TNN - SDC1	TENASCIN	ECM-Receptor	KEGG: hsa04512
ASC	B	TNXB	SDC1	3.30436e-05	0	TNXB_SDC1	TNXB - SDC1	TENASCIN	ECM-Receptor	KEGG: hsa04512
EC	B	TNXB	SDC1	7.11348e-08	0	TNXB_SDC1	TNXB - SDC1	TENASCIN	ECM-Receptor	KEGG: hsa04512
Pericyte	B	TNXB	SDC1	9.77844e-09	0	TNXB_SDC1	TNXB - SDC1	TENASCIN	ECM-Receptor	KEGG: hsa04512
MAC	B	TNXB	SDC1	2.71871e-07	0	TNXB_SDC1	TNXB - SDC1	TENASCIN	ECM-Receptor	KEGG: hsa04512
pDC	B	TNXB	SDC1	1.20827e-08	0	TNXB_SDC1	TNXB - SDC1	TENASCIN	ECM-Receptor	KEGG: hsa04512
cDC	B	TNXB	SDC1	7.08225e-09	0	TNXB_SDC1	TNXB - SDC1	TENASCIN	ECM-Receptor	KEGG: hsa04512
Mast	B	TNXB	SDC1	8.38086e-08	0	TNXB_SDC1	TNXB - SDC1	TENASCIN	ECM-Receptor	KEGG: hsa04512
B	B	TNXB	SDC1	3.69157e-10	0	TNXB_SDC1	TNXB - SDC1	TENASCIN	ECM-Receptor	KEGG: hsa04512
ASC	B	THBS1	SDC1	1.38574e-06	0	THBS1_SDC1	THBS1 - SDC1	THBS	ECM-Receptor	KEGG: hsa04512
Pericyte	B	THBS1	SDC1	2.52547e-08	0	THBS1_SDC1	THBS1 - SDC1	THBS	ECM-Receptor	KEGG: hsa04512
MAC	B	THBS1	SDC1	1.36237e-06	0	THBS1_SDC1	THBS1 - SDC1	THBS	ECM-Receptor	KEGG: hsa04512
ASC	B	THBS2	SDC1	8.60563e-06	0	THBS2_SDC1	THBS2 - SDC1	THBS	ECM-Receptor	KEGG: hsa04512
ASC	ASC	THBS1	CD36	0.000105798	0	THBS1_CD36	THBS1 - CD36	THBS	ECM-Receptor	KEGG: hsa04512
Pericyte	ASC	THBS1	CD36	1.92807e-06	0	THBS1_CD36	THBS1 - CD36	THBS	ECM-Receptor	KEGG: hsa04512
MAC	ASC	THBS1	CD36	0.000104012	0	THBS1_CD36	THBS1 - CD36	THBS	ECM-Receptor	KEGG: hsa04512
ASC	EC	THBS1	CD36	4.87021e-05	0	THBS1_CD36	THBS1 - CD36	THBS	ECM-Receptor	KEGG: hsa04512
Pericyte	EC	THBS1	CD36	8.61499e-07	0	THBS1_CD36	THBS1 - CD36	THBS	ECM-Receptor	KEGG: hsa04512
MAC	EC	THBS1	CD36	4.71451e-05	0	THBS1_CD36	THBS1 - CD36	THBS	ECM-Receptor	KEGG: hsa04512
ASC	Pericyte	THBS1	CD36	4.62629e-06	0	THBS1_CD36	THBS1 - CD36	THBS	ECM-Receptor	KEGG: hsa04512
Pericyte	Pericyte	THBS1	CD36	8.3338e-08	0	THBS1_CD36	THBS1 - CD36	THBS	ECM-Receptor	KEGG: hsa04512
MAC	Pericyte	THBS1	CD36	4.52102e-06	0	THBS1_CD36	THBS1 - CD36	THBS	ECM-Receptor	KEGG: hsa04512
ASC	MAC	THBS1	CD36	0.000264432	0	THBS1_CD36	THBS1 - CD36	THBS	ECM-Receptor	KEGG: hsa04512
Pericyte	MAC	THBS1	CD36	4.78311e-06	0	THBS1_CD36	THBS1 - CD36	THBS	ECM-Receptor	KEGG: hsa04512
MAC	MAC	THBS1	CD36	0.000258966	0	THBS1_CD36	THBS1 - CD36	THBS	ECM-Receptor	KEGG: hsa04512
ASC	cDC	THBS1	CD36	3.62945e-06	0	THBS1_CD36	THBS1 - CD36	THBS	ECM-Receptor	KEGG: hsa04512
Pericyte	cDC	THBS1	CD36	6.5897e-08	0	THBS1_CD36	THBS1 - CD36	THBS	ECM-Receptor	KEGG: hsa04512
MAC	cDC	THBS1	CD36	3.56131e-06	0	THBS1_CD36	THBS1 - CD36	THBS	ECM-Receptor	KEGG: hsa04512
ASC	ASC	THBS2	CD36	0.000656979	0	THBS2_CD36	THBS2 - CD36	THBS	ECM-Receptor	KEGG: hsa04512
ASC	EC	THBS2	CD36	0.000285896	0	THBS2_CD36	THBS2 - CD36	THBS	ECM-Receptor	KEGG: hsa04512
ASC	Pericyte	THBS2	CD36	2.81014e-05	0	THBS2_CD36	THBS2 - CD36	THBS	ECM-Receptor	KEGG: hsa04512
ASC	MAC	THBS2	CD36	0.0016188	0	THBS2_CD36	THBS2 - CD36	THBS	ECM-Receptor	KEGG: hsa04512
ASC	cDC	THBS2	CD36	2.23779e-05	0	THBS2_CD36	THBS2 - CD36	THBS	ECM-Receptor	KEGG: hsa04512
Pericyte	Pericyte	CADM1	CADM1	6.62904e-10	0	CADM1_CADM1	CADM1 - CADM1	CADM	Cell-Cell Contact	PMID: 24503895
pDC	Pericyte	CADM1	CADM1	3.57322e-08	0	CADM1_CADM1	CADM1 - CADM1	CADM	Cell-Cell Contact	PMID: 24503895
Pericyte	pDC	CADM1	CADM1	3.57322e-08	0	CADM1_CADM1	CADM1 - CADM1	CADM	Cell-Cell Contact	PMID: 24503895
pDC	pDC	CADM1	CADM1	1.90819e-06	0	CADM1_CADM1	CADM1 - CADM1	CADM	Cell-Cell Contact	PMID: 24503895
ASC	ASC	CADM3	CADM3	0.000135621	0	CADM3_CADM3	CADM3 - CADM3	CADM	Cell-Cell Contact	KEGG: hsa04514
MAC	MAC	FCER2	ITGAM_ITGB2	2.10155e-05	0	FCER2A_ITGAM_ITGB2	FCER2A - (ITGAM+ITGB2)	CD23	Cell-Cell Contact	PMID: 7621072
B	MAC	FCER2	ITGAM_ITGB2	1.59274e-06	0	FCER2A_ITGAM_ITGB2	FCER2A - (ITGAM+ITGB2)	CD23	Cell-Cell Contact	PMID: 7621072
MAC	NK	FCER2	ITGAM_ITGB2	5.71983e-06	0	FCER2A_ITGAM_ITGB2	FCER2A - (ITGAM+ITGB2)	CD23	Cell-Cell Contact	PMID: 7621072
B	NK	FCER2	ITGAM_ITGB2	4.33575e-07	0	FCER2A_ITGAM_ITGB2	FCER2A - (ITGAM+ITGB2)	CD23	Cell-Cell Contact	PMID: 7621072
MAC	NKT	FCER2	ITGAM_ITGB2	1.71141e-06	0	FCER2A_ITGAM_ITGB2	FCER2A - (ITGAM+ITGB2)	CD23	Cell-Cell Contact	PMID: 7621072
B	NKT	FCER2	ITGAM_ITGB2	1.29776e-07	0	FCER2A_ITGAM_ITGB2	FCER2A - (ITGAM+ITGB2)	CD23	Cell-Cell Contact	PMID: 7621072
MAC	B	FCER2	ITGAM_ITGB2	4.15917e-08	0	FCER2A_ITGAM_ITGB2	FCER2A - (ITGAM+ITGB2)	CD23	Cell-Cell Contact	PMID: 7621072
B	B	FCER2	ITGAM_ITGB2	3.1547e-09	0	FCER2A_ITGAM_ITGB2	FCER2A - (ITGAM+ITGB2)	CD23	Cell-Cell Contact	PMID: 7621072
MAC	MAC	FCER2	ITGAX_ITGB2	2.12262e-05	0	FCER2A_ITGAX_ITGB2	FCER2A - (ITGAX+ITGB2)	CD23	Cell-Cell Contact	PMID: 7621072
B	MAC	FCER2	ITGAX_ITGB2	1.6087e-06	0	FCER2A_ITGAX_ITGB2	FCER2A - (ITGAX+ITGB2)	CD23	Cell-Cell Contact	PMID: 7621072
MAC	pDC	FCER2	ITGAX_ITGB2	7.82409e-07	0	FCER2A_ITGAX_ITGB2	FCER2A - (ITGAX+ITGB2)	CD23	Cell-Cell Contact	PMID: 7621072
B	pDC	FCER2	ITGAX_ITGB2	5.93216e-08	0	FCER2A_ITGAX_ITGB2	FCER2A - (ITGAX+ITGB2)	CD23	Cell-Cell Contact	PMID: 7621072
MAC	NK	FCER2	ITGAX_ITGB2	3.64272e-06	0	FCER2A_ITGAX_ITGB2	FCER2A - (ITGAX+ITGB2)	CD23	Cell-Cell Contact	PMID: 7621072
B	NK	FCER2	ITGAX_ITGB2	2.76193e-07	0	FCER2A_ITGAX_ITGB2	FCER2A - (ITGAX+ITGB2)	CD23	Cell-Cell Contact	PMID: 7621072
MAC	NKT	FCER2	ITGAX_ITGB2	6.87557e-07	0	FCER2A_ITGAX_ITGB2	FCER2A - (ITGAX+ITGB2)	CD23	Cell-Cell Contact	PMID: 7621072
B	NKT	FCER2	ITGAX_ITGB2	5.21469e-08	0	FCER2A_ITGAX_ITGB2	FCER2A - (ITGAX+ITGB2)	CD23	Cell-Cell Contact	PMID: 7621072
T	ASC	CD40LG	CD40	0.000200878	0	CD40LG_CD40	CD40LG - CD40	CD40	Cell-Cell Contact	KEGG: hsa04514
T	EC	CD40LG	CD40	5.13693e-06	0	CD40LG_CD40	CD40LG - CD40	CD40	Cell-Cell Contact	KEGG: hsa04514
T	Pericyte	CD40LG	CD40	1.4825e-07	0	CD40LG_CD40	CD40LG - CD40	CD40	Cell-Cell Contact	KEGG: hsa04514
T	MAC	CD40LG	CD40	4.01293e-05	0	CD40LG_CD40	CD40LG - CD40	CD40	Cell-Cell Contact	KEGG: hsa04514
T	pDC	CD40LG	CD40	1.86223e-05	0	CD40LG_CD40	CD40LG - CD40	CD40	Cell-Cell Contact	KEGG: hsa04514
T	cDC	CD40LG	CD40	1.80906e-07	0	CD40LG_CD40	CD40LG - CD40	CD40	Cell-Cell Contact	KEGG: hsa04514
T	B	CD40LG	CD40	3.52587e-06	0	CD40LG_CD40	CD40LG - CD40	CD40	Cell-Cell Contact	KEGG: hsa04514
EC	MAC	PTPRC	MRC1	6.4318e-06	0	PTPRC_MRC1	PTPRC - MRC1	CD45	Cell-Cell Contact	PMID: 27601670; PMID: 10575006
MAC	MAC	PTPRC	MRC1	0.00252632	0	PTPRC_MRC1	PTPRC - MRC1	CD45	Cell-Cell Contact	PMID: 27601670; PMID: 10575006
pDC	MAC	PTPRC	MRC1	0.000144532	0	PTPRC_MRC1	PTPRC - MRC1	CD45	Cell-Cell Contact	PMID: 27601670; PMID: 10575006
cDC	MAC	PTPRC	MRC1	4.49067e-05	0	PTPRC_MRC1	PTPRC - MRC1	CD45	Cell-Cell Contact	PMID: 27601670; PMID: 10575006
Mast	MAC	PTPRC	MRC1	4.16152e-05	0	PTPRC_MRC1	PTPRC - MRC1	CD45	Cell-Cell Contact	PMID: 27601670; PMID: 10575006
T	MAC	PTPRC	MRC1	0.00440403	0	PTPRC_MRC1	PTPRC - MRC1	CD45	Cell-Cell Contact	PMID: 27601670; PMID: 10575006
NK	MAC	PTPRC	MRC1	0.00118426	0	PTPRC_MRC1	PTPRC - MRC1	CD45	Cell-Cell Contact	PMID: 27601670; PMID: 10575006
NKT	MAC	PTPRC	MRC1	0.000823032	0	PTPRC_MRC1	PTPRC - MRC1	CD45	Cell-Cell Contact	PMID: 27601670; PMID: 10575006
B	MAC	PTPRC	MRC1	5.94844e-05	0	PTPRC_MRC1	PTPRC - MRC1	CD45	Cell-Cell Contact	PMID: 27601670; PMID: 10575006
pDC	pDC	CD80	CD274	2.89979e-09	0	CD80_CD274	CD80 - CD274	CD80	Cell-Cell Contact	PMID: 17629517; PMID: 18585785
pDC	pDC	CD80	CTLA4	2.43705e-08	0	CD80_CTLA4	CD80 - CTLA4	CD80	Cell-Cell Contact	PMID: 23954143
pDC	T	CD80	CTLA4	3.92209e-07	0	CD80_CTLA4	CD80 - CTLA4	CD80	Cell-Cell Contact	PMID: 23954143
MAC	pDC	CD86	CTLA4	4.4291e-06	0	CD86_CTLA4	CD86 - CTLA4	CD86	Cell-Cell Contact	PMID: 23954143
pDC	pDC	CD86	CTLA4	2.20257e-07	0	CD86_CTLA4	CD86 - CTLA4	CD86	Cell-Cell Contact	PMID: 23954143
cDC	pDC	CD86	CTLA4	3.01748e-09	0	CD86_CTLA4	CD86 - CTLA4	CD86	Cell-Cell Contact	PMID: 23954143
B	pDC	CD86	CTLA4	4.89584e-09	0	CD86_CTLA4	CD86 - CTLA4	CD86	Cell-Cell Contact	PMID: 23954143
MAC	T	CD86	CTLA4	7.12916e-05	0	CD86_CTLA4	CD86 - CTLA4	CD86	Cell-Cell Contact	PMID: 23954143
pDC	T	CD86	CTLA4	3.54511e-06	0	CD86_CTLA4	CD86 - CTLA4	CD86	Cell-Cell Contact	PMID: 23954143
cDC	T	CD86	CTLA4	4.85617e-08	0	CD86_CTLA4	CD86 - CTLA4	CD86	Cell-Cell Contact	PMID: 23954143
B	T	CD86	CTLA4	7.87911e-08	0	CD86_CTLA4	CD86 - CTLA4	CD86	Cell-Cell Contact	PMID: 23954143
EC	EC	CDH5	CDH5	5.18608e-06	0	CDH5_CDH5	CDH5 - CDH5	CDH5	Cell-Cell Contact	KEGG: hsa04514
MAC	T	CLEC2D	KLRB1	7.09918e-05	0	CLEC2D_KLRB1	CLEC2D - KLRB1	CLEC	Cell-Cell Contact	PMID: 24223577
pDC	T	CLEC2D	KLRB1	1.67915e-05	0	CLEC2D_KLRB1	CLEC2D - KLRB1	CLEC	Cell-Cell Contact	PMID: 24223577
T	T	CLEC2D	KLRB1	0.00122523	0	CLEC2D_KLRB1	CLEC2D - KLRB1	CLEC	Cell-Cell Contact	PMID: 24223577
NK	T	CLEC2D	KLRB1	0.000108945	0	CLEC2D_KLRB1	CLEC2D - KLRB1	CLEC	Cell-Cell Contact	PMID: 24223577
NKT	T	CLEC2D	KLRB1	0.000232353	0	CLEC2D_KLRB1	CLEC2D - KLRB1	CLEC	Cell-Cell Contact	PMID: 24223577
B	T	CLEC2D	KLRB1	8.82981e-06	0	CLEC2D_KLRB1	CLEC2D - KLRB1	CLEC	Cell-Cell Contact	PMID: 24223577
MAC	NK	CLEC2D	KLRB1	5.1384e-05	0	CLEC2D_KLRB1	CLEC2D - KLRB1	CLEC	Cell-Cell Contact	PMID: 24223577
pDC	NK	CLEC2D	KLRB1	1.20733e-05	0	CLEC2D_KLRB1	CLEC2D - KLRB1	CLEC	Cell-Cell Contact	PMID: 24223577
T	NK	CLEC2D	KLRB1	0.000855733	0	CLEC2D_KLRB1	CLEC2D - KLRB1	CLEC	Cell-Cell Contact	PMID: 24223577
NK	NK	CLEC2D	KLRB1	7.80877e-05	0	CLEC2D_KLRB1	CLEC2D - KLRB1	CLEC	Cell-Cell Contact	PMID: 24223577
NKT	NK	CLEC2D	KLRB1	0.000162027	0	CLEC2D_KLRB1	CLEC2D - KLRB1	CLEC	Cell-Cell Contact	PMID: 24223577
B	NK	CLEC2D	KLRB1	6.34069e-06	0	CLEC2D_KLRB1	CLEC2D - KLRB1	CLEC	Cell-Cell Contact	PMID: 24223577
MAC	NKT	CLEC2D	KLRB1	1.30424e-05	0	CLEC2D_KLRB1	CLEC2D - KLRB1	CLEC	Cell-Cell Contact	PMID: 24223577
pDC	NKT	CLEC2D	KLRB1	3.08476e-06	0	CLEC2D_KLRB1	CLEC2D - KLRB1	CLEC	Cell-Cell Contact	PMID: 24223577
T	NKT	CLEC2D	KLRB1	0.000225051	0	CLEC2D_KLRB1	CLEC2D - KLRB1	CLEC	Cell-Cell Contact	PMID: 24223577
NK	NKT	CLEC2D	KLRB1	2.0014e-05	0	CLEC2D_KLRB1	CLEC2D - KLRB1	CLEC	Cell-Cell Contact	PMID: 24223577
NKT	NKT	CLEC2D	KLRB1	4.26782e-05	0	CLEC2D_KLRB1	CLEC2D - KLRB1	CLEC	Cell-Cell Contact	PMID: 24223577
B	NKT	CLEC2D	KLRB1	1.62211e-06	0	CLEC2D_KLRB1	CLEC2D - KLRB1	CLEC	Cell-Cell Contact	PMID: 24223577
MAC	T	CD69	KLRB1	0.000211023	0	CLEC2C_KLRB1	CLEC2C - KLRB1	CLEC	Cell-Cell Contact	PMID: 24223577
Mast	T	CD69	KLRB1	0.000179061	0	CLEC2C_KLRB1	CLEC2C - KLRB1	CLEC	Cell-Cell Contact	PMID: 24223577
T	T	CD69	KLRB1	0.00345599	0	CLEC2C_KLRB1	CLEC2C - KLRB1	CLEC	Cell-Cell Contact	PMID: 24223577
NK	T	CD69	KLRB1	0.00101452	0	CLEC2C_KLRB1	CLEC2C - KLRB1	CLEC	Cell-Cell Contact	PMID: 24223577
NKT	T	CD69	KLRB1	0.000562749	0	CLEC2C_KLRB1	CLEC2C - KLRB1	CLEC	Cell-Cell Contact	PMID: 24223577
B	T	CD69	KLRB1	3.88785e-05	0	CLEC2C_KLRB1	CLEC2C - KLRB1	CLEC	Cell-Cell Contact	PMID: 24223577
MAC	NK	CD69	KLRB1	0.000151891	0	CLEC2C_KLRB1	CLEC2C - KLRB1	CLEC	Cell-Cell Contact	PMID: 24223577
pDC	NK	CD69	KLRB1	7.7445e-06	0	CLEC2C_KLRB1	CLEC2C - KLRB1	CLEC	Cell-Cell Contact	PMID: 24223577
cDC	NK	CD69	KLRB1	3.32695e-06	0	CLEC2C_KLRB1	CLEC2C - KLRB1	CLEC	Cell-Cell Contact	PMID: 24223577
Mast	NK	CD69	KLRB1	0.00011724	0	CLEC2C_KLRB1	CLEC2C - KLRB1	CLEC	Cell-Cell Contact	PMID: 24223577
T	NK	CD69	KLRB1	0.00225834	0	CLEC2C_KLRB1	CLEC2C - KLRB1	CLEC	Cell-Cell Contact	PMID: 24223577
NK	NK	CD69	KLRB1	0.000658565	0	CLEC2C_KLRB1	CLEC2C - KLRB1	CLEC	Cell-Cell Contact	PMID: 24223577
NKT	NK	CD69	KLRB1	0.000371653	0	CLEC2C_KLRB1	CLEC2C - KLRB1	CLEC	Cell-Cell Contact	PMID: 24223577
B	NK	CD69	KLRB1	2.69389e-05	0	CLEC2C_KLRB1	CLEC2C - KLRB1	CLEC	Cell-Cell Contact	PMID: 24223577
MAC	NKT	CD69	KLRB1	3.87673e-05	0.04	CLEC2C_KLRB1	CLEC2C - KLRB1	CLEC	Cell-Cell Contact	PMID: 24223577
Mast	NKT	CD69	KLRB1	3.28776e-05	0	CLEC2C_KLRB1	CLEC2C - KLRB1	CLEC	Cell-Cell Contact	PMID: 24223577
T	NKT	CD69	KLRB1	0.000634549	0	CLEC2C_KLRB1	CLEC2C - KLRB1	CLEC	Cell-Cell Contact	PMID: 24223577
NK	NKT	CD69	KLRB1	0.000186267	0	CLEC2C_KLRB1	CLEC2C - KLRB1	CLEC	Cell-Cell Contact	PMID: 24223577
NKT	NKT	CD69	KLRB1	0.000103332	0	CLEC2C_KLRB1	CLEC2C - KLRB1	CLEC	Cell-Cell Contact	PMID: 24223577
B	NKT	CD69	KLRB1	7.14088e-06	0	CLEC2C_KLRB1	CLEC2C - KLRB1	CLEC	Cell-Cell Contact	PMID: 24223577
EC	EC	DSC2	DSG2	6.66242e-08	0	DSC2_DSG2	DSC2 - DSG2	DESMOSOME	Cell-Cell Contact	PMID: 27298358
MAC	EC	DSC2	DSG2	4.42981e-06	0	DSC2_DSG2	DSC2 - DSG2	DESMOSOME	Cell-Cell Contact	PMID: 27298358
pDC	EC	DSC2	DSG2	3.99908e-08	0	DSC2_DSG2	DSC2 - DSG2	DESMOSOME	Cell-Cell Contact	PMID: 27298358
EC	pDC	DSC2	DSG2	1.23794e-08	0	DSC2_DSG2	DSC2 - DSG2	DESMOSOME	Cell-Cell Contact	PMID: 27298358
MAC	pDC	DSC2	DSG2	8.2441e-07	0	DSC2_DSG2	DSC2 - DSG2	DESMOSOME	Cell-Cell Contact	PMID: 27298358
pDC	pDC	DSC2	DSG2	7.42799e-09	0	DSC2_DSG2	DSC2 - DSG2	DESMOSOME	Cell-Cell Contact	PMID: 27298358
EC	cDC	EFNB2	EPHB1	5.14968e-07	0	EFNB2_EPHB1	EFNB2 - EPHB1	EPHB	Cell-Cell Contact	PMID: 15114347
EC	EC	ESAM	ESAM	4.87191e-06	0	ESAM_ESAM	ESAM - ESAM	ESAM	Cell-Cell Contact	KEGG: hsa04514; PMID: 11279107
Pericyte	EC	ESAM	ESAM	3.33757e-07	0	ESAM_ESAM	ESAM - ESAM	ESAM	Cell-Cell Contact	KEGG: hsa04514; PMID: 11279107
EC	Pericyte	ESAM	ESAM	3.33757e-07	0	ESAM_ESAM	ESAM - ESAM	ESAM	Cell-Cell Contact	KEGG: hsa04514; PMID: 11279107
Pericyte	Pericyte	ESAM	ESAM	2.22336e-08	0	ESAM_ESAM	ESAM - ESAM	ESAM	Cell-Cell Contact	KEGG: hsa04514; PMID: 11279107
ASC	MAC	ICAM1	ITGAX_ITGB2	0.000157874	0	ICAM1_ITGAX_ITGB2	ICAM1 - (ITGAX+ITGB2)	ICAM	Cell-Cell Contact	PMID: 16252253
EC	MAC	ICAM1	ITGAX_ITGB2	1.21248e-05	0	ICAM1_ITGAX_ITGB2	ICAM1 - (ITGAX+ITGB2)	ICAM	Cell-Cell Contact	PMID: 16252253
MAC	MAC	ICAM1	ITGAX_ITGB2	0.000679268	0	ICAM1_ITGAX_ITGB2	ICAM1 - (ITGAX+ITGB2)	ICAM	Cell-Cell Contact	PMID: 16252253
pDC	MAC	ICAM1	ITGAX_ITGB2	1.7409e-05	0	ICAM1_ITGAX_ITGB2	ICAM1 - (ITGAX+ITGB2)	ICAM	Cell-Cell Contact	PMID: 16252253
cDC	MAC	ICAM1	ITGAX_ITGB2	4.4481e-06	0	ICAM1_ITGAX_ITGB2	ICAM1 - (ITGAX+ITGB2)	ICAM	Cell-Cell Contact	PMID: 16252253
Mast	MAC	ICAM1	ITGAX_ITGB2	8.41234e-06	0	ICAM1_ITGAX_ITGB2	ICAM1 - (ITGAX+ITGB2)	ICAM	Cell-Cell Contact	PMID: 16252253
NK	MAC	ICAM1	ITGAX_ITGB2	2.234e-05	0	ICAM1_ITGAX_ITGB2	ICAM1 - (ITGAX+ITGB2)	ICAM	Cell-Cell Contact	PMID: 16252253
ASC	pDC	ICAM1	ITGAX_ITGB2	5.82298e-06	0	ICAM1_ITGAX_ITGB2	ICAM1 - (ITGAX+ITGB2)	ICAM	Cell-Cell Contact	PMID: 16252253
EC	pDC	ICAM1	ITGAX_ITGB2	4.48305e-07	0	ICAM1_ITGAX_ITGB2	ICAM1 - (ITGAX+ITGB2)	ICAM	Cell-Cell Contact	PMID: 16252253
MAC	pDC	ICAM1	ITGAX_ITGB2	2.52805e-05	0	ICAM1_ITGAX_ITGB2	ICAM1 - (ITGAX+ITGB2)	ICAM	Cell-Cell Contact	PMID: 16252253
pDC	pDC	ICAM1	ITGAX_ITGB2	6.43821e-07	0	ICAM1_ITGAX_ITGB2	ICAM1 - (ITGAX+ITGB2)	ICAM	Cell-Cell Contact	PMID: 16252253
cDC	pDC	ICAM1	ITGAX_ITGB2	1.64359e-07	0	ICAM1_ITGAX_ITGB2	ICAM1 - (ITGAX+ITGB2)	ICAM	Cell-Cell Contact	PMID: 16252253
Mast	pDC	ICAM1	ITGAX_ITGB2	3.10564e-07	0	ICAM1_ITGAX_ITGB2	ICAM1 - (ITGAX+ITGB2)	ICAM	Cell-Cell Contact	PMID: 16252253
NK	pDC	ICAM1	ITGAX_ITGB2	8.2399e-07	0	ICAM1_ITGAX_ITGB2	ICAM1 - (ITGAX+ITGB2)	ICAM	Cell-Cell Contact	PMID: 16252253
ASC	NK	ICAM1	ITGAX_ITGB2	2.71113e-05	0	ICAM1_ITGAX_ITGB2	ICAM1 - (ITGAX+ITGB2)	ICAM	Cell-Cell Contact	PMID: 16252253
EC	NK	ICAM1	ITGAX_ITGB2	2.08751e-06	0	ICAM1_ITGAX_ITGB2	ICAM1 - (ITGAX+ITGB2)	ICAM	Cell-Cell Contact	PMID: 16252253
MAC	NK	ICAM1	ITGAX_ITGB2	0.000117754	0	ICAM1_ITGAX_ITGB2	ICAM1 - (ITGAX+ITGB2)	ICAM	Cell-Cell Contact	PMID: 16252253
pDC	NK	ICAM1	ITGAX_ITGB2	2.99795e-06	0	ICAM1_ITGAX_ITGB2	ICAM1 - (ITGAX+ITGB2)	ICAM	Cell-Cell Contact	PMID: 16252253
cDC	NK	ICAM1	ITGAX_ITGB2	7.65305e-07	0	ICAM1_ITGAX_ITGB2	ICAM1 - (ITGAX+ITGB2)	ICAM	Cell-Cell Contact	PMID: 16252253
Mast	NK	ICAM1	ITGAX_ITGB2	1.44602e-06	0	ICAM1_ITGAX_ITGB2	ICAM1 - (ITGAX+ITGB2)	ICAM	Cell-Cell Contact	PMID: 16252253
NK	NK	ICAM1	ITGAX_ITGB2	3.83642e-06	0	ICAM1_ITGAX_ITGB2	ICAM1 - (ITGAX+ITGB2)	ICAM	Cell-Cell Contact	PMID: 16252253
EC	NKT	ICAM1	ITGAX_ITGB2	3.94926e-07	0	ICAM1_ITGAX_ITGB2	ICAM1 - (ITGAX+ITGB2)	ICAM	Cell-Cell Contact	PMID: 16252253
MAC	NKT	ICAM1	ITGAX_ITGB2	2.23881e-05	0	ICAM1_ITGAX_ITGB2	ICAM1 - (ITGAX+ITGB2)	ICAM	Cell-Cell Contact	PMID: 16252253
pDC	NKT	ICAM1	ITGAX_ITGB2	5.67257e-07	0	ICAM1_ITGAX_ITGB2	ICAM1 - (ITGAX+ITGB2)	ICAM	Cell-Cell Contact	PMID: 16252253
ASC	MAC	ICAM1	ITGAM_ITGB2	0.000156308	0	ICAM1_ITGAM_ITGB2	ICAM1 - (ITGAM+ITGB2)	ICAM	Cell-Cell Contact	KEGG: hsa04514
EC	MAC	ICAM1	ITGAM_ITGB2	1.20052e-05	0	ICAM1_ITGAM_ITGB2	ICAM1 - (ITGAM+ITGB2)	ICAM	Cell-Cell Contact	KEGG: hsa04514
MAC	MAC	ICAM1	ITGAM_ITGB2	0.000672658	0	ICAM1_ITGAM_ITGB2	ICAM1 - (ITGAM+ITGB2)	ICAM	Cell-Cell Contact	KEGG: hsa04514
pDC	MAC	ICAM1	ITGAM_ITGB2	1.72373e-05	0	ICAM1_ITGAM_ITGB2	ICAM1 - (ITGAM+ITGB2)	ICAM	Cell-Cell Contact	KEGG: hsa04514
cDC	MAC	ICAM1	ITGAM_ITGB2	4.40416e-06	0	ICAM1_ITGAM_ITGB2	ICAM1 - (ITGAM+ITGB2)	ICAM	Cell-Cell Contact	KEGG: hsa04514
Mast	MAC	ICAM1	ITGAM_ITGB2	8.32908e-06	0	ICAM1_ITGAM_ITGB2	ICAM1 - (ITGAM+ITGB2)	ICAM	Cell-Cell Contact	KEGG: hsa04514
NK	MAC	ICAM1	ITGAM_ITGB2	2.21185e-05	0	ICAM1_ITGAM_ITGB2	ICAM1 - (ITGAM+ITGB2)	ICAM	Cell-Cell Contact	KEGG: hsa04514
ASC	NK	ICAM1	ITGAM_ITGB2	4.25543e-05	0	ICAM1_ITGAM_ITGB2	ICAM1 - (ITGAM+ITGB2)	ICAM	Cell-Cell Contact	KEGG: hsa04514
EC	NK	ICAM1	ITGAM_ITGB2	3.27181e-06	0	ICAM1_ITGAM_ITGB2	ICAM1 - (ITGAM+ITGB2)	ICAM	Cell-Cell Contact	KEGG: hsa04514
MAC	NK	ICAM1	ITGAM_ITGB2	0.000183837	0	ICAM1_ITGAM_ITGB2	ICAM1 - (ITGAM+ITGB2)	ICAM	Cell-Cell Contact	KEGG: hsa04514
pDC	NK	ICAM1	ITGAM_ITGB2	4.69817e-06	0	ICAM1_ITGAM_ITGB2	ICAM1 - (ITGAM+ITGB2)	ICAM	Cell-Cell Contact	KEGG: hsa04514
cDC	NK	ICAM1	ITGAM_ITGB2	1.19994e-06	0	ICAM1_ITGAM_ITGB2	ICAM1 - (ITGAM+ITGB2)	ICAM	Cell-Cell Contact	KEGG: hsa04514
Mast	NK	ICAM1	ITGAM_ITGB2	2.26846e-06	0	ICAM1_ITGAM_ITGB2	ICAM1 - (ITGAM+ITGB2)	ICAM	Cell-Cell Contact	KEGG: hsa04514
NK	NK	ICAM1	ITGAM_ITGB2	6.02169e-06	0	ICAM1_ITGAM_ITGB2	ICAM1 - (ITGAM+ITGB2)	ICAM	Cell-Cell Contact	KEGG: hsa04514
EC	NKT	ICAM1	ITGAM_ITGB2	9.81667e-07	0	ICAM1_ITGAM_ITGB2	ICAM1 - (ITGAM+ITGB2)	ICAM	Cell-Cell Contact	KEGG: hsa04514
MAC	NKT	ICAM1	ITGAM_ITGB2	5.54859e-05	0	ICAM1_ITGAM_ITGB2	ICAM1 - (ITGAM+ITGB2)	ICAM	Cell-Cell Contact	KEGG: hsa04514
pDC	NKT	ICAM1	ITGAM_ITGB2	1.4099e-06	0	ICAM1_ITGAM_ITGB2	ICAM1 - (ITGAM+ITGB2)	ICAM	Cell-Cell Contact	KEGG: hsa04514
cDC	NKT	ICAM1	ITGAM_ITGB2	3.59819e-07	0	ICAM1_ITGAM_ITGB2	ICAM1 - (ITGAM+ITGB2)	ICAM	Cell-Cell Contact	KEGG: hsa04514
Mast	NKT	ICAM1	ITGAM_ITGB2	6.79684e-07	0	ICAM1_ITGAM_ITGB2	ICAM1 - (ITGAM+ITGB2)	ICAM	Cell-Cell Contact	KEGG: hsa04514
MAC	B	ICAM1	ITGAM_ITGB2	1.35659e-06	0	ICAM1_ITGAM_ITGB2	ICAM1 - (ITGAM+ITGB2)	ICAM	Cell-Cell Contact	KEGG: hsa04514
ASC	MAC	ICAM2	ITGAM_ITGB2	2.58303e-05	0	ICAM2_ITGAM_ITGB2	ICAM2 - (ITGAM+ITGB2)	ICAM	Cell-Cell Contact	KEGG: hsa04514
EC	MAC	ICAM2	ITGAM_ITGB2	6.11235e-05	0	ICAM2_ITGAM_ITGB2	ICAM2 - (ITGAM+ITGB2)	ICAM	Cell-Cell Contact	KEGG: hsa04514
Pericyte	MAC	ICAM2	ITGAM_ITGB2	1.84792e-06	0	ICAM2_ITGAM_ITGB2	ICAM2 - (ITGAM+ITGB2)	ICAM	Cell-Cell Contact	KEGG: hsa04514
MAC	MAC	ICAM2	ITGAM_ITGB2	8.48005e-05	0	ICAM2_ITGAM_ITGB2	ICAM2 - (ITGAM+ITGB2)	ICAM	Cell-Cell Contact	KEGG: hsa04514
T	MAC	ICAM2	ITGAM_ITGB2	0.000131902	0	ICAM2_ITGAM_ITGB2	ICAM2 - (ITGAM+ITGB2)	ICAM	Cell-Cell Contact	KEGG: hsa04514
NK	MAC	ICAM2	ITGAM_ITGB2	6.86806e-05	0	ICAM2_ITGAM_ITGB2	ICAM2 - (ITGAM+ITGB2)	ICAM	Cell-Cell Contact	KEGG: hsa04514
NKT	MAC	ICAM2	ITGAM_ITGB2	2.39575e-05	0	ICAM2_ITGAM_ITGB2	ICAM2 - (ITGAM+ITGB2)	ICAM	Cell-Cell Contact	KEGG: hsa04514
B	MAC	ICAM2	ITGAM_ITGB2	6.01367e-06	0	ICAM2_ITGAM_ITGB2	ICAM2 - (ITGAM+ITGB2)	ICAM	Cell-Cell Contact	KEGG: hsa04514
EC	NK	ICAM2	ITGAM_ITGB2	1.67581e-05	0	ICAM2_ITGAM_ITGB2	ICAM2 - (ITGAM+ITGB2)	ICAM	Cell-Cell Contact	KEGG: hsa04514
Pericyte	NK	ICAM2	ITGAM_ITGB2	5.03377e-07	0	ICAM2_ITGAM_ITGB2	ICAM2 - (ITGAM+ITGB2)	ICAM	Cell-Cell Contact	KEGG: hsa04514
MAC	NK	ICAM2	ITGAM_ITGB2	2.30897e-05	0	ICAM2_ITGAM_ITGB2	ICAM2 - (ITGAM+ITGB2)	ICAM	Cell-Cell Contact	KEGG: hsa04514
T	NK	ICAM2	ITGAM_ITGB2	3.59193e-05	0	ICAM2_ITGAM_ITGB2	ICAM2 - (ITGAM+ITGB2)	ICAM	Cell-Cell Contact	KEGG: hsa04514
NK	NK	ICAM2	ITGAM_ITGB2	1.87142e-05	0	ICAM2_ITGAM_ITGB2	ICAM2 - (ITGAM+ITGB2)	ICAM	Cell-Cell Contact	KEGG: hsa04514
NKT	NK	ICAM2	ITGAM_ITGB2	6.52406e-06	0	ICAM2_ITGAM_ITGB2	ICAM2 - (ITGAM+ITGB2)	ICAM	Cell-Cell Contact	KEGG: hsa04514
B	NK	ICAM2	ITGAM_ITGB2	1.63844e-06	0	ICAM2_ITGAM_ITGB2	ICAM2 - (ITGAM+ITGB2)	ICAM	Cell-Cell Contact	KEGG: hsa04514
EC	NKT	ICAM2	ITGAM_ITGB2	5.09228e-06	0	ICAM2_ITGAM_ITGB2	ICAM2 - (ITGAM+ITGB2)	ICAM	Cell-Cell Contact	KEGG: hsa04514
Pericyte	NKT	ICAM2	ITGAM_ITGB2	1.5088e-07	0	ICAM2_ITGAM_ITGB2	ICAM2 - (ITGAM+ITGB2)	ICAM	Cell-Cell Contact	KEGG: hsa04514
MAC	NKT	ICAM2	ITGAM_ITGB2	6.91442e-06	0	ICAM2_ITGAM_ITGB2	ICAM2 - (ITGAM+ITGB2)	ICAM	Cell-Cell Contact	KEGG: hsa04514
T	NKT	ICAM2	ITGAM_ITGB2	1.07594e-05	0	ICAM2_ITGAM_ITGB2	ICAM2 - (ITGAM+ITGB2)	ICAM	Cell-Cell Contact	KEGG: hsa04514
NK	NKT	ICAM2	ITGAM_ITGB2	5.61271e-06	0	ICAM2_ITGAM_ITGB2	ICAM2 - (ITGAM+ITGB2)	ICAM	Cell-Cell Contact	KEGG: hsa04514
NKT	NKT	ICAM2	ITGAM_ITGB2	1.95423e-06	0	ICAM2_ITGAM_ITGB2	ICAM2 - (ITGAM+ITGB2)	ICAM	Cell-Cell Contact	KEGG: hsa04514
B	NKT	ICAM2	ITGAM_ITGB2	4.91293e-07	0	ICAM2_ITGAM_ITGB2	ICAM2 - (ITGAM+ITGB2)	ICAM	Cell-Cell Contact	KEGG: hsa04514
EC	B	ICAM2	ITGAM_ITGB2	1.25094e-07	0	ICAM2_ITGAM_ITGB2	ICAM2 - (ITGAM+ITGB2)	ICAM	Cell-Cell Contact	KEGG: hsa04514
EC	MAC	ICAM1	SPN	1.25264e-06	0	ICAM1_SPN	ICAM1 - SPN	ICAM	Cell-Cell Contact	PMID: 1683685
MAC	MAC	ICAM1	SPN	7.10508e-05	0	ICAM1_SPN	ICAM1 - SPN	ICAM	Cell-Cell Contact	PMID: 1683685
pDC	MAC	ICAM1	SPN	1.79928e-06	0	ICAM1_SPN	ICAM1 - SPN	ICAM	Cell-Cell Contact	PMID: 1683685
cDC	MAC	ICAM1	SPN	4.58983e-07	0	ICAM1_SPN	ICAM1 - SPN	ICAM	Cell-Cell Contact	PMID: 1683685
Mast	MAC	ICAM1	SPN	8.66597e-07	0.02	ICAM1_SPN	ICAM1 - SPN	ICAM	Cell-Cell Contact	PMID: 1683685
ASC	pDC	ICAM1	SPN	2.79133e-06	0	ICAM1_SPN	ICAM1 - SPN	ICAM	Cell-Cell Contact	PMID: 1683685
EC	pDC	ICAM1	SPN	2.15203e-07	0	ICAM1_SPN	ICAM1 - SPN	ICAM	Cell-Cell Contact	PMID: 1683685
MAC	pDC	ICAM1	SPN	1.21814e-05	0	ICAM1_SPN	ICAM1 - SPN	ICAM	Cell-Cell Contact	PMID: 1683685
pDC	pDC	ICAM1	SPN	3.09095e-07	0	ICAM1_SPN	ICAM1 - SPN	ICAM	Cell-Cell Contact	PMID: 1683685
cDC	pDC	ICAM1	SPN	7.8869e-08	0	ICAM1_SPN	ICAM1 - SPN	ICAM	Cell-Cell Contact	PMID: 1683685
Mast	pDC	ICAM1	SPN	1.48952e-07	0	ICAM1_SPN	ICAM1 - SPN	ICAM	Cell-Cell Contact	PMID: 1683685
NK	pDC	ICAM1	SPN	3.94994e-07	0.01	ICAM1_SPN	ICAM1 - SPN	ICAM	Cell-Cell Contact	PMID: 1683685
ASC	cDC	ICAM1	SPN	2.86262e-06	0	ICAM1_SPN	ICAM1 - SPN	ICAM	Cell-Cell Contact	PMID: 1683685
EC	cDC	ICAM1	SPN	2.20115e-07	0	ICAM1_SPN	ICAM1 - SPN	ICAM	Cell-Cell Contact	PMID: 1683685
MAC	cDC	ICAM1	SPN	1.2371e-05	0	ICAM1_SPN	ICAM1 - SPN	ICAM	Cell-Cell Contact	PMID: 1683685
pDC	cDC	ICAM1	SPN	3.16077e-07	0	ICAM1_SPN	ICAM1 - SPN	ICAM	Cell-Cell Contact	PMID: 1683685
cDC	cDC	ICAM1	SPN	8.07257e-08	0	ICAM1_SPN	ICAM1 - SPN	ICAM	Cell-Cell Contact	PMID: 1683685
Mast	cDC	ICAM1	SPN	1.52604e-07	0	ICAM1_SPN	ICAM1 - SPN	ICAM	Cell-Cell Contact	PMID: 1683685
NK	cDC	ICAM1	SPN	4.05079e-07	0	ICAM1_SPN	ICAM1 - SPN	ICAM	Cell-Cell Contact	PMID: 1683685
ASC	T	ICAM1	SPN	5.37996e-05	0	ICAM1_SPN	ICAM1 - SPN	ICAM	Cell-Cell Contact	PMID: 1683685
EC	T	ICAM1	SPN	4.1473e-06	0	ICAM1_SPN	ICAM1 - SPN	ICAM	Cell-Cell Contact	PMID: 1683685
MAC	T	ICAM1	SPN	0.000234681	0	ICAM1_SPN	ICAM1 - SPN	ICAM	Cell-Cell Contact	PMID: 1683685
pDC	T	ICAM1	SPN	5.95668e-06	0	ICAM1_SPN	ICAM1 - SPN	ICAM	Cell-Cell Contact	PMID: 1683685
cDC	T	ICAM1	SPN	1.51998e-06	0	ICAM1_SPN	ICAM1 - SPN	ICAM	Cell-Cell Contact	PMID: 1683685
Mast	T	ICAM1	SPN	2.87074e-06	0	ICAM1_SPN	ICAM1 - SPN	ICAM	Cell-Cell Contact	PMID: 1683685
NK	T	ICAM1	SPN	7.61303e-06	0	ICAM1_SPN	ICAM1 - SPN	ICAM	Cell-Cell Contact	PMID: 1683685
ASC	NK	ICAM1	SPN	3.16295e-05	0	ICAM1_SPN	ICAM1 - SPN	ICAM	Cell-Cell Contact	PMID: 1683685
EC	NK	ICAM1	SPN	2.43437e-06	0	ICAM1_SPN	ICAM1 - SPN	ICAM	Cell-Cell Contact	PMID: 1683685
MAC	NK	ICAM1	SPN	0.000137162	0	ICAM1_SPN	ICAM1 - SPN	ICAM	Cell-Cell Contact	PMID: 1683685
pDC	NK	ICAM1	SPN	3.49595e-06	0	ICAM1_SPN	ICAM1 - SPN	ICAM	Cell-Cell Contact	PMID: 1683685
cDC	NK	ICAM1	SPN	8.92567e-07	0	ICAM1_SPN	ICAM1 - SPN	ICAM	Cell-Cell Contact	PMID: 1683685
Mast	NK	ICAM1	SPN	1.68674e-06	0	ICAM1_SPN	ICAM1 - SPN	ICAM	Cell-Cell Contact	PMID: 1683685
NK	NK	ICAM1	SPN	4.47578e-06	0	ICAM1_SPN	ICAM1 - SPN	ICAM	Cell-Cell Contact	PMID: 1683685
ASC	NKT	ICAM1	SPN	2.89649e-05	0	ICAM1_SPN	ICAM1 - SPN	ICAM	Cell-Cell Contact	PMID: 1683685
EC	NKT	ICAM1	SPN	2.22672e-06	0	ICAM1_SPN	ICAM1 - SPN	ICAM	Cell-Cell Contact	PMID: 1683685
MAC	NKT	ICAM1	SPN	0.000125077	0	ICAM1_SPN	ICAM1 - SPN	ICAM	Cell-Cell Contact	PMID: 1683685
pDC	NKT	ICAM1	SPN	3.19744e-06	0	ICAM1_SPN	ICAM1 - SPN	ICAM	Cell-Cell Contact	PMID: 1683685
cDC	NKT	ICAM1	SPN	8.16682e-07	0	ICAM1_SPN	ICAM1 - SPN	ICAM	Cell-Cell Contact	PMID: 1683685
Mast	NKT	ICAM1	SPN	1.54397e-06	0	ICAM1_SPN	ICAM1 - SPN	ICAM	Cell-Cell Contact	PMID: 1683685
NK	NKT	ICAM1	SPN	4.09871e-06	0	ICAM1_SPN	ICAM1 - SPN	ICAM	Cell-Cell Contact	PMID: 1683685
MAC	B	ICAM1	SPN	1.41837e-06	0	ICAM1_SPN	ICAM1 - SPN	ICAM	Cell-Cell Contact	PMID: 1683685
MAC	ASC	ITGB2	ICAM1	0.000287853	0	ITGB2_ICAM1	ITGB2 - ICAM1	ITGB2	Cell-Cell Contact	KEGG: hsa04514
NK	ASC	ITGB2	ICAM1	0.000103205	0	ITGB2_ICAM1	ITGB2 - ICAM1	ITGB2	Cell-Cell Contact	KEGG: hsa04514
NKT	ASC	ITGB2	ICAM1	6.71838e-05	0	ITGB2_ICAM1	ITGB2 - ICAM1	ITGB2	Cell-Cell Contact	KEGG: hsa04514
MAC	EC	ITGB2	ICAM1	2.20144e-05	0	ITGB2_ICAM1	ITGB2 - ICAM1	ITGB2	Cell-Cell Contact	KEGG: hsa04514
pDC	EC	ITGB2	ICAM1	9.2141e-07	0	ITGB2_ICAM1	ITGB2 - ICAM1	ITGB2	Cell-Cell Contact	KEGG: hsa04514
T	EC	ITGB2	ICAM1	1.81568e-05	0	ITGB2_ICAM1	ITGB2 - ICAM1	ITGB2	Cell-Cell Contact	KEGG: hsa04514
NK	EC	ITGB2	ICAM1	7.88965e-06	0	ITGB2_ICAM1	ITGB2 - ICAM1	ITGB2	Cell-Cell Contact	KEGG: hsa04514
NKT	EC	ITGB2	ICAM1	5.13678e-06	0	ITGB2_ICAM1	ITGB2 - ICAM1	ITGB2	Cell-Cell Contact	KEGG: hsa04514
MAC	MAC	ITGB2	ICAM1	0.00121966	0	ITGB2_ICAM1	ITGB2 - ICAM1	ITGB2	Cell-Cell Contact	KEGG: hsa04514
pDC	MAC	ITGB2	ICAM1	5.15655e-05	0	ITGB2_ICAM1	ITGB2 - ICAM1	ITGB2	Cell-Cell Contact	KEGG: hsa04514
cDC	MAC	ITGB2	ICAM1	7.51058e-06	0	ITGB2_ICAM1	ITGB2 - ICAM1	ITGB2	Cell-Cell Contact	KEGG: hsa04514
T	MAC	ITGB2	ICAM1	0.00101441	0	ITGB2_ICAM1	ITGB2 - ICAM1	ITGB2	Cell-Cell Contact	KEGG: hsa04514
NK	MAC	ITGB2	ICAM1	0.000436641	0	ITGB2_ICAM1	ITGB2 - ICAM1	ITGB2	Cell-Cell Contact	KEGG: hsa04514
NKT	MAC	ITGB2	ICAM1	0.000284405	0	ITGB2_ICAM1	ITGB2 - ICAM1	ITGB2	Cell-Cell Contact	KEGG: hsa04514
B	MAC	ITGB2	ICAM1	6.38049e-06	0	ITGB2_ICAM1	ITGB2 - ICAM1	ITGB2	Cell-Cell Contact	KEGG: hsa04514
MAC	pDC	ITGB2	ICAM1	3.15973e-05	0	ITGB2_ICAM1	ITGB2 - ICAM1	ITGB2	Cell-Cell Contact	KEGG: hsa04514
pDC	pDC	ITGB2	ICAM1	1.32293e-06	0	ITGB2_ICAM1	ITGB2 - ICAM1	ITGB2	Cell-Cell Contact	KEGG: hsa04514
T	pDC	ITGB2	ICAM1	2.60676e-05	0	ITGB2_ICAM1	ITGB2 - ICAM1	ITGB2	Cell-Cell Contact	KEGG: hsa04514
NK	pDC	ITGB2	ICAM1	1.13236e-05	0	ITGB2_ICAM1	ITGB2 - ICAM1	ITGB2	Cell-Cell Contact	KEGG: hsa04514
NKT	pDC	ITGB2	ICAM1	7.37267e-06	0	ITGB2_ICAM1	ITGB2 - ICAM1	ITGB2	Cell-Cell Contact	KEGG: hsa04514
MAC	cDC	ITGB2	ICAM1	8.08518e-06	0	ITGB2_ICAM1	ITGB2 - ICAM1	ITGB2	Cell-Cell Contact	KEGG: hsa04514
pDC	cDC	ITGB2	ICAM1	3.38064e-07	0	ITGB2_ICAM1	ITGB2 - ICAM1	ITGB2	Cell-Cell Contact	KEGG: hsa04514
T	cDC	ITGB2	ICAM1	6.66281e-06	0	ITGB2_ICAM1	ITGB2 - ICAM1	ITGB2	Cell-Cell Contact	KEGG: hsa04514
NK	cDC	ITGB2	ICAM1	2.89792e-06	0	ITGB2_ICAM1	ITGB2 - ICAM1	ITGB2	Cell-Cell Contact	KEGG: hsa04514
NKT	cDC	ITGB2	ICAM1	1.8867e-06	0	ITGB2_ICAM1	ITGB2 - ICAM1	ITGB2	Cell-Cell Contact	KEGG: hsa04514
MAC	Mast	ITGB2	ICAM1	1.53141e-05	0	ITGB2_ICAM1	ITGB2 - ICAM1	ITGB2	Cell-Cell Contact	KEGG: hsa04514
pDC	Mast	ITGB2	ICAM1	6.39445e-07	0	ITGB2_ICAM1	ITGB2 - ICAM1	ITGB2	Cell-Cell Contact	KEGG: hsa04514
T	Mast	ITGB2	ICAM1	1.26055e-05	0	ITGB2_ICAM1	ITGB2 - ICAM1	ITGB2	Cell-Cell Contact	KEGG: hsa04514
NK	Mast	ITGB2	ICAM1	5.48974e-06	0	ITGB2_ICAM1	ITGB2 - ICAM1	ITGB2	Cell-Cell Contact	KEGG: hsa04514
NKT	Mast	ITGB2	ICAM1	3.57391e-06	0	ITGB2_ICAM1	ITGB2 - ICAM1	ITGB2	Cell-Cell Contact	KEGG: hsa04514
MAC	NK	ITGB2	ICAM1	4.07323e-05	0	ITGB2_ICAM1	ITGB2 - ICAM1	ITGB2	Cell-Cell Contact	KEGG: hsa04514
NK	NK	ITGB2	ICAM1	1.46038e-05	0	ITGB2_ICAM1	ITGB2 - ICAM1	ITGB2	Cell-Cell Contact	KEGG: hsa04514
NKT	NK	ITGB2	ICAM1	9.50676e-06	0	ITGB2_ICAM1	ITGB2 - ICAM1	ITGB2	Cell-Cell Contact	KEGG: hsa04514
Pericyte	EC	ITGB2	ICAM2	3.93896e-08	0.02	ITGB2_ICAM2	ITGB2 - ICAM2	ITGB2	Cell-Cell Contact	KEGG: hsa04514
MAC	EC	ITGB2	ICAM2	0.000109448	0	ITGB2_ICAM2	ITGB2 - ICAM2	ITGB2	Cell-Cell Contact	KEGG: hsa04514
pDC	EC	ITGB2	ICAM2	4.67939e-06	0	ITGB2_ICAM2	ITGB2 - ICAM2	ITGB2	Cell-Cell Contact	KEGG: hsa04514
cDC	EC	ITGB2	ICAM2	6.88115e-07	0	ITGB2_ICAM2	ITGB2 - ICAM2	ITGB2	Cell-Cell Contact	KEGG: hsa04514
T	EC	ITGB2	ICAM2	9.18809e-05	0	ITGB2_ICAM2	ITGB2 - ICAM2	ITGB2	Cell-Cell Contact	KEGG: hsa04514
NK	EC	ITGB2	ICAM2	3.91361e-05	0	ITGB2_ICAM2	ITGB2 - ICAM2	ITGB2	Cell-Cell Contact	KEGG: hsa04514
NKT	EC	ITGB2	ICAM2	2.55027e-05	0	ITGB2_ICAM2	ITGB2 - ICAM2	ITGB2	Cell-Cell Contact	KEGG: hsa04514
B	EC	ITGB2	ICAM2	5.86247e-07	0	ITGB2_ICAM2	ITGB2 - ICAM2	ITGB2	Cell-Cell Contact	KEGG: hsa04514
MAC	Pericyte	ITGB2	ICAM2	3.39518e-06	0	ITGB2_ICAM2	ITGB2 - ICAM2	ITGB2	Cell-Cell Contact	KEGG: hsa04514
pDC	Pericyte	ITGB2	ICAM2	1.41859e-07	0	ITGB2_ICAM2	ITGB2 - ICAM2	ITGB2	Cell-Cell Contact	KEGG: hsa04514
T	Pericyte	ITGB2	ICAM2	2.79619e-06	0	ITGB2_ICAM2	ITGB2 - ICAM2	ITGB2	Cell-Cell Contact	KEGG: hsa04514
NK	Pericyte	ITGB2	ICAM2	1.21701e-06	0	ITGB2_ICAM2	ITGB2 - ICAM2	ITGB2	Cell-Cell Contact	KEGG: hsa04514
NKT	Pericyte	ITGB2	ICAM2	7.92313e-07	0	ITGB2_ICAM2	ITGB2 - ICAM2	ITGB2	Cell-Cell Contact	KEGG: hsa04514
MAC	MAC	ITGB2	ICAM2	0.000156083	0	ITGB2_ICAM2	ITGB2 - ICAM2	ITGB2	Cell-Cell Contact	KEGG: hsa04514
pDC	MAC	ITGB2	ICAM2	6.51108e-06	0	ITGB2_ICAM2	ITGB2 - ICAM2	ITGB2	Cell-Cell Contact	KEGG: hsa04514
T	MAC	ITGB2	ICAM2	0.000128375	0	ITGB2_ICAM2	ITGB2 - ICAM2	ITGB2	Cell-Cell Contact	KEGG: hsa04514
NK	MAC	ITGB2	ICAM2	5.59578e-05	0	ITGB2_ICAM2	ITGB2 - ICAM2	ITGB2	Cell-Cell Contact	KEGG: hsa04514
NKT	MAC	ITGB2	ICAM2	3.64279e-05	0	ITGB2_ICAM2	ITGB2 - ICAM2	ITGB2	Cell-Cell Contact	KEGG: hsa04514
MAC	T	ITGB2	ICAM2	0.000242647	0	ITGB2_ICAM2	ITGB2 - ICAM2	ITGB2	Cell-Cell Contact	KEGG: hsa04514
pDC	T	ITGB2	ICAM2	1.0127e-05	0	ITGB2_ICAM2	ITGB2 - ICAM2	ITGB2	Cell-Cell Contact	KEGG: hsa04514
cDC	T	ITGB2	ICAM2	1.45916e-06	0	ITGB2_ICAM2	ITGB2 - ICAM2	ITGB2	Cell-Cell Contact	KEGG: hsa04514
T	T	ITGB2	ICAM2	0.000199652	0	ITGB2_ICAM2	ITGB2 - ICAM2	ITGB2	Cell-Cell Contact	KEGG: hsa04514
NK	T	ITGB2	ICAM2	8.69878e-05	0	ITGB2_ICAM2	ITGB2 - ICAM2	ITGB2	Cell-Cell Contact	KEGG: hsa04514
NKT	T	ITGB2	ICAM2	5.66293e-05	0	ITGB2_ICAM2	ITGB2 - ICAM2	ITGB2	Cell-Cell Contact	KEGG: hsa04514
MAC	NK	ITGB2	ICAM2	0.00012604	0	ITGB2_ICAM2	ITGB2 - ICAM2	ITGB2	Cell-Cell Contact	KEGG: hsa04514
pDC	NK	ITGB2	ICAM2	5.27174e-06	0	ITGB2_ICAM2	ITGB2 - ICAM2	ITGB2	Cell-Cell Contact	KEGG: hsa04514
cDC	NK	ITGB2	ICAM2	7.60946e-07	0	ITGB2_ICAM2	ITGB2 - ICAM2	ITGB2	Cell-Cell Contact	KEGG: hsa04514
T	NK	ITGB2	ICAM2	0.000103894	0	ITGB2_ICAM2	ITGB2 - ICAM2	ITGB2	Cell-Cell Contact	KEGG: hsa04514
NK	NK	ITGB2	ICAM2	4.51741e-05	0	ITGB2_ICAM2	ITGB2 - ICAM2	ITGB2	Cell-Cell Contact	KEGG: hsa04514
NKT	NK	ITGB2	ICAM2	2.94111e-05	0	ITGB2_ICAM2	ITGB2 - ICAM2	ITGB2	Cell-Cell Contact	KEGG: hsa04514
B	NK	ITGB2	ICAM2	6.44737e-07	0.01	ITGB2_ICAM2	ITGB2 - ICAM2	ITGB2	Cell-Cell Contact	KEGG: hsa04514
MAC	NKT	ITGB2	ICAM2	4.40725e-05	0	ITGB2_ICAM2	ITGB2 - ICAM2	ITGB2	Cell-Cell Contact	KEGG: hsa04514
pDC	NKT	ITGB2	ICAM2	1.83938e-06	0	ITGB2_ICAM2	ITGB2 - ICAM2	ITGB2	Cell-Cell Contact	KEGG: hsa04514
cDC	NKT	ITGB2	ICAM2	2.65028e-07	0.03	ITGB2_ICAM2	ITGB2 - ICAM2	ITGB2	Cell-Cell Contact	KEGG: hsa04514
T	NKT	ITGB2	ICAM2	3.62631e-05	0	ITGB2_ICAM2	ITGB2 - ICAM2	ITGB2	Cell-Cell Contact	KEGG: hsa04514
NK	NKT	ITGB2	ICAM2	1.57998e-05	0	ITGB2_ICAM2	ITGB2 - ICAM2	ITGB2	Cell-Cell Contact	KEGG: hsa04514
NKT	NKT	ITGB2	ICAM2	1.02857e-05	0	ITGB2_ICAM2	ITGB2 - ICAM2	ITGB2	Cell-Cell Contact	KEGG: hsa04514
MAC	B	ITGB2	ICAM2	1.10406e-05	0	ITGB2_ICAM2	ITGB2 - ICAM2	ITGB2	Cell-Cell Contact	KEGG: hsa04514
pDC	B	ITGB2	ICAM2	4.61613e-07	0	ITGB2_ICAM2	ITGB2 - ICAM2	ITGB2	Cell-Cell Contact	KEGG: hsa04514
cDC	B	ITGB2	ICAM2	6.66109e-08	0.02	ITGB2_ICAM2	ITGB2 - ICAM2	ITGB2	Cell-Cell Contact	KEGG: hsa04514
T	B	ITGB2	ICAM2	9.09788e-06	0	ITGB2_ICAM2	ITGB2 - ICAM2	ITGB2	Cell-Cell Contact	KEGG: hsa04514
NK	B	ITGB2	ICAM2	3.95723e-06	0	ITGB2_ICAM2	ITGB2 - ICAM2	ITGB2	Cell-Cell Contact	KEGG: hsa04514
NKT	B	ITGB2	ICAM2	2.57635e-06	0	ITGB2_ICAM2	ITGB2 - ICAM2	ITGB2	Cell-Cell Contact	KEGG: hsa04514
ASC	ASC	JAM2	JAM2	8.46752e-07	0	JAM2_JAM2	JAM2 - JAM2	JAM	Cell-Cell Contact	KEGG: hsa04514
EC	ASC	JAM2	JAM2	1.46369e-06	0	JAM2_JAM2	JAM2 - JAM2	JAM	Cell-Cell Contact	KEGG: hsa04514
ASC	EC	JAM2	JAM2	1.46369e-06	0	JAM2_JAM2	JAM2 - JAM2	JAM	Cell-Cell Contact	KEGG: hsa04514
EC	EC	JAM2	JAM2	2.4621e-06	0	JAM2_JAM2	JAM2 - JAM2	JAM	Cell-Cell Contact	KEGG: hsa04514
pDC	T	LCK	CD8 receptor	2.51975e-07	0	LCK_CD8A_CD8B1	LCK - (CD8A+CD8B1)	LCK	Cell-Cell Contact	PMID: 25427562
T	T	LCK	CD8 receptor	0.000430492	0	LCK_CD8A_CD8B1	LCK - (CD8A+CD8B1)	LCK	Cell-Cell Contact	PMID: 25427562
NK	T	LCK	CD8 receptor	7.35391e-05	0	LCK_CD8A_CD8B1	LCK - (CD8A+CD8B1)	LCK	Cell-Cell Contact	PMID: 25427562
NKT	T	LCK	CD8 receptor	8.59024e-05	0	LCK_CD8A_CD8B1	LCK - (CD8A+CD8B1)	LCK	Cell-Cell Contact	PMID: 25427562
B	T	LCK	CD8 receptor	7.57407e-07	0	LCK_CD8A_CD8B1	LCK - (CD8A+CD8B1)	LCK	Cell-Cell Contact	PMID: 25427562
pDC	NKT	LCK	CD8 receptor	1.11064e-07	0	LCK_CD8A_CD8B1	LCK - (CD8A+CD8B1)	LCK	Cell-Cell Contact	PMID: 25427562
T	NKT	LCK	CD8 receptor	0.000187528	0	LCK_CD8A_CD8B1	LCK - (CD8A+CD8B1)	LCK	Cell-Cell Contact	PMID: 25427562
NK	NKT	LCK	CD8 receptor	3.21789e-05	0	LCK_CD8A_CD8B1	LCK - (CD8A+CD8B1)	LCK	Cell-Cell Contact	PMID: 25427562
NKT	NKT	LCK	CD8 receptor	3.73778e-05	0	LCK_CD8A_CD8B1	LCK - (CD8A+CD8B1)	LCK	Cell-Cell Contact	PMID: 25427562
B	NKT	LCK	CD8 receptor	3.33619e-07	0	LCK_CD8A_CD8B1	LCK - (CD8A+CD8B1)	LCK	Cell-Cell Contact	PMID: 25427562
ASC	T	HLA-B	CD8A	0.00210875	0	HLA-B_CD8A	HLA-B - CD8A	MHC-I	Cell-Cell Contact	KEGG: hsa04514
EC	T	HLA-B	CD8A	9.14337e-05	0	HLA-B_CD8A	HLA-B - CD8A	MHC-I	Cell-Cell Contact	KEGG: hsa04514
Pericyte	T	HLA-B	CD8A	9.11968e-06	0	HLA-B_CD8A	HLA-B - CD8A	MHC-I	Cell-Cell Contact	KEGG: hsa04514
MAC	T	HLA-B	CD8A	0.0015016	0	HLA-B_CD8A	HLA-B - CD8A	MHC-I	Cell-Cell Contact	KEGG: hsa04514
pDC	T	HLA-B	CD8A	0.000120808	0	HLA-B_CD8A	HLA-B - CD8A	MHC-I	Cell-Cell Contact	KEGG: hsa04514
cDC	T	HLA-B	CD8A	3.59894e-05	0	HLA-B_CD8A	HLA-B - CD8A	MHC-I	Cell-Cell Contact	KEGG: hsa04514
Mast	T	HLA-B	CD8A	3.20135e-05	0	HLA-B_CD8A	HLA-B - CD8A	MHC-I	Cell-Cell Contact	KEGG: hsa04514
T	T	HLA-B	CD8A	0.00209976	0	HLA-B_CD8A	HLA-B - CD8A	MHC-I	Cell-Cell Contact	KEGG: hsa04514
NK	T	HLA-B	CD8A	0.000610338	0	HLA-B_CD8A	HLA-B - CD8A	MHC-I	Cell-Cell Contact	KEGG: hsa04514
NKT	T	HLA-B	CD8A	0.00041336	0	HLA-B_CD8A	HLA-B - CD8A	MHC-I	Cell-Cell Contact	KEGG: hsa04514
B	T	HLA-B	CD8A	4.62934e-05	0	HLA-B_CD8A	HLA-B - CD8A	MHC-I	Cell-Cell Contact	KEGG: hsa04514
EC	NK	HLA-B	CD8A	1.27382e-06	0	HLA-B_CD8A	HLA-B - CD8A	MHC-I	Cell-Cell Contact	KEGG: hsa04514
MAC	NK	HLA-B	CD8A	2.07934e-05	0.01	HLA-B_CD8A	HLA-B - CD8A	MHC-I	Cell-Cell Contact	KEGG: hsa04514
pDC	NK	HLA-B	CD8A	1.68143e-06	0	HLA-B_CD8A	HLA-B - CD8A	MHC-I	Cell-Cell Contact	KEGG: hsa04514
cDC	NK	HLA-B	CD8A	4.98601e-07	0.01	HLA-B_CD8A	HLA-B - CD8A	MHC-I	Cell-Cell Contact	KEGG: hsa04514
T	NK	HLA-B	CD8A	2.92037e-05	0	HLA-B_CD8A	HLA-B - CD8A	MHC-I	Cell-Cell Contact	KEGG: hsa04514
NK	NK	HLA-B	CD8A	8.50815e-06	0	HLA-B_CD8A	HLA-B - CD8A	MHC-I	Cell-Cell Contact	KEGG: hsa04514
NKT	NK	HLA-B	CD8A	5.76812e-06	0	HLA-B_CD8A	HLA-B - CD8A	MHC-I	Cell-Cell Contact	KEGG: hsa04514
B	NK	HLA-B	CD8A	6.39725e-07	0.01	HLA-B_CD8A	HLA-B - CD8A	MHC-I	Cell-Cell Contact	KEGG: hsa04514
ASC	NKT	HLA-B	CD8A	0.00106152	0	HLA-B_CD8A	HLA-B - CD8A	MHC-I	Cell-Cell Contact	KEGG: hsa04514
EC	NKT	HLA-B	CD8A	4.42907e-05	0	HLA-B_CD8A	HLA-B - CD8A	MHC-I	Cell-Cell Contact	KEGG: hsa04514
Pericyte	NKT	HLA-B	CD8A	4.61106e-06	0	HLA-B_CD8A	HLA-B - CD8A	MHC-I	Cell-Cell Contact	KEGG: hsa04514
MAC	NKT	HLA-B	CD8A	0.000735189	0	HLA-B_CD8A	HLA-B - CD8A	MHC-I	Cell-Cell Contact	KEGG: hsa04514
pDC	NKT	HLA-B	CD8A	5.86187e-05	0	HLA-B_CD8A	HLA-B - CD8A	MHC-I	Cell-Cell Contact	KEGG: hsa04514
cDC	NKT	HLA-B	CD8A	1.76055e-05	0	HLA-B_CD8A	HLA-B - CD8A	MHC-I	Cell-Cell Contact	KEGG: hsa04514
Mast	NKT	HLA-B	CD8A	1.63871e-05	0	HLA-B_CD8A	HLA-B - CD8A	MHC-I	Cell-Cell Contact	KEGG: hsa04514
T	NKT	HLA-B	CD8A	0.00102014	0	HLA-B_CD8A	HLA-B - CD8A	MHC-I	Cell-Cell Contact	KEGG: hsa04514
NK	NKT	HLA-B	CD8A	0.000295337	0	HLA-B_CD8A	HLA-B - CD8A	MHC-I	Cell-Cell Contact	KEGG: hsa04514
NKT	NKT	HLA-B	CD8A	0.000199667	0	HLA-B_CD8A	HLA-B - CD8A	MHC-I	Cell-Cell Contact	KEGG: hsa04514
B	NKT	HLA-B	CD8A	2.27491e-05	0	HLA-B_CD8A	HLA-B - CD8A	MHC-I	Cell-Cell Contact	KEGG: hsa04514
ASC	T	HLA-B	CD8B	0.00143134	0	HLA-B_CD8B	HLA-B - CD8B	MHC-I	Cell-Cell Contact	KEGG: hsa04514
EC	T	HLA-B	CD8B	6.25074e-05	0	HLA-B_CD8B	HLA-B - CD8B	MHC-I	Cell-Cell Contact	KEGG: hsa04514
Pericyte	T	HLA-B	CD8B	6.1851e-06	0	HLA-B_CD8B	HLA-B - CD8B	MHC-I	Cell-Cell Contact	KEGG: hsa04514
MAC	T	HLA-B	CD8B	0.00102447	0	HLA-B_CD8B	HLA-B - CD8B	MHC-I	Cell-Cell Contact	KEGG: hsa04514
pDC	T	HLA-B	CD8B	8.25622e-05	0	HLA-B_CD8B	HLA-B - CD8B	MHC-I	Cell-Cell Contact	KEGG: hsa04514
cDC	T	HLA-B	CD8B	2.45579e-05	0	HLA-B_CD8B	HLA-B - CD8B	MHC-I	Cell-Cell Contact	KEGG: hsa04514
Mast	T	HLA-B	CD8B	2.1664e-05	0	HLA-B_CD8B	HLA-B - CD8B	MHC-I	Cell-Cell Contact	KEGG: hsa04514
T	T	HLA-B	CD8B	0.00143466	0	HLA-B_CD8B	HLA-B - CD8B	MHC-I	Cell-Cell Contact	KEGG: hsa04514
NK	T	HLA-B	CD8B	0.000417334	0	HLA-B_CD8B	HLA-B - CD8B	MHC-I	Cell-Cell Contact	KEGG: hsa04514
NKT	T	HLA-B	CD8B	0.000282741	0	HLA-B_CD8B	HLA-B - CD8B	MHC-I	Cell-Cell Contact	KEGG: hsa04514
B	T	HLA-B	CD8B	3.15621e-05	0	HLA-B_CD8B	HLA-B - CD8B	MHC-I	Cell-Cell Contact	KEGG: hsa04514
ASC	NKT	HLA-B	CD8B	0.000523796	0	HLA-B_CD8B	HLA-B - CD8B	MHC-I	Cell-Cell Contact	KEGG: hsa04514
EC	NKT	HLA-B	CD8B	2.25291e-05	0	HLA-B_CD8B	HLA-B - CD8B	MHC-I	Cell-Cell Contact	KEGG: hsa04514
Pericyte	NKT	HLA-B	CD8B	2.26731e-06	0	HLA-B_CD8B	HLA-B - CD8B	MHC-I	Cell-Cell Contact	KEGG: hsa04514
MAC	NKT	HLA-B	CD8B	0.000370829	0	HLA-B_CD8B	HLA-B - CD8B	MHC-I	Cell-Cell Contact	KEGG: hsa04514
pDC	NKT	HLA-B	CD8B	2.97776e-05	0	HLA-B_CD8B	HLA-B - CD8B	MHC-I	Cell-Cell Contact	KEGG: hsa04514
cDC	NKT	HLA-B	CD8B	8.88621e-06	0	HLA-B_CD8B	HLA-B - CD8B	MHC-I	Cell-Cell Contact	KEGG: hsa04514
Mast	NKT	HLA-B	CD8B	7.97918e-06	0	HLA-B_CD8B	HLA-B - CD8B	MHC-I	Cell-Cell Contact	KEGG: hsa04514
T	NKT	HLA-B	CD8B	0.000517701	0	HLA-B_CD8B	HLA-B - CD8B	MHC-I	Cell-Cell Contact	KEGG: hsa04514
NK	NKT	HLA-B	CD8B	0.000150353	0	HLA-B_CD8B	HLA-B - CD8B	MHC-I	Cell-Cell Contact	KEGG: hsa04514
NKT	NKT	HLA-B	CD8B	0.00010179	0	HLA-B_CD8B	HLA-B - CD8B	MHC-I	Cell-Cell Contact	KEGG: hsa04514
B	NKT	HLA-B	CD8B	1.14413e-05	0	HLA-B_CD8B	HLA-B - CD8B	MHC-I	Cell-Cell Contact	KEGG: hsa04514
EC	Pericyte	HLA-DPA1	CD4	2.52095e-07	0	HLA-DPA1_CD4	HLA-DPA1 - CD4	MHC-II	Cell-Cell Contact	KEGG: hsa04514
MAC	Pericyte	HLA-DPA1	CD4	1.1519e-05	0	HLA-DPA1_CD4	HLA-DPA1 - CD4	MHC-II	Cell-Cell Contact	KEGG: hsa04514
pDC	Pericyte	HLA-DPA1	CD4	9.33014e-07	0	HLA-DPA1_CD4	HLA-DPA1 - CD4	MHC-II	Cell-Cell Contact	KEGG: hsa04514
cDC	Pericyte	HLA-DPA1	CD4	2.24434e-07	0	HLA-DPA1_CD4	HLA-DPA1 - CD4	MHC-II	Cell-Cell Contact	KEGG: hsa04514
NKT	Pericyte	HLA-DPA1	CD4	9.29924e-07	0	HLA-DPA1_CD4	HLA-DPA1 - CD4	MHC-II	Cell-Cell Contact	KEGG: hsa04514
B	Pericyte	HLA-DPA1	CD4	1.71402e-07	0	HLA-DPA1_CD4	HLA-DPA1 - CD4	MHC-II	Cell-Cell Contact	KEGG: hsa04514
ASC	MAC	HLA-DPA1	CD4	0.000654809	0	HLA-DPA1_CD4	HLA-DPA1 - CD4	MHC-II	Cell-Cell Contact	KEGG: hsa04514
EC	MAC	HLA-DPA1	CD4	9.32385e-05	0	HLA-DPA1_CD4	HLA-DPA1 - CD4	MHC-II	Cell-Cell Contact	KEGG: hsa04514
Pericyte	MAC	HLA-DPA1	CD4	4.89216e-06	0	HLA-DPA1_CD4	HLA-DPA1 - CD4	MHC-II	Cell-Cell Contact	KEGG: hsa04514
MAC	MAC	HLA-DPA1	CD4	0.00402268	0	HLA-DPA1_CD4	HLA-DPA1 - CD4	MHC-II	Cell-Cell Contact	KEGG: hsa04514
pDC	MAC	HLA-DPA1	CD4	0.000321253	0	HLA-DPA1_CD4	HLA-DPA1 - CD4	MHC-II	Cell-Cell Contact	KEGG: hsa04514
cDC	MAC	HLA-DPA1	CD4	7.97274e-05	0	HLA-DPA1_CD4	HLA-DPA1 - CD4	MHC-II	Cell-Cell Contact	KEGG: hsa04514
Mast	MAC	HLA-DPA1	CD4	2.80712e-05	0	HLA-DPA1_CD4	HLA-DPA1 - CD4	MHC-II	Cell-Cell Contact	KEGG: hsa04514
T	MAC	HLA-DPA1	CD4	0.00116293	0	HLA-DPA1_CD4	HLA-DPA1 - CD4	MHC-II	Cell-Cell Contact	KEGG: hsa04514
NK	MAC	HLA-DPA1	CD4	0.000286239	0	HLA-DPA1_CD4	HLA-DPA1 - CD4	MHC-II	Cell-Cell Contact	KEGG: hsa04514
NKT	MAC	HLA-DPA1	CD4	0.000346197	0	HLA-DPA1_CD4	HLA-DPA1 - CD4	MHC-II	Cell-Cell Contact	KEGG: hsa04514
B	MAC	HLA-DPA1	CD4	6.31648e-05	0	HLA-DPA1_CD4	HLA-DPA1 - CD4	MHC-II	Cell-Cell Contact	KEGG: hsa04514
EC	pDC	HLA-DPA1	CD4	3.02991e-06	0	HLA-DPA1_CD4	HLA-DPA1 - CD4	MHC-II	Cell-Cell Contact	KEGG: hsa04514
MAC	pDC	HLA-DPA1	CD4	0.00013601	0	HLA-DPA1_CD4	HLA-DPA1 - CD4	MHC-II	Cell-Cell Contact	KEGG: hsa04514
pDC	pDC	HLA-DPA1	CD4	1.09672e-05	0	HLA-DPA1_CD4	HLA-DPA1 - CD4	MHC-II	Cell-Cell Contact	KEGG: hsa04514
cDC	pDC	HLA-DPA1	CD4	2.66421e-06	0	HLA-DPA1_CD4	HLA-DPA1 - CD4	MHC-II	Cell-Cell Contact	KEGG: hsa04514
T	pDC	HLA-DPA1	CD4	3.72376e-05	0	HLA-DPA1_CD4	HLA-DPA1 - CD4	MHC-II	Cell-Cell Contact	KEGG: hsa04514
NK	pDC	HLA-DPA1	CD4	9.15003e-06	0	HLA-DPA1_CD4	HLA-DPA1 - CD4	MHC-II	Cell-Cell Contact	KEGG: hsa04514
NKT	pDC	HLA-DPA1	CD4	1.11989e-05	0	HLA-DPA1_CD4	HLA-DPA1 - CD4	MHC-II	Cell-Cell Contact	KEGG: hsa04514
B	pDC	HLA-DPA1	CD4	2.05781e-06	0	HLA-DPA1_CD4	HLA-DPA1 - CD4	MHC-II	Cell-Cell Contact	KEGG: hsa04514
ASC	cDC	HLA-DPA1	CD4	1.97823e-05	0	HLA-DPA1_CD4	HLA-DPA1 - CD4	MHC-II	Cell-Cell Contact	KEGG: hsa04514
EC	cDC	HLA-DPA1	CD4	2.78082e-06	0	HLA-DPA1_CD4	HLA-DPA1 - CD4	MHC-II	Cell-Cell Contact	KEGG: hsa04514
Pericyte	cDC	HLA-DPA1	CD4	1.47619e-07	0	HLA-DPA1_CD4	HLA-DPA1 - CD4	MHC-II	Cell-Cell Contact	KEGG: hsa04514
MAC	cDC	HLA-DPA1	CD4	0.000117761	0	HLA-DPA1_CD4	HLA-DPA1 - CD4	MHC-II	Cell-Cell Contact	KEGG: hsa04514
pDC	cDC	HLA-DPA1	CD4	9.36339e-06	0	HLA-DPA1_CD4	HLA-DPA1 - CD4	MHC-II	Cell-Cell Contact	KEGG: hsa04514
cDC	cDC	HLA-DPA1	CD4	2.3466e-06	0	HLA-DPA1_CD4	HLA-DPA1 - CD4	MHC-II	Cell-Cell Contact	KEGG: hsa04514
Mast	cDC	HLA-DPA1	CD4	8.46914e-07	0	HLA-DPA1_CD4	HLA-DPA1 - CD4	MHC-II	Cell-Cell Contact	KEGG: hsa04514
T	cDC	HLA-DPA1	CD4	3.49355e-05	0	HLA-DPA1_CD4	HLA-DPA1 - CD4	MHC-II	Cell-Cell Contact	KEGG: hsa04514
NK	cDC	HLA-DPA1	CD4	8.60602e-06	0	HLA-DPA1_CD4	HLA-DPA1 - CD4	MHC-II	Cell-Cell Contact	KEGG: hsa04514
NKT	cDC	HLA-DPA1	CD4	1.03482e-05	0	HLA-DPA1_CD4	HLA-DPA1 - CD4	MHC-II	Cell-Cell Contact	KEGG: hsa04514
B	cDC	HLA-DPA1	CD4	1.88158e-06	0	HLA-DPA1_CD4	HLA-DPA1 - CD4	MHC-II	Cell-Cell Contact	KEGG: hsa04514
EC	T	HLA-DPA1	CD4	2.57936e-05	0	HLA-DPA1_CD4	HLA-DPA1 - CD4	MHC-II	Cell-Cell Contact	KEGG: hsa04514
MAC	T	HLA-DPA1	CD4	0.00117897	0	HLA-DPA1_CD4	HLA-DPA1 - CD4	MHC-II	Cell-Cell Contact	KEGG: hsa04514
pDC	T	HLA-DPA1	CD4	9.5502e-05	0	HLA-DPA1_CD4	HLA-DPA1 - CD4	MHC-II	Cell-Cell Contact	KEGG: hsa04514
cDC	T	HLA-DPA1	CD4	2.29685e-05	0	HLA-DPA1_CD4	HLA-DPA1 - CD4	MHC-II	Cell-Cell Contact	KEGG: hsa04514
T	T	HLA-DPA1	CD4	0.000314959	0	HLA-DPA1_CD4	HLA-DPA1 - CD4	MHC-II	Cell-Cell Contact	KEGG: hsa04514
NKT	T	HLA-DPA1	CD4	9.51435e-05	0	HLA-DPA1_CD4	HLA-DPA1 - CD4	MHC-II	Cell-Cell Contact	KEGG: hsa04514
B	T	HLA-DPA1	CD4	1.75377e-05	0	HLA-DPA1_CD4	HLA-DPA1 - CD4	MHC-II	Cell-Cell Contact	KEGG: hsa04514
EC	Pericyte	HLA-DPB1	CD4	2.11581e-07	0.01	HLA-DPB1_CD4	HLA-DPB1 - CD4	MHC-II	Cell-Cell Contact	KEGG: hsa04514
MAC	Pericyte	HLA-DPB1	CD4	1.13264e-05	0	HLA-DPB1_CD4	HLA-DPB1 - CD4	MHC-II	Cell-Cell Contact	KEGG: hsa04514
pDC	Pericyte	HLA-DPB1	CD4	9.71746e-07	0	HLA-DPB1_CD4	HLA-DPB1 - CD4	MHC-II	Cell-Cell Contact	KEGG: hsa04514
cDC	Pericyte	HLA-DPB1	CD4	2.1426e-07	0	HLA-DPB1_CD4	HLA-DPB1 - CD4	MHC-II	Cell-Cell Contact	KEGG: hsa04514
NKT	Pericyte	HLA-DPB1	CD4	1.12082e-06	0	HLA-DPB1_CD4	HLA-DPB1 - CD4	MHC-II	Cell-Cell Contact	KEGG: hsa04514
B	Pericyte	HLA-DPB1	CD4	1.72478e-07	0	HLA-DPB1_CD4	HLA-DPB1 - CD4	MHC-II	Cell-Cell Contact	KEGG: hsa04514
ASC	MAC	HLA-DPB1	CD4	0.000832009	0	HLA-DPB1_CD4	HLA-DPB1 - CD4	MHC-II	Cell-Cell Contact	KEGG: hsa04514
EC	MAC	HLA-DPB1	CD4	7.87948e-05	0	HLA-DPB1_CD4	HLA-DPB1 - CD4	MHC-II	Cell-Cell Contact	KEGG: hsa04514
Pericyte	MAC	HLA-DPB1	CD4	3.60897e-06	0	HLA-DPB1_CD4	HLA-DPB1 - CD4	MHC-II	Cell-Cell Contact	KEGG: hsa04514
MAC	MAC	HLA-DPB1	CD4	0.00396176	0	HLA-DPB1_CD4	HLA-DPB1 - CD4	MHC-II	Cell-Cell Contact	KEGG: hsa04514
pDC	MAC	HLA-DPB1	CD4	0.000333084	0	HLA-DPB1_CD4	HLA-DPB1 - CD4	MHC-II	Cell-Cell Contact	KEGG: hsa04514
cDC	MAC	HLA-DPB1	CD4	7.63923e-05	0	HLA-DPB1_CD4	HLA-DPB1 - CD4	MHC-II	Cell-Cell Contact	KEGG: hsa04514
Mast	MAC	HLA-DPB1	CD4	1.74804e-05	0	HLA-DPB1_CD4	HLA-DPB1 - CD4	MHC-II	Cell-Cell Contact	KEGG: hsa04514
T	MAC	HLA-DPB1	CD4	0.00130898	0	HLA-DPB1_CD4	HLA-DPB1 - CD4	MHC-II	Cell-Cell Contact	KEGG: hsa04514
NK	MAC	HLA-DPB1	CD4	0.000329091	0	HLA-DPB1_CD4	HLA-DPB1 - CD4	MHC-II	Cell-Cell Contact	KEGG: hsa04514
NKT	MAC	HLA-DPB1	CD4	0.000414169	0	HLA-DPB1_CD4	HLA-DPB1 - CD4	MHC-II	Cell-Cell Contact	KEGG: hsa04514
B	MAC	HLA-DPB1	CD4	6.35428e-05	0	HLA-DPB1_CD4	HLA-DPB1 - CD4	MHC-II	Cell-Cell Contact	KEGG: hsa04514
EC	pDC	HLA-DPB1	CD4	2.54828e-06	0	HLA-DPB1_CD4	HLA-DPB1 - CD4	MHC-II	Cell-Cell Contact	KEGG: hsa04514
MAC	pDC	HLA-DPB1	CD4	0.000133803	0	HLA-DPB1_CD4	HLA-DPB1 - CD4	MHC-II	Cell-Cell Contact	KEGG: hsa04514
pDC	pDC	HLA-DPB1	CD4	1.14061e-05	0	HLA-DPB1_CD4	HLA-DPB1 - CD4	MHC-II	Cell-Cell Contact	KEGG: hsa04514
cDC	pDC	HLA-DPB1	CD4	2.54634e-06	0	HLA-DPB1_CD4	HLA-DPB1 - CD4	MHC-II	Cell-Cell Contact	KEGG: hsa04514
T	pDC	HLA-DPB1	CD4	4.19982e-05	0	HLA-DPB1_CD4	HLA-DPB1 - CD4	MHC-II	Cell-Cell Contact	KEGG: hsa04514
NK	pDC	HLA-DPB1	CD4	1.05424e-05	0	HLA-DPB1_CD4	HLA-DPB1 - CD4	MHC-II	Cell-Cell Contact	KEGG: hsa04514
NKT	pDC	HLA-DPB1	CD4	1.34674e-05	0	HLA-DPB1_CD4	HLA-DPB1 - CD4	MHC-II	Cell-Cell Contact	KEGG: hsa04514
B	pDC	HLA-DPB1	CD4	2.07054e-06	0	HLA-DPB1_CD4	HLA-DPB1 - CD4	MHC-II	Cell-Cell Contact	KEGG: hsa04514
ASC	cDC	HLA-DPB1	CD4	2.51202e-05	0	HLA-DPB1_CD4	HLA-DPB1 - CD4	MHC-II	Cell-Cell Contact	KEGG: hsa04514
EC	cDC	HLA-DPB1	CD4	2.35552e-06	0	HLA-DPB1_CD4	HLA-DPB1 - CD4	MHC-II	Cell-Cell Contact	KEGG: hsa04514
Pericyte	cDC	HLA-DPB1	CD4	1.08998e-07	0	HLA-DPB1_CD4	HLA-DPB1 - CD4	MHC-II	Cell-Cell Contact	KEGG: hsa04514
MAC	cDC	HLA-DPB1	CD4	0.000116036	0	HLA-DPB1_CD4	HLA-DPB1 - CD4	MHC-II	Cell-Cell Contact	KEGG: hsa04514
pDC	cDC	HLA-DPB1	CD4	9.69488e-06	0	HLA-DPB1_CD4	HLA-DPB1 - CD4	MHC-II	Cell-Cell Contact	KEGG: hsa04514
cDC	cDC	HLA-DPB1	CD4	2.25107e-06	0	HLA-DPB1_CD4	HLA-DPB1 - CD4	MHC-II	Cell-Cell Contact	KEGG: hsa04514
Mast	cDC	HLA-DPB1	CD4	5.28109e-07	0.02	HLA-DPB1_CD4	HLA-DPB1 - CD4	MHC-II	Cell-Cell Contact	KEGG: hsa04514
T	cDC	HLA-DPB1	CD4	3.92839e-05	0	HLA-DPB1_CD4	HLA-DPB1 - CD4	MHC-II	Cell-Cell Contact	KEGG: hsa04514
NK	cDC	HLA-DPB1	CD4	9.88397e-06	0	HLA-DPB1_CD4	HLA-DPB1 - CD4	MHC-II	Cell-Cell Contact	KEGG: hsa04514
NKT	cDC	HLA-DPB1	CD4	1.23488e-05	0	HLA-DPB1_CD4	HLA-DPB1 - CD4	MHC-II	Cell-Cell Contact	KEGG: hsa04514
B	cDC	HLA-DPB1	CD4	1.89266e-06	0	HLA-DPB1_CD4	HLA-DPB1 - CD4	MHC-II	Cell-Cell Contact	KEGG: hsa04514
EC	T	HLA-DPB1	CD4	2.16475e-05	0	HLA-DPB1_CD4	HLA-DPB1 - CD4	MHC-II	Cell-Cell Contact	KEGG: hsa04514
MAC	T	HLA-DPB1	CD4	0.00115924	0	HLA-DPB1_CD4	HLA-DPB1 - CD4	MHC-II	Cell-Cell Contact	KEGG: hsa04514
pDC	T	HLA-DPB1	CD4	9.94691e-05	0	HLA-DPB1_CD4	HLA-DPB1 - CD4	MHC-II	Cell-Cell Contact	KEGG: hsa04514
cDC	T	HLA-DPB1	CD4	2.19269e-05	0	HLA-DPB1_CD4	HLA-DPB1 - CD4	MHC-II	Cell-Cell Contact	KEGG: hsa04514
T	T	HLA-DPB1	CD4	0.000355535	0	HLA-DPB1_CD4	HLA-DPB1 - CD4	MHC-II	Cell-Cell Contact	KEGG: hsa04514
NK	T	HLA-DPB1	CD4	8.91859e-05	0	HLA-DPB1_CD4	HLA-DPB1 - CD4	MHC-II	Cell-Cell Contact	KEGG: hsa04514
NKT	T	HLA-DPB1	CD4	0.000114679	0	HLA-DPB1_CD4	HLA-DPB1 - CD4	MHC-II	Cell-Cell Contact	KEGG: hsa04514
B	T	HLA-DPB1	CD4	1.76478e-05	0	HLA-DPB1_CD4	HLA-DPB1 - CD4	MHC-II	Cell-Cell Contact	KEGG: hsa04514
MAC	Pericyte	HLA-DQA1	CD4	7.90747e-06	0	HLA-DQA1_CD4	HLA-DQA1 - CD4	MHC-II	Cell-Cell Contact	KEGG: hsa04514
pDC	Pericyte	HLA-DQA1	CD4	7.16229e-07	0	HLA-DQA1_CD4	HLA-DQA1 - CD4	MHC-II	Cell-Cell Contact	KEGG: hsa04514
cDC	Pericyte	HLA-DQA1	CD4	1.45211e-07	0	HLA-DQA1_CD4	HLA-DQA1 - CD4	MHC-II	Cell-Cell Contact	KEGG: hsa04514
B	Pericyte	HLA-DQA1	CD4	1.16721e-07	0	HLA-DQA1_CD4	HLA-DQA1 - CD4	MHC-II	Cell-Cell Contact	KEGG: hsa04514
EC	MAC	HLA-DQA1	CD4	1.35275e-05	0	HLA-DQA1_CD4	HLA-DQA1 - CD4	MHC-II	Cell-Cell Contact	KEGG: hsa04514
MAC	MAC	HLA-DQA1	CD4	0.00284723	0	HLA-DQA1_CD4	HLA-DQA1 - CD4	MHC-II	Cell-Cell Contact	KEGG: hsa04514
pDC	MAC	HLA-DQA1	CD4	0.000253005	0	HLA-DQA1_CD4	HLA-DQA1 - CD4	MHC-II	Cell-Cell Contact	KEGG: hsa04514
cDC	MAC	HLA-DQA1	CD4	5.30938e-05	0	HLA-DQA1_CD4	HLA-DQA1 - CD4	MHC-II	Cell-Cell Contact	KEGG: hsa04514
T	MAC	HLA-DQA1	CD4	0.000180659	0	HLA-DQA1_CD4	HLA-DQA1 - CD4	MHC-II	Cell-Cell Contact	KEGG: hsa04514
NKT	MAC	HLA-DQA1	CD4	6.92586e-05	0	HLA-DQA1_CD4	HLA-DQA1 - CD4	MHC-II	Cell-Cell Contact	KEGG: hsa04514
B	MAC	HLA-DQA1	CD4	4.36564e-05	0	HLA-DQA1_CD4	HLA-DQA1 - CD4	MHC-II	Cell-Cell Contact	KEGG: hsa04514
EC	pDC	HLA-DQA1	CD4	4.28219e-07	0	HLA-DQA1_CD4	HLA-DQA1 - CD4	MHC-II	Cell-Cell Contact	KEGG: hsa04514
MAC	pDC	HLA-DQA1	CD4	9.42625e-05	0	HLA-DQA1_CD4	HLA-DQA1 - CD4	MHC-II	Cell-Cell Contact	KEGG: hsa04514
pDC	pDC	HLA-DQA1	CD4	8.4873e-06	0	HLA-DQA1_CD4	HLA-DQA1 - CD4	MHC-II	Cell-Cell Contact	KEGG: hsa04514
cDC	pDC	HLA-DQA1	CD4	1.73919e-06	0	HLA-DQA1_CD4	HLA-DQA1 - CD4	MHC-II	Cell-Cell Contact	KEGG: hsa04514
NKT	pDC	HLA-DQA1	CD4	2.19411e-06	0	HLA-DQA1_CD4	HLA-DQA1 - CD4	MHC-II	Cell-Cell Contact	KEGG: hsa04514
B	pDC	HLA-DQA1	CD4	1.40762e-06	0	HLA-DQA1_CD4	HLA-DQA1 - CD4	MHC-II	Cell-Cell Contact	KEGG: hsa04514
EC	cDC	HLA-DQA1	CD4	4.08706e-07	0	HLA-DQA1_CD4	HLA-DQA1 - CD4	MHC-II	Cell-Cell Contact	KEGG: hsa04514
MAC	cDC	HLA-DQA1	CD4	8.41676e-05	0	HLA-DQA1_CD4	HLA-DQA1 - CD4	MHC-II	Cell-Cell Contact	KEGG: hsa04514
pDC	cDC	HLA-DQA1	CD4	7.43332e-06	0	HLA-DQA1_CD4	HLA-DQA1 - CD4	MHC-II	Cell-Cell Contact	KEGG: hsa04514
cDC	cDC	HLA-DQA1	CD4	1.57744e-06	0	HLA-DQA1_CD4	HLA-DQA1 - CD4	MHC-II	Cell-Cell Contact	KEGG: hsa04514
T	cDC	HLA-DQA1	CD4	5.46357e-06	0	HLA-DQA1_CD4	HLA-DQA1 - CD4	MHC-II	Cell-Cell Contact	KEGG: hsa04514
NKT	cDC	HLA-DQA1	CD4	2.0917e-06	0	HLA-DQA1_CD4	HLA-DQA1 - CD4	MHC-II	Cell-Cell Contact	KEGG: hsa04514
B	cDC	HLA-DQA1	CD4	1.30701e-06	0	HLA-DQA1_CD4	HLA-DQA1 - CD4	MHC-II	Cell-Cell Contact	KEGG: hsa04514
MAC	T	HLA-DQA1	CD4	0.000809188	0	HLA-DQA1_CD4	HLA-DQA1 - CD4	MHC-II	Cell-Cell Contact	KEGG: hsa04514
pDC	T	HLA-DQA1	CD4	7.33012e-05	0	HLA-DQA1_CD4	HLA-DQA1 - CD4	MHC-II	Cell-Cell Contact	KEGG: hsa04514
cDC	T	HLA-DQA1	CD4	1.48585e-05	0	HLA-DQA1_CD4	HLA-DQA1 - CD4	MHC-II	Cell-Cell Contact	KEGG: hsa04514
B	T	HLA-DQA1	CD4	1.19418e-05	0	HLA-DQA1_CD4	HLA-DQA1 - CD4	MHC-II	Cell-Cell Contact	KEGG: hsa04514
EC	Pericyte	HLA-DMA	CD4	8.58775e-08	0.01	HLA-DMA_CD4	HLA-DMA - CD4	MHC-II	Cell-Cell Contact	KEGG: hsa04514
MAC	Pericyte	HLA-DMA	CD4	6.87818e-06	0	HLA-DMA_CD4	HLA-DMA - CD4	MHC-II	Cell-Cell Contact	KEGG: hsa04514
pDC	Pericyte	HLA-DMA	CD4	3.66498e-07	0	HLA-DMA_CD4	HLA-DMA - CD4	MHC-II	Cell-Cell Contact	KEGG: hsa04514
cDC	Pericyte	HLA-DMA	CD4	1.18678e-07	0	HLA-DMA_CD4	HLA-DMA - CD4	MHC-II	Cell-Cell Contact	KEGG: hsa04514
B	Pericyte	HLA-DMA	CD4	6.67733e-08	0	HLA-DMA_CD4	HLA-DMA - CD4	MHC-II	Cell-Cell Contact	KEGG: hsa04514
EC	MAC	HLA-DMA	CD4	3.26821e-05	0	HLA-DMA_CD4	HLA-DMA - CD4	MHC-II	Cell-Cell Contact	KEGG: hsa04514
MAC	MAC	HLA-DMA	CD4	0.00249874	0	HLA-DMA_CD4	HLA-DMA - CD4	MHC-II	Cell-Cell Contact	KEGG: hsa04514
pDC	MAC	HLA-DMA	CD4	0.000135117	0	HLA-DMA_CD4	HLA-DMA - CD4	MHC-II	Cell-Cell Contact	KEGG: hsa04514
cDC	MAC	HLA-DMA	CD4	4.38216e-05	0	HLA-DMA_CD4	HLA-DMA - CD4	MHC-II	Cell-Cell Contact	KEGG: hsa04514
T	MAC	HLA-DMA	CD4	0.000159348	0	HLA-DMA_CD4	HLA-DMA - CD4	MHC-II	Cell-Cell Contact	KEGG: hsa04514
NK	MAC	HLA-DMA	CD4	2.48632e-05	0	HLA-DMA_CD4	HLA-DMA - CD4	MHC-II	Cell-Cell Contact	KEGG: hsa04514
NKT	MAC	HLA-DMA	CD4	4.1082e-05	0	HLA-DMA_CD4	HLA-DMA - CD4	MHC-II	Cell-Cell Contact	KEGG: hsa04514
B	MAC	HLA-DMA	CD4	2.53204e-05	0	HLA-DMA_CD4	HLA-DMA - CD4	MHC-II	Cell-Cell Contact	KEGG: hsa04514
EC	pDC	HLA-DMA	CD4	1.04104e-06	0	HLA-DMA_CD4	HLA-DMA - CD4	MHC-II	Cell-Cell Contact	KEGG: hsa04514
MAC	pDC	HLA-DMA	CD4	8.22174e-05	0	HLA-DMA_CD4	HLA-DMA - CD4	MHC-II	Cell-Cell Contact	KEGG: hsa04514
pDC	pDC	HLA-DMA	CD4	4.40062e-06	0	HLA-DMA_CD4	HLA-DMA - CD4	MHC-II	Cell-Cell Contact	KEGG: hsa04514
cDC	pDC	HLA-DMA	CD4	1.42567e-06	0	HLA-DMA_CD4	HLA-DMA - CD4	MHC-II	Cell-Cell Contact	KEGG: hsa04514
B	pDC	HLA-DMA	CD4	8.08585e-07	0	HLA-DMA_CD4	HLA-DMA - CD4	MHC-II	Cell-Cell Contact	KEGG: hsa04514
EC	cDC	HLA-DMA	CD4	9.84344e-07	0	HLA-DMA_CD4	HLA-DMA - CD4	MHC-II	Cell-Cell Contact	KEGG: hsa04514
MAC	cDC	HLA-DMA	CD4	7.40809e-05	0	HLA-DMA_CD4	HLA-DMA - CD4	MHC-II	Cell-Cell Contact	KEGG: hsa04514
pDC	cDC	HLA-DMA	CD4	4.02548e-06	0	HLA-DMA_CD4	HLA-DMA - CD4	MHC-II	Cell-Cell Contact	KEGG: hsa04514
cDC	cDC	HLA-DMA	CD4	1.30625e-06	0	HLA-DMA_CD4	HLA-DMA - CD4	MHC-II	Cell-Cell Contact	KEGG: hsa04514
T	cDC	HLA-DMA	CD4	4.81977e-06	0	HLA-DMA_CD4	HLA-DMA - CD4	MHC-II	Cell-Cell Contact	KEGG: hsa04514
NKT	cDC	HLA-DMA	CD4	1.24204e-06	0	HLA-DMA_CD4	HLA-DMA - CD4	MHC-II	Cell-Cell Contact	KEGG: hsa04514
B	cDC	HLA-DMA	CD4	7.61663e-07	0	HLA-DMA_CD4	HLA-DMA - CD4	MHC-II	Cell-Cell Contact	KEGG: hsa04514
EC	T	HLA-DMA	CD4	8.78536e-06	0	HLA-DMA_CD4	HLA-DMA - CD4	MHC-II	Cell-Cell Contact	KEGG: hsa04514
MAC	T	HLA-DMA	CD4	0.000703823	0	HLA-DMA_CD4	HLA-DMA - CD4	MHC-II	Cell-Cell Contact	KEGG: hsa04514
pDC	T	HLA-DMA	CD4	3.74996e-05	0	HLA-DMA_CD4	HLA-DMA - CD4	MHC-II	Cell-Cell Contact	KEGG: hsa04514
cDC	T	HLA-DMA	CD4	1.21429e-05	0	HLA-DMA_CD4	HLA-DMA - CD4	MHC-II	Cell-Cell Contact	KEGG: hsa04514
B	T	HLA-DMA	CD4	6.83111e-06	0	HLA-DMA_CD4	HLA-DMA - CD4	MHC-II	Cell-Cell Contact	KEGG: hsa04514
MAC	Pericyte	HLA-DMB	CD4	4.6557e-06	0	HLA-DMB_CD4	HLA-DMB - CD4	MHC-II	Cell-Cell Contact	KEGG: hsa04514
pDC	Pericyte	HLA-DMB	CD4	1.84836e-07	0	HLA-DMB_CD4	HLA-DMB - CD4	MHC-II	Cell-Cell Contact	KEGG: hsa04514
cDC	Pericyte	HLA-DMB	CD4	7.24718e-08	0	HLA-DMB_CD4	HLA-DMB - CD4	MHC-II	Cell-Cell Contact	KEGG: hsa04514
B	Pericyte	HLA-DMB	CD4	2.66871e-08	0.03	HLA-DMB_CD4	HLA-DMB - CD4	MHC-II	Cell-Cell Contact	KEGG: hsa04514
EC	MAC	HLA-DMB	CD4	6.10657e-06	0	HLA-DMB_CD4	HLA-DMB - CD4	MHC-II	Cell-Cell Contact	KEGG: hsa04514
MAC	MAC	HLA-DMB	CD4	0.00172461	0	HLA-DMB_CD4	HLA-DMB - CD4	MHC-II	Cell-Cell Contact	KEGG: hsa04514
pDC	MAC	HLA-DMB	CD4	6.97248e-05	0	HLA-DMB_CD4	HLA-DMB - CD4	MHC-II	Cell-Cell Contact	KEGG: hsa04514
cDC	MAC	HLA-DMB	CD4	2.72293e-05	0	HLA-DMB_CD4	HLA-DMB - CD4	MHC-II	Cell-Cell Contact	KEGG: hsa04514
B	MAC	HLA-DMB	CD4	1.02334e-05	0	HLA-DMB_CD4	HLA-DMB - CD4	MHC-II	Cell-Cell Contact	KEGG: hsa04514
EC	pDC	HLA-DMB	CD4	1.92842e-07	0.01	HLA-DMB_CD4	HLA-DMB - CD4	MHC-II	Cell-Cell Contact	KEGG: hsa04514
MAC	pDC	HLA-DMB	CD4	5.59829e-05	0	HLA-DMB_CD4	HLA-DMB - CD4	MHC-II	Cell-Cell Contact	KEGG: hsa04514
pDC	pDC	HLA-DMB	CD4	2.23477e-06	0	HLA-DMB_CD4	HLA-DMB - CD4	MHC-II	Cell-Cell Contact	KEGG: hsa04514
cDC	pDC	HLA-DMB	CD4	8.75178e-07	0	HLA-DMB_CD4	HLA-DMB - CD4	MHC-II	Cell-Cell Contact	KEGG: hsa04514
B	pDC	HLA-DMB	CD4	3.24238e-07	0	HLA-DMB_CD4	HLA-DMB - CD4	MHC-II	Cell-Cell Contact	KEGG: hsa04514
EC	cDC	HLA-DMB	CD4	1.84722e-07	0	HLA-DMB_CD4	HLA-DMB - CD4	MHC-II	Cell-Cell Contact	KEGG: hsa04514
MAC	cDC	HLA-DMB	CD4	5.14632e-05	0	HLA-DMB_CD4	HLA-DMB - CD4	MHC-II	Cell-Cell Contact	KEGG: hsa04514
pDC	cDC	HLA-DMB	CD4	2.09359e-06	0	HLA-DMB_CD4	HLA-DMB - CD4	MHC-II	Cell-Cell Contact	KEGG: hsa04514
cDC	cDC	HLA-DMB	CD4	8.16474e-07	0	HLA-DMB_CD4	HLA-DMB - CD4	MHC-II	Cell-Cell Contact	KEGG: hsa04514
B	cDC	HLA-DMB	CD4	3.0904e-07	0	HLA-DMB_CD4	HLA-DMB - CD4	MHC-II	Cell-Cell Contact	KEGG: hsa04514
MAC	T	HLA-DMB	CD4	0.000476353	0	HLA-DMB_CD4	HLA-DMB - CD4	MHC-II	Cell-Cell Contact	KEGG: hsa04514
pDC	T	HLA-DMB	CD4	1.89098e-05	0	HLA-DMB_CD4	HLA-DMB - CD4	MHC-II	Cell-Cell Contact	KEGG: hsa04514
cDC	T	HLA-DMB	CD4	7.41445e-06	0	HLA-DMB_CD4	HLA-DMB - CD4	MHC-II	Cell-Cell Contact	KEGG: hsa04514
B	T	HLA-DMB	CD4	2.73e-06	0	HLA-DMB_CD4	HLA-DMB - CD4	MHC-II	Cell-Cell Contact	KEGG: hsa04514
MAC	Pericyte	HLA-DQA2	CD4	1.57411e-06	0	HLA-DQA2_CD4	HLA-DQA2 - CD4	MHC-II	Cell-Cell Contact	KEGG: hsa04514
pDC	Pericyte	HLA-DQA2	CD4	1.86005e-07	0	HLA-DQA2_CD4	HLA-DQA2 - CD4	MHC-II	Cell-Cell Contact	KEGG: hsa04514
cDC	Pericyte	HLA-DQA2	CD4	2.87759e-08	0	HLA-DQA2_CD4	HLA-DQA2 - CD4	MHC-II	Cell-Cell Contact	KEGG: hsa04514
NKT	Pericyte	HLA-DQA2	CD4	1.60882e-07	0	HLA-DQA2_CD4	HLA-DQA2 - CD4	MHC-II	Cell-Cell Contact	KEGG: hsa04514
B	Pericyte	HLA-DQA2	CD4	3.13403e-08	0	HLA-DQA2_CD4	HLA-DQA2 - CD4	MHC-II	Cell-Cell Contact	KEGG: hsa04514
EC	MAC	HLA-DQA2	CD4	7.94389e-07	0	HLA-DQA2_CD4	HLA-DQA2 - CD4	MHC-II	Cell-Cell Contact	KEGG: hsa04514
MAC	MAC	HLA-DQA2	CD4	0.000599442	0	HLA-DQA2_CD4	HLA-DQA2 - CD4	MHC-II	Cell-Cell Contact	KEGG: hsa04514
pDC	MAC	HLA-DQA2	CD4	7.01551e-05	0	HLA-DQA2_CD4	HLA-DQA2 - CD4	MHC-II	Cell-Cell Contact	KEGG: hsa04514
cDC	MAC	HLA-DQA2	CD4	1.09941e-05	0	HLA-DQA2_CD4	HLA-DQA2 - CD4	MHC-II	Cell-Cell Contact	KEGG: hsa04514
NKT	MAC	HLA-DQA2	CD4	6.17529e-05	0	HLA-DQA2_CD4	HLA-DQA2 - CD4	MHC-II	Cell-Cell Contact	KEGG: hsa04514
B	MAC	HLA-DQA2	CD4	1.20021e-05	0	HLA-DQA2_CD4	HLA-DQA2 - CD4	MHC-II	Cell-Cell Contact	KEGG: hsa04514
MAC	pDC	HLA-DQA2	CD4	1.90856e-05	0	HLA-DQA2_CD4	HLA-DQA2 - CD4	MHC-II	Cell-Cell Contact	KEGG: hsa04514
pDC	pDC	HLA-DQA2	CD4	2.2488e-06	0	HLA-DQA2_CD4	HLA-DQA2 - CD4	MHC-II	Cell-Cell Contact	KEGG: hsa04514
cDC	pDC	HLA-DQA2	CD4	3.49238e-07	0	HLA-DQA2_CD4	HLA-DQA2 - CD4	MHC-II	Cell-Cell Contact	KEGG: hsa04514
NKT	pDC	HLA-DQA2	CD4	1.95523e-06	0	HLA-DQA2_CD4	HLA-DQA2 - CD4	MHC-II	Cell-Cell Contact	KEGG: hsa04514
B	pDC	HLA-DQA2	CD4	3.80626e-07	0	HLA-DQA2_CD4	HLA-DQA2 - CD4	MHC-II	Cell-Cell Contact	KEGG: hsa04514
EC	cDC	HLA-DQA2	CD4	2.40509e-08	0	HLA-DQA2_CD4	HLA-DQA2 - CD4	MHC-II	Cell-Cell Contact	KEGG: hsa04514
MAC	cDC	HLA-DQA2	CD4	1.80586e-05	0	HLA-DQA2_CD4	HLA-DQA2 - CD4	MHC-II	Cell-Cell Contact	KEGG: hsa04514
pDC	cDC	HLA-DQA2	CD4	2.1064e-06	0	HLA-DQA2_CD4	HLA-DQA2 - CD4	MHC-II	Cell-Cell Contact	KEGG: hsa04514
cDC	cDC	HLA-DQA2	CD4	3.31583e-07	0	HLA-DQA2_CD4	HLA-DQA2 - CD4	MHC-II	Cell-Cell Contact	KEGG: hsa04514
NKT	cDC	HLA-DQA2	CD4	1.86554e-06	0	HLA-DQA2_CD4	HLA-DQA2 - CD4	MHC-II	Cell-Cell Contact	KEGG: hsa04514
B	cDC	HLA-DQA2	CD4	3.62286e-07	0	HLA-DQA2_CD4	HLA-DQA2 - CD4	MHC-II	Cell-Cell Contact	KEGG: hsa04514
MAC	T	HLA-DQA2	CD4	0.000161032	0	HLA-DQA2_CD4	HLA-DQA2 - CD4	MHC-II	Cell-Cell Contact	KEGG: hsa04514
pDC	T	HLA-DQA2	CD4	1.90294e-05	0	HLA-DQA2_CD4	HLA-DQA2 - CD4	MHC-II	Cell-Cell Contact	KEGG: hsa04514
cDC	T	HLA-DQA2	CD4	2.94375e-06	0	HLA-DQA2_CD4	HLA-DQA2 - CD4	MHC-II	Cell-Cell Contact	KEGG: hsa04514
NKT	T	HLA-DQA2	CD4	1.64577e-05	0	HLA-DQA2_CD4	HLA-DQA2 - CD4	MHC-II	Cell-Cell Contact	KEGG: hsa04514
B	T	HLA-DQA2	CD4	3.20604e-06	0	HLA-DQA2_CD4	HLA-DQA2 - CD4	MHC-II	Cell-Cell Contact	KEGG: hsa04514
MAC	Pericyte	HLA-DOA	CD4	9.38676e-07	0	HLA-DOA_CD4	HLA-DOA - CD4	MHC-II	Cell-Cell Contact	KEGG: hsa04514
pDC	Pericyte	HLA-DOA	CD4	5.82382e-08	0	HLA-DOA_CD4	HLA-DOA - CD4	MHC-II	Cell-Cell Contact	KEGG: hsa04514
cDC	Pericyte	HLA-DOA	CD4	1.67812e-08	0	HLA-DOA_CD4	HLA-DOA - CD4	MHC-II	Cell-Cell Contact	KEGG: hsa04514
MAC	MAC	HLA-DOA	CD4	0.00035954	0	HLA-DOA_CD4	HLA-DOA - CD4	MHC-II	Cell-Cell Contact	KEGG: hsa04514
pDC	MAC	HLA-DOA	CD4	2.233e-05	0	HLA-DOA_CD4	HLA-DOA - CD4	MHC-II	Cell-Cell Contact	KEGG: hsa04514
cDC	MAC	HLA-DOA	CD4	6.44117e-06	0	HLA-DOA_CD4	HLA-DOA - CD4	MHC-II	Cell-Cell Contact	KEGG: hsa04514
MAC	pDC	HLA-DOA	CD4	1.14008e-05	0	HLA-DOA_CD4	HLA-DOA - CD4	MHC-II	Cell-Cell Contact	KEGG: hsa04514
pDC	pDC	HLA-DOA	CD4	7.07553e-07	0	HLA-DOA_CD4	HLA-DOA - CD4	MHC-II	Cell-Cell Contact	KEGG: hsa04514
cDC	pDC	HLA-DOA	CD4	2.03944e-07	0	HLA-DOA_CD4	HLA-DOA - CD4	MHC-II	Cell-Cell Contact	KEGG: hsa04514
MAC	cDC	HLA-DOA	CD4	1.08535e-05	0	HLA-DOA_CD4	HLA-DOA - CD4	MHC-II	Cell-Cell Contact	KEGG: hsa04514
pDC	cDC	HLA-DOA	CD4	6.74327e-07	0	HLA-DOA_CD4	HLA-DOA - CD4	MHC-II	Cell-Cell Contact	KEGG: hsa04514
cDC	cDC	HLA-DOA	CD4	1.94585e-07	0	HLA-DOA_CD4	HLA-DOA - CD4	MHC-II	Cell-Cell Contact	KEGG: hsa04514
MAC	T	HLA-DOA	CD4	9.60242e-05	0	HLA-DOA_CD4	HLA-DOA - CD4	MHC-II	Cell-Cell Contact	KEGG: hsa04514
pDC	T	HLA-DOA	CD4	5.95759e-06	0	HLA-DOA_CD4	HLA-DOA - CD4	MHC-II	Cell-Cell Contact	KEGG: hsa04514
cDC	T	HLA-DOA	CD4	1.71665e-06	0	HLA-DOA_CD4	HLA-DOA - CD4	MHC-II	Cell-Cell Contact	KEGG: hsa04514
pDC	Pericyte	HLA-DOB	CD4	5.25251e-08	0	HLA-DOB_CD4	HLA-DOB - CD4	MHC-II	Cell-Cell Contact	KEGG: hsa04514
B	Pericyte	HLA-DOB	CD4	2.22429e-08	0	HLA-DOB_CD4	HLA-DOB - CD4	MHC-II	Cell-Cell Contact	KEGG: hsa04514
pDC	MAC	HLA-DOB	CD4	2.01544e-05	0	HLA-DOB_CD4	HLA-DOB - CD4	MHC-II	Cell-Cell Contact	KEGG: hsa04514
B	MAC	HLA-DOB	CD4	8.53988e-06	0	HLA-DOB_CD4	HLA-DOB - CD4	MHC-II	Cell-Cell Contact	KEGG: hsa04514
pDC	pDC	HLA-DOB	CD4	6.38284e-07	0	HLA-DOB_CD4	HLA-DOB - CD4	MHC-II	Cell-Cell Contact	KEGG: hsa04514
B	pDC	HLA-DOB	CD4	2.70343e-07	0	HLA-DOB_CD4	HLA-DOB - CD4	MHC-II	Cell-Cell Contact	KEGG: hsa04514
pDC	cDC	HLA-DOB	CD4	6.08788e-07	0	HLA-DOB_CD4	HLA-DOB - CD4	MHC-II	Cell-Cell Contact	KEGG: hsa04514
B	cDC	HLA-DOB	CD4	2.58011e-07	0	HLA-DOB_CD4	HLA-DOB - CD4	MHC-II	Cell-Cell Contact	KEGG: hsa04514
pDC	T	HLA-DOB	CD4	5.37314e-06	0	HLA-DOB_CD4	HLA-DOB - CD4	MHC-II	Cell-Cell Contact	KEGG: hsa04514
B	T	HLA-DOB	CD4	2.27537e-06	0	HLA-DOB_CD4	HLA-DOB - CD4	MHC-II	Cell-Cell Contact	KEGG: hsa04514
MAC	Pericyte	HLA-DQB1	CD4	7.974e-06	0	HLA-DQB1_CD4	HLA-DQB1 - CD4	MHC-II	Cell-Cell Contact	KEGG: hsa04514
pDC	Pericyte	HLA-DQB1	CD4	6.6492e-07	0	HLA-DQB1_CD4	HLA-DQB1 - CD4	MHC-II	Cell-Cell Contact	KEGG: hsa04514
cDC	Pericyte	HLA-DQB1	CD4	1.42313e-07	0	HLA-DQB1_CD4	HLA-DQB1 - CD4	MHC-II	Cell-Cell Contact	KEGG: hsa04514
B	Pericyte	HLA-DQB1	CD4	1.19489e-07	0	HLA-DQB1_CD4	HLA-DQB1 - CD4	MHC-II	Cell-Cell Contact	KEGG: hsa04514
EC	MAC	HLA-DQB1	CD4	2.8212e-05	0	HLA-DQB1_CD4	HLA-DQB1 - CD4	MHC-II	Cell-Cell Contact	KEGG: hsa04514
MAC	MAC	HLA-DQB1	CD4	0.00286955	0	HLA-DQB1_CD4	HLA-DQB1 - CD4	MHC-II	Cell-Cell Contact	KEGG: hsa04514
pDC	MAC	HLA-DQB1	CD4	0.000236331	0	HLA-DQB1_CD4	HLA-DQB1 - CD4	MHC-II	Cell-Cell Contact	KEGG: hsa04514
cDC	MAC	HLA-DQB1	CD4	5.20898e-05	0	HLA-DQB1_CD4	HLA-DQB1 - CD4	MHC-II	Cell-Cell Contact	KEGG: hsa04514
T	MAC	HLA-DQB1	CD4	0.000504668	0	HLA-DQB1_CD4	HLA-DQB1 - CD4	MHC-II	Cell-Cell Contact	KEGG: hsa04514
NK	MAC	HLA-DQB1	CD4	6.54898e-05	0	HLA-DQB1_CD4	HLA-DQB1 - CD4	MHC-II	Cell-Cell Contact	KEGG: hsa04514
NKT	MAC	HLA-DQB1	CD4	7.80476e-05	0	HLA-DQB1_CD4	HLA-DQB1 - CD4	MHC-II	Cell-Cell Contact	KEGG: hsa04514
B	MAC	HLA-DQB1	CD4	4.46579e-05	0	HLA-DQB1_CD4	HLA-DQB1 - CD4	MHC-II	Cell-Cell Contact	KEGG: hsa04514
EC	pDC	HLA-DQB1	CD4	8.97341e-07	0	HLA-DQB1_CD4	HLA-DQB1 - CD4	MHC-II	Cell-Cell Contact	KEGG: hsa04514
MAC	pDC	HLA-DQB1	CD4	9.50388e-05	0	HLA-DQB1_CD4	HLA-DQB1 - CD4	MHC-II	Cell-Cell Contact	KEGG: hsa04514
pDC	pDC	HLA-DQB1	CD4	7.89446e-06	0	HLA-DQB1_CD4	HLA-DQB1 - CD4	MHC-II	Cell-Cell Contact	KEGG: hsa04514
cDC	pDC	HLA-DQB1	CD4	1.70504e-06	0	HLA-DQB1_CD4	HLA-DQB1 - CD4	MHC-II	Cell-Cell Contact	KEGG: hsa04514
T	pDC	HLA-DQB1	CD4	1.60149e-05	0	HLA-DQB1_CD4	HLA-DQB1 - CD4	MHC-II	Cell-Cell Contact	KEGG: hsa04514
NKT	pDC	HLA-DQB1	CD4	2.47417e-06	0	HLA-DQB1_CD4	HLA-DQB1 - CD4	MHC-II	Cell-Cell Contact	KEGG: hsa04514
B	pDC	HLA-DQB1	CD4	1.44067e-06	0	HLA-DQB1_CD4	HLA-DQB1 - CD4	MHC-II	Cell-Cell Contact	KEGG: hsa04514
EC	cDC	HLA-DQB1	CD4	8.50329e-07	0	HLA-DQB1_CD4	HLA-DQB1 - CD4	MHC-II	Cell-Cell Contact	KEGG: hsa04514
MAC	cDC	HLA-DQB1	CD4	8.48114e-05	0	HLA-DQB1_CD4	HLA-DQB1 - CD4	MHC-II	Cell-Cell Contact	KEGG: hsa04514
pDC	cDC	HLA-DQB1	CD4	6.95705e-06	0	HLA-DQB1_CD4	HLA-DQB1 - CD4	MHC-II	Cell-Cell Contact	KEGG: hsa04514
cDC	cDC	HLA-DQB1	CD4	1.54816e-06	0	HLA-DQB1_CD4	HLA-DQB1 - CD4	MHC-II	Cell-Cell Contact	KEGG: hsa04514
T	cDC	HLA-DQB1	CD4	1.52287e-05	0	HLA-DQB1_CD4	HLA-DQB1 - CD4	MHC-II	Cell-Cell Contact	KEGG: hsa04514
NK	cDC	HLA-DQB1	CD4	1.9798e-06	0	HLA-DQB1_CD4	HLA-DQB1 - CD4	MHC-II	Cell-Cell Contact	KEGG: hsa04514
NKT	cDC	HLA-DQB1	CD4	2.35636e-06	0	HLA-DQB1_CD4	HLA-DQB1 - CD4	MHC-II	Cell-Cell Contact	KEGG: hsa04514
B	cDC	HLA-DQB1	CD4	1.33665e-06	0	HLA-DQB1_CD4	HLA-DQB1 - CD4	MHC-II	Cell-Cell Contact	KEGG: hsa04514
EC	T	HLA-DQB1	CD4	7.56793e-06	0	HLA-DQB1_CD4	HLA-DQB1 - CD4	MHC-II	Cell-Cell Contact	KEGG: hsa04514
MAC	T	HLA-DQB1	CD4	0.000815999	0	HLA-DQB1_CD4	HLA-DQB1 - CD4	MHC-II	Cell-Cell Contact	KEGG: hsa04514
pDC	T	HLA-DQB1	CD4	6.80477e-05	0	HLA-DQB1_CD4	HLA-DQB1 - CD4	MHC-II	Cell-Cell Contact	KEGG: hsa04514
cDC	T	HLA-DQB1	CD4	1.45619e-05	0	HLA-DQB1_CD4	HLA-DQB1 - CD4	MHC-II	Cell-Cell Contact	KEGG: hsa04514
B	T	HLA-DQB1	CD4	1.2225e-05	0	HLA-DQB1_CD4	HLA-DQB1 - CD4	MHC-II	Cell-Cell Contact	KEGG: hsa04514
EC	Pericyte	HLA-DRA	CD4	3.61422e-07	0	HLA-DRA_CD4	HLA-DRA - CD4	MHC-II	Cell-Cell Contact	KEGG: hsa04514
MAC	Pericyte	HLA-DRA	CD4	1.40503e-05	0	HLA-DRA_CD4	HLA-DRA - CD4	MHC-II	Cell-Cell Contact	KEGG: hsa04514
pDC	Pericyte	HLA-DRA	CD4	1.03471e-06	0	HLA-DRA_CD4	HLA-DRA - CD4	MHC-II	Cell-Cell Contact	KEGG: hsa04514
cDC	Pericyte	HLA-DRA	CD4	2.71224e-07	0	HLA-DRA_CD4	HLA-DRA - CD4	MHC-II	Cell-Cell Contact	KEGG: hsa04514
B	Pericyte	HLA-DRA	CD4	2.41759e-07	0	HLA-DRA_CD4	HLA-DRA - CD4	MHC-II	Cell-Cell Contact	KEGG: hsa04514
ASC	MAC	HLA-DRA	CD4	0.00146565	0	HLA-DRA_CD4	HLA-DRA - CD4	MHC-II	Cell-Cell Contact	KEGG: hsa04514
EC	MAC	HLA-DRA	CD4	0.000131244	0	HLA-DRA_CD4	HLA-DRA - CD4	MHC-II	Cell-Cell Contact	KEGG: hsa04514
Pericyte	MAC	HLA-DRA	CD4	7.02361e-06	0	HLA-DRA_CD4	HLA-DRA - CD4	MHC-II	Cell-Cell Contact	KEGG: hsa04514
MAC	MAC	HLA-DRA	CD4	0.00480516	0	HLA-DRA_CD4	HLA-DRA - CD4	MHC-II	Cell-Cell Contact	KEGG: hsa04514
pDC	MAC	HLA-DRA	CD4	0.000352093	0	HLA-DRA_CD4	HLA-DRA - CD4	MHC-II	Cell-Cell Contact	KEGG: hsa04514
cDC	MAC	HLA-DRA	CD4	9.47586e-05	0	HLA-DRA_CD4	HLA-DRA - CD4	MHC-II	Cell-Cell Contact	KEGG: hsa04514
Mast	MAC	HLA-DRA	CD4	5.0474e-05	0	HLA-DRA_CD4	HLA-DRA - CD4	MHC-II	Cell-Cell Contact	KEGG: hsa04514
T	MAC	HLA-DRA	CD4	0.00127158	0	HLA-DRA_CD4	HLA-DRA - CD4	MHC-II	Cell-Cell Contact	KEGG: hsa04514
NK	MAC	HLA-DRA	CD4	0.000294985	0	HLA-DRA_CD4	HLA-DRA - CD4	MHC-II	Cell-Cell Contact	KEGG: hsa04514
NKT	MAC	HLA-DRA	CD4	0.000305242	0	HLA-DRA_CD4	HLA-DRA - CD4	MHC-II	Cell-Cell Contact	KEGG: hsa04514
B	MAC	HLA-DRA	CD4	8.74363e-05	0	HLA-DRA_CD4	HLA-DRA - CD4	MHC-II	Cell-Cell Contact	KEGG: hsa04514
EC	pDC	HLA-DRA	CD4	4.31966e-06	0	HLA-DRA_CD4	HLA-DRA - CD4	MHC-II	Cell-Cell Contact	KEGG: hsa04514
MAC	pDC	HLA-DRA	CD4	0.000164799	0	HLA-DRA_CD4	HLA-DRA - CD4	MHC-II	Cell-Cell Contact	KEGG: hsa04514
pDC	pDC	HLA-DRA	CD4	1.21168e-05	0	HLA-DRA_CD4	HLA-DRA - CD4	MHC-II	Cell-Cell Contact	KEGG: hsa04514
cDC	pDC	HLA-DRA	CD4	3.20289e-06	0	HLA-DRA_CD4	HLA-DRA - CD4	MHC-II	Cell-Cell Contact	KEGG: hsa04514
Mast	pDC	HLA-DRA	CD4	1.61159e-06	0.01	HLA-DRA_CD4	HLA-DRA - CD4	MHC-II	Cell-Cell Contact	KEGG: hsa04514
T	pDC	HLA-DRA	CD4	4.07771e-05	0	HLA-DRA_CD4	HLA-DRA - CD4	MHC-II	Cell-Cell Contact	KEGG: hsa04514
NK	pDC	HLA-DRA	CD4	9.43374e-06	0	HLA-DRA_CD4	HLA-DRA - CD4	MHC-II	Cell-Cell Contact	KEGG: hsa04514
NKT	pDC	HLA-DRA	CD4	9.84334e-06	0	HLA-DRA_CD4	HLA-DRA - CD4	MHC-II	Cell-Cell Contact	KEGG: hsa04514
B	pDC	HLA-DRA	CD4	2.88587e-06	0	HLA-DRA_CD4	HLA-DRA - CD4	MHC-II	Cell-Cell Contact	KEGG: hsa04514
ASC	cDC	HLA-DRA	CD4	4.41538e-05	0	HLA-DRA_CD4	HLA-DRA - CD4	MHC-II	Cell-Cell Contact	KEGG: hsa04514
EC	cDC	HLA-DRA	CD4	3.89049e-06	0	HLA-DRA_CD4	HLA-DRA - CD4	MHC-II	Cell-Cell Contact	KEGG: hsa04514
Pericyte	cDC	HLA-DRA	CD4	2.11614e-07	0	HLA-DRA_CD4	HLA-DRA - CD4	MHC-II	Cell-Cell Contact	KEGG: hsa04514
MAC	cDC	HLA-DRA	CD4	0.000139765	0	HLA-DRA_CD4	HLA-DRA - CD4	MHC-II	Cell-Cell Contact	KEGG: hsa04514
pDC	cDC	HLA-DRA	CD4	1.02255e-05	0	HLA-DRA_CD4	HLA-DRA - CD4	MHC-II	Cell-Cell Contact	KEGG: hsa04514
cDC	cDC	HLA-DRA	CD4	2.77437e-06	0	HLA-DRA_CD4	HLA-DRA - CD4	MHC-II	Cell-Cell Contact	KEGG: hsa04514
Mast	cDC	HLA-DRA	CD4	1.51842e-06	0	HLA-DRA_CD4	HLA-DRA - CD4	MHC-II	Cell-Cell Contact	KEGG: hsa04514
T	cDC	HLA-DRA	CD4	3.8171e-05	0	HLA-DRA_CD4	HLA-DRA - CD4	MHC-II	Cell-Cell Contact	KEGG: hsa04514
NK	cDC	HLA-DRA	CD4	8.86708e-06	0	HLA-DRA_CD4	HLA-DRA - CD4	MHC-II	Cell-Cell Contact	KEGG: hsa04514
NKT	cDC	HLA-DRA	CD4	9.13787e-06	0	HLA-DRA_CD4	HLA-DRA - CD4	MHC-II	Cell-Cell Contact	KEGG: hsa04514
B	cDC	HLA-DRA	CD4	2.58846e-06	0	HLA-DRA_CD4	HLA-DRA - CD4	MHC-II	Cell-Cell Contact	KEGG: hsa04514
EC	T	HLA-DRA	CD4	3.69834e-05	0	HLA-DRA_CD4	HLA-DRA - CD4	MHC-II	Cell-Cell Contact	KEGG: hsa04514
MAC	T	HLA-DRA	CD4	0.00143822	0	HLA-DRA_CD4	HLA-DRA - CD4	MHC-II	Cell-Cell Contact	KEGG: hsa04514
pDC	T	HLA-DRA	CD4	0.000105919	0	HLA-DRA_CD4	HLA-DRA - CD4	MHC-II	Cell-Cell Contact	KEGG: hsa04514
cDC	T	HLA-DRA	CD4	2.77597e-05	0	HLA-DRA_CD4	HLA-DRA - CD4	MHC-II	Cell-Cell Contact	KEGG: hsa04514
NKT	T	HLA-DRA	CD4	8.3513e-05	0	HLA-DRA_CD4	HLA-DRA - CD4	MHC-II	Cell-Cell Contact	KEGG: hsa04514
B	T	HLA-DRA	CD4	2.47391e-05	0	HLA-DRA_CD4	HLA-DRA - CD4	MHC-II	Cell-Cell Contact	KEGG: hsa04514
EC	Pericyte	HLA-DRB1	CD4	2.77465e-07	0	HLA-DRB1_CD4	HLA-DRB1 - CD4	MHC-II	Cell-Cell Contact	KEGG: hsa04514
MAC	Pericyte	HLA-DRB1	CD4	1.14878e-05	0	HLA-DRB1_CD4	HLA-DRB1 - CD4	MHC-II	Cell-Cell Contact	KEGG: hsa04514
pDC	Pericyte	HLA-DRB1	CD4	8.22524e-07	0	HLA-DRB1_CD4	HLA-DRB1 - CD4	MHC-II	Cell-Cell Contact	KEGG: hsa04514
cDC	Pericyte	HLA-DRB1	CD4	2.08988e-07	0	HLA-DRB1_CD4	HLA-DRB1 - CD4	MHC-II	Cell-Cell Contact	KEGG: hsa04514
NKT	Pericyte	HLA-DRB1	CD4	9.17246e-07	0	HLA-DRB1_CD4	HLA-DRB1 - CD4	MHC-II	Cell-Cell Contact	KEGG: hsa04514
B	Pericyte	HLA-DRB1	CD4	1.74044e-07	0	HLA-DRB1_CD4	HLA-DRB1 - CD4	MHC-II	Cell-Cell Contact	KEGG: hsa04514
ASC	MAC	HLA-DRB1	CD4	0.000560639	0	HLA-DRB1_CD4	HLA-DRB1 - CD4	MHC-II	Cell-Cell Contact	KEGG: hsa04514
EC	MAC	HLA-DRB1	CD4	0.000102183	0	HLA-DRB1_CD4	HLA-DRB1 - CD4	MHC-II	Cell-Cell Contact	KEGG: hsa04514
Pericyte	MAC	HLA-DRB1	CD4	2.69942e-06	0.04	HLA-DRB1_CD4	HLA-DRB1 - CD4	MHC-II	Cell-Cell Contact	KEGG: hsa04514
MAC	MAC	HLA-DRB1	CD4	0.00401281	0	HLA-DRB1_CD4	HLA-DRB1 - CD4	MHC-II	Cell-Cell Contact	KEGG: hsa04514
pDC	MAC	HLA-DRB1	CD4	0.000286905	0	HLA-DRB1_CD4	HLA-DRB1 - CD4	MHC-II	Cell-Cell Contact	KEGG: hsa04514
cDC	MAC	HLA-DRB1	CD4	7.46544e-05	0	HLA-DRB1_CD4	HLA-DRB1 - CD4	MHC-II	Cell-Cell Contact	KEGG: hsa04514
Mast	MAC	HLA-DRB1	CD4	1.72392e-05	0	HLA-DRB1_CD4	HLA-DRB1 - CD4	MHC-II	Cell-Cell Contact	KEGG: hsa04514
T	MAC	HLA-DRB1	CD4	0.00127201	0	HLA-DRB1_CD4	HLA-DRB1 - CD4	MHC-II	Cell-Cell Contact	KEGG: hsa04514
NK	MAC	HLA-DRB1	CD4	0.000222801	0	HLA-DRB1_CD4	HLA-DRB1 - CD4	MHC-II	Cell-Cell Contact	KEGG: hsa04514
NKT	MAC	HLA-DRB1	CD4	0.000341646	0	HLA-DRB1_CD4	HLA-DRB1 - CD4	MHC-II	Cell-Cell Contact	KEGG: hsa04514
B	MAC	HLA-DRB1	CD4	6.40926e-05	0	HLA-DRB1_CD4	HLA-DRB1 - CD4	MHC-II	Cell-Cell Contact	KEGG: hsa04514
EC	pDC	HLA-DRB1	CD4	3.33049e-06	0	HLA-DRB1_CD4	HLA-DRB1 - CD4	MHC-II	Cell-Cell Contact	KEGG: hsa04514
MAC	pDC	HLA-DRB1	CD4	0.000135652	0	HLA-DRB1_CD4	HLA-DRB1 - CD4	MHC-II	Cell-Cell Contact	KEGG: hsa04514
pDC	pDC	HLA-DRB1	CD4	9.70826e-06	0	HLA-DRB1_CD4	HLA-DRB1 - CD4	MHC-II	Cell-Cell Contact	KEGG: hsa04514
cDC	pDC	HLA-DRB1	CD4	2.48516e-06	0	HLA-DRB1_CD4	HLA-DRB1 - CD4	MHC-II	Cell-Cell Contact	KEGG: hsa04514
T	pDC	HLA-DRB1	CD4	4.07914e-05	0	HLA-DRB1_CD4	HLA-DRB1 - CD4	MHC-II	Cell-Cell Contact	KEGG: hsa04514
NK	pDC	HLA-DRB1	CD4	7.09972e-06	0	HLA-DRB1_CD4	HLA-DRB1 - CD4	MHC-II	Cell-Cell Contact	KEGG: hsa04514
NKT	pDC	HLA-DRB1	CD4	1.10478e-05	0	HLA-DRB1_CD4	HLA-DRB1 - CD4	MHC-II	Cell-Cell Contact	KEGG: hsa04514
B	pDC	HLA-DRB1	CD4	2.08907e-06	0	HLA-DRB1_CD4	HLA-DRB1 - CD4	MHC-II	Cell-Cell Contact	KEGG: hsa04514
ASC	cDC	HLA-DRB1	CD4	1.69429e-05	0.02	HLA-DRB1_CD4	HLA-DRB1 - CD4	MHC-II	Cell-Cell Contact	KEGG: hsa04514
EC	cDC	HLA-DRB1	CD4	3.04319e-06	0	HLA-DRB1_CD4	HLA-DRB1 - CD4	MHC-II	Cell-Cell Contact	KEGG: hsa04514
MAC	cDC	HLA-DRB1	CD4	0.000117482	0	HLA-DRB1_CD4	HLA-DRB1 - CD4	MHC-II	Cell-Cell Contact	KEGG: hsa04514
pDC	cDC	HLA-DRB1	CD4	8.39588e-06	0	HLA-DRB1_CD4	HLA-DRB1 - CD4	MHC-II	Cell-Cell Contact	KEGG: hsa04514
cDC	cDC	HLA-DRB1	CD4	2.2012e-06	0	HLA-DRB1_CD4	HLA-DRB1 - CD4	MHC-II	Cell-Cell Contact	KEGG: hsa04514
Mast	cDC	HLA-DRB1	CD4	5.20839e-07	0	HLA-DRB1_CD4	HLA-DRB1 - CD4	MHC-II	Cell-Cell Contact	KEGG: hsa04514
T	cDC	HLA-DRB1	CD4	3.8184e-05	0	HLA-DRB1_CD4	HLA-DRB1 - CD4	MHC-II	Cell-Cell Contact	KEGG: hsa04514
NK	cDC	HLA-DRB1	CD4	6.70921e-06	0	HLA-DRB1_CD4	HLA-DRB1 - CD4	MHC-II	Cell-Cell Contact	KEGG: hsa04514
NKT	cDC	HLA-DRB1	CD4	1.02139e-05	0	HLA-DRB1_CD4	HLA-DRB1 - CD4	MHC-II	Cell-Cell Contact	KEGG: hsa04514
B	cDC	HLA-DRB1	CD4	1.90877e-06	0	HLA-DRB1_CD4	HLA-DRB1 - CD4	MHC-II	Cell-Cell Contact	KEGG: hsa04514
EC	T	HLA-DRB1	CD4	2.839e-05	0	HLA-DRB1_CD4	HLA-DRB1 - CD4	MHC-II	Cell-Cell Contact	KEGG: hsa04514
MAC	T	HLA-DRB1	CD4	0.00117577	0	HLA-DRB1_CD4	HLA-DRB1 - CD4	MHC-II	Cell-Cell Contact	KEGG: hsa04514
pDC	T	HLA-DRB1	CD4	8.4186e-05	0	HLA-DRB1_CD4	HLA-DRB1 - CD4	MHC-II	Cell-Cell Contact	KEGG: hsa04514
cDC	T	HLA-DRB1	CD4	2.13872e-05	0	HLA-DRB1_CD4	HLA-DRB1 - CD4	MHC-II	Cell-Cell Contact	KEGG: hsa04514
T	T	HLA-DRB1	CD4	0.000345242	0	HLA-DRB1_CD4	HLA-DRB1 - CD4	MHC-II	Cell-Cell Contact	KEGG: hsa04514
NKT	T	HLA-DRB1	CD4	9.38461e-05	0	HLA-DRB1_CD4	HLA-DRB1 - CD4	MHC-II	Cell-Cell Contact	KEGG: hsa04514
B	T	HLA-DRB1	CD4	1.7808e-05	0	HLA-DRB1_CD4	HLA-DRB1 - CD4	MHC-II	Cell-Cell Contact	KEGG: hsa04514
EC	Pericyte	HLA-DRB5	CD4	1.99113e-07	0	HLA-DRB5_CD4	HLA-DRB5 - CD4	MHC-II	Cell-Cell Contact	KEGG: hsa04514
MAC	Pericyte	HLA-DRB5	CD4	7.89503e-06	0	HLA-DRB5_CD4	HLA-DRB5 - CD4	MHC-II	Cell-Cell Contact	KEGG: hsa04514
pDC	Pericyte	HLA-DRB5	CD4	5.10081e-07	0	HLA-DRB5_CD4	HLA-DRB5 - CD4	MHC-II	Cell-Cell Contact	KEGG: hsa04514
cDC	Pericyte	HLA-DRB5	CD4	1.14943e-07	0	HLA-DRB5_CD4	HLA-DRB5 - CD4	MHC-II	Cell-Cell Contact	KEGG: hsa04514
NKT	Pericyte	HLA-DRB5	CD4	5.28908e-07	0	HLA-DRB5_CD4	HLA-DRB5 - CD4	MHC-II	Cell-Cell Contact	KEGG: hsa04514
B	Pericyte	HLA-DRB5	CD4	6.80602e-08	0.02	HLA-DRB5_CD4	HLA-DRB5 - CD4	MHC-II	Cell-Cell Contact	KEGG: hsa04514
ASC	MAC	HLA-DRB5	CD4	0.000240476	0	HLA-DRB5_CD4	HLA-DRB5 - CD4	MHC-II	Cell-Cell Contact	KEGG: hsa04514
EC	MAC	HLA-DRB5	CD4	7.43096e-05	0	HLA-DRB5_CD4	HLA-DRB5 - CD4	MHC-II	Cell-Cell Contact	KEGG: hsa04514
Pericyte	MAC	HLA-DRB5	CD4	2.45308e-06	0	HLA-DRB5_CD4	HLA-DRB5 - CD4	MHC-II	Cell-Cell Contact	KEGG: hsa04514
MAC	MAC	HLA-DRB5	CD4	0.00284306	0	HLA-DRB5_CD4	HLA-DRB5 - CD4	MHC-II	Cell-Cell Contact	KEGG: hsa04514
pDC	MAC	HLA-DRB5	CD4	0.00018474	0	HLA-DRB5_CD4	HLA-DRB5 - CD4	MHC-II	Cell-Cell Contact	KEGG: hsa04514
cDC	MAC	HLA-DRB5	CD4	4.25017e-05	0	HLA-DRB5_CD4	HLA-DRB5 - CD4	MHC-II	Cell-Cell Contact	KEGG: hsa04514
T	MAC	HLA-DRB5	CD4	0.000344199	0	HLA-DRB5_CD4	HLA-DRB5 - CD4	MHC-II	Cell-Cell Contact	KEGG: hsa04514
NK	MAC	HLA-DRB5	CD4	7.62268e-05	0	HLA-DRB5_CD4	HLA-DRB5 - CD4	MHC-II	Cell-Cell Contact	KEGG: hsa04514
NKT	MAC	HLA-DRB5	CD4	0.000200044	0	HLA-DRB5_CD4	HLA-DRB5 - CD4	MHC-II	Cell-Cell Contact	KEGG: hsa04514
B	MAC	HLA-DRB5	CD4	2.57992e-05	0	HLA-DRB5_CD4	HLA-DRB5 - CD4	MHC-II	Cell-Cell Contact	KEGG: hsa04514
EC	pDC	HLA-DRB5	CD4	2.39965e-06	0	HLA-DRB5_CD4	HLA-DRB5 - CD4	MHC-II	Cell-Cell Contact	KEGG: hsa04514
MAC	pDC	HLA-DRB5	CD4	9.41173e-05	0	HLA-DRB5_CD4	HLA-DRB5 - CD4	MHC-II	Cell-Cell Contact	KEGG: hsa04514
pDC	pDC	HLA-DRB5	CD4	6.09147e-06	0	HLA-DRB5_CD4	HLA-DRB5 - CD4	MHC-II	Cell-Cell Contact	KEGG: hsa04514
cDC	pDC	HLA-DRB5	CD4	1.38139e-06	0	HLA-DRB5_CD4	HLA-DRB5 - CD4	MHC-II	Cell-Cell Contact	KEGG: hsa04514
T	pDC	HLA-DRB5	CD4	1.08989e-05	0.01	HLA-DRB5_CD4	HLA-DRB5 - CD4	MHC-II	Cell-Cell Contact	KEGG: hsa04514
NKT	pDC	HLA-DRB5	CD4	6.39983e-06	0	HLA-DRB5_CD4	HLA-DRB5 - CD4	MHC-II	Cell-Cell Contact	KEGG: hsa04514
B	pDC	HLA-DRB5	CD4	8.24082e-07	0	HLA-DRB5_CD4	HLA-DRB5 - CD4	MHC-II	Cell-Cell Contact	KEGG: hsa04514
EC	cDC	HLA-DRB5	CD4	2.22305e-06	0	HLA-DRB5_CD4	HLA-DRB5 - CD4	MHC-II	Cell-Cell Contact	KEGG: hsa04514
Pericyte	cDC	HLA-DRB5	CD4	7.41491e-08	0	HLA-DRB5_CD4	HLA-DRB5 - CD4	MHC-II	Cell-Cell Contact	KEGG: hsa04514
MAC	cDC	HLA-DRB5	CD4	8.40471e-05	0	HLA-DRB5_CD4	HLA-DRB5 - CD4	MHC-II	Cell-Cell Contact	KEGG: hsa04514
pDC	cDC	HLA-DRB5	CD4	5.47154e-06	0	HLA-DRB5_CD4	HLA-DRB5 - CD4	MHC-II	Cell-Cell Contact	KEGG: hsa04514
cDC	cDC	HLA-DRB5	CD4	1.2675e-06	0	HLA-DRB5_CD4	HLA-DRB5 - CD4	MHC-II	Cell-Cell Contact	KEGG: hsa04514
T	cDC	HLA-DRB5	CD4	1.03978e-05	0	HLA-DRB5_CD4	HLA-DRB5 - CD4	MHC-II	Cell-Cell Contact	KEGG: hsa04514
NK	cDC	HLA-DRB5	CD4	2.30377e-06	0	HLA-DRB5_CD4	HLA-DRB5 - CD4	MHC-II	Cell-Cell Contact	KEGG: hsa04514
NKT	cDC	HLA-DRB5	CD4	6.01212e-06	0	HLA-DRB5_CD4	HLA-DRB5 - CD4	MHC-II	Cell-Cell Contact	KEGG: hsa04514
B	cDC	HLA-DRB5	CD4	7.7597e-07	0	HLA-DRB5_CD4	HLA-DRB5 - CD4	MHC-II	Cell-Cell Contact	KEGG: hsa04514
EC	T	HLA-DRB5	CD4	2.03716e-05	0	HLA-DRB5_CD4	HLA-DRB5 - CD4	MHC-II	Cell-Cell Contact	KEGG: hsa04514
MAC	T	HLA-DRB5	CD4	0.000807915	0	HLA-DRB5_CD4	HLA-DRB5 - CD4	MHC-II	Cell-Cell Contact	KEGG: hsa04514
pDC	T	HLA-DRB5	CD4	5.21959e-05	0	HLA-DRB5_CD4	HLA-DRB5 - CD4	MHC-II	Cell-Cell Contact	KEGG: hsa04514
cDC	T	HLA-DRB5	CD4	1.17606e-05	0	HLA-DRB5_CD4	HLA-DRB5 - CD4	MHC-II	Cell-Cell Contact	KEGG: hsa04514
NKT	T	HLA-DRB5	CD4	5.41097e-05	0	HLA-DRB5_CD4	HLA-DRB5 - CD4	MHC-II	Cell-Cell Contact	KEGG: hsa04514
B	T	HLA-DRB5	CD4	6.96278e-06	0	HLA-DRB5_CD4	HLA-DRB5 - CD4	MHC-II	Cell-Cell Contact	KEGG: hsa04514
NK	NK	NCAM1	NCAM1	3.15798e-06	0	NCAM1_NCAM1	NCAM1 - NCAM1	NCAM	Cell-Cell Contact	KEGG: hsa04514
ASC	ASC	NEGR1	NEGR1	0.00678195	0	NEGR1_NEGR1	NEGR1 - NEGR1	NEGR	Cell-Cell Contact	KEGG: hsa04514
EC	Pericyte	DLL4	NOTCH3	8.19984e-08	0	DLL4_NOTCH3	DLL4 - NOTCH3	NOTCH	Cell-Cell Contact	PMID: 22353464
ASC	Pericyte	JAG1	NOTCH3	1.18873e-05	0	JAG1_NOTCH3	JAG1 - NOTCH3	NOTCH	Cell-Cell Contact	PMID: 22353464
EC	Pericyte	JAG1	NOTCH3	2.806e-07	0	JAG1_NOTCH3	JAG1 - NOTCH3	NOTCH	Cell-Cell Contact	PMID: 22353464
Pericyte	Pericyte	JAG1	NOTCH3	3.09366e-07	0	JAG1_NOTCH3	JAG1 - NOTCH3	NOTCH	Cell-Cell Contact	PMID: 22353464
pDC	Pericyte	JAG1	NOTCH3	1.50512e-08	0	JAG1_NOTCH3	JAG1 - NOTCH3	NOTCH	Cell-Cell Contact	PMID: 22353464
cDC	Pericyte	JAG1	NOTCH3	3.97164e-08	0	JAG1_NOTCH3	JAG1 - NOTCH3	NOTCH	Cell-Cell Contact	PMID: 22353464
EC	EC	PECAM1	PECAM1	1.20304e-05	0	PECAM1_PECAM1	PECAM1 - PECAM1	PECAM1	Cell-Cell Contact	KEGG: hsa04514
MAC	EC	PECAM1	PECAM1	5.85856e-05	0	PECAM1_PECAM1	PECAM1 - PECAM1	PECAM1	Cell-Cell Contact	KEGG: hsa04514
pDC	EC	PECAM1	PECAM1	1.29703e-06	0	PECAM1_PECAM1	PECAM1 - PECAM1	PECAM1	Cell-Cell Contact	KEGG: hsa04514
cDC	EC	PECAM1	PECAM1	1.24339e-06	0	PECAM1_PECAM1	PECAM1 - PECAM1	PECAM1	Cell-Cell Contact	KEGG: hsa04514
NKT	EC	PECAM1	PECAM1	5.89929e-08	0	PECAM1_PECAM1	PECAM1 - PECAM1	PECAM1	Cell-Cell Contact	KEGG: hsa04514
B	EC	PECAM1	PECAM1	3.07771e-07	0	PECAM1_PECAM1	PECAM1 - PECAM1	PECAM1	Cell-Cell Contact	KEGG: hsa04514
EC	MAC	PECAM1	PECAM1	5.85856e-05	0	PECAM1_PECAM1	PECAM1 - PECAM1	PECAM1	Cell-Cell Contact	KEGG: hsa04514
MAC	MAC	PECAM1	PECAM1	0.00026256	0	PECAM1_PECAM1	PECAM1 - PECAM1	PECAM1	Cell-Cell Contact	KEGG: hsa04514
pDC	MAC	PECAM1	PECAM1	5.70654e-06	0	PECAM1_PECAM1	PECAM1 - PECAM1	PECAM1	Cell-Cell Contact	KEGG: hsa04514
cDC	MAC	PECAM1	PECAM1	5.55695e-06	0	PECAM1_PECAM1	PECAM1 - PECAM1	PECAM1	Cell-Cell Contact	KEGG: hsa04514
B	MAC	PECAM1	PECAM1	1.34859e-06	0	PECAM1_PECAM1	PECAM1 - PECAM1	PECAM1	Cell-Cell Contact	KEGG: hsa04514
EC	pDC	PECAM1	PECAM1	1.29703e-06	0	PECAM1_PECAM1	PECAM1 - PECAM1	PECAM1	Cell-Cell Contact	KEGG: hsa04514
MAC	pDC	PECAM1	PECAM1	5.70654e-06	0	PECAM1_PECAM1	PECAM1 - PECAM1	PECAM1	Cell-Cell Contact	KEGG: hsa04514
pDC	pDC	PECAM1	PECAM1	1.2355e-07	0	PECAM1_PECAM1	PECAM1 - PECAM1	PECAM1	Cell-Cell Contact	KEGG: hsa04514
cDC	pDC	PECAM1	PECAM1	1.20705e-07	0	PECAM1_PECAM1	PECAM1 - PECAM1	PECAM1	Cell-Cell Contact	KEGG: hsa04514
B	pDC	PECAM1	PECAM1	2.91732e-08	0	PECAM1_PECAM1	PECAM1 - PECAM1	PECAM1	Cell-Cell Contact	KEGG: hsa04514
EC	cDC	PECAM1	PECAM1	1.24339e-06	0	PECAM1_PECAM1	PECAM1 - PECAM1	PECAM1	Cell-Cell Contact	KEGG: hsa04514
MAC	cDC	PECAM1	PECAM1	5.55695e-06	0	PECAM1_PECAM1	PECAM1 - PECAM1	PECAM1	Cell-Cell Contact	KEGG: hsa04514
pDC	cDC	PECAM1	PECAM1	1.20705e-07	0	PECAM1_PECAM1	PECAM1 - PECAM1	PECAM1	Cell-Cell Contact	KEGG: hsa04514
cDC	cDC	PECAM1	PECAM1	1.176e-07	0	PECAM1_PECAM1	PECAM1 - PECAM1	PECAM1	Cell-Cell Contact	KEGG: hsa04514
B	cDC	PECAM1	PECAM1	2.85218e-08	0	PECAM1_PECAM1	PECAM1 - PECAM1	PECAM1	Cell-Cell Contact	KEGG: hsa04514
EC	NKT	PECAM1	PECAM1	5.89929e-08	0	PECAM1_PECAM1	PECAM1 - PECAM1	PECAM1	Cell-Cell Contact	KEGG: hsa04514
EC	B	PECAM1	PECAM1	3.07771e-07	0	PECAM1_PECAM1	PECAM1 - PECAM1	PECAM1	Cell-Cell Contact	KEGG: hsa04514
MAC	B	PECAM1	PECAM1	1.34859e-06	0	PECAM1_PECAM1	PECAM1 - PECAM1	PECAM1	Cell-Cell Contact	KEGG: hsa04514
pDC	B	PECAM1	PECAM1	2.91732e-08	0	PECAM1_PECAM1	PECAM1 - PECAM1	PECAM1	Cell-Cell Contact	KEGG: hsa04514
cDC	B	PECAM1	PECAM1	2.85218e-08	0	PECAM1_PECAM1	PECAM1 - PECAM1	PECAM1	Cell-Cell Contact	KEGG: hsa04514
B	B	PECAM1	PECAM1	6.88728e-09	0.03	PECAM1_PECAM1	PECAM1 - PECAM1	PECAM1	Cell-Cell Contact	KEGG: hsa04514
MAC	ASC	SELL	CD34	0.000220626	0	SELL_CD34	SELL - CD34	SELL	Cell-Cell Contact	PMID: 7692600; PMID: 8977216
pDC	ASC	SELL	CD34	3.65016e-05	0	SELL_CD34	SELL - CD34	SELL	Cell-Cell Contact	PMID: 7692600; PMID: 8977216
cDC	ASC	SELL	CD34	0.000128389	0	SELL_CD34	SELL - CD34	SELL	Cell-Cell Contact	PMID: 7692600; PMID: 8977216
T	ASC	SELL	CD34	9.1307e-06	0	SELL_CD34	SELL - CD34	SELL	Cell-Cell Contact	PMID: 7692600; PMID: 8977216
NK	ASC	SELL	CD34	0.000295982	0	SELL_CD34	SELL - CD34	SELL	Cell-Cell Contact	PMID: 7692600; PMID: 8977216
B	ASC	SELL	CD34	3.43751e-05	0	SELL_CD34	SELL - CD34	SELL	Cell-Cell Contact	PMID: 7692600; PMID: 8977216
MAC	EC	SELL	CD34	4.51901e-06	0	SELL_CD34	SELL - CD34	SELL	Cell-Cell Contact	PMID: 7692600; PMID: 8977216
pDC	EC	SELL	CD34	7.47761e-07	0	SELL_CD34	SELL - CD34	SELL	Cell-Cell Contact	PMID: 7692600; PMID: 8977216
cDC	EC	SELL	CD34	2.6366e-06	0	SELL_CD34	SELL - CD34	SELL	Cell-Cell Contact	PMID: 7692600; PMID: 8977216
T	EC	SELL	CD34	1.87001e-07	0	SELL_CD34	SELL - CD34	SELL	Cell-Cell Contact	PMID: 7692600; PMID: 8977216
NK	EC	SELL	CD34	6.06445e-06	0	SELL_CD34	SELL - CD34	SELL	Cell-Cell Contact	PMID: 7692600; PMID: 8977216
B	EC	SELL	CD34	7.04386e-07	0	SELL_CD34	SELL - CD34	SELL	Cell-Cell Contact	PMID: 7692600; PMID: 8977216
MAC	Pericyte	SELL	CD34	1.00177e-07	0	SELL_CD34	SELL - CD34	SELL	Cell-Cell Contact	PMID: 7692600; PMID: 8977216
pDC	Pericyte	SELL	CD34	1.66298e-08	0	SELL_CD34	SELL - CD34	SELL	Cell-Cell Contact	PMID: 7692600; PMID: 8977216
cDC	Pericyte	SELL	CD34	6.19539e-08	0	SELL_CD34	SELL - CD34	SELL	Cell-Cell Contact	PMID: 7692600; PMID: 8977216
T	Pericyte	SELL	CD34	4.13587e-09	0	SELL_CD34	SELL - CD34	SELL	Cell-Cell Contact	PMID: 7692600; PMID: 8977216
NK	Pericyte	SELL	CD34	1.35377e-07	0	SELL_CD34	SELL - CD34	SELL	Cell-Cell Contact	PMID: 7692600; PMID: 8977216
B	Pericyte	SELL	CD34	1.57567e-08	0	SELL_CD34	SELL - CD34	SELL	Cell-Cell Contact	PMID: 7692600; PMID: 8977216
MAC	Mast	SELL	CD34	4.28273e-07	0	SELL_CD34	SELL - CD34	SELL	Cell-Cell Contact	PMID: 7692600; PMID: 8977216
pDC	Mast	SELL	CD34	7.11006e-08	0	SELL_CD34	SELL - CD34	SELL	Cell-Cell Contact	PMID: 7692600; PMID: 8977216
cDC	Mast	SELL	CD34	2.65245e-07	0	SELL_CD34	SELL - CD34	SELL	Cell-Cell Contact	PMID: 7692600; PMID: 8977216
T	Mast	SELL	CD34	1.76805e-08	0	SELL_CD34	SELL - CD34	SELL	Cell-Cell Contact	PMID: 7692600; PMID: 8977216
NK	Mast	SELL	CD34	5.78858e-07	0	SELL_CD34	SELL - CD34	SELL	Cell-Cell Contact	PMID: 7692600; PMID: 8977216
B	Mast	SELL	CD34	6.73771e-08	0	SELL_CD34	SELL - CD34	SELL	Cell-Cell Contact	PMID: 7692600; PMID: 8977216
MAC	EC	SELL	PODXL	1.92424e-06	0	SELL_PODXL	SELL - PODXL	SELL	Cell-Cell Contact	PMID: 22814396
pDC	EC	SELL	PODXL	3.19057e-07	0	SELL_PODXL	SELL - PODXL	SELL	Cell-Cell Contact	PMID: 22814396
cDC	EC	SELL	PODXL	1.16459e-06	0	SELL_PODXL	SELL - PODXL	SELL	Cell-Cell Contact	PMID: 22814396
T	EC	SELL	PODXL	7.95104e-08	0	SELL_PODXL	SELL - PODXL	SELL	Cell-Cell Contact	PMID: 22814396
NK	EC	SELL	PODXL	2.59377e-06	0	SELL_PODXL	SELL - PODXL	SELL	Cell-Cell Contact	PMID: 22814396
B	EC	SELL	PODXL	3.01662e-07	0	SELL_PODXL	SELL - PODXL	SELL	Cell-Cell Contact	PMID: 22814396
MAC	MAC	SIGLEC1	SPN	3.08442e-05	0	SIGLEC1_SPN	SIGLEC1 - SPN	SN	Cell-Cell Contact	KEGG: hsa04514; PMID: 11238599
MAC	pDC	SIGLEC1	SPN	5.29743e-06	0	SIGLEC1_SPN	SIGLEC1 - SPN	SN	Cell-Cell Contact	KEGG: hsa04514; PMID: 11238599
MAC	cDC	SIGLEC1	SPN	5.4127e-06	0	SIGLEC1_SPN	SIGLEC1 - SPN	SN	Cell-Cell Contact	KEGG: hsa04514; PMID: 11238599
MAC	Mast	SIGLEC1	SPN	6.55547e-08	0	SIGLEC1_SPN	SIGLEC1 - SPN	SN	Cell-Cell Contact	KEGG: hsa04514; PMID: 11238599
MAC	T	SIGLEC1	SPN	0.000102085	0	SIGLEC1_SPN	SIGLEC1 - SPN	SN	Cell-Cell Contact	KEGG: hsa04514; PMID: 11238599
MAC	NK	SIGLEC1	SPN	5.9884e-05	0	SIGLEC1_SPN	SIGLEC1 - SPN	SN	Cell-Cell Contact	KEGG: hsa04514; PMID: 11238599
MAC	NKT	SIGLEC1	SPN	5.47514e-05	0	SIGLEC1_SPN	SIGLEC1 - SPN	SN	Cell-Cell Contact	KEGG: hsa04514; PMID: 11238599
MAC	B	SIGLEC1	SPN	6.15441e-07	0	SIGLEC1_SPN	SIGLEC1 - SPN	SN	Cell-Cell Contact	KEGG: hsa04514; PMID: 11238599
ASC	MAC	THY1	ITGAM_ITGB2	0.00399391	0	THY1_ITGAM_ITGB2	THY1 - (ITGAM+ITGB2)	THY1	Cell-Cell Contact	PMID: 15850796
Pericyte	MAC	THY1	ITGAM_ITGB2	9.18252e-06	0	THY1_ITGAM_ITGB2	THY1 - (ITGAM+ITGB2)	THY1	Cell-Cell Contact	PMID: 15850796
ASC	NK	THY1	ITGAM_ITGB2	0.00109823	0	THY1_ITGAM_ITGB2	THY1 - (ITGAM+ITGB2)	THY1	Cell-Cell Contact	PMID: 15850796
Pericyte	NK	THY1	ITGAM_ITGB2	2.51109e-06	0	THY1_ITGAM_ITGB2	THY1 - (ITGAM+ITGB2)	THY1	Cell-Cell Contact	PMID: 15850796
ASC	NKT	THY1	ITGAM_ITGB2	0.000335842	0	THY1_ITGAM_ITGB2	THY1 - (ITGAM+ITGB2)	THY1	Cell-Cell Contact	PMID: 15850796
Pericyte	NKT	THY1	ITGAM_ITGB2	7.58869e-07	0	THY1_ITGAM_ITGB2	THY1 - (ITGAM+ITGB2)	THY1	Cell-Cell Contact	PMID: 15850796
ASC	MAC	THY1	ITGAX_ITGB2	0.00403197	0	THY1_ITGAX_ITGB2	THY1 - (ITGAX+ITGB2)	THY1	Cell-Cell Contact	PMID: 15850796
Pericyte	MAC	THY1	ITGAX_ITGB2	9.27249e-06	0	THY1_ITGAX_ITGB2	THY1 - (ITGAX+ITGB2)	THY1	Cell-Cell Contact	PMID: 15850796
ASC	pDC	THY1	ITGAX_ITGB2	0.000152229	0	THY1_ITGAX_ITGB2	THY1 - (ITGAX+ITGB2)	THY1	Cell-Cell Contact	PMID: 15850796
Pericyte	pDC	THY1	ITGAX_ITGB2	3.45582e-07	0	THY1_ITGAX_ITGB2	THY1 - (ITGAX+ITGB2)	THY1	Cell-Cell Contact	PMID: 15850796
ASC	NK	THY1	ITGAX_ITGB2	0.000709563	0	THY1_ITGAX_ITGB2	THY1 - (ITGAX+ITGB2)	THY1	Cell-Cell Contact	PMID: 15850796
Pericyte	NK	THY1	ITGAX_ITGB2	1.6098e-06	0	THY1_ITGAX_ITGB2	THY1 - (ITGAX+ITGB2)	THY1	Cell-Cell Contact	PMID: 15850796
ASC	NKT	THY1	ITGAX_ITGB2	0.000136409	0	THY1_ITGAX_ITGB2	THY1 - (ITGAX+ITGB2)	THY1	Cell-Cell Contact	PMID: 15850796

## Sheet: LoS
source	target	ligand	receptor	prob	pval	interaction_name	interaction_name_2	pathway_name	annotation	evidence
ASC	EC	VEGFA	FLT1	3.93891e-05	0	VEGFA_VEGFR1	VEGFA - VEGFR1	VEGF	Secreted Signaling	KEGG: hsa04370; PMID: 16633338
EC	EC	VEGFA	FLT1	1.26354e-06	0	VEGFA_VEGFR1	VEGFA - VEGFR1	VEGF	Secreted Signaling	KEGG: hsa04370; PMID: 16633338
Pericyte	EC	VEGFA	FLT1	1.43638e-06	0	VEGFA_VEGFR1	VEGFA - VEGFR1	VEGF	Secreted Signaling	KEGG: hsa04370; PMID: 16633338
MAC	EC	VEGFA	FLT1	4.43715e-05	0	VEGFA_VEGFR1	VEGFA - VEGFR1	VEGF	Secreted Signaling	KEGG: hsa04370; PMID: 16633338
pDC	EC	VEGFA	FLT1	1.27936e-06	0	VEGFA_VEGFR1	VEGFA - VEGFR1	VEGF	Secreted Signaling	KEGG: hsa04370; PMID: 16633338
Mast	EC	VEGFA	FLT1	8.86044e-07	0	VEGFA_VEGFR1	VEGFA - VEGFR1	VEGF	Secreted Signaling	KEGG: hsa04370; PMID: 16633338
ASC	EC	VEGFA	KDR	2.11204e-05	0	VEGFA_VEGFR2	VEGFA - VEGFR2	VEGF	Secreted Signaling	KEGG: hsa04370; PMID: 16633338
EC	EC	VEGFA	KDR	6.77346e-07	0	VEGFA_VEGFR2	VEGFA - VEGFR2	VEGF	Secreted Signaling	KEGG: hsa04370; PMID: 16633338
Pericyte	EC	VEGFA	KDR	7.71751e-07	0	VEGFA_VEGFR2	VEGFA - VEGFR2	VEGF	Secreted Signaling	KEGG: hsa04370; PMID: 16633338
MAC	EC	VEGFA	KDR	2.40546e-05	0	VEGFA_VEGFR2	VEGFA - VEGFR2	VEGF	Secreted Signaling	KEGG: hsa04370; PMID: 16633338
pDC	EC	VEGFA	KDR	6.87834e-07	0	VEGFA_VEGFR2	VEGFA - VEGFR2	VEGF	Secreted Signaling	KEGG: hsa04370; PMID: 16633338
Mast	EC	VEGFA	KDR	4.75383e-07	0	VEGFA_VEGFR2	VEGFA - VEGFR2	VEGF	Secreted Signaling	KEGG: hsa04370; PMID: 16633338
ASC	EC	VEGFD	KDR	5.62488e-05	0	VEGFD_VEGFR2	VEGFD - VEGFR2	VEGF	Secreted Signaling	KEGG: hsa04370; PMID: 16633338
Pericyte	EC	PGF	FLT1	2.90795e-06	0	PGF_VEGFR1	PGF - VEGFR1	VEGF	Secreted Signaling	KEGG: hsa04370; PMID: 16633338
ASC	EC	VEGFA	FLT1_KDR	3.10697e-05	0	VEGFA_VEGFR1R2	VEGFA - VEGFR1R2	VEGF	Secreted Signaling	PMID: 16633338
EC	EC	VEGFA	FLT1_KDR	9.96557e-07	0	VEGFA_VEGFR1R2	VEGFA - VEGFR1R2	VEGF	Secreted Signaling	PMID: 16633338
Pericyte	EC	VEGFA	FLT1_KDR	1.13405e-06	0	VEGFA_VEGFR1R2	VEGFA - VEGFR1R2	VEGF	Secreted Signaling	PMID: 16633338
MAC	EC	VEGFA	FLT1_KDR	3.51747e-05	0	VEGFA_VEGFR1R2	VEGFA - VEGFR1R2	VEGF	Secreted Signaling	PMID: 16633338
pDC	EC	VEGFA	FLT1_KDR	1.01038e-06	0	VEGFA_VEGFR1R2	VEGFA - VEGFR1R2	VEGF	Secreted Signaling	PMID: 16633338
Mast	EC	VEGFA	FLT1_KDR	6.99094e-07	0	VEGFA_VEGFR1R2	VEGFA - VEGFR1R2	VEGF	Secreted Signaling	PMID: 16633338
pDC	MAC	CCL5	CCR1	2.75226e-07	0	CCL5_CCR1	CCL5 - CCR1	CCL	Secreted Signaling	KEGG: hsa04060
T	MAC	CCL5	CCR1	0.000272938	0	CCL5_CCR1	CCL5 - CCR1	CCL	Secreted Signaling	KEGG: hsa04060
NK	MAC	CCL5	CCR1	0.000165031	0	CCL5_CCR1	CCL5 - CCR1	CCL	Secreted Signaling	KEGG: hsa04060
NKT	MAC	CCL5	CCR1	6.98518e-05	0	CCL5_CCR1	CCL5 - CCR1	CCL	Secreted Signaling	KEGG: hsa04060
B	MAC	CCL5	CCR1	2.5343e-08	0	CCL5_CCR1	CCL5 - CCR1	CCL	Secreted Signaling	KEGG: hsa04060
MAC	MAC	CCL3	CCR1	4.72781e-05	0	CCL3_CCR1	CCL3 - CCR1	CCL	Secreted Signaling	KEGG: hsa04060
cDC	MAC	CCL3	CCR1	4.8908e-08	0	CCL3_CCR1	CCL3 - CCR1	CCL	Secreted Signaling	KEGG: hsa04060
NK	MAC	CCL3	CCR1	5.9651e-05	0	CCL3_CCR1	CCL3 - CCR1	CCL	Secreted Signaling	KEGG: hsa04060
NKT	MAC	CCL3	CCR1	6.16235e-06	0	CCL3_CCR1	CCL3 - CCR1	CCL	Secreted Signaling	KEGG: hsa04060
B	MAC	CCL3	CCR1	2.5343e-08	0	CCL3_CCR1	CCL3 - CCR1	CCL	Secreted Signaling	KEGG: hsa04060
MAC	MAC	CCL3L1	CCR1	3.17301e-05	0	CCL3L1_CCR1	CCL3L1 - CCR1	CCL	Secreted Signaling	KEGG: hsa04060
NK	MAC	CCL3L1	CCR1	1.68995e-05	0	CCL3L1_CCR1	CCL3L1 - CCR1	CCL	Secreted Signaling	KEGG: hsa04060
NKT	MAC	CCL3L1	CCR1	1.99318e-06	0	CCL3L1_CCR1	CCL3L1 - CCR1	CCL	Secreted Signaling	KEGG: hsa04060
EC	MAC	CCL14	CCR1	6.12001e-06	0	CCL14_CCR1	CCL14 - CCR1	CCL	Secreted Signaling	KEGG: hsa04060
MAC	pDC	CCL20	CCR6	2.63806e-08	0	CCL20_CCR6	CCL20 - CCR6	CCL	Secreted Signaling	KEGG: hsa04060
MAC	T	CCL20	CCR6	2.94038e-07	0	CCL20_CCR6	CCL20 - CCR6	CCL	Secreted Signaling	KEGG: hsa04060
MAC	B	CCL20	CCR6	1.17753e-08	0	CCL20_CCR6	CCL20 - CCR6	CCL	Secreted Signaling	KEGG: hsa04060
pDC	MAC	CCL19	CCR7	6.25085e-08	0	CCL19_CCR7	CCL19 - CCR7	CCL	Secreted Signaling	KEGG: hsa04060
pDC	pDC	CCL19	CCR7	3.12372e-07	0	CCL19_CCR7	CCL19 - CCR7	CCL	Secreted Signaling	KEGG: hsa04060
pDC	B	CCL19	CCR7	6.16663e-08	0	CCL19_CCR7	CCL19 - CCR7	CCL	Secreted Signaling	KEGG: hsa04060
pDC	ASC	CCL19	ACKR4	5.67968e-06	0	CCL19_ACKR4	CCL19 - ACKR4	CCL	Secreted Signaling	KEGG: hsa04060
ASC	EC	CCL2	ACKR1	1.02115e-05	0	CCL2_ACKR1	CCL2 - ACKR1	CCL	Secreted Signaling	PMID: 26740381
EC	EC	CCL2	ACKR1	2.48839e-06	0	CCL2_ACKR1	CCL2 - ACKR1	CCL	Secreted Signaling	PMID: 26740381
Pericyte	EC	CCL2	ACKR1	1.93866e-06	0	CCL2_ACKR1	CCL2 - ACKR1	CCL	Secreted Signaling	PMID: 26740381
MAC	EC	CCL2	ACKR1	2.61811e-06	0	CCL2_ACKR1	CCL2 - ACKR1	CCL	Secreted Signaling	PMID: 26740381
Mast	EC	CCL2	ACKR1	6.43447e-07	0	CCL2_ACKR1	CCL2 - ACKR1	CCL	Secreted Signaling	PMID: 26740381
pDC	EC	CCL5	ACKR1	1.4492e-07	0	CCL5_ACKR1	CCL5 - ACKR1	CCL	Secreted Signaling	PMID: 26740381
T	EC	CCL5	ACKR1	0.000141644	0	CCL5_ACKR1	CCL5 - ACKR1	CCL	Secreted Signaling	PMID: 26740381
NK	EC	CCL5	ACKR1	8.5362e-05	0	CCL5_ACKR1	CCL5 - ACKR1	CCL	Secreted Signaling	PMID: 26740381
NKT	EC	CCL5	ACKR1	3.60304e-05	0	CCL5_ACKR1	CCL5 - ACKR1	CCL	Secreted Signaling	PMID: 26740381
B	EC	CCL5	ACKR1	1.33488e-08	0	CCL5_ACKR1	CCL5 - ACKR1	CCL	Secreted Signaling	PMID: 26740381
EC	EC	CCL14	ACKR1	3.21566e-06	0	CCL14_ACKR1	CCL14 - ACKR1	CCL	Secreted Signaling	PMID: 26740381
ASC	EC	CXCL2	ACKR1	7.29341e-07	0	CXCL2_ACKR1	CXCL2 - ACKR1	CXCL	Secreted Signaling	PMID: 26740381
EC	EC	CXCL2	ACKR1	6.14838e-06	0	CXCL2_ACKR1	CXCL2 - ACKR1	CXCL	Secreted Signaling	PMID: 26740381
Pericyte	EC	CXCL2	ACKR1	3.62132e-07	0	CXCL2_ACKR1	CXCL2 - ACKR1	CXCL	Secreted Signaling	PMID: 26740381
MAC	EC	CXCL2	ACKR1	5.19266e-05	0	CXCL2_ACKR1	CXCL2 - ACKR1	CXCL	Secreted Signaling	PMID: 26740381
pDC	EC	CXCL2	ACKR1	2.22655e-07	0	CXCL2_ACKR1	CXCL2 - ACKR1	CXCL	Secreted Signaling	PMID: 26740381
cDC	EC	CXCL2	ACKR1	2.42489e-07	0	CXCL2_ACKR1	CXCL2 - ACKR1	CXCL	Secreted Signaling	PMID: 26740381
EC	EC	CXCL3	ACKR1	2.24901e-07	0	CXCL3_ACKR1	CXCL3 - ACKR1	CXCL	Secreted Signaling	PMID: 26740381
MAC	EC	CXCL3	ACKR1	3.14545e-05	0	CXCL3_ACKR1	CXCL3 - ACKR1	CXCL	Secreted Signaling	PMID: 26740381
ASC	EC	CXCL8	ACKR1	1.27564e-07	0	CXCL8_ACKR1	CXCL8 - ACKR1	CXCL	Secreted Signaling	PMID: 26740381
EC	EC	CXCL8	ACKR1	1.12394e-06	0	CXCL8_ACKR1	CXCL8 - ACKR1	CXCL	Secreted Signaling	PMID: 26740381
Pericyte	EC	CXCL8	ACKR1	1.78928e-07	0	CXCL8_ACKR1	CXCL8 - ACKR1	CXCL	Secreted Signaling	PMID: 26740381
MAC	EC	CXCL8	ACKR1	6.22374e-05	0	CXCL8_ACKR1	CXCL8 - ACKR1	CXCL	Secreted Signaling	PMID: 26740381
pDC	EC	CXCL8	ACKR1	5.15317e-07	0	CXCL8_ACKR1	CXCL8 - ACKR1	CXCL	Secreted Signaling	PMID: 26740381
cDC	EC	CXCL8	ACKR1	4.7325e-08	0	CXCL8_ACKR1	CXCL8 - ACKR1	CXCL	Secreted Signaling	PMID: 26740381
B	EC	CXCL8	ACKR1	1.00863e-08	0	CXCL8_ACKR1	CXCL8 - ACKR1	CXCL	Secreted Signaling	PMID: 26740381
pDC	EC	CXCL9	ACKR1	9.6869e-08	0	CXCL9_ACKR1	CXCL9 - ACKR1	CXCL	Secreted Signaling	PMID: 26740381
pDC	pDC	CXCL9	CXCR3	5.61077e-09	0	CXCL9_CXCR3	CXCL9 - CXCR3	CXCL	Secreted Signaling	KEGG: hsa04060
pDC	cDC	CXCL9	CXCR3	3.18643e-08	0	CXCL9_CXCR3	CXCL9 - CXCR3	CXCL	Secreted Signaling	KEGG: hsa04060
pDC	T	CXCL9	CXCR3	2.79744e-07	0	CXCL9_CXCR3	CXCL9 - CXCR3	CXCL	Secreted Signaling	KEGG: hsa04060
pDC	B	CXCL9	CXCR3	1.68638e-09	0	CXCL9_CXCR3	CXCL9 - CXCR3	CXCL	Secreted Signaling	KEGG: hsa04060
ASC	MAC	CXCL12	CXCR4	0.00666804	0	CXCL12_CXCR4	CXCL12 - CXCR4	CXCL	Secreted Signaling	KEGG: hsa04060
EC	MAC	CXCL12	CXCR4	0.000113502	0	CXCL12_CXCR4	CXCL12 - CXCR4	CXCL	Secreted Signaling	KEGG: hsa04060
ASC	pDC	CXCL12	CXCR4	0.000844295	0	CXCL12_CXCR4	CXCL12 - CXCR4	CXCL	Secreted Signaling	KEGG: hsa04060
EC	pDC	CXCL12	CXCR4	1.50647e-05	0	CXCL12_CXCR4	CXCL12 - CXCR4	CXCL	Secreted Signaling	KEGG: hsa04060
Pericyte	pDC	CXCL12	CXCR4	5.00478e-06	0	CXCL12_CXCR4	CXCL12 - CXCR4	CXCL	Secreted Signaling	KEGG: hsa04060
ASC	cDC	CXCL12	CXCR4	0.000462112	0	CXCL12_CXCR4	CXCL12 - CXCR4	CXCL	Secreted Signaling	KEGG: hsa04060
EC	cDC	CXCL12	CXCR4	8.67678e-06	0	CXCL12_CXCR4	CXCL12 - CXCR4	CXCL	Secreted Signaling	KEGG: hsa04060
Pericyte	cDC	CXCL12	CXCR4	2.89782e-06	0	CXCL12_CXCR4	CXCL12 - CXCR4	CXCL	Secreted Signaling	KEGG: hsa04060
ASC	T	CXCL12	CXCR4	0.027958	0	CXCL12_CXCR4	CXCL12 - CXCR4	CXCL	Secreted Signaling	KEGG: hsa04060
EC	T	CXCL12	CXCR4	0.000518533	0	CXCL12_CXCR4	CXCL12 - CXCR4	CXCL	Secreted Signaling	KEGG: hsa04060
Pericyte	T	CXCL12	CXCR4	0.000172952	0	CXCL12_CXCR4	CXCL12 - CXCR4	CXCL	Secreted Signaling	KEGG: hsa04060
ASC	NK	CXCL12	CXCR4	0.0130709	0	CXCL12_CXCR4	CXCL12 - CXCR4	CXCL	Secreted Signaling	KEGG: hsa04060
EC	NK	CXCL12	CXCR4	0.000239803	0	CXCL12_CXCR4	CXCL12 - CXCR4	CXCL	Secreted Signaling	KEGG: hsa04060
Pericyte	NK	CXCL12	CXCR4	7.98935e-05	0	CXCL12_CXCR4	CXCL12 - CXCR4	CXCL	Secreted Signaling	KEGG: hsa04060
ASC	NKT	CXCL12	CXCR4	0.00502417	0	CXCL12_CXCR4	CXCL12 - CXCR4	CXCL	Secreted Signaling	KEGG: hsa04060
EC	NKT	CXCL12	CXCR4	9.30174e-05	0	CXCL12_CXCR4	CXCL12 - CXCR4	CXCL	Secreted Signaling	KEGG: hsa04060
Pericyte	NKT	CXCL12	CXCR4	3.10193e-05	0	CXCL12_CXCR4	CXCL12 - CXCR4	CXCL	Secreted Signaling	KEGG: hsa04060
ASC	B	CXCL12	CXCR4	0.000408836	0	CXCL12_CXCR4	CXCL12 - CXCR4	CXCL	Secreted Signaling	KEGG: hsa04060
EC	B	CXCL12	CXCR4	7.29764e-06	0	CXCL12_CXCR4	CXCL12 - CXCR4	CXCL	Secreted Signaling	KEGG: hsa04060
Pericyte	B	CXCL12	CXCR4	2.4245e-06	0.02	CXCL12_CXCR4	CXCL12 - CXCR4	CXCL	Secreted Signaling	KEGG: hsa04060
ASC	ASC	CXCL12	ACKR3	0.0367099	0	CXCL12_ACKR3	CXCL12 - ACKR3	CXCL	Secreted Signaling	KEGG: hsa04060
EC	ASC	CXCL12	ACKR3	0.000605541	0	CXCL12_ACKR3	CXCL12 - ACKR3	CXCL	Secreted Signaling	KEGG: hsa04060
EC	MAC	CX3CL1	CX3CR1	1.24306e-06	0	CX3CL1_CX3CR1	CX3CL1 - CX3CR1	CX3C	Secreted Signaling	KEGG: hsa04060
EC	NK	CX3CL1	CX3CR1	5.62848e-06	0	CX3CL1_CX3CR1	CX3CL1 - CX3CR1	CX3C	Secreted Signaling	KEGG: hsa04060
EC	NKT	CX3CL1	CX3CR1	8.68812e-07	0	CX3CL1_CX3CR1	CX3CL1 - CX3CR1	CX3C	Secreted Signaling	KEGG: hsa04060
T	pDC	XCL1	XCR1	7.58828e-07	0	XCL1_XCR1	XCL1 - XCR1	XCR	Secreted Signaling	KEGG: hsa04060
NK	pDC	XCL1	XCR1	3.47615e-06	0	XCL1_XCR1	XCL1 - XCR1	XCR	Secreted Signaling	KEGG: hsa04060
T	pDC	XCL2	XCR1	9.81427e-07	0	XCL2_XCR1	XCL2 - XCR1	XCR	Secreted Signaling	KEGG: hsa04060
NK	pDC	XCL2	XCR1	7.03654e-06	0	XCL2_XCR1	XCL2 - XCR1	XCR	Secreted Signaling	KEGG: hsa04060
NKT	pDC	XCL2	XCR1	1.03675e-06	0	XCL2_XCR1	XCL2 - XCR1	XCR	Secreted Signaling	KEGG: hsa04060
NK	MAC	CSF2	CSF2RA_CSF2RB	1.59362e-05	0	CSF2_CSF2RA_CSF2RB	CSF2 - (CSF2RA+CSF2RB)	IL4	Secreted Signaling	KEGG: hsa04060
NK	pDC	CSF2	CSF2RA_CSF2RB	2.02678e-06	0	CSF2_CSF2RA_CSF2RB	CSF2 - (CSF2RA+CSF2RB)	IL4	Secreted Signaling	KEGG: hsa04060
NK	cDC	CSF2	CSF2RA_CSF2RB	7.92999e-07	0	CSF2_CSF2RA_CSF2RB	CSF2 - (CSF2RA+CSF2RB)	IL4	Secreted Signaling	KEGG: hsa04060
MAC	MAC	IL1A	IL1R2	1.15741e-06	0	IL1A_IL1R2	IL1A - IL1R2	IL1	Secreted Signaling	KEGG: hsa04060
MAC	pDC	IL1A	IL1R2	1.52122e-08	0	IL1A_IL1R2	IL1A - IL1R2	IL1	Secreted Signaling	KEGG: hsa04060
MAC	MAC	IL1B	IL1R2	0.000136571	0	IL1B_IL1R2	IL1B - IL1R2	IL1	Secreted Signaling	KEGG: hsa04060
cDC	MAC	IL1B	IL1R2	9.98188e-08	0	IL1B_IL1R2	IL1B - IL1R2	IL1	Secreted Signaling	KEGG: hsa04060
MAC	pDC	IL1B	IL1R2	1.83405e-06	0	IL1B_IL1R2	IL1B - IL1R2	IL1	Secreted Signaling	KEGG: hsa04060
cDC	pDC	IL1B	IL1R2	1.31227e-09	0	IL1B_IL1R2	IL1B - IL1R2	IL1	Secreted Signaling	KEGG: hsa04060
ASC	MAC	IL34	CSF1R	2.11503e-05	0	IL34_CSF1R	IL34 - CSF1R	CSF	Secreted Signaling	KEGG: hsa04060
ASC	cDC	IL34	CSF1R	4.10685e-08	0	IL34_CSF1R	IL34 - CSF1R	CSF	Secreted Signaling	KEGG: hsa04060
MAC	ASC	TNF	TNFRSF1B	3.57919e-06	0	TNF_TNFRSF1B	TNF - TNFRSF1B	TNF	Secreted Signaling	KEGG: hsa04060
Mast	ASC	TNF	TNFRSF1B	1.50763e-06	0.01	TNF_TNFRSF1B	TNF - TNFRSF1B	TNF	Secreted Signaling	KEGG: hsa04060
T	ASC	TNF	TNFRSF1B	1.36317e-05	0	TNF_TNFRSF1B	TNF - TNFRSF1B	TNF	Secreted Signaling	KEGG: hsa04060
NK	ASC	TNF	TNFRSF1B	5.52931e-07	0	TNF_TNFRSF1B	TNF - TNFRSF1B	TNF	Secreted Signaling	KEGG: hsa04060
NKT	ASC	TNF	TNFRSF1B	3.53589e-06	0	TNF_TNFRSF1B	TNF - TNFRSF1B	TNF	Secreted Signaling	KEGG: hsa04060
MAC	EC	TNF	TNFRSF1B	3.24502e-06	0	TNF_TNFRSF1B	TNF - TNFRSF1B	TNF	Secreted Signaling	KEGG: hsa04060
pDC	EC	TNF	TNFRSF1B	9.76764e-08	0	TNF_TNFRSF1B	TNF - TNFRSF1B	TNF	Secreted Signaling	KEGG: hsa04060
Mast	EC	TNF	TNFRSF1B	1.36088e-06	0	TNF_TNFRSF1B	TNF - TNFRSF1B	TNF	Secreted Signaling	KEGG: hsa04060
T	EC	TNF	TNFRSF1B	1.23445e-05	0	TNF_TNFRSF1B	TNF - TNFRSF1B	TNF	Secreted Signaling	KEGG: hsa04060
NK	EC	TNF	TNFRSF1B	5.02111e-07	0	TNF_TNFRSF1B	TNF - TNFRSF1B	TNF	Secreted Signaling	KEGG: hsa04060
NKT	EC	TNF	TNFRSF1B	3.19786e-06	0	TNF_TNFRSF1B	TNF - TNFRSF1B	TNF	Secreted Signaling	KEGG: hsa04060
B	EC	TNF	TNFRSF1B	3.74772e-08	0.04	TNF_TNFRSF1B	TNF - TNFRSF1B	TNF	Secreted Signaling	KEGG: hsa04060
MAC	MAC	TNF	TNFRSF1B	2.58149e-05	0	TNF_TNFRSF1B	TNF - TNFRSF1B	TNF	Secreted Signaling	KEGG: hsa04060
pDC	MAC	TNF	TNFRSF1B	7.78497e-07	0	TNF_TNFRSF1B	TNF - TNFRSF1B	TNF	Secreted Signaling	KEGG: hsa04060
Mast	MAC	TNF	TNFRSF1B	1.07537e-05	0	TNF_TNFRSF1B	TNF - TNFRSF1B	TNF	Secreted Signaling	KEGG: hsa04060
T	MAC	TNF	TNFRSF1B	9.80277e-05	0	TNF_TNFRSF1B	TNF - TNFRSF1B	TNF	Secreted Signaling	KEGG: hsa04060
NK	MAC	TNF	TNFRSF1B	4.0043e-06	0	TNF_TNFRSF1B	TNF - TNFRSF1B	TNF	Secreted Signaling	KEGG: hsa04060
NKT	MAC	TNF	TNFRSF1B	2.53437e-05	0	TNF_TNFRSF1B	TNF - TNFRSF1B	TNF	Secreted Signaling	KEGG: hsa04060
B	MAC	TNF	TNFRSF1B	2.9876e-07	0	TNF_TNFRSF1B	TNF - TNFRSF1B	TNF	Secreted Signaling	KEGG: hsa04060
MAC	pDC	TNF	TNFRSF1B	7.30099e-07	0	TNF_TNFRSF1B	TNF - TNFRSF1B	TNF	Secreted Signaling	KEGG: hsa04060
pDC	pDC	TNF	TNFRSF1B	2.19707e-08	0	TNF_TNFRSF1B	TNF - TNFRSF1B	TNF	Secreted Signaling	KEGG: hsa04060
Mast	pDC	TNF	TNFRSF1B	3.06468e-07	0	TNF_TNFRSF1B	TNF - TNFRSF1B	TNF	Secreted Signaling	KEGG: hsa04060
T	pDC	TNF	TNFRSF1B	2.77809e-06	0	TNF_TNFRSF1B	TNF - TNFRSF1B	TNF	Secreted Signaling	KEGG: hsa04060
NK	pDC	TNF	TNFRSF1B	1.12932e-07	0	TNF_TNFRSF1B	TNF - TNFRSF1B	TNF	Secreted Signaling	KEGG: hsa04060
NKT	pDC	TNF	TNFRSF1B	7.19862e-07	0	TNF_TNFRSF1B	TNF - TNFRSF1B	TNF	Secreted Signaling	KEGG: hsa04060
MAC	cDC	TNF	TNFRSF1B	6.65097e-07	0	TNF_TNFRSF1B	TNF - TNFRSF1B	TNF	Secreted Signaling	KEGG: hsa04060
pDC	cDC	TNF	TNFRSF1B	2.00389e-08	0	TNF_TNFRSF1B	TNF - TNFRSF1B	TNF	Secreted Signaling	KEGG: hsa04060
Mast	cDC	TNF	TNFRSF1B	2.77969e-07	0	TNF_TNFRSF1B	TNF - TNFRSF1B	TNF	Secreted Signaling	KEGG: hsa04060
T	cDC	TNF	TNFRSF1B	2.52781e-06	0	TNF_TNFRSF1B	TNF - TNFRSF1B	TNF	Secreted Signaling	KEGG: hsa04060
NK	cDC	TNF	TNFRSF1B	1.03042e-07	0	TNF_TNFRSF1B	TNF - TNFRSF1B	TNF	Secreted Signaling	KEGG: hsa04060
NKT	cDC	TNF	TNFRSF1B	6.54165e-07	0	TNF_TNFRSF1B	TNF - TNFRSF1B	TNF	Secreted Signaling	KEGG: hsa04060
B	cDC	TNF	TNFRSF1B	7.68946e-09	0.01	TNF_TNFRSF1B	TNF - TNFRSF1B	TNF	Secreted Signaling	KEGG: hsa04060
MAC	T	TNF	TNFRSF1B	2.52688e-05	0	TNF_TNFRSF1B	TNF - TNFRSF1B	TNF	Secreted Signaling	KEGG: hsa04060
pDC	T	TNF	TNFRSF1B	7.60638e-07	0	TNF_TNFRSF1B	TNF - TNFRSF1B	TNF	Secreted Signaling	KEGG: hsa04060
Mast	T	TNF	TNFRSF1B	1.05953e-05	0	TNF_TNFRSF1B	TNF - TNFRSF1B	TNF	Secreted Signaling	KEGG: hsa04060
T	T	TNF	TNFRSF1B	9.6122e-05	0	TNF_TNFRSF1B	TNF - TNFRSF1B	TNF	Secreted Signaling	KEGG: hsa04060
NK	T	TNF	TNFRSF1B	3.91016e-06	0	TNF_TNFRSF1B	TNF - TNFRSF1B	TNF	Secreted Signaling	KEGG: hsa04060
NKT	T	TNF	TNFRSF1B	2.48992e-05	0	TNF_TNFRSF1B	TNF - TNFRSF1B	TNF	Secreted Signaling	KEGG: hsa04060
B	T	TNF	TNFRSF1B	2.91849e-07	0.02	TNF_TNFRSF1B	TNF - TNFRSF1B	TNF	Secreted Signaling	KEGG: hsa04060
MAC	NK	TNF	TNFRSF1B	1.79978e-05	0	TNF_TNFRSF1B	TNF - TNFRSF1B	TNF	Secreted Signaling	KEGG: hsa04060
pDC	NK	TNF	TNFRSF1B	5.42082e-07	0	TNF_TNFRSF1B	TNF - TNFRSF1B	TNF	Secreted Signaling	KEGG: hsa04060
Mast	NK	TNF	TNFRSF1B	7.53077e-06	0	TNF_TNFRSF1B	TNF - TNFRSF1B	TNF	Secreted Signaling	KEGG: hsa04060
T	NK	TNF	TNFRSF1B	6.84249e-05	0	TNF_TNFRSF1B	TNF - TNFRSF1B	TNF	Secreted Signaling	KEGG: hsa04060
NK	NK	TNF	TNFRSF1B	2.78716e-06	0	TNF_TNFRSF1B	TNF - TNFRSF1B	TNF	Secreted Signaling	KEGG: hsa04060
NKT	NK	TNF	TNFRSF1B	1.77136e-05	0	TNF_TNFRSF1B	TNF - TNFRSF1B	TNF	Secreted Signaling	KEGG: hsa04060
B	NK	TNF	TNFRSF1B	2.08004e-07	0.01	TNF_TNFRSF1B	TNF - TNFRSF1B	TNF	Secreted Signaling	KEGG: hsa04060
MAC	NKT	TNF	TNFRSF1B	6.93971e-06	0	TNF_TNFRSF1B	TNF - TNFRSF1B	TNF	Secreted Signaling	KEGG: hsa04060
pDC	NKT	TNF	TNFRSF1B	2.0904e-07	0	TNF_TNFRSF1B	TNF - TNFRSF1B	TNF	Secreted Signaling	KEGG: hsa04060
Mast	NKT	TNF	TNFRSF1B	2.90275e-06	0	TNF_TNFRSF1B	TNF - TNFRSF1B	TNF	Secreted Signaling	KEGG: hsa04060
T	NKT	TNF	TNFRSF1B	2.63813e-05	0	TNF_TNFRSF1B	TNF - TNFRSF1B	TNF	Secreted Signaling	KEGG: hsa04060
NK	NKT	TNF	TNFRSF1B	1.07483e-06	0	TNF_TNFRSF1B	TNF - TNFRSF1B	TNF	Secreted Signaling	KEGG: hsa04060
NKT	NKT	TNF	TNFRSF1B	6.82881e-06	0	TNF_TNFRSF1B	TNF - TNFRSF1B	TNF	Secreted Signaling	KEGG: hsa04060
B	NKT	TNF	TNFRSF1B	8.02124e-08	0.01	TNF_TNFRSF1B	TNF - TNFRSF1B	TNF	Secreted Signaling	KEGG: hsa04060
MAC	B	TNF	TNFRSF1B	4.47453e-08	0	TNF_TNFRSF1B	TNF - TNFRSF1B	TNF	Secreted Signaling	KEGG: hsa04060
Mast	B	TNF	TNFRSF1B	1.88426e-08	0	TNF_TNFRSF1B	TNF - TNFRSF1B	TNF	Secreted Signaling	KEGG: hsa04060
T	B	TNF	TNFRSF1B	1.70405e-07	0	TNF_TNFRSF1B	TNF - TNFRSF1B	TNF	Secreted Signaling	KEGG: hsa04060
NK	B	TNF	TNFRSF1B	6.91317e-09	0	TNF_TNFRSF1B	TNF - TNFRSF1B	TNF	Secreted Signaling	KEGG: hsa04060
NKT	B	TNF	TNFRSF1B	4.41974e-08	0	TNF_TNFRSF1B	TNF - TNFRSF1B	TNF	Secreted Signaling	KEGG: hsa04060
B	T	CD70	CD27	1.01652e-06	0	CD70_CD27	CD70 - CD27	CD70	Secreted Signaling	KEGG: hsa04060
B	NKT	CD70	CD27	1.26934e-08	0	CD70_CD27	CD70 - CD27	CD70	Secreted Signaling	KEGG: hsa04060
B	B	CD70	CD27	2.50817e-08	0	CD70_CD27	CD70 - CD27	CD70	Secreted Signaling	KEGG: hsa04060
MAC	pDC	TNFSF9	TNFRSF9	7.98236e-08	0	TNFSF9_TNFRSF9	TNFSF9 - TNFRSF9	CD137	Secreted Signaling	KEGG: hsa04060
pDC	pDC	TNFSF9	TNFRSF9	9.74663e-09	0	TNFSF9_TNFRSF9	TNFSF9 - TNFRSF9	CD137	Secreted Signaling	KEGG: hsa04060
cDC	pDC	TNFSF9	TNFRSF9	2.95985e-08	0	TNFSF9_TNFRSF9	TNFSF9 - TNFRSF9	CD137	Secreted Signaling	KEGG: hsa04060
T	pDC	TNFSF9	TNFRSF9	2.48963e-07	0	TNFSF9_TNFRSF9	TNFSF9 - TNFRSF9	CD137	Secreted Signaling	KEGG: hsa04060
NK	pDC	TNFSF9	TNFRSF9	9.79379e-08	0	TNFSF9_TNFRSF9	TNFSF9 - TNFRSF9	CD137	Secreted Signaling	KEGG: hsa04060
NKT	pDC	TNFSF9	TNFRSF9	1.52727e-07	0	TNFSF9_TNFRSF9	TNFSF9 - TNFRSF9	CD137	Secreted Signaling	KEGG: hsa04060
B	pDC	TNFSF9	TNFRSF9	8.1062e-09	0	TNFSF9_TNFRSF9	TNFSF9 - TNFRSF9	CD137	Secreted Signaling	KEGG: hsa04060
ASC	cDC	TNFSF13B	TNFRSF17	8.34973e-07	0	TNFSF13B_TNFRSF17	TNFSF13B - TNFRSF17	BAFF	Secreted Signaling	KEGG: hsa04060
MAC	cDC	TNFSF13B	TNFRSF17	2.55022e-07	0	TNFSF13B_TNFRSF17	TNFSF13B - TNFRSF17	BAFF	Secreted Signaling	KEGG: hsa04060
pDC	cDC	TNFSF13B	TNFRSF17	2.16288e-08	0	TNFSF13B_TNFRSF17	TNFSF13B - TNFRSF17	BAFF	Secreted Signaling	KEGG: hsa04060
cDC	cDC	TNFSF13B	TNFRSF17	7.0654e-09	0	TNFSF13B_TNFRSF17	TNFSF13B - TNFRSF17	BAFF	Secreted Signaling	KEGG: hsa04060
ASC	B	TNFSF13B	TNFRSF17	1.91295e-06	0	TNFSF13B_TNFRSF17	TNFSF13B - TNFRSF17	BAFF	Secreted Signaling	KEGG: hsa04060
MAC	B	TNFSF13B	TNFRSF17	5.83829e-07	0	TNFSF13B_TNFRSF17	TNFSF13B - TNFRSF17	BAFF	Secreted Signaling	KEGG: hsa04060
pDC	B	TNFSF13B	TNFRSF17	4.95174e-08	0	TNFSF13B_TNFRSF17	TNFSF13B - TNFRSF17	BAFF	Secreted Signaling	KEGG: hsa04060
cDC	B	TNFSF13B	TNFRSF17	1.61799e-08	0	TNFSF13B_TNFRSF17	TNFSF13B - TNFRSF17	BAFF	Secreted Signaling	KEGG: hsa04060
ASC	B	TNFSF13B	TNFRSF13B	1.60384e-05	0	TNFSF13B_TNFRSF13B	TNFSF13B - TNFRSF13B	BAFF	Secreted Signaling	KEGG: hsa04060
MAC	B	TNFSF13B	TNFRSF13B	4.84105e-06	0	TNFSF13B_TNFRSF13B	TNFSF13B - TNFRSF13B	BAFF	Secreted Signaling	KEGG: hsa04060
pDC	B	TNFSF13B	TNFRSF13B	4.10832e-07	0	TNFSF13B_TNFRSF13B	TNFSF13B - TNFRSF13B	BAFF	Secreted Signaling	KEGG: hsa04060
cDC	B	TNFSF13B	TNFRSF13B	1.3476e-07	0	TNFSF13B_TNFRSF13B	TNFSF13B - TNFRSF13B	BAFF	Secreted Signaling	KEGG: hsa04060
ASC	B	TNFSF13B	TNFRSF13C	2.61878e-05	0	TNFSF13B_TNFRSF13C	TNFSF13B - TNFRSF13C	BAFF	Secreted Signaling	KEGG: hsa04060
MAC	B	TNFSF13B	TNFRSF13C	7.84256e-06	0	TNFSF13B_TNFRSF13C	TNFSF13B - TNFRSF13C	BAFF	Secreted Signaling	KEGG: hsa04060
pDC	B	TNFSF13B	TNFRSF13C	6.65825e-07	0	TNFSF13B_TNFRSF13C	TNFSF13B - TNFRSF13C	BAFF	Secreted Signaling	KEGG: hsa04060
cDC	B	TNFSF13B	TNFRSF13C	2.19001e-07	0	TNFSF13B_TNFRSF13C	TNFSF13B - TNFRSF13C	BAFF	Secreted Signaling	KEGG: hsa04060
T	MAC	CD40LG	ITGAM_ITGB2	7.97282e-05	0	CD40LG_ITGAM_ITGB2	CD40LG - (ITGAM+ITGB2)	CD40	Secreted Signaling	PMID: 28676852
T	NK	CD40LG	ITGAM_ITGB2	7.08464e-05	0	CD40LG_ITGAM_ITGB2	CD40LG - (ITGAM+ITGB2)	CD40	Secreted Signaling	PMID: 28676852
T	NKT	CD40LG	ITGAM_ITGB2	1.2746e-05	0	CD40LG_ITGAM_ITGB2	CD40LG - (ITGAM+ITGB2)	CD40	Secreted Signaling	PMID: 28676852
MAC	EC	RETN	TLR4	1.36558e-07	0	RETN_TLR4	RETN - TLR4	RESISTIN	Secreted Signaling	PMID: 30809105
MAC	MAC	RETN	TLR4	4.77826e-06	0	RETN_TLR4	RETN - TLR4	RESISTIN	Secreted Signaling	PMID: 30809105
ASC	EC	ANGPTL2	TLR4	1.84319e-05	0	ANGPTL2_TLR4	ANGPTL2 - TLR4	ANGPTL	Secreted Signaling	PMID: 24478758
EC	EC	ANGPTL2	TLR4	9.93568e-08	0.01	ANGPTL2_TLR4	ANGPTL2 - TLR4	ANGPTL	Secreted Signaling	PMID: 24478758
Pericyte	EC	ANGPTL2	TLR4	7.9466e-08	0	ANGPTL2_TLR4	ANGPTL2 - TLR4	ANGPTL	Secreted Signaling	PMID: 24478758
ASC	MAC	ANGPTL2	TLR4	0.000636805	0	ANGPTL2_TLR4	ANGPTL2 - TLR4	ANGPTL	Secreted Signaling	PMID: 24478758
EC	MAC	ANGPTL2	TLR4	3.47283e-06	0	ANGPTL2_TLR4	ANGPTL2 - TLR4	ANGPTL	Secreted Signaling	PMID: 24478758
Pericyte	MAC	ANGPTL2	TLR4	2.77176e-06	0	ANGPTL2_TLR4	ANGPTL2 - TLR4	ANGPTL	Secreted Signaling	PMID: 24478758
cDC	MAC	ANGPTL2	TLR4	3.1014e-08	0	ANGPTL2_TLR4	ANGPTL2 - TLR4	ANGPTL	Secreted Signaling	PMID: 24478758
ASC	MAC	ANGPTL2	LILRB3	0.00110389	0	ANGPTL2_PIRB	ANGPTL2 - PIRB	ANGPTL	Secreted Signaling	PMID: 24478758
EC	MAC	ANGPTL2	LILRB3	6.07758e-06	0	ANGPTL2_PIRB	ANGPTL2 - PIRB	ANGPTL	Secreted Signaling	PMID: 24478758
Pericyte	MAC	ANGPTL2	LILRB3	4.84227e-06	0	ANGPTL2_PIRB	ANGPTL2 - PIRB	ANGPTL	Secreted Signaling	PMID: 24478758
cDC	MAC	ANGPTL2	LILRB3	5.43536e-08	0	ANGPTL2_PIRB	ANGPTL2 - PIRB	ANGPTL	Secreted Signaling	PMID: 24478758
ASC	cDC	ANGPTL2	LILRB3	1.04722e-06	0.04	ANGPTL2_PIRB	ANGPTL2 - PIRB	ANGPTL	Secreted Signaling	PMID: 24478758
ASC	MAC	ANGPTL1	LILRB3	0.000561011	0	ANGPTL1_PIRB	ANGPTL1 - PIRB	ANGPTL	Secreted Signaling	PMID: 24478758
EC	MAC	ANGPTL1	LILRB3	6.5017e-07	0	ANGPTL1_PIRB	ANGPTL1 - PIRB	ANGPTL	Secreted Signaling	PMID: 24478758
Pericyte	MAC	ANGPTL1	LILRB3	3.84711e-06	0	ANGPTL1_PIRB	ANGPTL1 - PIRB	ANGPTL	Secreted Signaling	PMID: 24478758
ASC	cDC	ANGPTL1	LILRB3	5.25594e-07	0.03	ANGPTL1_PIRB	ANGPTL1 - PIRB	ANGPTL	Secreted Signaling	PMID: 24478758
ASC	EC	ANGPTL4	CDH5	0.000363178	0	ANGPTL4_CDH5	ANGPTL4 - CDH5	ANGPTL	Secreted Signaling	PMID: 30049845
EC	EC	ANGPTL4	CDH5	1.34962e-06	0	ANGPTL4_CDH5	ANGPTL4 - CDH5	ANGPTL	Secreted Signaling	PMID: 30049845
Pericyte	EC	ANGPTL4	CDH5	8.72798e-06	0	ANGPTL4_CDH5	ANGPTL4 - CDH5	ANGPTL	Secreted Signaling	PMID: 30049845
ASC	ASC	ANGPTL4	CDH11	0.00322542	0	ANGPTL4_CDH11	ANGPTL4 - CDH11	ANGPTL	Secreted Signaling	PMID: 30049845
Pericyte	ASC	ANGPTL4	CDH11	7.84213e-05	0	ANGPTL4_CDH11	ANGPTL4 - CDH11	ANGPTL	Secreted Signaling	PMID: 30049845
ASC	B	ANGPTL4	SDC1	1.7009e-06	0	ANGPTL4_SDC1	ANGPTL4 - SDC1	ANGPTL	Secreted Signaling	PMID: 29017031
EC	B	ANGPTL4	SDC1	6.17061e-09	0	ANGPTL4_SDC1	ANGPTL4 - SDC1	ANGPTL	Secreted Signaling	PMID: 29017031
Pericyte	B	ANGPTL4	SDC1	4.15869e-08	0	ANGPTL4_SDC1	ANGPTL4 - SDC1	ANGPTL	Secreted Signaling	PMID: 29017031
ASC	ASC	ANGPTL4	SDC2	0.00965386	0	ANGPTL4_SDC2	ANGPTL4 - SDC2	ANGPTL	Secreted Signaling	PMID: 29017031
Pericyte	ASC	ANGPTL4	SDC2	0.000231856	0	ANGPTL4_SDC2	ANGPTL4 - SDC2	ANGPTL	Secreted Signaling	PMID: 29017031
ASC	Pericyte	ANGPTL4	SDC2	7.2294e-05	0	ANGPTL4_SDC2	ANGPTL4 - SDC2	ANGPTL	Secreted Signaling	PMID: 29017031
Pericyte	Pericyte	ANGPTL4	SDC2	1.75202e-06	0	ANGPTL4_SDC2	ANGPTL4 - SDC2	ANGPTL	Secreted Signaling	PMID: 29017031
ASC	B	MDK	SDC1	2.14551e-07	0	MDK_SDC1	MDK - SDC1	MK	Secreted Signaling	PMID: 28356350
EC	B	MDK	SDC1	4.28444e-08	0	MDK_SDC1	MDK - SDC1	MK	Secreted Signaling	PMID: 28356350
Pericyte	B	MDK	SDC1	2.57924e-08	0	MDK_SDC1	MDK - SDC1	MK	Secreted Signaling	PMID: 28356350
ASC	ASC	MDK	SDC2	0.00124736	0	MDK_SDC2	MDK - SDC2	MK	Secreted Signaling	PMID: 28356350
EC	ASC	MDK	SDC2	0.000245534	0	MDK_SDC2	MDK - SDC2	MK	Secreted Signaling	PMID: 28356350
Pericyte	ASC	MDK	SDC2	0.000146265	0	MDK_SDC2	MDK - SDC2	MK	Secreted Signaling	PMID: 28356350
ASC	Pericyte	MDK	SDC2	9.22709e-06	0	MDK_SDC2	MDK - SDC2	MK	Secreted Signaling	PMID: 28356350
EC	Pericyte	MDK	SDC2	1.8297e-06	0	MDK_SDC2	MDK - SDC2	MK	Secreted Signaling	PMID: 28356350
Pericyte	Pericyte	MDK	SDC2	1.0958e-06	0	MDK_SDC2	MDK - SDC2	MK	Secreted Signaling	PMID: 28356350
ASC	MAC	MDK	SDC2	3.08707e-05	0	MDK_SDC2	MDK - SDC2	MK	Secreted Signaling	PMID: 28356350
EC	MAC	MDK	SDC2	6.1495e-06	0	MDK_SDC2	MDK - SDC2	MK	Secreted Signaling	PMID: 28356350
Pericyte	MAC	MDK	SDC2	3.69527e-06	0	MDK_SDC2	MDK - SDC2	MK	Secreted Signaling	PMID: 28356350
Pericyte	B	PTN	SDC1	1.09839e-09	0	PTN_SDC1	PTN - SDC1	PTN	Secreted Signaling	PMID: 28356350; PMID: 25620911
Pericyte	ASC	PTN	SDC2	6.40047e-06	0	PTN_SDC2	PTN - SDC2	PTN	Secreted Signaling	PMID: 28356350; PMID: 25620911
Pericyte	EC	PTN	SDC2	4.55417e-09	0	PTN_SDC2	PTN - SDC2	PTN	Secreted Signaling	PMID: 28356350; PMID: 25620911
Pericyte	Pericyte	PTN	SDC2	4.72907e-08	0	PTN_SDC2	PTN - SDC2	PTN	Secreted Signaling	PMID: 28356350; PMID: 25620911
Pericyte	MAC	PTN	SDC2	1.58104e-07	0	PTN_SDC2	PTN - SDC2	PTN	Secreted Signaling	PMID: 28356350; PMID: 25620911
Pericyte	pDC	PTN	SDC2	3.63753e-09	0	PTN_SDC2	PTN - SDC2	PTN	Secreted Signaling	PMID: 28356350; PMID: 25620911
ASC	MAC	C3	C3AR1	0.00180345	0	C3_C3AR1	C3 - C3AR1	COMPLEMENT	Secreted Signaling	KEGG: hsa04080
EC	MAC	C3	C3AR1	3.45547e-06	0	C3_C3AR1	C3 - C3AR1	COMPLEMENT	Secreted Signaling	KEGG: hsa04080
Pericyte	MAC	C3	C3AR1	1.24689e-06	0	C3_C3AR1	C3 - C3AR1	COMPLEMENT	Secreted Signaling	KEGG: hsa04080
MAC	MAC	C3	C3AR1	7.45758e-06	0	C3_C3AR1	C3 - C3AR1	COMPLEMENT	Secreted Signaling	KEGG: hsa04080
pDC	MAC	C3	C3AR1	8.57619e-07	0	C3_C3AR1	C3 - C3AR1	COMPLEMENT	Secreted Signaling	KEGG: hsa04080
cDC	MAC	C3	C3AR1	8.13668e-08	0	C3_C3AR1	C3 - C3AR1	COMPLEMENT	Secreted Signaling	KEGG: hsa04080
Mast	MAC	C3	C3AR1	2.94118e-07	0	C3_C3AR1	C3 - C3AR1	COMPLEMENT	Secreted Signaling	KEGG: hsa04080
T	MAC	C3	C3AR1	1.172e-07	0	C3_C3AR1	C3 - C3AR1	COMPLEMENT	Secreted Signaling	KEGG: hsa04080
NK	MAC	C3	C3AR1	2.19215e-06	0	C3_C3AR1	C3 - C3AR1	COMPLEMENT	Secreted Signaling	KEGG: hsa04080
NKT	MAC	C3	C3AR1	6.86155e-07	0	C3_C3AR1	C3 - C3AR1	COMPLEMENT	Secreted Signaling	KEGG: hsa04080
ASC	MAC	C3	ITGAM_ITGB2	0.00398865	0	C3_ITGAM_ITGB2	C3 - (ITGAM+ITGB2)	COMPLEMENT	Secreted Signaling	PMID: 16234578
EC	MAC	C3	ITGAM_ITGB2	8.04724e-06	0	C3_ITGAM_ITGB2	C3 - (ITGAM+ITGB2)	COMPLEMENT	Secreted Signaling	PMID: 16234578
Pericyte	MAC	C3	ITGAM_ITGB2	2.90415e-06	0	C3_ITGAM_ITGB2	C3 - (ITGAM+ITGB2)	COMPLEMENT	Secreted Signaling	PMID: 16234578
MAC	MAC	C3	ITGAM_ITGB2	1.73832e-05	0.01	C3_ITGAM_ITGB2	C3 - (ITGAM+ITGB2)	COMPLEMENT	Secreted Signaling	PMID: 16234578
pDC	MAC	C3	ITGAM_ITGB2	1.9979e-06	0	C3_ITGAM_ITGB2	C3 - (ITGAM+ITGB2)	COMPLEMENT	Secreted Signaling	PMID: 16234578
cDC	MAC	C3	ITGAM_ITGB2	1.89906e-07	0.01	C3_ITGAM_ITGB2	C3 - (ITGAM+ITGB2)	COMPLEMENT	Secreted Signaling	PMID: 16234578
Mast	MAC	C3	ITGAM_ITGB2	6.86434e-07	0.01	C3_ITGAM_ITGB2	C3 - (ITGAM+ITGB2)	COMPLEMENT	Secreted Signaling	PMID: 16234578
T	MAC	C3	ITGAM_ITGB2	2.73686e-07	0.01	C3_ITGAM_ITGB2	C3 - (ITGAM+ITGB2)	COMPLEMENT	Secreted Signaling	PMID: 16234578
NK	MAC	C3	ITGAM_ITGB2	5.11677e-06	0.01	C3_ITGAM_ITGB2	C3 - (ITGAM+ITGB2)	COMPLEMENT	Secreted Signaling	PMID: 16234578
NKT	MAC	C3	ITGAM_ITGB2	1.60169e-06	0.01	C3_ITGAM_ITGB2	C3 - (ITGAM+ITGB2)	COMPLEMENT	Secreted Signaling	PMID: 16234578
ASC	NK	C3	ITGAM_ITGB2	0.00361621	0	C3_ITGAM_ITGB2	C3 - (ITGAM+ITGB2)	COMPLEMENT	Secreted Signaling	PMID: 16234578
EC	NK	C3	ITGAM_ITGB2	7.14824e-06	0	C3_ITGAM_ITGB2	C3 - (ITGAM+ITGB2)	COMPLEMENT	Secreted Signaling	PMID: 16234578
Pericyte	NK	C3	ITGAM_ITGB2	2.57959e-06	0	C3_ITGAM_ITGB2	C3 - (ITGAM+ITGB2)	COMPLEMENT	Secreted Signaling	PMID: 16234578
MAC	NK	C3	ITGAM_ITGB2	1.54356e-05	0	C3_ITGAM_ITGB2	C3 - (ITGAM+ITGB2)	COMPLEMENT	Secreted Signaling	PMID: 16234578
pDC	NK	C3	ITGAM_ITGB2	1.77448e-06	0	C3_ITGAM_ITGB2	C3 - (ITGAM+ITGB2)	COMPLEMENT	Secreted Signaling	PMID: 16234578
cDC	NK	C3	ITGAM_ITGB2	1.68542e-07	0.01	C3_ITGAM_ITGB2	C3 - (ITGAM+ITGB2)	COMPLEMENT	Secreted Signaling	PMID: 16234578
Mast	NK	C3	ITGAM_ITGB2	6.09219e-07	0.01	C3_ITGAM_ITGB2	C3 - (ITGAM+ITGB2)	COMPLEMENT	Secreted Signaling	PMID: 16234578
T	NK	C3	ITGAM_ITGB2	2.42844e-07	0.01	C3_ITGAM_ITGB2	C3 - (ITGAM+ITGB2)	COMPLEMENT	Secreted Signaling	PMID: 16234578
NK	NK	C3	ITGAM_ITGB2	4.54099e-06	0.01	C3_ITGAM_ITGB2	C3 - (ITGAM+ITGB2)	COMPLEMENT	Secreted Signaling	PMID: 16234578
NKT	NK	C3	ITGAM_ITGB2	1.42142e-06	0.01	C3_ITGAM_ITGB2	C3 - (ITGAM+ITGB2)	COMPLEMENT	Secreted Signaling	PMID: 16234578
ASC	NKT	C3	ITGAM_ITGB2	0.000674024	0	C3_ITGAM_ITGB2	C3 - (ITGAM+ITGB2)	COMPLEMENT	Secreted Signaling	PMID: 16234578
ASC	MAC	C3	ITGAX_ITGB2	0.00477859	0	C3_ITGAX_ITGB2	C3 - (ITGAX+ITGB2)	COMPLEMENT	Secreted Signaling	PMID: 16234578
EC	MAC	C3	ITGAX_ITGB2	9.8292e-06	0	C3_ITGAX_ITGB2	C3 - (ITGAX+ITGB2)	COMPLEMENT	Secreted Signaling	PMID: 16234578
Pericyte	MAC	C3	ITGAX_ITGB2	3.5474e-06	0	C3_ITGAX_ITGB2	C3 - (ITGAX+ITGB2)	COMPLEMENT	Secreted Signaling	PMID: 16234578
MAC	MAC	C3	ITGAX_ITGB2	2.12399e-05	0	C3_ITGAX_ITGB2	C3 - (ITGAX+ITGB2)	COMPLEMENT	Secreted Signaling	PMID: 16234578
pDC	MAC	C3	ITGAX_ITGB2	2.44062e-06	0	C3_ITGAX_ITGB2	C3 - (ITGAX+ITGB2)	COMPLEMENT	Secreted Signaling	PMID: 16234578
cDC	MAC	C3	ITGAX_ITGB2	2.32155e-07	0	C3_ITGAX_ITGB2	C3 - (ITGAX+ITGB2)	COMPLEMENT	Secreted Signaling	PMID: 16234578
Mast	MAC	C3	ITGAX_ITGB2	8.39141e-07	0	C3_ITGAX_ITGB2	C3 - (ITGAX+ITGB2)	COMPLEMENT	Secreted Signaling	PMID: 16234578
T	MAC	C3	ITGAX_ITGB2	3.34646e-07	0	C3_ITGAX_ITGB2	C3 - (ITGAX+ITGB2)	COMPLEMENT	Secreted Signaling	PMID: 16234578
NK	MAC	C3	ITGAX_ITGB2	6.25534e-06	0	C3_ITGAX_ITGB2	C3 - (ITGAX+ITGB2)	COMPLEMENT	Secreted Signaling	PMID: 16234578
NKT	MAC	C3	ITGAX_ITGB2	1.95815e-06	0	C3_ITGAX_ITGB2	C3 - (ITGAX+ITGB2)	COMPLEMENT	Secreted Signaling	PMID: 16234578
ASC	pDC	C3	ITGAX_ITGB2	0.000182343	0	C3_ITGAX_ITGB2	C3 - (ITGAX+ITGB2)	COMPLEMENT	Secreted Signaling	PMID: 16234578
ASC	NK	C3	ITGAX_ITGB2	0.00269978	0	C3_ITGAX_ITGB2	C3 - (ITGAX+ITGB2)	COMPLEMENT	Secreted Signaling	PMID: 16234578
EC	NK	C3	ITGAX_ITGB2	5.23781e-06	0	C3_ITGAX_ITGB2	C3 - (ITGAX+ITGB2)	COMPLEMENT	Secreted Signaling	PMID: 16234578
Pericyte	NK	C3	ITGAX_ITGB2	1.89009e-06	0	C3_ITGAX_ITGB2	C3 - (ITGAX+ITGB2)	COMPLEMENT	Secreted Signaling	PMID: 16234578
MAC	NK	C3	ITGAX_ITGB2	1.13066e-05	0	C3_ITGAX_ITGB2	C3 - (ITGAX+ITGB2)	COMPLEMENT	Secreted Signaling	PMID: 16234578
pDC	NK	C3	ITGAX_ITGB2	1.30008e-06	0	C3_ITGAX_ITGB2	C3 - (ITGAX+ITGB2)	COMPLEMENT	Secreted Signaling	PMID: 16234578
cDC	NK	C3	ITGAX_ITGB2	1.234e-07	0	C3_ITGAX_ITGB2	C3 - (ITGAX+ITGB2)	COMPLEMENT	Secreted Signaling	PMID: 16234578
Mast	NK	C3	ITGAX_ITGB2	4.46053e-07	0	C3_ITGAX_ITGB2	C3 - (ITGAX+ITGB2)	COMPLEMENT	Secreted Signaling	PMID: 16234578
T	NK	C3	ITGAX_ITGB2	1.77767e-07	0	C3_ITGAX_ITGB2	C3 - (ITGAX+ITGB2)	COMPLEMENT	Secreted Signaling	PMID: 16234578
NK	NK	C3	ITGAX_ITGB2	3.32465e-06	0	C3_ITGAX_ITGB2	C3 - (ITGAX+ITGB2)	COMPLEMENT	Secreted Signaling	PMID: 16234578
NKT	NK	C3	ITGAX_ITGB2	1.04065e-06	0	C3_ITGAX_ITGB2	C3 - (ITGAX+ITGB2)	COMPLEMENT	Secreted Signaling	PMID: 16234578
EC	Pericyte	EDN1	EDNRA	2.27457e-06	0	EDN1_EDNRA	EDN1 - EDNRA	EDN	Secreted Signaling	KEGG: hsa04080
EC	ASC	EDN1	EDNRB	2.60996e-05	0	EDN1_EDNRB	EDN1 - EDNRB	EDN	Secreted Signaling	KEGG: hsa04080
EC	EC	EDN1	EDNRB	2.56817e-06	0	EDN1_EDNRB	EDN1 - EDNRB	EDN	Secreted Signaling	KEGG: hsa04080
EC	Pericyte	EDN1	EDNRB	9.40323e-07	0	EDN1_EDNRB	EDN1 - EDNRB	EDN	Secreted Signaling	KEGG: hsa04080
EC	Mast	EDN1	EDNRB	2.89286e-08	0	EDN1_EDNRB	EDN1 - EDNRB	EDN	Secreted Signaling	KEGG: hsa04080
pDC	ASC	PPY	NPY1R	2.6448e-06	0	PPY_NPY1R	PPY - NPY1R	NPY	Secreted Signaling	KEGG: hsa04080
pDC	Pericyte	PPY	NPY1R	6.21272e-08	0	PPY_NPY1R	PPY - NPY1R	NPY	Secreted Signaling	KEGG: hsa04080
Mast	EC	CTSG	F2RL3	9.4581e-07	0	CTSG_F2RL3	CTSG - F2RL3	PARs	Secreted Signaling	KEGG: hsa04080
pDC	EC	GZMA	F2RL3	6.12202e-09	0	GZMA_F2RL3	GZMA - F2RL3	PARs	Secreted Signaling	KEGG: hsa04080
T	EC	GZMA	F2RL3	8.38934e-06	0	GZMA_F2RL3	GZMA - F2RL3	PARs	Secreted Signaling	KEGG: hsa04080
NK	EC	GZMA	F2RL3	7.0852e-06	0	GZMA_F2RL3	GZMA - F2RL3	PARs	Secreted Signaling	KEGG: hsa04080
NKT	EC	GZMA	F2RL3	2.37703e-06	0	GZMA_F2RL3	GZMA - F2RL3	PARs	Secreted Signaling	KEGG: hsa04080
Pericyte	EC	HGF	MET	7.24069e-08	0	HGF_MET	HGF - MET	HGF	Secreted Signaling	PMID: 28475121
MAC	EC	HGF	MET	2.92783e-07	0	HGF_MET	HGF - MET	HGF	Secreted Signaling	PMID: 28475121
ASC	MAC	GAS6	MERTK	0.000246615	0	GAS6_MERTK	GAS6 - MERTK	GAS	Secreted Signaling	PMID: 27801848
EC	MAC	GAS6	MERTK	3.17856e-06	0	GAS6_MERTK	GAS6 - MERTK	GAS	Secreted Signaling	PMID: 27801848
Pericyte	MAC	GAS6	MERTK	1.85638e-06	0	GAS6_MERTK	GAS6 - MERTK	GAS	Secreted Signaling	PMID: 27801848
MAC	MAC	GAS6	MERTK	1.13699e-05	0	GAS6_MERTK	GAS6 - MERTK	GAS	Secreted Signaling	PMID: 27801848
pDC	MAC	GAS6	MERTK	2.08451e-07	0	GAS6_MERTK	GAS6 - MERTK	GAS	Secreted Signaling	PMID: 27801848
cDC	MAC	GAS6	MERTK	7.92208e-07	0	GAS6_MERTK	GAS6 - MERTK	GAS	Secreted Signaling	PMID: 27801848
B	MAC	GAS6	MERTK	3.74505e-08	0	GAS6_MERTK	GAS6 - MERTK	GAS	Secreted Signaling	PMID: 27801848
EC	MAC	LGALS9	PTPRC	7.89022e-06	0	LGALS9_CD45	LGALS9 - CD45	GALECTIN	Secreted Signaling	PMID: 30120235
MAC	MAC	LGALS9	PTPRC	0.000282562	0	LGALS9_CD45	LGALS9 - CD45	GALECTIN	Secreted Signaling	PMID: 30120235
pDC	MAC	LGALS9	PTPRC	3.65594e-05	0	LGALS9_CD45	LGALS9 - CD45	GALECTIN	Secreted Signaling	PMID: 30120235
cDC	MAC	LGALS9	PTPRC	3.26047e-06	0	LGALS9_CD45	LGALS9 - CD45	GALECTIN	Secreted Signaling	PMID: 30120235
NK	MAC	LGALS9	PTPRC	1.37134e-05	0	LGALS9_CD45	LGALS9 - CD45	GALECTIN	Secreted Signaling	PMID: 30120235
EC	pDC	LGALS9	PTPRC	4.95268e-07	0	LGALS9_CD45	LGALS9 - CD45	GALECTIN	Secreted Signaling	PMID: 30120235
MAC	pDC	LGALS9	PTPRC	1.79796e-05	0	LGALS9_CD45	LGALS9 - CD45	GALECTIN	Secreted Signaling	PMID: 30120235
pDC	pDC	LGALS9	PTPRC	2.34317e-06	0	LGALS9_CD45	LGALS9 - CD45	GALECTIN	Secreted Signaling	PMID: 30120235
cDC	pDC	LGALS9	PTPRC	2.05354e-07	0	LGALS9_CD45	LGALS9 - CD45	GALECTIN	Secreted Signaling	PMID: 30120235
NK	pDC	LGALS9	PTPRC	8.60178e-07	0	LGALS9_CD45	LGALS9 - CD45	GALECTIN	Secreted Signaling	PMID: 30120235
EC	cDC	LGALS9	PTPRC	1.98744e-07	0	LGALS9_CD45	LGALS9 - CD45	GALECTIN	Secreted Signaling	PMID: 30120235
MAC	cDC	LGALS9	PTPRC	7.22339e-06	0	LGALS9_CD45	LGALS9 - CD45	GALECTIN	Secreted Signaling	PMID: 30120235
pDC	cDC	LGALS9	PTPRC	9.41971e-07	0	LGALS9_CD45	LGALS9 - CD45	GALECTIN	Secreted Signaling	PMID: 30120235
cDC	cDC	LGALS9	PTPRC	8.24294e-08	0	LGALS9_CD45	LGALS9 - CD45	GALECTIN	Secreted Signaling	PMID: 30120235
NK	cDC	LGALS9	PTPRC	3.45156e-07	0	LGALS9_CD45	LGALS9 - CD45	GALECTIN	Secreted Signaling	PMID: 30120235
EC	Mast	LGALS9	PTPRC	1.81622e-07	0	LGALS9_CD45	LGALS9 - CD45	GALECTIN	Secreted Signaling	PMID: 30120235
MAC	Mast	LGALS9	PTPRC	6.76796e-06	0	LGALS9_CD45	LGALS9 - CD45	GALECTIN	Secreted Signaling	PMID: 30120235
pDC	Mast	LGALS9	PTPRC	8.94734e-07	0	LGALS9_CD45	LGALS9 - CD45	GALECTIN	Secreted Signaling	PMID: 30120235
cDC	Mast	LGALS9	PTPRC	7.57901e-08	0.02	LGALS9_CD45	LGALS9 - CD45	GALECTIN	Secreted Signaling	PMID: 30120235
NK	Mast	LGALS9	PTPRC	3.15019e-07	0.03	LGALS9_CD45	LGALS9 - CD45	GALECTIN	Secreted Signaling	PMID: 30120235
EC	T	LGALS9	PTPRC	2.57417e-05	0	LGALS9_CD45	LGALS9 - CD45	GALECTIN	Secreted Signaling	PMID: 30120235
MAC	T	LGALS9	PTPRC	0.000904611	0	LGALS9_CD45	LGALS9 - CD45	GALECTIN	Secreted Signaling	PMID: 30120235
pDC	T	LGALS9	PTPRC	0.000115904	0	LGALS9_CD45	LGALS9 - CD45	GALECTIN	Secreted Signaling	PMID: 30120235
cDC	T	LGALS9	PTPRC	1.05868e-05	0	LGALS9_CD45	LGALS9 - CD45	GALECTIN	Secreted Signaling	PMID: 30120235
NK	T	LGALS9	PTPRC	4.47845e-05	0	LGALS9_CD45	LGALS9 - CD45	GALECTIN	Secreted Signaling	PMID: 30120235
EC	NK	LGALS9	PTPRC	1.136e-05	0	LGALS9_CD45	LGALS9 - CD45	GALECTIN	Secreted Signaling	PMID: 30120235
MAC	NK	LGALS9	PTPRC	0.000402038	0	LGALS9_CD45	LGALS9 - CD45	GALECTIN	Secreted Signaling	PMID: 30120235
pDC	NK	LGALS9	PTPRC	5.16985e-05	0	LGALS9_CD45	LGALS9 - CD45	GALECTIN	Secreted Signaling	PMID: 30120235
cDC	NK	LGALS9	PTPRC	4.68037e-06	0	LGALS9_CD45	LGALS9 - CD45	GALECTIN	Secreted Signaling	PMID: 30120235
NK	NK	LGALS9	PTPRC	1.97563e-05	0	LGALS9_CD45	LGALS9 - CD45	GALECTIN	Secreted Signaling	PMID: 30120235
EC	NKT	LGALS9	PTPRC	4.46448e-06	0	LGALS9_CD45	LGALS9 - CD45	GALECTIN	Secreted Signaling	PMID: 30120235
MAC	NKT	LGALS9	PTPRC	0.000157338	0	LGALS9_CD45	LGALS9 - CD45	GALECTIN	Secreted Signaling	PMID: 30120235
pDC	NKT	LGALS9	PTPRC	2.01885e-05	0	LGALS9_CD45	LGALS9 - CD45	GALECTIN	Secreted Signaling	PMID: 30120235
cDC	NKT	LGALS9	PTPRC	1.83743e-06	0	LGALS9_CD45	LGALS9 - CD45	GALECTIN	Secreted Signaling	PMID: 30120235
NK	NKT	LGALS9	PTPRC	7.76596e-06	0	LGALS9_CD45	LGALS9 - CD45	GALECTIN	Secreted Signaling	PMID: 30120235
EC	B	LGALS9	PTPRC	2.14512e-07	0	LGALS9_CD45	LGALS9 - CD45	GALECTIN	Secreted Signaling	PMID: 30120235
MAC	B	LGALS9	PTPRC	7.81543e-06	0	LGALS9_CD45	LGALS9 - CD45	GALECTIN	Secreted Signaling	PMID: 30120235
pDC	B	LGALS9	PTPRC	1.02051e-06	0	LGALS9_CD45	LGALS9 - CD45	GALECTIN	Secreted Signaling	PMID: 30120235
cDC	B	LGALS9	PTPRC	8.90225e-08	0	LGALS9_CD45	LGALS9 - CD45	GALECTIN	Secreted Signaling	PMID: 30120235
NK	B	LGALS9	PTPRC	3.72493e-07	0	LGALS9_CD45	LGALS9 - CD45	GALECTIN	Secreted Signaling	PMID: 30120235
EC	MAC	LGALS9	HAVCR2	1.60508e-06	0	LGALS9_HAVCR2	LGALS9 - HAVCR2	GALECTIN	Secreted Signaling	PMID: 27192565
MAC	MAC	LGALS9	HAVCR2	5.9756e-05	0	LGALS9_HAVCR2	LGALS9 - HAVCR2	GALECTIN	Secreted Signaling	PMID: 27192565
pDC	MAC	LGALS9	HAVCR2	7.89573e-06	0	LGALS9_HAVCR2	LGALS9 - HAVCR2	GALECTIN	Secreted Signaling	PMID: 27192565
cDC	MAC	LGALS9	HAVCR2	6.69642e-07	0	LGALS9_HAVCR2	LGALS9 - HAVCR2	GALECTIN	Secreted Signaling	PMID: 27192565
NK	MAC	LGALS9	HAVCR2	2.7841e-06	0	LGALS9_HAVCR2	LGALS9 - HAVCR2	GALECTIN	Secreted Signaling	PMID: 27192565
EC	pDC	LGALS9	HAVCR2	1.60587e-07	0	LGALS9_HAVCR2	LGALS9 - HAVCR2	GALECTIN	Secreted Signaling	PMID: 27192565
MAC	pDC	LGALS9	HAVCR2	5.96994e-06	0	LGALS9_HAVCR2	LGALS9 - HAVCR2	GALECTIN	Secreted Signaling	PMID: 27192565
pDC	pDC	LGALS9	HAVCR2	7.8819e-07	0	LGALS9_HAVCR2	LGALS9 - HAVCR2	GALECTIN	Secreted Signaling	PMID: 27192565
cDC	pDC	LGALS9	HAVCR2	6.69738e-08	0	LGALS9_HAVCR2	LGALS9 - HAVCR2	GALECTIN	Secreted Signaling	PMID: 27192565
NK	pDC	LGALS9	HAVCR2	2.78568e-07	0	LGALS9_HAVCR2	LGALS9 - HAVCR2	GALECTIN	Secreted Signaling	PMID: 27192565
EC	cDC	LGALS9	HAVCR2	1.72219e-09	0.03	LGALS9_HAVCR2	LGALS9 - HAVCR2	GALECTIN	Secreted Signaling	PMID: 27192565
MAC	cDC	LGALS9	HAVCR2	6.47515e-08	0	LGALS9_HAVCR2	LGALS9 - HAVCR2	GALECTIN	Secreted Signaling	PMID: 27192565
pDC	cDC	LGALS9	HAVCR2	8.60332e-09	0.01	LGALS9_HAVCR2	LGALS9 - HAVCR2	GALECTIN	Secreted Signaling	PMID: 27192565
EC	NK	LGALS9	HAVCR2	2.94103e-06	0	LGALS9_HAVCR2	LGALS9 - HAVCR2	GALECTIN	Secreted Signaling	PMID: 27192565
MAC	NK	LGALS9	HAVCR2	0.000108844	0	LGALS9_HAVCR2	LGALS9 - HAVCR2	GALECTIN	Secreted Signaling	PMID: 27192565
pDC	NK	LGALS9	HAVCR2	1.43345e-05	0	LGALS9_HAVCR2	LGALS9 - HAVCR2	GALECTIN	Secreted Signaling	PMID: 27192565
cDC	NK	LGALS9	HAVCR2	1.22523e-06	0	LGALS9_HAVCR2	LGALS9 - HAVCR2	GALECTIN	Secreted Signaling	PMID: 27192565
NK	NK	LGALS9	HAVCR2	5.10292e-06	0	LGALS9_HAVCR2	LGALS9 - HAVCR2	GALECTIN	Secreted Signaling	PMID: 27192565
EC	NKT	LGALS9	HAVCR2	5.31194e-08	0	LGALS9_HAVCR2	LGALS9 - HAVCR2	GALECTIN	Secreted Signaling	PMID: 27192565
MAC	NKT	LGALS9	HAVCR2	1.9962e-06	0	LGALS9_HAVCR2	LGALS9 - HAVCR2	GALECTIN	Secreted Signaling	PMID: 27192565
pDC	NKT	LGALS9	HAVCR2	2.65155e-07	0	LGALS9_HAVCR2	LGALS9 - HAVCR2	GALECTIN	Secreted Signaling	PMID: 27192565
cDC	NKT	LGALS9	HAVCR2	2.22118e-08	0	LGALS9_HAVCR2	LGALS9 - HAVCR2	GALECTIN	Secreted Signaling	PMID: 27192565
NK	NKT	LGALS9	HAVCR2	9.20955e-08	0	LGALS9_HAVCR2	LGALS9 - HAVCR2	GALECTIN	Secreted Signaling	PMID: 27192565
ASC	B	COL1A1	SDC1	1.13983e-05	0	COL1A1_SDC1	COL1A1 - SDC1	COLLAGEN	ECM-Receptor	KEGG: hsa04512
EC	B	COL1A1	SDC1	3.10634e-08	0	COL1A1_SDC1	COL1A1 - SDC1	COLLAGEN	ECM-Receptor	KEGG: hsa04512
Pericyte	B	COL1A1	SDC1	2.79817e-08	0	COL1A1_SDC1	COL1A1 - SDC1	COLLAGEN	ECM-Receptor	KEGG: hsa04512
MAC	B	COL1A1	SDC1	6.56601e-08	0	COL1A1_SDC1	COL1A1 - SDC1	COLLAGEN	ECM-Receptor	KEGG: hsa04512
pDC	B	COL1A1	SDC1	5.6738e-09	0	COL1A1_SDC1	COL1A1 - SDC1	COLLAGEN	ECM-Receptor	KEGG: hsa04512
cDC	B	COL1A1	SDC1	1.62062e-09	0	COL1A1_SDC1	COL1A1 - SDC1	COLLAGEN	ECM-Receptor	KEGG: hsa04512
Mast	B	COL1A1	SDC1	4.92072e-09	0	COL1A1_SDC1	COL1A1 - SDC1	COLLAGEN	ECM-Receptor	KEGG: hsa04512
T	B	COL1A1	SDC1	1.30913e-07	0	COL1A1_SDC1	COL1A1 - SDC1	COLLAGEN	ECM-Receptor	KEGG: hsa04512
NK	B	COL1A1	SDC1	4.82138e-08	0	COL1A1_SDC1	COL1A1 - SDC1	COLLAGEN	ECM-Receptor	KEGG: hsa04512
NKT	B	COL1A1	SDC1	2.37072e-08	0	COL1A1_SDC1	COL1A1 - SDC1	COLLAGEN	ECM-Receptor	KEGG: hsa04512
B	B	COL1A1	SDC1	5.63023e-10	0	COL1A1_SDC1	COL1A1 - SDC1	COLLAGEN	ECM-Receptor	KEGG: hsa04512
ASC	B	COL1A2	SDC1	1.30688e-05	0	COL1A2_SDC1	COL1A2 - SDC1	COLLAGEN	ECM-Receptor	KEGG: hsa04512
EC	B	COL1A2	SDC1	9.6745e-08	0	COL1A2_SDC1	COL1A2 - SDC1	COLLAGEN	ECM-Receptor	KEGG: hsa04512
Pericyte	B	COL1A2	SDC1	8.44426e-08	0	COL1A2_SDC1	COL1A2 - SDC1	COLLAGEN	ECM-Receptor	KEGG: hsa04512
MAC	B	COL1A2	SDC1	1.19943e-07	0	COL1A2_SDC1	COL1A2 - SDC1	COLLAGEN	ECM-Receptor	KEGG: hsa04512
pDC	B	COL1A2	SDC1	1.39042e-08	0	COL1A2_SDC1	COL1A2 - SDC1	COLLAGEN	ECM-Receptor	KEGG: hsa04512
cDC	B	COL1A2	SDC1	5.57227e-09	0	COL1A2_SDC1	COL1A2 - SDC1	COLLAGEN	ECM-Receptor	KEGG: hsa04512
Mast	B	COL1A2	SDC1	1.10245e-08	0	COL1A2_SDC1	COL1A2 - SDC1	COLLAGEN	ECM-Receptor	KEGG: hsa04512
T	B	COL1A2	SDC1	3.03827e-07	0	COL1A2_SDC1	COL1A2 - SDC1	COLLAGEN	ECM-Receptor	KEGG: hsa04512
NK	B	COL1A2	SDC1	1.68501e-07	0	COL1A2_SDC1	COL1A2 - SDC1	COLLAGEN	ECM-Receptor	KEGG: hsa04512
NKT	B	COL1A2	SDC1	6.14074e-08	0	COL1A2_SDC1	COL1A2 - SDC1	COLLAGEN	ECM-Receptor	KEGG: hsa04512
B	B	COL1A2	SDC1	5.36153e-09	0	COL1A2_SDC1	COL1A2 - SDC1	COLLAGEN	ECM-Receptor	KEGG: hsa04512
ASC	B	COL4A1	SDC1	3.88868e-06	0	COL4A1_SDC1	COL4A1 - SDC1	COLLAGEN	ECM-Receptor	KEGG: hsa04512
EC	B	COL4A1	SDC1	1.32408e-07	0	COL4A1_SDC1	COL4A1 - SDC1	COLLAGEN	ECM-Receptor	KEGG: hsa04512
Pericyte	B	COL4A1	SDC1	4.80156e-08	0	COL4A1_SDC1	COL4A1 - SDC1	COLLAGEN	ECM-Receptor	KEGG: hsa04512
ASC	B	COL4A2	SDC1	3.4206e-06	0	COL4A2_SDC1	COL4A2 - SDC1	COLLAGEN	ECM-Receptor	KEGG: hsa04512
EC	B	COL4A2	SDC1	1.33626e-07	0	COL4A2_SDC1	COL4A2 - SDC1	COLLAGEN	ECM-Receptor	KEGG: hsa04512
Pericyte	B	COL4A2	SDC1	5.08264e-08	0	COL4A2_SDC1	COL4A2 - SDC1	COLLAGEN	ECM-Receptor	KEGG: hsa04512
ASC	B	COL6A1	SDC1	9.54377e-06	0	COL6A1_SDC1	COL6A1 - SDC1	COLLAGEN	ECM-Receptor	KEGG: hsa04512
EC	B	COL6A1	SDC1	5.64575e-08	0	COL6A1_SDC1	COL6A1 - SDC1	COLLAGEN	ECM-Receptor	KEGG: hsa04512
Pericyte	B	COL6A1	SDC1	6.94695e-08	0	COL6A1_SDC1	COL6A1 - SDC1	COLLAGEN	ECM-Receptor	KEGG: hsa04512
MAC	B	COL6A1	SDC1	5.18166e-08	0	COL6A1_SDC1	COL6A1 - SDC1	COLLAGEN	ECM-Receptor	KEGG: hsa04512
pDC	B	COL6A1	SDC1	3.53905e-09	0	COL6A1_SDC1	COL6A1 - SDC1	COLLAGEN	ECM-Receptor	KEGG: hsa04512
cDC	B	COL6A1	SDC1	2.3676e-09	0	COL6A1_SDC1	COL6A1 - SDC1	COLLAGEN	ECM-Receptor	KEGG: hsa04512
Mast	B	COL6A1	SDC1	6.24819e-09	0	COL6A1_SDC1	COL6A1 - SDC1	COLLAGEN	ECM-Receptor	KEGG: hsa04512
T	B	COL6A1	SDC1	7.44201e-08	0	COL6A1_SDC1	COL6A1 - SDC1	COLLAGEN	ECM-Receptor	KEGG: hsa04512
NK	B	COL6A1	SDC1	4.77229e-08	0	COL6A1_SDC1	COL6A1 - SDC1	COLLAGEN	ECM-Receptor	KEGG: hsa04512
NKT	B	COL6A1	SDC1	1.81383e-08	0	COL6A1_SDC1	COL6A1 - SDC1	COLLAGEN	ECM-Receptor	KEGG: hsa04512
B	B	COL6A1	SDC1	2.2873e-09	0	COL6A1_SDC1	COL6A1 - SDC1	COLLAGEN	ECM-Receptor	KEGG: hsa04512
ASC	B	COL6A2	SDC1	1.23193e-05	0	COL6A2_SDC1	COL6A2 - SDC1	COLLAGEN	ECM-Receptor	KEGG: hsa04512
EC	B	COL6A2	SDC1	7.64342e-08	0	COL6A2_SDC1	COL6A2 - SDC1	COLLAGEN	ECM-Receptor	KEGG: hsa04512
Pericyte	B	COL6A2	SDC1	9.82902e-08	0	COL6A2_SDC1	COL6A2 - SDC1	COLLAGEN	ECM-Receptor	KEGG: hsa04512
MAC	B	COL6A2	SDC1	9.74334e-08	0	COL6A2_SDC1	COL6A2 - SDC1	COLLAGEN	ECM-Receptor	KEGG: hsa04512
pDC	B	COL6A2	SDC1	5.38402e-09	0	COL6A2_SDC1	COL6A2 - SDC1	COLLAGEN	ECM-Receptor	KEGG: hsa04512
cDC	B	COL6A2	SDC1	4.1868e-09	0	COL6A2_SDC1	COL6A2 - SDC1	COLLAGEN	ECM-Receptor	KEGG: hsa04512
Mast	B	COL6A2	SDC1	6.36195e-09	0	COL6A2_SDC1	COL6A2 - SDC1	COLLAGEN	ECM-Receptor	KEGG: hsa04512
T	B	COL6A2	SDC1	2.11388e-07	0	COL6A2_SDC1	COL6A2 - SDC1	COLLAGEN	ECM-Receptor	KEGG: hsa04512
NK	B	COL6A2	SDC1	1.48678e-07	0	COL6A2_SDC1	COL6A2 - SDC1	COLLAGEN	ECM-Receptor	KEGG: hsa04512
NKT	B	COL6A2	SDC1	6.01868e-08	0	COL6A2_SDC1	COL6A2 - SDC1	COLLAGEN	ECM-Receptor	KEGG: hsa04512
B	B	COL6A2	SDC1	2.22846e-09	0	COL6A2_SDC1	COL6A2 - SDC1	COLLAGEN	ECM-Receptor	KEGG: hsa04512
ASC	B	COL6A3	SDC1	8.33198e-06	0	COL6A3_SDC1	COL6A3 - SDC1	COLLAGEN	ECM-Receptor	KEGG: hsa04512
EC	B	COL6A3	SDC1	2.70179e-08	0	COL6A3_SDC1	COL6A3 - SDC1	COLLAGEN	ECM-Receptor	KEGG: hsa04512
Pericyte	B	COL6A3	SDC1	3.74975e-08	0	COL6A3_SDC1	COL6A3 - SDC1	COLLAGEN	ECM-Receptor	KEGG: hsa04512
MAC	B	COL6A3	SDC1	3.1403e-08	0	COL6A3_SDC1	COL6A3 - SDC1	COLLAGEN	ECM-Receptor	KEGG: hsa04512
pDC	B	COL6A3	SDC1	2.66748e-09	0	COL6A3_SDC1	COL6A3 - SDC1	COLLAGEN	ECM-Receptor	KEGG: hsa04512
cDC	B	COL6A3	SDC1	4.51262e-10	0	COL6A3_SDC1	COL6A3 - SDC1	COLLAGEN	ECM-Receptor	KEGG: hsa04512
Mast	B	COL6A3	SDC1	1.27359e-09	0	COL6A3_SDC1	COL6A3 - SDC1	COLLAGEN	ECM-Receptor	KEGG: hsa04512
T	B	COL6A3	SDC1	6.10791e-09	0	COL6A3_SDC1	COL6A3 - SDC1	COLLAGEN	ECM-Receptor	KEGG: hsa04512
NK	B	COL6A3	SDC1	1.49476e-08	0	COL6A3_SDC1	COL6A3 - SDC1	COLLAGEN	ECM-Receptor	KEGG: hsa04512
NKT	B	COL6A3	SDC1	6.67097e-09	0	COL6A3_SDC1	COL6A3 - SDC1	COLLAGEN	ECM-Receptor	KEGG: hsa04512
ASC	B	COL6A6	SDC1	8.97233e-07	0	COL6A6_SDC1	COL6A6 - SDC1	COLLAGEN	ECM-Receptor	KEGG: hsa04512
ASC	B	FN1	SDC1	4.45551e-06	0	FN1_SDC1	FN1 - SDC1	FN1	ECM-Receptor	KEGG: hsa04512
EC	B	FN1	SDC1	9.14593e-08	0	FN1_SDC1	FN1 - SDC1	FN1	ECM-Receptor	KEGG: hsa04512
Pericyte	B	FN1	SDC1	2.39448e-08	0	FN1_SDC1	FN1 - SDC1	FN1	ECM-Receptor	KEGG: hsa04512
MAC	B	FN1	SDC1	2.28847e-08	0	FN1_SDC1	FN1 - SDC1	FN1	ECM-Receptor	KEGG: hsa04512
cDC	B	FN1	SDC1	1.15916e-09	0	FN1_SDC1	FN1 - SDC1	FN1	ECM-Receptor	KEGG: hsa04512
Pericyte	B	TNC	SDC1	6.79534e-10	0	TNC_SDC1	TNC - SDC1	TENASCIN	ECM-Receptor	KEGG: hsa04512
Pericyte	B	TNN	SDC1	8.60609e-09	0	TNN_SDC1	TNN - SDC1	TENASCIN	ECM-Receptor	KEGG: hsa04512
ASC	B	TNXB	SDC1	6.91651e-06	0	TNXB_SDC1	TNXB - SDC1	TENASCIN	ECM-Receptor	KEGG: hsa04512
EC	B	TNXB	SDC1	3.70075e-08	0	TNXB_SDC1	TNXB - SDC1	TENASCIN	ECM-Receptor	KEGG: hsa04512
Pericyte	B	TNXB	SDC1	5.2727e-09	0	TNXB_SDC1	TNXB - SDC1	TENASCIN	ECM-Receptor	KEGG: hsa04512
MAC	B	TNXB	SDC1	6.63115e-09	0	TNXB_SDC1	TNXB - SDC1	TENASCIN	ECM-Receptor	KEGG: hsa04512
pDC	B	TNXB	SDC1	1.21891e-09	0	TNXB_SDC1	TNXB - SDC1	TENASCIN	ECM-Receptor	KEGG: hsa04512
cDC	B	TNXB	SDC1	2.28737e-10	0	TNXB_SDC1	TNXB - SDC1	TENASCIN	ECM-Receptor	KEGG: hsa04512
B	B	TNXB	SDC1	1.41862e-10	0	TNXB_SDC1	TNXB - SDC1	TENASCIN	ECM-Receptor	KEGG: hsa04512
Pericyte	B	THBS1	SDC1	9.28001e-09	0	THBS1_SDC1	THBS1 - SDC1	THBS	ECM-Receptor	KEGG: hsa04512
MAC	B	THBS1	SDC1	5.26019e-08	0	THBS1_SDC1	THBS1 - SDC1	THBS	ECM-Receptor	KEGG: hsa04512
ASC	B	THBS2	SDC1	1.57765e-06	0	THBS2_SDC1	THBS2 - SDC1	THBS	ECM-Receptor	KEGG: hsa04512
Pericyte	B	THBS4	SDC1	7.30973e-09	0	THBS4_SDC1	THBS4 - SDC1	THBS	ECM-Receptor	KEGG: hsa04512
Pericyte	ASC	THBS1	CD36	6.28872e-06	0	THBS1_CD36	THBS1 - CD36	THBS	ECM-Receptor	KEGG: hsa04512
MAC	ASC	THBS1	CD36	3.56571e-05	0	THBS1_CD36	THBS1 - CD36	THBS	ECM-Receptor	KEGG: hsa04512
Pericyte	EC	THBS1	CD36	4.7135e-06	0	THBS1_CD36	THBS1 - CD36	THBS	ECM-Receptor	KEGG: hsa04512
MAC	EC	THBS1	CD36	2.69308e-05	0	THBS1_CD36	THBS1 - CD36	THBS	ECM-Receptor	KEGG: hsa04512
Pericyte	Pericyte	THBS1	CD36	9.83739e-07	0	THBS1_CD36	THBS1 - CD36	THBS	ECM-Receptor	KEGG: hsa04512
MAC	Pericyte	THBS1	CD36	5.60039e-06	0	THBS1_CD36	THBS1 - CD36	THBS	ECM-Receptor	KEGG: hsa04512
Pericyte	MAC	THBS1	CD36	2.89514e-06	0	THBS1_CD36	THBS1 - CD36	THBS	ECM-Receptor	KEGG: hsa04512
MAC	MAC	THBS1	CD36	1.64338e-05	0	THBS1_CD36	THBS1 - CD36	THBS	ECM-Receptor	KEGG: hsa04512
Pericyte	pDC	THBS1	CD36	4.98617e-09	0	THBS1_CD36	THBS1 - CD36	THBS	ECM-Receptor	KEGG: hsa04512
MAC	pDC	THBS1	CD36	2.82607e-08	0	THBS1_CD36	THBS1 - CD36	THBS	ECM-Receptor	KEGG: hsa04512
Pericyte	cDC	THBS1	CD36	1.11826e-07	0	THBS1_CD36	THBS1 - CD36	THBS	ECM-Receptor	KEGG: hsa04512
MAC	cDC	THBS1	CD36	6.34824e-07	0	THBS1_CD36	THBS1 - CD36	THBS	ECM-Receptor	KEGG: hsa04512
ASC	ASC	THBS2	CD36	0.00106768	0	THBS2_CD36	THBS2 - CD36	THBS	ECM-Receptor	KEGG: hsa04512
ASC	EC	THBS2	CD36	0.000773952	0	THBS2_CD36	THBS2 - CD36	THBS	ECM-Receptor	KEGG: hsa04512
ASC	Pericyte	THBS2	CD36	0.000164068	0	THBS2_CD36	THBS2 - CD36	THBS	ECM-Receptor	KEGG: hsa04512
ASC	MAC	THBS2	CD36	0.000489093	0	THBS2_CD36	THBS2 - CD36	THBS	ECM-Receptor	KEGG: hsa04512
ASC	cDC	THBS2	CD36	1.88834e-05	0	THBS2_CD36	THBS2 - CD36	THBS	ECM-Receptor	KEGG: hsa04512
Pericyte	ASC	THBS4	CD36	4.95448e-06	0	THBS4_CD36	THBS4 - CD36	THBS	ECM-Receptor	KEGG: hsa04512
Pericyte	EC	THBS4	CD36	3.73145e-06	0	THBS4_CD36	THBS4 - CD36	THBS	ECM-Receptor	KEGG: hsa04512
Pericyte	Pericyte	THBS4	CD36	7.77007e-07	0	THBS4_CD36	THBS4 - CD36	THBS	ECM-Receptor	KEGG: hsa04512
Pericyte	MAC	THBS4	CD36	2.28251e-06	0	THBS4_CD36	THBS4 - CD36	THBS	ECM-Receptor	KEGG: hsa04512
Pericyte	pDC	THBS4	CD36	3.92732e-09	0	THBS4_CD36	THBS4 - CD36	THBS	ECM-Receptor	KEGG: hsa04512
Pericyte	cDC	THBS4	CD36	8.8168e-08	0	THBS4_CD36	THBS4 - CD36	THBS	ECM-Receptor	KEGG: hsa04512
Pericyte	Pericyte	CADM1	CADM1	2.15491e-08	0	CADM1_CADM1	CADM1 - CADM1	CADM	Cell-Cell Contact	PMID: 24503895
pDC	Pericyte	CADM1	CADM1	9.63147e-08	0	CADM1_CADM1	CADM1 - CADM1	CADM	Cell-Cell Contact	PMID: 24503895
Pericyte	pDC	CADM1	CADM1	9.63147e-08	0	CADM1_CADM1	CADM1 - CADM1	CADM	Cell-Cell Contact	PMID: 24503895
pDC	pDC	CADM1	CADM1	4.274e-07	0	CADM1_CADM1	CADM1 - CADM1	CADM	Cell-Cell Contact	PMID: 24503895
ASC	ASC	CADM3	CADM3	0.000117459	0	CADM3_CADM3	CADM3 - CADM3	CADM	Cell-Cell Contact	KEGG: hsa04514
Pericyte	ASC	CADM3	CADM3	9.1309e-07	0	CADM3_CADM3	CADM3 - CADM3	CADM	Cell-Cell Contact	KEGG: hsa04514
ASC	Pericyte	CADM3	CADM3	9.1309e-07	0	CADM3_CADM3	CADM3 - CADM3	CADM	Cell-Cell Contact	KEGG: hsa04514
B	MAC	FCER2	ITGAM_ITGB2	3.08728e-06	0	FCER2A_ITGAM_ITGB2	FCER2A - (ITGAM+ITGB2)	CD23	Cell-Cell Contact	PMID: 7621072
B	NK	FCER2	ITGAM_ITGB2	2.74791e-06	0	FCER2A_ITGAM_ITGB2	FCER2A - (ITGAM+ITGB2)	CD23	Cell-Cell Contact	PMID: 7621072
B	NKT	FCER2	ITGAM_ITGB2	4.95786e-07	0	FCER2A_ITGAM_ITGB2	FCER2A - (ITGAM+ITGB2)	CD23	Cell-Cell Contact	PMID: 7621072
B	MAC	FCER2	ITGAX_ITGB2	3.76362e-06	0	FCER2A_ITGAX_ITGB2	FCER2A - (ITGAX+ITGB2)	CD23	Cell-Cell Contact	PMID: 7621072
B	pDC	FCER2	ITGAX_ITGB2	1.35499e-07	0	FCER2A_ITGAX_ITGB2	FCER2A - (ITGAX+ITGB2)	CD23	Cell-Cell Contact	PMID: 7621072
B	NK	FCER2	ITGAX_ITGB2	2.01715e-06	0	FCER2A_ITGAX_ITGB2	FCER2A - (ITGAX+ITGB2)	CD23	Cell-Cell Contact	PMID: 7621072
T	ASC	CD40LG	CD40	0.000143495	0	CD40LG_CD40	CD40LG - CD40	CD40	Cell-Cell Contact	KEGG: hsa04514
T	EC	CD40LG	CD40	6.1156e-06	0	CD40LG_CD40	CD40LG - CD40	CD40	Cell-Cell Contact	KEGG: hsa04514
T	Pericyte	CD40LG	CD40	1.29575e-06	0	CD40LG_CD40	CD40LG - CD40	CD40	Cell-Cell Contact	KEGG: hsa04514
T	MAC	CD40LG	CD40	1.12248e-05	0	CD40LG_CD40	CD40LG - CD40	CD40	Cell-Cell Contact	KEGG: hsa04514
T	pDC	CD40LG	CD40	3.81923e-06	0	CD40LG_CD40	CD40LG - CD40	CD40	Cell-Cell Contact	KEGG: hsa04514
T	cDC	CD40LG	CD40	1.32215e-07	0	CD40LG_CD40	CD40LG - CD40	CD40	Cell-Cell Contact	KEGG: hsa04514
T	B	CD40LG	CD40	1.44984e-06	0	CD40LG_CD40	CD40LG - CD40	CD40	Cell-Cell Contact	KEGG: hsa04514
MAC	MAC	PTPRC	MRC1	0.00037303	0	PTPRC_MRC1	PTPRC - MRC1	CD45	Cell-Cell Contact	PMID: 27601670; PMID: 10575006
pDC	MAC	PTPRC	MRC1	2.38511e-05	0	PTPRC_MRC1	PTPRC - MRC1	CD45	Cell-Cell Contact	PMID: 27601670; PMID: 10575006
cDC	MAC	PTPRC	MRC1	9.58633e-06	0	PTPRC_MRC1	PTPRC - MRC1	CD45	Cell-Cell Contact	PMID: 27601670; PMID: 10575006
Mast	MAC	PTPRC	MRC1	9.06416e-06	0	PTPRC_MRC1	PTPRC - MRC1	CD45	Cell-Cell Contact	PMID: 27601670; PMID: 10575006
T	MAC	PTPRC	MRC1	0.00118643	0	PTPRC_MRC1	PTPRC - MRC1	CD45	Cell-Cell Contact	PMID: 27601670; PMID: 10575006
NK	MAC	PTPRC	MRC1	0.000528572	0	PTPRC_MRC1	PTPRC - MRC1	CD45	Cell-Cell Contact	PMID: 27601670; PMID: 10575006
NKT	MAC	PTPRC	MRC1	0.000206557	0	PTPRC_MRC1	PTPRC - MRC1	CD45	Cell-Cell Contact	PMID: 27601670; PMID: 10575006
B	MAC	PTPRC	MRC1	1.03811e-05	0	PTPRC_MRC1	PTPRC - MRC1	CD45	Cell-Cell Contact	PMID: 27601670; PMID: 10575006
pDC	pDC	CD80	CD274	7.76234e-09	0	CD80_CD274	CD80 - CD274	CD80	Cell-Cell Contact	PMID: 17629517; PMID: 18585785
pDC	pDC	CD80	CTLA4	4.42573e-09	0	CD80_CTLA4	CD80 - CTLA4	CD80	Cell-Cell Contact	PMID: 23954143
pDC	T	CD80	CTLA4	2.27263e-07	0	CD80_CTLA4	CD80 - CTLA4	CD80	Cell-Cell Contact	PMID: 23954143
MAC	pDC	CD86	CTLA4	6.24179e-07	0	CD86_CTLA4	CD86 - CTLA4	CD86	Cell-Cell Contact	PMID: 23954143
pDC	pDC	CD86	CTLA4	3.11766e-08	0	CD86_CTLA4	CD86 - CTLA4	CD86	Cell-Cell Contact	PMID: 23954143
cDC	pDC	CD86	CTLA4	2.38522e-09	0	CD86_CTLA4	CD86 - CTLA4	CD86	Cell-Cell Contact	PMID: 23954143
B	pDC	CD86	CTLA4	5.14617e-10	0	CD86_CTLA4	CD86 - CTLA4	CD86	Cell-Cell Contact	PMID: 23954143
MAC	T	CD86	CTLA4	3.20159e-05	0	CD86_CTLA4	CD86 - CTLA4	CD86	Cell-Cell Contact	PMID: 23954143
pDC	T	CD86	CTLA4	1.59998e-06	0	CD86_CTLA4	CD86 - CTLA4	CD86	Cell-Cell Contact	PMID: 23954143
cDC	T	CD86	CTLA4	1.22479e-07	0	CD86_CTLA4	CD86 - CTLA4	CD86	Cell-Cell Contact	PMID: 23954143
B	T	CD86	CTLA4	2.64278e-08	0	CD86_CTLA4	CD86 - CTLA4	CD86	Cell-Cell Contact	PMID: 23954143
EC	EC	CDH5	CDH5	3.66735e-05	0	CDH5_CDH5	CDH5 - CDH5	CDH5	Cell-Cell Contact	KEGG: hsa04514
MAC	T	CLEC2D	KLRB1	1.85577e-05	0	CLEC2D_KLRB1	CLEC2D - KLRB1	CLEC	Cell-Cell Contact	PMID: 24223577
pDC	T	CLEC2D	KLRB1	6.08175e-06	0	CLEC2D_KLRB1	CLEC2D - KLRB1	CLEC	Cell-Cell Contact	PMID: 24223577
cDC	T	CLEC2D	KLRB1	6.97674e-07	0.02	CLEC2D_KLRB1	CLEC2D - KLRB1	CLEC	Cell-Cell Contact	PMID: 24223577
T	T	CLEC2D	KLRB1	0.000652636	0	CLEC2D_KLRB1	CLEC2D - KLRB1	CLEC	Cell-Cell Contact	PMID: 24223577
NK	T	CLEC2D	KLRB1	8.0568e-05	0	CLEC2D_KLRB1	CLEC2D - KLRB1	CLEC	Cell-Cell Contact	PMID: 24223577
NKT	T	CLEC2D	KLRB1	0.000114826	0	CLEC2D_KLRB1	CLEC2D - KLRB1	CLEC	Cell-Cell Contact	PMID: 24223577
B	T	CLEC2D	KLRB1	4.53064e-06	0	CLEC2D_KLRB1	CLEC2D - KLRB1	CLEC	Cell-Cell Contact	PMID: 24223577
MAC	NK	CLEC2D	KLRB1	2.96383e-05	0	CLEC2D_KLRB1	CLEC2D - KLRB1	CLEC	Cell-Cell Contact	PMID: 24223577
pDC	NK	CLEC2D	KLRB1	9.62623e-06	0	CLEC2D_KLRB1	CLEC2D - KLRB1	CLEC	Cell-Cell Contact	PMID: 24223577
cDC	NK	CLEC2D	KLRB1	1.11412e-06	0	CLEC2D_KLRB1	CLEC2D - KLRB1	CLEC	Cell-Cell Contact	PMID: 24223577
T	NK	CLEC2D	KLRB1	0.000996189	0	CLEC2D_KLRB1	CLEC2D - KLRB1	CLEC	Cell-Cell Contact	PMID: 24223577
NK	NK	CLEC2D	KLRB1	0.000127514	0	CLEC2D_KLRB1	CLEC2D - KLRB1	CLEC	Cell-Cell Contact	PMID: 24223577
NKT	NK	CLEC2D	KLRB1	0.000175518	0	CLEC2D_KLRB1	CLEC2D - KLRB1	CLEC	Cell-Cell Contact	PMID: 24223577
B	NK	CLEC2D	KLRB1	7.124e-06	0	CLEC2D_KLRB1	CLEC2D - KLRB1	CLEC	Cell-Cell Contact	PMID: 24223577
MAC	NKT	CLEC2D	KLRB1	4.03365e-06	0	CLEC2D_KLRB1	CLEC2D - KLRB1	CLEC	Cell-Cell Contact	PMID: 24223577
pDC	NKT	CLEC2D	KLRB1	1.32085e-06	0	CLEC2D_KLRB1	CLEC2D - KLRB1	CLEC	Cell-Cell Contact	PMID: 24223577
cDC	NKT	CLEC2D	KLRB1	1.51643e-07	0.01	CLEC2D_KLRB1	CLEC2D - KLRB1	CLEC	Cell-Cell Contact	PMID: 24223577
T	NKT	CLEC2D	KLRB1	0.000141272	0	CLEC2D_KLRB1	CLEC2D - KLRB1	CLEC	Cell-Cell Contact	PMID: 24223577
NK	NKT	CLEC2D	KLRB1	1.74979e-05	0	CLEC2D_KLRB1	CLEC2D - KLRB1	CLEC	Cell-Cell Contact	PMID: 24223577
NKT	NKT	CLEC2D	KLRB1	2.4859e-05	0	CLEC2D_KLRB1	CLEC2D - KLRB1	CLEC	Cell-Cell Contact	PMID: 24223577
B	NKT	CLEC2D	KLRB1	9.83392e-07	0	CLEC2D_KLRB1	CLEC2D - KLRB1	CLEC	Cell-Cell Contact	PMID: 24223577
MAC	T	CD69	KLRB1	4.06751e-05	0	CLEC2C_KLRB1	CLEC2C - KLRB1	CLEC	Cell-Cell Contact	PMID: 24223577
Mast	T	CD69	KLRB1	7.95795e-05	0	CLEC2C_KLRB1	CLEC2C - KLRB1	CLEC	Cell-Cell Contact	PMID: 24223577
T	T	CD69	KLRB1	0.00165385	0	CLEC2C_KLRB1	CLEC2C - KLRB1	CLEC	Cell-Cell Contact	PMID: 24223577
NK	T	CD69	KLRB1	0.00102346	0	CLEC2C_KLRB1	CLEC2C - KLRB1	CLEC	Cell-Cell Contact	PMID: 24223577
NKT	T	CD69	KLRB1	0.000292644	0	CLEC2C_KLRB1	CLEC2C - KLRB1	CLEC	Cell-Cell Contact	PMID: 24223577
B	T	CD69	KLRB1	1.61701e-05	0	CLEC2C_KLRB1	CLEC2C - KLRB1	CLEC	Cell-Cell Contact	PMID: 24223577
MAC	NK	CD69	KLRB1	6.47082e-05	0	CLEC2C_KLRB1	CLEC2C - KLRB1	CLEC	Cell-Cell Contact	PMID: 24223577
pDC	NK	CD69	KLRB1	2.95394e-06	0	CLEC2C_KLRB1	CLEC2C - KLRB1	CLEC	Cell-Cell Contact	PMID: 24223577
cDC	NK	CD69	KLRB1	2.56385e-06	0	CLEC2C_KLRB1	CLEC2C - KLRB1	CLEC	Cell-Cell Contact	PMID: 24223577
Mast	NK	CD69	KLRB1	0.000114513	0	CLEC2C_KLRB1	CLEC2C - KLRB1	CLEC	Cell-Cell Contact	PMID: 24223577
T	NK	CD69	KLRB1	0.00235333	0	CLEC2C_KLRB1	CLEC2C - KLRB1	CLEC	Cell-Cell Contact	PMID: 24223577
NK	NK	CD69	KLRB1	0.00141635	0	CLEC2C_KLRB1	CLEC2C - KLRB1	CLEC	Cell-Cell Contact	PMID: 24223577
NKT	NK	CD69	KLRB1	0.000417535	0	CLEC2C_KLRB1	CLEC2C - KLRB1	CLEC	Cell-Cell Contact	PMID: 24223577
B	NK	CD69	KLRB1	2.42606e-05	0	CLEC2C_KLRB1	CLEC2C - KLRB1	CLEC	Cell-Cell Contact	PMID: 24223577
MAC	NKT	CD69	KLRB1	8.83795e-06	0	CLEC2C_KLRB1	CLEC2C - KLRB1	CLEC	Cell-Cell Contact	PMID: 24223577
cDC	NKT	CD69	KLRB1	3.50382e-07	0.04	CLEC2C_KLRB1	CLEC2C - KLRB1	CLEC	Cell-Cell Contact	PMID: 24223577
Mast	NKT	CD69	KLRB1	1.71294e-05	0	CLEC2C_KLRB1	CLEC2C - KLRB1	CLEC	Cell-Cell Contact	PMID: 24223577
T	NKT	CD69	KLRB1	0.000355597	0	CLEC2C_KLRB1	CLEC2C - KLRB1	CLEC	Cell-Cell Contact	PMID: 24223577
NK	NKT	CD69	KLRB1	0.000219442	0	CLEC2C_KLRB1	CLEC2C - KLRB1	CLEC	Cell-Cell Contact	PMID: 24223577
NKT	NKT	CD69	KLRB1	6.29385e-05	0	CLEC2C_KLRB1	CLEC2C - KLRB1	CLEC	Cell-Cell Contact	PMID: 24223577
B	NKT	CD69	KLRB1	3.4946e-06	0	CLEC2C_KLRB1	CLEC2C - KLRB1	CLEC	Cell-Cell Contact	PMID: 24223577
EC	EC	DSC2	DSG2	4.49995e-08	0	DSC2_DSG2	DSC2 - DSG2	DESMOSOME	Cell-Cell Contact	PMID: 27298358
MAC	EC	DSC2	DSG2	2.94776e-06	0	DSC2_DSG2	DSC2 - DSG2	DESMOSOME	Cell-Cell Contact	PMID: 27298358
pDC	EC	DSC2	DSG2	2.96671e-08	0	DSC2_DSG2	DSC2 - DSG2	DESMOSOME	Cell-Cell Contact	PMID: 27298358
EC	pDC	DSC2	DSG2	2.25835e-09	0	DSC2_DSG2	DSC2 - DSG2	DESMOSOME	Cell-Cell Contact	PMID: 27298358
MAC	pDC	DSC2	DSG2	1.4814e-07	0	DSC2_DSG2	DSC2 - DSG2	DESMOSOME	Cell-Cell Contact	PMID: 27298358
pDC	pDC	DSC2	DSG2	1.48902e-09	0	DSC2_DSG2	DSC2 - DSG2	DESMOSOME	Cell-Cell Contact	PMID: 27298358
EC	cDC	DSC2	DSG2	4.43143e-10	0	DSC2_DSG2	DSC2 - DSG2	DESMOSOME	Cell-Cell Contact	PMID: 27298358
MAC	cDC	DSC2	DSG2	2.90732e-08	0	DSC2_DSG2	DSC2 - DSG2	DESMOSOME	Cell-Cell Contact	PMID: 27298358
pDC	cDC	DSC2	DSG2	2.92184e-10	0	DSC2_DSG2	DSC2 - DSG2	DESMOSOME	Cell-Cell Contact	PMID: 27298358
EC	cDC	EFNB2	EPHB1	6.22623e-07	0	EFNB2_EPHB1	EFNB2 - EPHB1	EPHB	Cell-Cell Contact	PMID: 15114347
EC	EC	ESAM	ESAM	4.32121e-05	0	ESAM_ESAM	ESAM - ESAM	ESAM	Cell-Cell Contact	KEGG: hsa04514; PMID: 11279107
Pericyte	EC	ESAM	ESAM	8.77597e-06	0	ESAM_ESAM	ESAM - ESAM	ESAM	Cell-Cell Contact	KEGG: hsa04514; PMID: 11279107
EC	Pericyte	ESAM	ESAM	8.77597e-06	0	ESAM_ESAM	ESAM - ESAM	ESAM	Cell-Cell Contact	KEGG: hsa04514; PMID: 11279107
Pericyte	Pericyte	ESAM	ESAM	1.74873e-06	0	ESAM_ESAM	ESAM - ESAM	ESAM	Cell-Cell Contact	KEGG: hsa04514; PMID: 11279107
EC	MAC	ICAM1	ITGAX_ITGB2	2.38415e-05	0	ICAM1_ITGAX_ITGB2	ICAM1 - (ITGAX+ITGB2)	ICAM	Cell-Cell Contact	PMID: 16252253
MAC	MAC	ICAM1	ITGAX_ITGB2	0.00018747	0	ICAM1_ITGAX_ITGB2	ICAM1 - (ITGAX+ITGB2)	ICAM	Cell-Cell Contact	PMID: 16252253
pDC	MAC	ICAM1	ITGAX_ITGB2	8.57307e-06	0	ICAM1_ITGAX_ITGB2	ICAM1 - (ITGAX+ITGB2)	ICAM	Cell-Cell Contact	PMID: 16252253
cDC	MAC	ICAM1	ITGAX_ITGB2	5.61402e-06	0	ICAM1_ITGAX_ITGB2	ICAM1 - (ITGAX+ITGB2)	ICAM	Cell-Cell Contact	PMID: 16252253
Mast	MAC	ICAM1	ITGAX_ITGB2	3.35449e-06	0	ICAM1_ITGAX_ITGB2	ICAM1 - (ITGAX+ITGB2)	ICAM	Cell-Cell Contact	PMID: 16252253
NK	MAC	ICAM1	ITGAX_ITGB2	0.000113583	0	ICAM1_ITGAX_ITGB2	ICAM1 - (ITGAX+ITGB2)	ICAM	Cell-Cell Contact	PMID: 16252253
NKT	MAC	ICAM1	ITGAX_ITGB2	2.27477e-07	0	ICAM1_ITGAX_ITGB2	ICAM1 - (ITGAX+ITGB2)	ICAM	Cell-Cell Contact	PMID: 16252253
EC	pDC	ICAM1	ITGAX_ITGB2	8.57185e-07	0	ICAM1_ITGAX_ITGB2	ICAM1 - (ITGAX+ITGB2)	ICAM	Cell-Cell Contact	PMID: 16252253
MAC	pDC	ICAM1	ITGAX_ITGB2	6.82379e-06	0	ICAM1_ITGAX_ITGB2	ICAM1 - (ITGAX+ITGB2)	ICAM	Cell-Cell Contact	PMID: 16252253
pDC	pDC	ICAM1	ITGAX_ITGB2	3.08957e-07	0	ICAM1_ITGAX_ITGB2	ICAM1 - (ITGAX+ITGB2)	ICAM	Cell-Cell Contact	PMID: 16252253
cDC	pDC	ICAM1	ITGAX_ITGB2	2.03594e-07	0	ICAM1_ITGAX_ITGB2	ICAM1 - (ITGAX+ITGB2)	ICAM	Cell-Cell Contact	PMID: 16252253
Mast	pDC	ICAM1	ITGAX_ITGB2	1.19945e-07	0	ICAM1_ITGAX_ITGB2	ICAM1 - (ITGAX+ITGB2)	ICAM	Cell-Cell Contact	PMID: 16252253
NK	pDC	ICAM1	ITGAX_ITGB2	4.09358e-06	0	ICAM1_ITGAX_ITGB2	ICAM1 - (ITGAX+ITGB2)	ICAM	Cell-Cell Contact	PMID: 16252253
EC	NK	ICAM1	ITGAX_ITGB2	1.27623e-05	0	ICAM1_ITGAX_ITGB2	ICAM1 - (ITGAX+ITGB2)	ICAM	Cell-Cell Contact	PMID: 16252253
MAC	NK	ICAM1	ITGAX_ITGB2	0.000101483	0	ICAM1_ITGAX_ITGB2	ICAM1 - (ITGAX+ITGB2)	ICAM	Cell-Cell Contact	PMID: 16252253
pDC	NK	ICAM1	ITGAX_ITGB2	4.59896e-06	0	ICAM1_ITGAX_ITGB2	ICAM1 - (ITGAX+ITGB2)	ICAM	Cell-Cell Contact	PMID: 16252253
cDC	NK	ICAM1	ITGAX_ITGB2	3.02884e-06	0	ICAM1_ITGAX_ITGB2	ICAM1 - (ITGAX+ITGB2)	ICAM	Cell-Cell Contact	PMID: 16252253
Mast	NK	ICAM1	ITGAX_ITGB2	1.78671e-06	0	ICAM1_ITGAX_ITGB2	ICAM1 - (ITGAX+ITGB2)	ICAM	Cell-Cell Contact	PMID: 16252253
NK	NK	ICAM1	ITGAX_ITGB2	6.09345e-05	0	ICAM1_ITGAX_ITGB2	ICAM1 - (ITGAX+ITGB2)	ICAM	Cell-Cell Contact	PMID: 16252253
NKT	NK	ICAM1	ITGAX_ITGB2	1.20843e-07	0	ICAM1_ITGAX_ITGB2	ICAM1 - (ITGAX+ITGB2)	ICAM	Cell-Cell Contact	PMID: 16252253
EC	MAC	ICAM1	ITGAM_ITGB2	1.9549e-05	0	ICAM1_ITGAM_ITGB2	ICAM1 - (ITGAM+ITGB2)	ICAM	Cell-Cell Contact	KEGG: hsa04514
MAC	MAC	ICAM1	ITGAM_ITGB2	0.000154295	0	ICAM1_ITGAM_ITGB2	ICAM1 - (ITGAM+ITGB2)	ICAM	Cell-Cell Contact	KEGG: hsa04514
pDC	MAC	ICAM1	ITGAM_ITGB2	7.03458e-06	0	ICAM1_ITGAM_ITGB2	ICAM1 - (ITGAM+ITGB2)	ICAM	Cell-Cell Contact	KEGG: hsa04514
cDC	MAC	ICAM1	ITGAM_ITGB2	4.61537e-06	0	ICAM1_ITGAM_ITGB2	ICAM1 - (ITGAM+ITGB2)	ICAM	Cell-Cell Contact	KEGG: hsa04514
Mast	MAC	ICAM1	ITGAM_ITGB2	2.74591e-06	0	ICAM1_ITGAM_ITGB2	ICAM1 - (ITGAM+ITGB2)	ICAM	Cell-Cell Contact	KEGG: hsa04514
NK	MAC	ICAM1	ITGAM_ITGB2	9.32017e-05	0	ICAM1_ITGAM_ITGB2	ICAM1 - (ITGAM+ITGB2)	ICAM	Cell-Cell Contact	KEGG: hsa04514
NKT	MAC	ICAM1	ITGAM_ITGB2	1.86042e-07	0.01	ICAM1_ITGAM_ITGB2	ICAM1 - (ITGAM+ITGB2)	ICAM	Cell-Cell Contact	KEGG: hsa04514
EC	NK	ICAM1	ITGAM_ITGB2	1.73925e-05	0	ICAM1_ITGAM_ITGB2	ICAM1 - (ITGAM+ITGB2)	ICAM	Cell-Cell Contact	KEGG: hsa04514
MAC	NK	ICAM1	ITGAM_ITGB2	0.000137812	0	ICAM1_ITGAM_ITGB2	ICAM1 - (ITGAM+ITGB2)	ICAM	Cell-Cell Contact	KEGG: hsa04514
pDC	NK	ICAM1	ITGAM_ITGB2	6.26326e-06	0	ICAM1_ITGAM_ITGB2	ICAM1 - (ITGAM+ITGB2)	ICAM	Cell-Cell Contact	KEGG: hsa04514
cDC	NK	ICAM1	ITGAM_ITGB2	4.11751e-06	0	ICAM1_ITGAM_ITGB2	ICAM1 - (ITGAM+ITGB2)	ICAM	Cell-Cell Contact	KEGG: hsa04514
Mast	NK	ICAM1	ITGAM_ITGB2	2.43875e-06	0	ICAM1_ITGAM_ITGB2	ICAM1 - (ITGAM+ITGB2)	ICAM	Cell-Cell Contact	KEGG: hsa04514
NK	NK	ICAM1	ITGAM_ITGB2	8.29842e-05	0	ICAM1_ITGAM_ITGB2	ICAM1 - (ITGAM+ITGB2)	ICAM	Cell-Cell Contact	KEGG: hsa04514
NKT	NK	ICAM1	ITGAM_ITGB2	1.65079e-07	0	ICAM1_ITGAM_ITGB2	ICAM1 - (ITGAM+ITGB2)	ICAM	Cell-Cell Contact	KEGG: hsa04514
EC	NKT	ICAM1	ITGAM_ITGB2	3.13568e-06	0	ICAM1_ITGAM_ITGB2	ICAM1 - (ITGAM+ITGB2)	ICAM	Cell-Cell Contact	KEGG: hsa04514
MAC	NKT	ICAM1	ITGAM_ITGB2	2.50147e-05	0	ICAM1_ITGAM_ITGB2	ICAM1 - (ITGAM+ITGB2)	ICAM	Cell-Cell Contact	KEGG: hsa04514
pDC	NKT	ICAM1	ITGAM_ITGB2	1.13065e-06	0	ICAM1_ITGAM_ITGB2	ICAM1 - (ITGAM+ITGB2)	ICAM	Cell-Cell Contact	KEGG: hsa04514
cDC	NKT	ICAM1	ITGAM_ITGB2	7.45862e-07	0	ICAM1_ITGAM_ITGB2	ICAM1 - (ITGAM+ITGB2)	ICAM	Cell-Cell Contact	KEGG: hsa04514
Mast	NKT	ICAM1	ITGAM_ITGB2	4.38366e-07	0	ICAM1_ITGAM_ITGB2	ICAM1 - (ITGAM+ITGB2)	ICAM	Cell-Cell Contact	KEGG: hsa04514
NK	NKT	ICAM1	ITGAM_ITGB2	1.49809e-05	0	ICAM1_ITGAM_ITGB2	ICAM1 - (ITGAM+ITGB2)	ICAM	Cell-Cell Contact	KEGG: hsa04514
ASC	MAC	ICAM2	ITGAM_ITGB2	5.6152e-05	0	ICAM2_ITGAM_ITGB2	ICAM2 - (ITGAM+ITGB2)	ICAM	Cell-Cell Contact	KEGG: hsa04514
EC	MAC	ICAM2	ITGAM_ITGB2	7.93678e-05	0	ICAM2_ITGAM_ITGB2	ICAM2 - (ITGAM+ITGB2)	ICAM	Cell-Cell Contact	KEGG: hsa04514
Pericyte	MAC	ICAM2	ITGAM_ITGB2	3.36727e-06	0	ICAM2_ITGAM_ITGB2	ICAM2 - (ITGAM+ITGB2)	ICAM	Cell-Cell Contact	KEGG: hsa04514
MAC	MAC	ICAM2	ITGAM_ITGB2	2.69915e-05	0	ICAM2_ITGAM_ITGB2	ICAM2 - (ITGAM+ITGB2)	ICAM	Cell-Cell Contact	KEGG: hsa04514
pDC	MAC	ICAM2	ITGAM_ITGB2	7.84255e-08	0	ICAM2_ITGAM_ITGB2	ICAM2 - (ITGAM+ITGB2)	ICAM	Cell-Cell Contact	KEGG: hsa04514
T	MAC	ICAM2	ITGAM_ITGB2	3.72108e-05	0	ICAM2_ITGAM_ITGB2	ICAM2 - (ITGAM+ITGB2)	ICAM	Cell-Cell Contact	KEGG: hsa04514
NK	MAC	ICAM2	ITGAM_ITGB2	4.24921e-05	0	ICAM2_ITGAM_ITGB2	ICAM2 - (ITGAM+ITGB2)	ICAM	Cell-Cell Contact	KEGG: hsa04514
NKT	MAC	ICAM2	ITGAM_ITGB2	8.40302e-06	0	ICAM2_ITGAM_ITGB2	ICAM2 - (ITGAM+ITGB2)	ICAM	Cell-Cell Contact	KEGG: hsa04514
B	MAC	ICAM2	ITGAM_ITGB2	2.0977e-06	0	ICAM2_ITGAM_ITGB2	ICAM2 - (ITGAM+ITGB2)	ICAM	Cell-Cell Contact	KEGG: hsa04514
ASC	NK	ICAM2	ITGAM_ITGB2	4.98388e-05	0	ICAM2_ITGAM_ITGB2	ICAM2 - (ITGAM+ITGB2)	ICAM	Cell-Cell Contact	KEGG: hsa04514
EC	NK	ICAM2	ITGAM_ITGB2	7.11981e-05	0	ICAM2_ITGAM_ITGB2	ICAM2 - (ITGAM+ITGB2)	ICAM	Cell-Cell Contact	KEGG: hsa04514
Pericyte	NK	ICAM2	ITGAM_ITGB2	2.99146e-06	0	ICAM2_ITGAM_ITGB2	ICAM2 - (ITGAM+ITGB2)	ICAM	Cell-Cell Contact	KEGG: hsa04514
MAC	NK	ICAM2	ITGAM_ITGB2	2.39772e-05	0	ICAM2_ITGAM_ITGB2	ICAM2 - (ITGAM+ITGB2)	ICAM	Cell-Cell Contact	KEGG: hsa04514
pDC	NK	ICAM2	ITGAM_ITGB2	6.95899e-08	0	ICAM2_ITGAM_ITGB2	ICAM2 - (ITGAM+ITGB2)	ICAM	Cell-Cell Contact	KEGG: hsa04514
T	NK	ICAM2	ITGAM_ITGB2	3.30398e-05	0	ICAM2_ITGAM_ITGB2	ICAM2 - (ITGAM+ITGB2)	ICAM	Cell-Cell Contact	KEGG: hsa04514
NK	NK	ICAM2	ITGAM_ITGB2	3.77628e-05	0	ICAM2_ITGAM_ITGB2	ICAM2 - (ITGAM+ITGB2)	ICAM	Cell-Cell Contact	KEGG: hsa04514
NKT	NK	ICAM2	ITGAM_ITGB2	7.46236e-06	0	ICAM2_ITGAM_ITGB2	ICAM2 - (ITGAM+ITGB2)	ICAM	Cell-Cell Contact	KEGG: hsa04514
B	NK	ICAM2	ITGAM_ITGB2	1.86524e-06	0	ICAM2_ITGAM_ITGB2	ICAM2 - (ITGAM+ITGB2)	ICAM	Cell-Cell Contact	KEGG: hsa04514
ASC	NKT	ICAM2	ITGAM_ITGB2	8.94877e-06	0	ICAM2_ITGAM_ITGB2	ICAM2 - (ITGAM+ITGB2)	ICAM	Cell-Cell Contact	KEGG: hsa04514
EC	NKT	ICAM2	ITGAM_ITGB2	1.30218e-05	0	ICAM2_ITGAM_ITGB2	ICAM2 - (ITGAM+ITGB2)	ICAM	Cell-Cell Contact	KEGG: hsa04514
Pericyte	NKT	ICAM2	ITGAM_ITGB2	5.37978e-07	0	ICAM2_ITGAM_ITGB2	ICAM2 - (ITGAM+ITGB2)	ICAM	Cell-Cell Contact	KEGG: hsa04514
MAC	NKT	ICAM2	ITGAM_ITGB2	4.31148e-06	0	ICAM2_ITGAM_ITGB2	ICAM2 - (ITGAM+ITGB2)	ICAM	Cell-Cell Contact	KEGG: hsa04514
T	NKT	ICAM2	ITGAM_ITGB2	5.93628e-06	0	ICAM2_ITGAM_ITGB2	ICAM2 - (ITGAM+ITGB2)	ICAM	Cell-Cell Contact	KEGG: hsa04514
NK	NKT	ICAM2	ITGAM_ITGB2	6.79523e-06	0	ICAM2_ITGAM_ITGB2	ICAM2 - (ITGAM+ITGB2)	ICAM	Cell-Cell Contact	KEGG: hsa04514
NKT	NKT	ICAM2	ITGAM_ITGB2	1.34115e-06	0	ICAM2_ITGAM_ITGB2	ICAM2 - (ITGAM+ITGB2)	ICAM	Cell-Cell Contact	KEGG: hsa04514
B	NKT	ICAM2	ITGAM_ITGB2	3.35954e-07	0	ICAM2_ITGAM_ITGB2	ICAM2 - (ITGAM+ITGB2)	ICAM	Cell-Cell Contact	KEGG: hsa04514
EC	MAC	ICAM1	SPN	3.55774e-06	0	ICAM1_SPN	ICAM1 - SPN	ICAM	Cell-Cell Contact	PMID: 1683685
MAC	MAC	ICAM1	SPN	2.84788e-05	0	ICAM1_SPN	ICAM1 - SPN	ICAM	Cell-Cell Contact	PMID: 1683685
pDC	MAC	ICAM1	SPN	1.28366e-06	0	ICAM1_SPN	ICAM1 - SPN	ICAM	Cell-Cell Contact	PMID: 1683685
cDC	MAC	ICAM1	SPN	8.48279e-07	0	ICAM1_SPN	ICAM1 - SPN	ICAM	Cell-Cell Contact	PMID: 1683685
Mast	MAC	ICAM1	SPN	4.96624e-07	0	ICAM1_SPN	ICAM1 - SPN	ICAM	Cell-Cell Contact	PMID: 1683685
NK	MAC	ICAM1	SPN	1.70086e-05	0	ICAM1_SPN	ICAM1 - SPN	ICAM	Cell-Cell Contact	PMID: 1683685
EC	pDC	ICAM1	SPN	3.84203e-07	0	ICAM1_SPN	ICAM1 - SPN	ICAM	Cell-Cell Contact	PMID: 1683685
MAC	pDC	ICAM1	SPN	3.07318e-06	0	ICAM1_SPN	ICAM1 - SPN	ICAM	Cell-Cell Contact	PMID: 1683685
pDC	pDC	ICAM1	SPN	1.38604e-07	0	ICAM1_SPN	ICAM1 - SPN	ICAM	Cell-Cell Contact	PMID: 1683685
cDC	pDC	ICAM1	SPN	9.15589e-08	0	ICAM1_SPN	ICAM1 - SPN	ICAM	Cell-Cell Contact	PMID: 1683685
Mast	pDC	ICAM1	SPN	5.36481e-08	0	ICAM1_SPN	ICAM1 - SPN	ICAM	Cell-Cell Contact	PMID: 1683685
NK	pDC	ICAM1	SPN	1.83651e-06	0	ICAM1_SPN	ICAM1 - SPN	ICAM	Cell-Cell Contact	PMID: 1683685
EC	cDC	ICAM1	SPN	7.13817e-07	0	ICAM1_SPN	ICAM1 - SPN	ICAM	Cell-Cell Contact	PMID: 1683685
MAC	cDC	ICAM1	SPN	5.63352e-06	0	ICAM1_SPN	ICAM1 - SPN	ICAM	Cell-Cell Contact	PMID: 1683685
pDC	cDC	ICAM1	SPN	2.56859e-07	0	ICAM1_SPN	ICAM1 - SPN	ICAM	Cell-Cell Contact	PMID: 1683685
cDC	cDC	ICAM1	SPN	1.68518e-07	0	ICAM1_SPN	ICAM1 - SPN	ICAM	Cell-Cell Contact	PMID: 1683685
Mast	cDC	ICAM1	SPN	1.00268e-07	0	ICAM1_SPN	ICAM1 - SPN	ICAM	Cell-Cell Contact	PMID: 1683685
NK	cDC	ICAM1	SPN	3.40314e-06	0	ICAM1_SPN	ICAM1 - SPN	ICAM	Cell-Cell Contact	PMID: 1683685
EC	T	ICAM1	SPN	7.34813e-06	0	ICAM1_SPN	ICAM1 - SPN	ICAM	Cell-Cell Contact	PMID: 1683685
MAC	T	ICAM1	SPN	5.88412e-05	0	ICAM1_SPN	ICAM1 - SPN	ICAM	Cell-Cell Contact	PMID: 1683685
pDC	T	ICAM1	SPN	2.65145e-06	0	ICAM1_SPN	ICAM1 - SPN	ICAM	Cell-Cell Contact	PMID: 1683685
cDC	T	ICAM1	SPN	1.75247e-06	0	ICAM1_SPN	ICAM1 - SPN	ICAM	Cell-Cell Contact	PMID: 1683685
Mast	T	ICAM1	SPN	1.02556e-06	0	ICAM1_SPN	ICAM1 - SPN	ICAM	Cell-Cell Contact	PMID: 1683685
NK	T	ICAM1	SPN	3.5132e-05	0	ICAM1_SPN	ICAM1 - SPN	ICAM	Cell-Cell Contact	PMID: 1683685
EC	NK	ICAM1	SPN	1.2096e-05	0	ICAM1_SPN	ICAM1 - SPN	ICAM	Cell-Cell Contact	PMID: 1683685
MAC	NK	ICAM1	SPN	9.62329e-05	0	ICAM1_SPN	ICAM1 - SPN	ICAM	Cell-Cell Contact	PMID: 1683685
pDC	NK	ICAM1	SPN	4.35926e-06	0	ICAM1_SPN	ICAM1 - SPN	ICAM	Cell-Cell Contact	PMID: 1683685
cDC	NK	ICAM1	SPN	2.87172e-06	0	ICAM1_SPN	ICAM1 - SPN	ICAM	Cell-Cell Contact	PMID: 1683685
Mast	NK	ICAM1	SPN	1.69304e-06	0	ICAM1_SPN	ICAM1 - SPN	ICAM	Cell-Cell Contact	PMID: 1683685
NK	NK	ICAM1	SPN	5.77586e-05	0	ICAM1_SPN	ICAM1 - SPN	ICAM	Cell-Cell Contact	PMID: 1683685
EC	NKT	ICAM1	SPN	5.41888e-06	0	ICAM1_SPN	ICAM1 - SPN	ICAM	Cell-Cell Contact	PMID: 1683685
MAC	NKT	ICAM1	SPN	4.30233e-05	0	ICAM1_SPN	ICAM1 - SPN	ICAM	Cell-Cell Contact	PMID: 1683685
pDC	NKT	ICAM1	SPN	1.95215e-06	0	ICAM1_SPN	ICAM1 - SPN	ICAM	Cell-Cell Contact	PMID: 1683685
cDC	NKT	ICAM1	SPN	1.28466e-06	0	ICAM1_SPN	ICAM1 - SPN	ICAM	Cell-Cell Contact	PMID: 1683685
Mast	NKT	ICAM1	SPN	7.59153e-07	0	ICAM1_SPN	ICAM1 - SPN	ICAM	Cell-Cell Contact	PMID: 1683685
NK	NKT	ICAM1	SPN	2.5865e-05	0	ICAM1_SPN	ICAM1 - SPN	ICAM	Cell-Cell Contact	PMID: 1683685
MAC	EC	ITGB2	ICAM1	3.82165e-05	0	ITGB2_ICAM1	ITGB2 - ICAM1	ITGB2	Cell-Cell Contact	KEGG: hsa04514
pDC	EC	ITGB2	ICAM1	2.0327e-06	0	ITGB2_ICAM1	ITGB2 - ICAM1	ITGB2	Cell-Cell Contact	KEGG: hsa04514
cDC	EC	ITGB2	ICAM1	4.7519e-07	0	ITGB2_ICAM1	ITGB2 - ICAM1	ITGB2	Cell-Cell Contact	KEGG: hsa04514
T	EC	ITGB2	ICAM1	7.37744e-05	0	ITGB2_ICAM1	ITGB2 - ICAM1	ITGB2	Cell-Cell Contact	KEGG: hsa04514
NK	EC	ITGB2	ICAM1	5.18249e-05	0	ITGB2_ICAM1	ITGB2 - ICAM1	ITGB2	Cell-Cell Contact	KEGG: hsa04514
NKT	EC	ITGB2	ICAM1	1.71006e-05	0	ITGB2_ICAM1	ITGB2 - ICAM1	ITGB2	Cell-Cell Contact	KEGG: hsa04514
B	EC	ITGB2	ICAM1	2.77904e-07	0	ITGB2_ICAM1	ITGB2 - ICAM1	ITGB2	Cell-Cell Contact	KEGG: hsa04514
MAC	MAC	ITGB2	ICAM1	0.000296784	0	ITGB2_ICAM1	ITGB2 - ICAM1	ITGB2	Cell-Cell Contact	KEGG: hsa04514
pDC	MAC	ITGB2	ICAM1	1.59921e-05	0	ITGB2_ICAM1	ITGB2 - ICAM1	ITGB2	Cell-Cell Contact	KEGG: hsa04514
cDC	MAC	ITGB2	ICAM1	3.77192e-06	0	ITGB2_ICAM1	ITGB2 - ICAM1	ITGB2	Cell-Cell Contact	KEGG: hsa04514
T	MAC	ITGB2	ICAM1	0.000576189	0	ITGB2_ICAM1	ITGB2 - ICAM1	ITGB2	Cell-Cell Contact	KEGG: hsa04514
NK	MAC	ITGB2	ICAM1	0.000400143	0	ITGB2_ICAM1	ITGB2 - ICAM1	ITGB2	Cell-Cell Contact	KEGG: hsa04514
NKT	MAC	ITGB2	ICAM1	0.000132547	0	ITGB2_ICAM1	ITGB2 - ICAM1	ITGB2	Cell-Cell Contact	KEGG: hsa04514
B	MAC	ITGB2	ICAM1	2.21862e-06	0	ITGB2_ICAM1	ITGB2 - ICAM1	ITGB2	Cell-Cell Contact	KEGG: hsa04514
MAC	pDC	ITGB2	ICAM1	1.37092e-05	0	ITGB2_ICAM1	ITGB2 - ICAM1	ITGB2	Cell-Cell Contact	KEGG: hsa04514
pDC	pDC	ITGB2	ICAM1	7.31005e-07	0	ITGB2_ICAM1	ITGB2 - ICAM1	ITGB2	Cell-Cell Contact	KEGG: hsa04514
cDC	pDC	ITGB2	ICAM1	1.7118e-07	0	ITGB2_ICAM1	ITGB2 - ICAM1	ITGB2	Cell-Cell Contact	KEGG: hsa04514
T	pDC	ITGB2	ICAM1	2.64937e-05	0	ITGB2_ICAM1	ITGB2 - ICAM1	ITGB2	Cell-Cell Contact	KEGG: hsa04514
NK	pDC	ITGB2	ICAM1	1.857e-05	0	ITGB2_ICAM1	ITGB2 - ICAM1	ITGB2	Cell-Cell Contact	KEGG: hsa04514
NKT	pDC	ITGB2	ICAM1	6.13211e-06	0	ITGB2_ICAM1	ITGB2 - ICAM1	ITGB2	Cell-Cell Contact	KEGG: hsa04514
B	pDC	ITGB2	ICAM1	1.0022e-07	0.01	ITGB2_ICAM1	ITGB2 - ICAM1	ITGB2	Cell-Cell Contact	KEGG: hsa04514
MAC	cDC	ITGB2	ICAM1	8.92047e-06	0	ITGB2_ICAM1	ITGB2 - ICAM1	ITGB2	Cell-Cell Contact	KEGG: hsa04514
pDC	cDC	ITGB2	ICAM1	4.78826e-07	0	ITGB2_ICAM1	ITGB2 - ICAM1	ITGB2	Cell-Cell Contact	KEGG: hsa04514
cDC	cDC	ITGB2	ICAM1	1.12636e-07	0	ITGB2_ICAM1	ITGB2 - ICAM1	ITGB2	Cell-Cell Contact	KEGG: hsa04514
T	cDC	ITGB2	ICAM1	1.72894e-05	0	ITGB2_ICAM1	ITGB2 - ICAM1	ITGB2	Cell-Cell Contact	KEGG: hsa04514
NK	cDC	ITGB2	ICAM1	1.20477e-05	0	ITGB2_ICAM1	ITGB2 - ICAM1	ITGB2	Cell-Cell Contact	KEGG: hsa04514
NKT	cDC	ITGB2	ICAM1	3.98622e-06	0	ITGB2_ICAM1	ITGB2 - ICAM1	ITGB2	Cell-Cell Contact	KEGG: hsa04514
B	cDC	ITGB2	ICAM1	6.61377e-08	0	ITGB2_ICAM1	ITGB2 - ICAM1	ITGB2	Cell-Cell Contact	KEGG: hsa04514
MAC	Mast	ITGB2	ICAM1	5.40751e-06	0	ITGB2_ICAM1	ITGB2 - ICAM1	ITGB2	Cell-Cell Contact	KEGG: hsa04514
pDC	Mast	ITGB2	ICAM1	2.8593e-07	0	ITGB2_ICAM1	ITGB2 - ICAM1	ITGB2	Cell-Cell Contact	KEGG: hsa04514
cDC	Mast	ITGB2	ICAM1	6.6578e-08	0.04	ITGB2_ICAM1	ITGB2 - ICAM1	ITGB2	Cell-Cell Contact	KEGG: hsa04514
T	Mast	ITGB2	ICAM1	1.04118e-05	0	ITGB2_ICAM1	ITGB2 - ICAM1	ITGB2	Cell-Cell Contact	KEGG: hsa04514
NK	Mast	ITGB2	ICAM1	7.35257e-06	0	ITGB2_ICAM1	ITGB2 - ICAM1	ITGB2	Cell-Cell Contact	KEGG: hsa04514
NKT	Mast	ITGB2	ICAM1	2.4218e-06	0	ITGB2_ICAM1	ITGB2 - ICAM1	ITGB2	Cell-Cell Contact	KEGG: hsa04514
MAC	NK	ITGB2	ICAM1	0.000181618	0	ITGB2_ICAM1	ITGB2 - ICAM1	ITGB2	Cell-Cell Contact	KEGG: hsa04514
pDC	NK	ITGB2	ICAM1	9.68499e-06	0	ITGB2_ICAM1	ITGB2 - ICAM1	ITGB2	Cell-Cell Contact	KEGG: hsa04514
cDC	NK	ITGB2	ICAM1	2.26804e-06	0	ITGB2_ICAM1	ITGB2 - ICAM1	ITGB2	Cell-Cell Contact	KEGG: hsa04514
T	NK	ITGB2	ICAM1	0.000350998	0	ITGB2_ICAM1	ITGB2 - ICAM1	ITGB2	Cell-Cell Contact	KEGG: hsa04514
NK	NK	ITGB2	ICAM1	0.000246006	0	ITGB2_ICAM1	ITGB2 - ICAM1	ITGB2	Cell-Cell Contact	KEGG: hsa04514
NKT	NK	ITGB2	ICAM1	8.1237e-05	0	ITGB2_ICAM1	ITGB2 - ICAM1	ITGB2	Cell-Cell Contact	KEGG: hsa04514
B	NK	ITGB2	ICAM1	1.3279e-06	0	ITGB2_ICAM1	ITGB2 - ICAM1	ITGB2	Cell-Cell Contact	KEGG: hsa04514
MAC	ASC	ITGB2	ICAM2	0.000110879	0	ITGB2_ICAM2	ITGB2 - ICAM2	ITGB2	Cell-Cell Contact	KEGG: hsa04514
T	ASC	ITGB2	ICAM2	0.000213286	0	ITGB2_ICAM2	ITGB2 - ICAM2	ITGB2	Cell-Cell Contact	KEGG: hsa04514
NK	ASC	ITGB2	ICAM2	0.000150911	0	ITGB2_ICAM2	ITGB2 - ICAM2	ITGB2	Cell-Cell Contact	KEGG: hsa04514
NKT	ASC	ITGB2	ICAM2	4.96743e-05	0	ITGB2_ICAM2	ITGB2 - ICAM2	ITGB2	Cell-Cell Contact	KEGG: hsa04514
MAC	EC	ITGB2	ICAM2	0.000149997	0	ITGB2_ICAM2	ITGB2 - ICAM2	ITGB2	Cell-Cell Contact	KEGG: hsa04514
pDC	EC	ITGB2	ICAM2	8.19719e-06	0	ITGB2_ICAM2	ITGB2 - ICAM2	ITGB2	Cell-Cell Contact	KEGG: hsa04514
cDC	EC	ITGB2	ICAM2	1.95255e-06	0	ITGB2_ICAM2	ITGB2 - ICAM2	ITGB2	Cell-Cell Contact	KEGG: hsa04514
T	EC	ITGB2	ICAM2	0.000292997	0	ITGB2_ICAM2	ITGB2 - ICAM2	ITGB2	Cell-Cell Contact	KEGG: hsa04514
NK	EC	ITGB2	ICAM2	0.000200997	0	ITGB2_ICAM2	ITGB2 - ICAM2	ITGB2	Cell-Cell Contact	KEGG: hsa04514
NKT	EC	ITGB2	ICAM2	6.68538e-05	0	ITGB2_ICAM2	ITGB2 - ICAM2	ITGB2	Cell-Cell Contact	KEGG: hsa04514
B	EC	ITGB2	ICAM2	1.15592e-06	0	ITGB2_ICAM2	ITGB2 - ICAM2	ITGB2	Cell-Cell Contact	KEGG: hsa04514
MAC	Pericyte	ITGB2	ICAM2	6.62316e-06	0	ITGB2_ICAM2	ITGB2 - ICAM2	ITGB2	Cell-Cell Contact	KEGG: hsa04514
pDC	Pericyte	ITGB2	ICAM2	3.50549e-07	0	ITGB2_ICAM2	ITGB2 - ICAM2	ITGB2	Cell-Cell Contact	KEGG: hsa04514
cDC	Pericyte	ITGB2	ICAM2	8.16774e-08	0	ITGB2_ICAM2	ITGB2 - ICAM2	ITGB2	Cell-Cell Contact	KEGG: hsa04514
T	Pericyte	ITGB2	ICAM2	1.27579e-05	0	ITGB2_ICAM2	ITGB2 - ICAM2	ITGB2	Cell-Cell Contact	KEGG: hsa04514
NK	Pericyte	ITGB2	ICAM2	9.00155e-06	0	ITGB2_ICAM2	ITGB2 - ICAM2	ITGB2	Cell-Cell Contact	KEGG: hsa04514
NKT	Pericyte	ITGB2	ICAM2	2.96581e-06	0	ITGB2_ICAM2	ITGB2 - ICAM2	ITGB2	Cell-Cell Contact	KEGG: hsa04514
MAC	MAC	ITGB2	ICAM2	5.31068e-05	0	ITGB2_ICAM2	ITGB2 - ICAM2	ITGB2	Cell-Cell Contact	KEGG: hsa04514
pDC	MAC	ITGB2	ICAM2	2.81012e-06	0	ITGB2_ICAM2	ITGB2 - ICAM2	ITGB2	Cell-Cell Contact	KEGG: hsa04514
cDC	MAC	ITGB2	ICAM2	6.54643e-07	0	ITGB2_ICAM2	ITGB2 - ICAM2	ITGB2	Cell-Cell Contact	KEGG: hsa04514
T	MAC	ITGB2	ICAM2	0.000102286	0	ITGB2_ICAM2	ITGB2 - ICAM2	ITGB2	Cell-Cell Contact	KEGG: hsa04514
NK	MAC	ITGB2	ICAM2	7.21857e-05	0	ITGB2_ICAM2	ITGB2 - ICAM2	ITGB2	Cell-Cell Contact	KEGG: hsa04514
NKT	MAC	ITGB2	ICAM2	2.37818e-05	0	ITGB2_ICAM2	ITGB2 - ICAM2	ITGB2	Cell-Cell Contact	KEGG: hsa04514
MAC	T	ITGB2	ICAM2	7.33593e-05	0	ITGB2_ICAM2	ITGB2 - ICAM2	ITGB2	Cell-Cell Contact	KEGG: hsa04514
pDC	T	ITGB2	ICAM2	3.87557e-06	0	ITGB2_ICAM2	ITGB2 - ICAM2	ITGB2	Cell-Cell Contact	KEGG: hsa04514
T	T	ITGB2	ICAM2	0.000141194	0	ITGB2_ICAM2	ITGB2 - ICAM2	ITGB2	Cell-Cell Contact	KEGG: hsa04514
NK	T	ITGB2	ICAM2	9.97863e-05	0	ITGB2_ICAM2	ITGB2 - ICAM2	ITGB2	Cell-Cell Contact	KEGG: hsa04514
NKT	T	ITGB2	ICAM2	3.28589e-05	0	ITGB2_ICAM2	ITGB2 - ICAM2	ITGB2	Cell-Cell Contact	KEGG: hsa04514
MAC	NK	ITGB2	ICAM2	8.34567e-05	0	ITGB2_ICAM2	ITGB2 - ICAM2	ITGB2	Cell-Cell Contact	KEGG: hsa04514
pDC	NK	ITGB2	ICAM2	4.42237e-06	0	ITGB2_ICAM2	ITGB2 - ICAM2	ITGB2	Cell-Cell Contact	KEGG: hsa04514
cDC	NK	ITGB2	ICAM2	1.03122e-06	0	ITGB2_ICAM2	ITGB2 - ICAM2	ITGB2	Cell-Cell Contact	KEGG: hsa04514
T	NK	ITGB2	ICAM2	0.000160842	0	ITGB2_ICAM2	ITGB2 - ICAM2	ITGB2	Cell-Cell Contact	KEGG: hsa04514
NK	NK	ITGB2	ICAM2	0.000113366	0	ITGB2_ICAM2	ITGB2 - ICAM2	ITGB2	Cell-Cell Contact	KEGG: hsa04514
NKT	NK	ITGB2	ICAM2	3.73649e-05	0	ITGB2_ICAM2	ITGB2 - ICAM2	ITGB2	Cell-Cell Contact	KEGG: hsa04514
B	NK	ITGB2	ICAM2	6.02112e-07	0.03	ITGB2_ICAM2	ITGB2 - ICAM2	ITGB2	Cell-Cell Contact	KEGG: hsa04514
MAC	NKT	ITGB2	ICAM2	1.65545e-05	0	ITGB2_ICAM2	ITGB2 - ICAM2	ITGB2	Cell-Cell Contact	KEGG: hsa04514
pDC	NKT	ITGB2	ICAM2	8.75069e-07	0	ITGB2_ICAM2	ITGB2 - ICAM2	ITGB2	Cell-Cell Contact	KEGG: hsa04514
cDC	NKT	ITGB2	ICAM2	2.03714e-07	0.03	ITGB2_ICAM2	ITGB2 - ICAM2	ITGB2	Cell-Cell Contact	KEGG: hsa04514
T	NKT	ITGB2	ICAM2	3.18702e-05	0	ITGB2_ICAM2	ITGB2 - ICAM2	ITGB2	Cell-Cell Contact	KEGG: hsa04514
NK	NKT	ITGB2	ICAM2	2.25123e-05	0	ITGB2_ICAM2	ITGB2 - ICAM2	ITGB2	Cell-Cell Contact	KEGG: hsa04514
NKT	NKT	ITGB2	ICAM2	7.41441e-06	0	ITGB2_ICAM2	ITGB2 - ICAM2	ITGB2	Cell-Cell Contact	KEGG: hsa04514
MAC	B	ITGB2	ICAM2	4.11057e-06	0	ITGB2_ICAM2	ITGB2 - ICAM2	ITGB2	Cell-Cell Contact	KEGG: hsa04514
pDC	B	ITGB2	ICAM2	2.1822e-07	0	ITGB2_ICAM2	ITGB2 - ICAM2	ITGB2	Cell-Cell Contact	KEGG: hsa04514
cDC	B	ITGB2	ICAM2	5.09481e-08	0.01	ITGB2_ICAM2	ITGB2 - ICAM2	ITGB2	Cell-Cell Contact	KEGG: hsa04514
T	B	ITGB2	ICAM2	7.92852e-06	0	ITGB2_ICAM2	ITGB2 - ICAM2	ITGB2	Cell-Cell Contact	KEGG: hsa04514
NK	B	ITGB2	ICAM2	5.57909e-06	0	ITGB2_ICAM2	ITGB2 - ICAM2	ITGB2	Cell-Cell Contact	KEGG: hsa04514
NKT	B	ITGB2	ICAM2	1.83986e-06	0	ITGB2_ICAM2	ITGB2 - ICAM2	ITGB2	Cell-Cell Contact	KEGG: hsa04514
EC	EC	JAM2	JAM2	1.43149e-05	0	JAM2_JAM2	JAM2 - JAM2	JAM	Cell-Cell Contact	KEGG: hsa04514
pDC	T	LCK	CD8 receptor	2.08569e-07	0	LCK_CD8A_CD8B1	LCK - (CD8A+CD8B1)	LCK	Cell-Cell Contact	PMID: 25427562
T	T	LCK	CD8 receptor	0.000337653	0	LCK_CD8A_CD8B1	LCK - (CD8A+CD8B1)	LCK	Cell-Cell Contact	PMID: 25427562
NK	T	LCK	CD8 receptor	0.000108703	0	LCK_CD8A_CD8B1	LCK - (CD8A+CD8B1)	LCK	Cell-Cell Contact	PMID: 25427562
NKT	T	LCK	CD8 receptor	6.52886e-05	0	LCK_CD8A_CD8B1	LCK - (CD8A+CD8B1)	LCK	Cell-Cell Contact	PMID: 25427562
pDC	NKT	LCK	CD8 receptor	8.56348e-08	0	LCK_CD8A_CD8B1	LCK - (CD8A+CD8B1)	LCK	Cell-Cell Contact	PMID: 25427562
T	NKT	LCK	CD8 receptor	0.000136682	0	LCK_CD8A_CD8B1	LCK - (CD8A+CD8B1)	LCK	Cell-Cell Contact	PMID: 25427562
NK	NKT	LCK	CD8 receptor	4.42239e-05	0	LCK_CD8A_CD8B1	LCK - (CD8A+CD8B1)	LCK	Cell-Cell Contact	PMID: 25427562
NKT	NKT	LCK	CD8 receptor	2.64037e-05	0	LCK_CD8A_CD8B1	LCK - (CD8A+CD8B1)	LCK	Cell-Cell Contact	PMID: 25427562
ASC	T	HLA-B	CD8A	0.0018024	0	HLA-B_CD8A	HLA-B - CD8A	MHC-I	Cell-Cell Contact	KEGG: hsa04514
EC	T	HLA-B	CD8A	0.000206445	0	HLA-B_CD8A	HLA-B - CD8A	MHC-I	Cell-Cell Contact	KEGG: hsa04514
Pericyte	T	HLA-B	CD8A	3.65087e-05	0	HLA-B_CD8A	HLA-B - CD8A	MHC-I	Cell-Cell Contact	KEGG: hsa04514
MAC	T	HLA-B	CD8A	0.000569381	0	HLA-B_CD8A	HLA-B - CD8A	MHC-I	Cell-Cell Contact	KEGG: hsa04514
pDC	T	HLA-B	CD8A	5.51059e-05	0	HLA-B_CD8A	HLA-B - CD8A	MHC-I	Cell-Cell Contact	KEGG: hsa04514
cDC	T	HLA-B	CD8A	2.07175e-05	0	HLA-B_CD8A	HLA-B - CD8A	MHC-I	Cell-Cell Contact	KEGG: hsa04514
Mast	T	HLA-B	CD8A	1.94272e-05	0	HLA-B_CD8A	HLA-B - CD8A	MHC-I	Cell-Cell Contact	KEGG: hsa04514
T	T	HLA-B	CD8A	0.00147528	0	HLA-B_CD8A	HLA-B - CD8A	MHC-I	Cell-Cell Contact	KEGG: hsa04514
NK	T	HLA-B	CD8A	0.000761118	0	HLA-B_CD8A	HLA-B - CD8A	MHC-I	Cell-Cell Contact	KEGG: hsa04514
NKT	T	HLA-B	CD8A	0.000283936	0	HLA-B_CD8A	HLA-B - CD8A	MHC-I	Cell-Cell Contact	KEGG: hsa04514
B	T	HLA-B	CD8A	2.33575e-05	0	HLA-B_CD8A	HLA-B - CD8A	MHC-I	Cell-Cell Contact	KEGG: hsa04514
ASC	NK	HLA-B	CD8A	7.59195e-05	0	HLA-B_CD8A	HLA-B - CD8A	MHC-I	Cell-Cell Contact	KEGG: hsa04514
EC	NK	HLA-B	CD8A	8.98669e-06	0	HLA-B_CD8A	HLA-B - CD8A	MHC-I	Cell-Cell Contact	KEGG: hsa04514
Pericyte	NK	HLA-B	CD8A	1.54757e-06	0	HLA-B_CD8A	HLA-B - CD8A	MHC-I	Cell-Cell Contact	KEGG: hsa04514
MAC	NK	HLA-B	CD8A	2.46074e-05	0	HLA-B_CD8A	HLA-B - CD8A	MHC-I	Cell-Cell Contact	KEGG: hsa04514
pDC	NK	HLA-B	CD8A	2.39246e-06	0	HLA-B_CD8A	HLA-B - CD8A	MHC-I	Cell-Cell Contact	KEGG: hsa04514
cDC	NK	HLA-B	CD8A	8.95403e-07	0	HLA-B_CD8A	HLA-B - CD8A	MHC-I	Cell-Cell Contact	KEGG: hsa04514
Mast	NK	HLA-B	CD8A	8.1408e-07	0	HLA-B_CD8A	HLA-B - CD8A	MHC-I	Cell-Cell Contact	KEGG: hsa04514
T	NK	HLA-B	CD8A	6.40649e-05	0	HLA-B_CD8A	HLA-B - CD8A	MHC-I	Cell-Cell Contact	KEGG: hsa04514
NK	NK	HLA-B	CD8A	3.31219e-05	0	HLA-B_CD8A	HLA-B - CD8A	MHC-I	Cell-Cell Contact	KEGG: hsa04514
NKT	NK	HLA-B	CD8A	1.23668e-05	0	HLA-B_CD8A	HLA-B - CD8A	MHC-I	Cell-Cell Contact	KEGG: hsa04514
B	NK	HLA-B	CD8A	1.00816e-06	0	HLA-B_CD8A	HLA-B - CD8A	MHC-I	Cell-Cell Contact	KEGG: hsa04514
ASC	NKT	HLA-B	CD8A	0.000770063	0	HLA-B_CD8A	HLA-B - CD8A	MHC-I	Cell-Cell Contact	KEGG: hsa04514
EC	NKT	HLA-B	CD8A	8.41618e-05	0	HLA-B_CD8A	HLA-B - CD8A	MHC-I	Cell-Cell Contact	KEGG: hsa04514
Pericyte	NKT	HLA-B	CD8A	1.54534e-05	0	HLA-B_CD8A	HLA-B - CD8A	MHC-I	Cell-Cell Contact	KEGG: hsa04514
MAC	NKT	HLA-B	CD8A	0.000234443	0	HLA-B_CD8A	HLA-B - CD8A	MHC-I	Cell-Cell Contact	KEGG: hsa04514
pDC	NKT	HLA-B	CD8A	2.25468e-05	0	HLA-B_CD8A	HLA-B - CD8A	MHC-I	Cell-Cell Contact	KEGG: hsa04514
cDC	NKT	HLA-B	CD8A	8.52996e-06	0	HLA-B_CD8A	HLA-B - CD8A	MHC-I	Cell-Cell Contact	KEGG: hsa04514
Mast	NKT	HLA-B	CD8A	8.3644e-06	0	HLA-B_CD8A	HLA-B - CD8A	MHC-I	Cell-Cell Contact	KEGG: hsa04514
T	NKT	HLA-B	CD8A	0.000603424	0	HLA-B_CD8A	HLA-B - CD8A	MHC-I	Cell-Cell Contact	KEGG: hsa04514
NK	NKT	HLA-B	CD8A	0.000310414	0	HLA-B_CD8A	HLA-B - CD8A	MHC-I	Cell-Cell Contact	KEGG: hsa04514
NKT	NKT	HLA-B	CD8A	0.000115664	0	HLA-B_CD8A	HLA-B - CD8A	MHC-I	Cell-Cell Contact	KEGG: hsa04514
B	NKT	HLA-B	CD8A	9.63478e-06	0	HLA-B_CD8A	HLA-B - CD8A	MHC-I	Cell-Cell Contact	KEGG: hsa04514
ASC	T	HLA-B	CD8B	0.00112011	0	HLA-B_CD8B	HLA-B - CD8B	MHC-I	Cell-Cell Contact	KEGG: hsa04514
EC	T	HLA-B	CD8B	0.000130039	0	HLA-B_CD8B	HLA-B - CD8B	MHC-I	Cell-Cell Contact	KEGG: hsa04514
Pericyte	T	HLA-B	CD8B	2.2748e-05	0	HLA-B_CD8B	HLA-B - CD8B	MHC-I	Cell-Cell Contact	KEGG: hsa04514
MAC	T	HLA-B	CD8B	0.0003576	0	HLA-B_CD8B	HLA-B - CD8B	MHC-I	Cell-Cell Contact	KEGG: hsa04514
pDC	T	HLA-B	CD8B	3.46737e-05	0	HLA-B_CD8B	HLA-B - CD8B	MHC-I	Cell-Cell Contact	KEGG: hsa04514
cDC	T	HLA-B	CD8B	1.30119e-05	0	HLA-B_CD8B	HLA-B - CD8B	MHC-I	Cell-Cell Contact	KEGG: hsa04514
Mast	T	HLA-B	CD8B	1.20473e-05	0	HLA-B_CD8B	HLA-B - CD8B	MHC-I	Cell-Cell Contact	KEGG: hsa04514
T	T	HLA-B	CD8B	0.000928359	0	HLA-B_CD8B	HLA-B - CD8B	MHC-I	Cell-Cell Contact	KEGG: hsa04514
NK	T	HLA-B	CD8B	0.000479366	0	HLA-B_CD8B	HLA-B - CD8B	MHC-I	Cell-Cell Contact	KEGG: hsa04514
NKT	T	HLA-B	CD8B	0.00017889	0	HLA-B_CD8B	HLA-B - CD8B	MHC-I	Cell-Cell Contact	KEGG: hsa04514
B	T	HLA-B	CD8B	1.4662e-05	0	HLA-B_CD8B	HLA-B - CD8B	MHC-I	Cell-Cell Contact	KEGG: hsa04514
ASC	NKT	HLA-B	CD8B	0.000425897	0	HLA-B_CD8B	HLA-B - CD8B	MHC-I	Cell-Cell Contact	KEGG: hsa04514
EC	NKT	HLA-B	CD8B	4.82637e-05	0	HLA-B_CD8B	HLA-B - CD8B	MHC-I	Cell-Cell Contact	KEGG: hsa04514
Pericyte	NKT	HLA-B	CD8B	8.60878e-06	0	HLA-B_CD8B	HLA-B - CD8B	MHC-I	Cell-Cell Contact	KEGG: hsa04514
MAC	NKT	HLA-B	CD8B	0.000133419	0	HLA-B_CD8B	HLA-B - CD8B	MHC-I	Cell-Cell Contact	KEGG: hsa04514
pDC	NKT	HLA-B	CD8B	1.28937e-05	0	HLA-B_CD8B	HLA-B - CD8B	MHC-I	Cell-Cell Contact	KEGG: hsa04514
cDC	NKT	HLA-B	CD8B	4.85452e-06	0	HLA-B_CD8B	HLA-B - CD8B	MHC-I	Cell-Cell Contact	KEGG: hsa04514
Mast	NKT	HLA-B	CD8B	4.59843e-06	0	HLA-B_CD8B	HLA-B - CD8B	MHC-I	Cell-Cell Contact	KEGG: hsa04514
T	NKT	HLA-B	CD8B	0.000345162	0	HLA-B_CD8B	HLA-B - CD8B	MHC-I	Cell-Cell Contact	KEGG: hsa04514
NK	NKT	HLA-B	CD8B	0.000177955	0	HLA-B_CD8B	HLA-B - CD8B	MHC-I	Cell-Cell Contact	KEGG: hsa04514
NKT	NKT	HLA-B	CD8B	6.6368e-05	0	HLA-B_CD8B	HLA-B - CD8B	MHC-I	Cell-Cell Contact	KEGG: hsa04514
B	NKT	HLA-B	CD8B	5.47546e-06	0	HLA-B_CD8B	HLA-B - CD8B	MHC-I	Cell-Cell Contact	KEGG: hsa04514
EC	Pericyte	HLA-DPA1	CD4	2.81849e-06	0	HLA-DPA1_CD4	HLA-DPA1 - CD4	MHC-II	Cell-Cell Contact	KEGG: hsa04514
MAC	Pericyte	HLA-DPA1	CD4	1.6521e-05	0	HLA-DPA1_CD4	HLA-DPA1 - CD4	MHC-II	Cell-Cell Contact	KEGG: hsa04514
pDC	Pericyte	HLA-DPA1	CD4	1.6836e-06	0	HLA-DPA1_CD4	HLA-DPA1 - CD4	MHC-II	Cell-Cell Contact	KEGG: hsa04514
cDC	Pericyte	HLA-DPA1	CD4	5.20313e-07	0	HLA-DPA1_CD4	HLA-DPA1 - CD4	MHC-II	Cell-Cell Contact	KEGG: hsa04514
T	Pericyte	HLA-DPA1	CD4	8.91949e-06	0	HLA-DPA1_CD4	HLA-DPA1 - CD4	MHC-II	Cell-Cell Contact	KEGG: hsa04514
NK	Pericyte	HLA-DPA1	CD4	3.19677e-06	0	HLA-DPA1_CD4	HLA-DPA1 - CD4	MHC-II	Cell-Cell Contact	KEGG: hsa04514
NKT	Pericyte	HLA-DPA1	CD4	2.37549e-06	0	HLA-DPA1_CD4	HLA-DPA1 - CD4	MHC-II	Cell-Cell Contact	KEGG: hsa04514
B	Pericyte	HLA-DPA1	CD4	4.97953e-07	0	HLA-DPA1_CD4	HLA-DPA1 - CD4	MHC-II	Cell-Cell Contact	KEGG: hsa04514
ASC	MAC	HLA-DPA1	CD4	7.22504e-05	0	HLA-DPA1_CD4	HLA-DPA1 - CD4	MHC-II	Cell-Cell Contact	KEGG: hsa04514
EC	MAC	HLA-DPA1	CD4	0.000126206	0	HLA-DPA1_CD4	HLA-DPA1 - CD4	MHC-II	Cell-Cell Contact	KEGG: hsa04514
Pericyte	MAC	HLA-DPA1	CD4	7.80848e-07	0	HLA-DPA1_CD4	HLA-DPA1 - CD4	MHC-II	Cell-Cell Contact	KEGG: hsa04514
MAC	MAC	HLA-DPA1	CD4	0.000704074	0	HLA-DPA1_CD4	HLA-DPA1 - CD4	MHC-II	Cell-Cell Contact	KEGG: hsa04514
pDC	MAC	HLA-DPA1	CD4	7.05119e-05	0	HLA-DPA1_CD4	HLA-DPA1 - CD4	MHC-II	Cell-Cell Contact	KEGG: hsa04514
cDC	MAC	HLA-DPA1	CD4	2.24956e-05	0	HLA-DPA1_CD4	HLA-DPA1 - CD4	MHC-II	Cell-Cell Contact	KEGG: hsa04514
Mast	MAC	HLA-DPA1	CD4	1.00963e-06	0	HLA-DPA1_CD4	HLA-DPA1 - CD4	MHC-II	Cell-Cell Contact	KEGG: hsa04514
T	MAC	HLA-DPA1	CD4	0.00041417	0	HLA-DPA1_CD4	HLA-DPA1 - CD4	MHC-II	Cell-Cell Contact	KEGG: hsa04514
NK	MAC	HLA-DPA1	CD4	0.000149549	0	HLA-DPA1_CD4	HLA-DPA1 - CD4	MHC-II	Cell-Cell Contact	KEGG: hsa04514
NKT	MAC	HLA-DPA1	CD4	0.000108926	0	HLA-DPA1_CD4	HLA-DPA1 - CD4	MHC-II	Cell-Cell Contact	KEGG: hsa04514
B	MAC	HLA-DPA1	CD4	2.18939e-05	0	HLA-DPA1_CD4	HLA-DPA1 - CD4	MHC-II	Cell-Cell Contact	KEGG: hsa04514
EC	pDC	HLA-DPA1	CD4	6.54456e-06	0	HLA-DPA1_CD4	HLA-DPA1 - CD4	MHC-II	Cell-Cell Contact	KEGG: hsa04514
MAC	pDC	HLA-DPA1	CD4	3.74199e-05	0	HLA-DPA1_CD4	HLA-DPA1 - CD4	MHC-II	Cell-Cell Contact	KEGG: hsa04514
pDC	pDC	HLA-DPA1	CD4	3.77958e-06	0	HLA-DPA1_CD4	HLA-DPA1 - CD4	MHC-II	Cell-Cell Contact	KEGG: hsa04514
cDC	pDC	HLA-DPA1	CD4	1.18714e-06	0	HLA-DPA1_CD4	HLA-DPA1 - CD4	MHC-II	Cell-Cell Contact	KEGG: hsa04514
T	pDC	HLA-DPA1	CD4	2.10845e-05	0	HLA-DPA1_CD4	HLA-DPA1 - CD4	MHC-II	Cell-Cell Contact	KEGG: hsa04514
NK	pDC	HLA-DPA1	CD4	7.58417e-06	0	HLA-DPA1_CD4	HLA-DPA1 - CD4	MHC-II	Cell-Cell Contact	KEGG: hsa04514
NKT	pDC	HLA-DPA1	CD4	5.58093e-06	0	HLA-DPA1_CD4	HLA-DPA1 - CD4	MHC-II	Cell-Cell Contact	KEGG: hsa04514
B	pDC	HLA-DPA1	CD4	1.14577e-06	0	HLA-DPA1_CD4	HLA-DPA1 - CD4	MHC-II	Cell-Cell Contact	KEGG: hsa04514
ASC	cDC	HLA-DPA1	CD4	3.37913e-06	0.04	HLA-DPA1_CD4	HLA-DPA1 - CD4	MHC-II	Cell-Cell Contact	KEGG: hsa04514
EC	cDC	HLA-DPA1	CD4	5.78071e-06	0	HLA-DPA1_CD4	HLA-DPA1 - CD4	MHC-II	Cell-Cell Contact	KEGG: hsa04514
MAC	cDC	HLA-DPA1	CD4	3.17569e-05	0	HLA-DPA1_CD4	HLA-DPA1 - CD4	MHC-II	Cell-Cell Contact	KEGG: hsa04514
pDC	cDC	HLA-DPA1	CD4	3.16396e-06	0	HLA-DPA1_CD4	HLA-DPA1 - CD4	MHC-II	Cell-Cell Contact	KEGG: hsa04514
cDC	cDC	HLA-DPA1	CD4	1.0191e-06	0	HLA-DPA1_CD4	HLA-DPA1 - CD4	MHC-II	Cell-Cell Contact	KEGG: hsa04514
T	cDC	HLA-DPA1	CD4	1.91987e-05	0	HLA-DPA1_CD4	HLA-DPA1 - CD4	MHC-II	Cell-Cell Contact	KEGG: hsa04514
NK	cDC	HLA-DPA1	CD4	6.9498e-06	0	HLA-DPA1_CD4	HLA-DPA1 - CD4	MHC-II	Cell-Cell Contact	KEGG: hsa04514
NKT	cDC	HLA-DPA1	CD4	5.02804e-06	0	HLA-DPA1_CD4	HLA-DPA1 - CD4	MHC-II	Cell-Cell Contact	KEGG: hsa04514
B	cDC	HLA-DPA1	CD4	9.97026e-07	0	HLA-DPA1_CD4	HLA-DPA1 - CD4	MHC-II	Cell-Cell Contact	KEGG: hsa04514
ASC	T	HLA-DPA1	CD4	3.94651e-05	0.02	HLA-DPA1_CD4	HLA-DPA1 - CD4	MHC-II	Cell-Cell Contact	KEGG: hsa04514
EC	T	HLA-DPA1	CD4	7.30525e-05	0	HLA-DPA1_CD4	HLA-DPA1 - CD4	MHC-II	Cell-Cell Contact	KEGG: hsa04514
MAC	T	HLA-DPA1	CD4	0.000426667	0	HLA-DPA1_CD4	HLA-DPA1 - CD4	MHC-II	Cell-Cell Contact	KEGG: hsa04514
pDC	T	HLA-DPA1	CD4	4.34235e-05	0	HLA-DPA1_CD4	HLA-DPA1 - CD4	MHC-II	Cell-Cell Contact	KEGG: hsa04514
cDC	T	HLA-DPA1	CD4	1.34518e-05	0	HLA-DPA1_CD4	HLA-DPA1 - CD4	MHC-II	Cell-Cell Contact	KEGG: hsa04514
T	T	HLA-DPA1	CD4	0.000231773	0	HLA-DPA1_CD4	HLA-DPA1 - CD4	MHC-II	Cell-Cell Contact	KEGG: hsa04514
NK	T	HLA-DPA1	CD4	8.31107e-05	0	HLA-DPA1_CD4	HLA-DPA1 - CD4	MHC-II	Cell-Cell Contact	KEGG: hsa04514
NKT	T	HLA-DPA1	CD4	6.16734e-05	0	HLA-DPA1_CD4	HLA-DPA1 - CD4	MHC-II	Cell-Cell Contact	KEGG: hsa04514
B	T	HLA-DPA1	CD4	1.28895e-05	0	HLA-DPA1_CD4	HLA-DPA1 - CD4	MHC-II	Cell-Cell Contact	KEGG: hsa04514
EC	Pericyte	HLA-DPB1	CD4	2.3038e-06	0	HLA-DPB1_CD4	HLA-DPB1 - CD4	MHC-II	Cell-Cell Contact	KEGG: hsa04514
MAC	Pericyte	HLA-DPB1	CD4	1.61903e-05	0	HLA-DPB1_CD4	HLA-DPB1 - CD4	MHC-II	Cell-Cell Contact	KEGG: hsa04514
pDC	Pericyte	HLA-DPB1	CD4	1.76295e-06	0	HLA-DPB1_CD4	HLA-DPB1 - CD4	MHC-II	Cell-Cell Contact	KEGG: hsa04514
cDC	Pericyte	HLA-DPB1	CD4	4.75356e-07	0	HLA-DPB1_CD4	HLA-DPB1 - CD4	MHC-II	Cell-Cell Contact	KEGG: hsa04514
T	Pericyte	HLA-DPB1	CD4	9.63966e-06	0	HLA-DPB1_CD4	HLA-DPB1 - CD4	MHC-II	Cell-Cell Contact	KEGG: hsa04514
NK	Pericyte	HLA-DPB1	CD4	3.39246e-06	0	HLA-DPB1_CD4	HLA-DPB1 - CD4	MHC-II	Cell-Cell Contact	KEGG: hsa04514
NKT	Pericyte	HLA-DPB1	CD4	2.94138e-06	0	HLA-DPB1_CD4	HLA-DPB1 - CD4	MHC-II	Cell-Cell Contact	KEGG: hsa04514
B	Pericyte	HLA-DPB1	CD4	5.04367e-07	0	HLA-DPB1_CD4	HLA-DPB1 - CD4	MHC-II	Cell-Cell Contact	KEGG: hsa04514
ASC	MAC	HLA-DPB1	CD4	0.000279464	0	HLA-DPB1_CD4	HLA-DPB1 - CD4	MHC-II	Cell-Cell Contact	KEGG: hsa04514
EC	MAC	HLA-DPB1	CD4	0.000104335	0	HLA-DPB1_CD4	HLA-DPB1 - CD4	MHC-II	Cell-Cell Contact	KEGG: hsa04514
Pericyte	MAC	HLA-DPB1	CD4	5.38122e-06	0	HLA-DPB1_CD4	HLA-DPB1 - CD4	MHC-II	Cell-Cell Contact	KEGG: hsa04514
MAC	MAC	HLA-DPB1	CD4	0.000691463	0	HLA-DPB1_CD4	HLA-DPB1 - CD4	MHC-II	Cell-Cell Contact	KEGG: hsa04514
pDC	MAC	HLA-DPB1	CD4	7.34117e-05	0	HLA-DPB1_CD4	HLA-DPB1 - CD4	MHC-II	Cell-Cell Contact	KEGG: hsa04514
cDC	MAC	HLA-DPB1	CD4	2.07203e-05	0	HLA-DPB1_CD4	HLA-DPB1 - CD4	MHC-II	Cell-Cell Contact	KEGG: hsa04514
T	MAC	HLA-DPB1	CD4	0.000446638	0	HLA-DPB1_CD4	HLA-DPB1 - CD4	MHC-II	Cell-Cell Contact	KEGG: hsa04514
NK	MAC	HLA-DPB1	CD4	0.000158512	0	HLA-DPB1_CD4	HLA-DPB1 - CD4	MHC-II	Cell-Cell Contact	KEGG: hsa04514
NKT	MAC	HLA-DPB1	CD4	0.000133629	0	HLA-DPB1_CD4	HLA-DPB1 - CD4	MHC-II	Cell-Cell Contact	KEGG: hsa04514
B	MAC	HLA-DPB1	CD4	2.21534e-05	0	HLA-DPB1_CD4	HLA-DPB1 - CD4	MHC-II	Cell-Cell Contact	KEGG: hsa04514
ASC	pDC	HLA-DPB1	CD4	1.40664e-05	0	HLA-DPB1_CD4	HLA-DPB1 - CD4	MHC-II	Cell-Cell Contact	KEGG: hsa04514
EC	pDC	HLA-DPB1	CD4	5.37953e-06	0	HLA-DPB1_CD4	HLA-DPB1 - CD4	MHC-II	Cell-Cell Contact	KEGG: hsa04514
Pericyte	pDC	HLA-DPB1	CD4	2.7109e-07	0	HLA-DPB1_CD4	HLA-DPB1 - CD4	MHC-II	Cell-Cell Contact	KEGG: hsa04514
MAC	pDC	HLA-DPB1	CD4	3.6711e-05	0	HLA-DPB1_CD4	HLA-DPB1 - CD4	MHC-II	Cell-Cell Contact	KEGG: hsa04514
pDC	pDC	HLA-DPB1	CD4	3.94603e-06	0	HLA-DPB1_CD4	HLA-DPB1 - CD4	MHC-II	Cell-Cell Contact	KEGG: hsa04514
cDC	pDC	HLA-DPB1	CD4	1.08903e-06	0	HLA-DPB1_CD4	HLA-DPB1 - CD4	MHC-II	Cell-Cell Contact	KEGG: hsa04514
T	pDC	HLA-DPB1	CD4	2.27627e-05	0	HLA-DPB1_CD4	HLA-DPB1 - CD4	MHC-II	Cell-Cell Contact	KEGG: hsa04514
NK	pDC	HLA-DPB1	CD4	8.04372e-06	0	HLA-DPB1_CD4	HLA-DPB1 - CD4	MHC-II	Cell-Cell Contact	KEGG: hsa04514
NKT	pDC	HLA-DPB1	CD4	6.87898e-06	0	HLA-DPB1_CD4	HLA-DPB1 - CD4	MHC-II	Cell-Cell Contact	KEGG: hsa04514
B	pDC	HLA-DPB1	CD4	1.15994e-06	0	HLA-DPB1_CD4	HLA-DPB1 - CD4	MHC-II	Cell-Cell Contact	KEGG: hsa04514
ASC	cDC	HLA-DPB1	CD4	1.30524e-05	0	HLA-DPB1_CD4	HLA-DPB1 - CD4	MHC-II	Cell-Cell Contact	KEGG: hsa04514
EC	cDC	HLA-DPB1	CD4	4.79648e-06	0	HLA-DPB1_CD4	HLA-DPB1 - CD4	MHC-II	Cell-Cell Contact	KEGG: hsa04514
Pericyte	cDC	HLA-DPB1	CD4	2.51186e-07	0	HLA-DPB1_CD4	HLA-DPB1 - CD4	MHC-II	Cell-Cell Contact	KEGG: hsa04514
MAC	cDC	HLA-DPB1	CD4	3.12082e-05	0	HLA-DPB1_CD4	HLA-DPB1 - CD4	MHC-II	Cell-Cell Contact	KEGG: hsa04514
pDC	cDC	HLA-DPB1	CD4	3.28853e-06	0	HLA-DPB1_CD4	HLA-DPB1 - CD4	MHC-II	Cell-Cell Contact	KEGG: hsa04514
cDC	cDC	HLA-DPB1	CD4	9.41038e-07	0	HLA-DPB1_CD4	HLA-DPB1 - CD4	MHC-II	Cell-Cell Contact	KEGG: hsa04514
T	cDC	HLA-DPB1	CD4	2.06886e-05	0	HLA-DPB1_CD4	HLA-DPB1 - CD4	MHC-II	Cell-Cell Contact	KEGG: hsa04514
NK	cDC	HLA-DPB1	CD4	7.36332e-06	0	HLA-DPB1_CD4	HLA-DPB1 - CD4	MHC-II	Cell-Cell Contact	KEGG: hsa04514
NKT	cDC	HLA-DPB1	CD4	6.14949e-06	0	HLA-DPB1_CD4	HLA-DPB1 - CD4	MHC-II	Cell-Cell Contact	KEGG: hsa04514
B	cDC	HLA-DPB1	CD4	1.00853e-06	0	HLA-DPB1_CD4	HLA-DPB1 - CD4	MHC-II	Cell-Cell Contact	KEGG: hsa04514
ASC	T	HLA-DPB1	CD4	0.000153215	0	HLA-DPB1_CD4	HLA-DPB1 - CD4	MHC-II	Cell-Cell Contact	KEGG: hsa04514
EC	T	HLA-DPB1	CD4	5.97603e-05	0	HLA-DPB1_CD4	HLA-DPB1 - CD4	MHC-II	Cell-Cell Contact	KEGG: hsa04514
Pericyte	T	HLA-DPB1	CD4	2.95482e-06	0	HLA-DPB1_CD4	HLA-DPB1 - CD4	MHC-II	Cell-Cell Contact	KEGG: hsa04514
MAC	T	HLA-DPB1	CD4	0.000418195	0	HLA-DPB1_CD4	HLA-DPB1 - CD4	MHC-II	Cell-Cell Contact	KEGG: hsa04514
pDC	T	HLA-DPB1	CD4	4.54502e-05	0	HLA-DPB1_CD4	HLA-DPB1 - CD4	MHC-II	Cell-Cell Contact	KEGG: hsa04514
cDC	T	HLA-DPB1	CD4	1.22969e-05	0	HLA-DPB1_CD4	HLA-DPB1 - CD4	MHC-II	Cell-Cell Contact	KEGG: hsa04514
T	T	HLA-DPB1	CD4	0.000250449	0	HLA-DPB1_CD4	HLA-DPB1 - CD4	MHC-II	Cell-Cell Contact	KEGG: hsa04514
NK	T	HLA-DPB1	CD4	8.8191e-05	0	HLA-DPB1_CD4	HLA-DPB1 - CD4	MHC-II	Cell-Cell Contact	KEGG: hsa04514
NKT	T	HLA-DPB1	CD4	7.63159e-05	0	HLA-DPB1_CD4	HLA-DPB1 - CD4	MHC-II	Cell-Cell Contact	KEGG: hsa04514
B	T	HLA-DPB1	CD4	1.30546e-05	0	HLA-DPB1_CD4	HLA-DPB1 - CD4	MHC-II	Cell-Cell Contact	KEGG: hsa04514
EC	Pericyte	HLA-DQA1	CD4	9.90729e-07	0	HLA-DQA1_CD4	HLA-DQA1 - CD4	MHC-II	Cell-Cell Contact	KEGG: hsa04514
MAC	Pericyte	HLA-DQA1	CD4	1.19351e-05	0	HLA-DQA1_CD4	HLA-DQA1 - CD4	MHC-II	Cell-Cell Contact	KEGG: hsa04514
pDC	Pericyte	HLA-DQA1	CD4	1.3096e-06	0	HLA-DQA1_CD4	HLA-DQA1 - CD4	MHC-II	Cell-Cell Contact	KEGG: hsa04514
cDC	Pericyte	HLA-DQA1	CD4	3.49414e-07	0	HLA-DQA1_CD4	HLA-DQA1 - CD4	MHC-II	Cell-Cell Contact	KEGG: hsa04514
T	Pericyte	HLA-DQA1	CD4	2.57454e-06	0	HLA-DQA1_CD4	HLA-DQA1 - CD4	MHC-II	Cell-Cell Contact	KEGG: hsa04514
NKT	Pericyte	HLA-DQA1	CD4	3.33112e-07	0	HLA-DQA1_CD4	HLA-DQA1 - CD4	MHC-II	Cell-Cell Contact	KEGG: hsa04514
B	Pericyte	HLA-DQA1	CD4	3.66874e-07	0	HLA-DQA1_CD4	HLA-DQA1 - CD4	MHC-II	Cell-Cell Contact	KEGG: hsa04514
EC	MAC	HLA-DQA1	CD4	4.62114e-05	0	HLA-DQA1_CD4	HLA-DQA1 - CD4	MHC-II	Cell-Cell Contact	KEGG: hsa04514
MAC	MAC	HLA-DQA1	CD4	0.000524202	0	HLA-DQA1_CD4	HLA-DQA1 - CD4	MHC-II	Cell-Cell Contact	KEGG: hsa04514
pDC	MAC	HLA-DQA1	CD4	5.63807e-05	0	HLA-DQA1_CD4	HLA-DQA1 - CD4	MHC-II	Cell-Cell Contact	KEGG: hsa04514
cDC	MAC	HLA-DQA1	CD4	1.55883e-05	0	HLA-DQA1_CD4	HLA-DQA1 - CD4	MHC-II	Cell-Cell Contact	KEGG: hsa04514
T	MAC	HLA-DQA1	CD4	0.000121886	0	HLA-DQA1_CD4	HLA-DQA1 - CD4	MHC-II	Cell-Cell Contact	KEGG: hsa04514
NK	MAC	HLA-DQA1	CD4	1.2513e-06	0	HLA-DQA1_CD4	HLA-DQA1 - CD4	MHC-II	Cell-Cell Contact	KEGG: hsa04514
NKT	MAC	HLA-DQA1	CD4	1.58064e-05	0	HLA-DQA1_CD4	HLA-DQA1 - CD4	MHC-II	Cell-Cell Contact	KEGG: hsa04514
B	MAC	HLA-DQA1	CD4	1.64717e-05	0	HLA-DQA1_CD4	HLA-DQA1 - CD4	MHC-II	Cell-Cell Contact	KEGG: hsa04514
EC	pDC	HLA-DQA1	CD4	2.34709e-06	0	HLA-DQA1_CD4	HLA-DQA1 - CD4	MHC-II	Cell-Cell Contact	KEGG: hsa04514
MAC	pDC	HLA-DQA1	CD4	2.74475e-05	0	HLA-DQA1_CD4	HLA-DQA1 - CD4	MHC-II	Cell-Cell Contact	KEGG: hsa04514
pDC	pDC	HLA-DQA1	CD4	2.98155e-06	0	HLA-DQA1_CD4	HLA-DQA1 - CD4	MHC-II	Cell-Cell Contact	KEGG: hsa04514
cDC	pDC	HLA-DQA1	CD4	8.09853e-07	0	HLA-DQA1_CD4	HLA-DQA1 - CD4	MHC-II	Cell-Cell Contact	KEGG: hsa04514
T	pDC	HLA-DQA1	CD4	6.14333e-06	0	HLA-DQA1_CD4	HLA-DQA1 - CD4	MHC-II	Cell-Cell Contact	KEGG: hsa04514
NKT	pDC	HLA-DQA1	CD4	7.95741e-07	0	HLA-DQA1_CD4	HLA-DQA1 - CD4	MHC-II	Cell-Cell Contact	KEGG: hsa04514
B	pDC	HLA-DQA1	CD4	8.53012e-07	0	HLA-DQA1_CD4	HLA-DQA1 - CD4	MHC-II	Cell-Cell Contact	KEGG: hsa04514
EC	cDC	HLA-DQA1	CD4	2.14538e-06	0	HLA-DQA1_CD4	HLA-DQA1 - CD4	MHC-II	Cell-Cell Contact	KEGG: hsa04514
MAC	cDC	HLA-DQA1	CD4	2.38637e-05	0	HLA-DQA1_CD4	HLA-DQA1 - CD4	MHC-II	Cell-Cell Contact	KEGG: hsa04514
pDC	cDC	HLA-DQA1	CD4	2.55086e-06	0	HLA-DQA1_CD4	HLA-DQA1 - CD4	MHC-II	Cell-Cell Contact	KEGG: hsa04514
cDC	cDC	HLA-DQA1	CD4	7.13155e-07	0	HLA-DQA1_CD4	HLA-DQA1 - CD4	MHC-II	Cell-Cell Contact	KEGG: hsa04514
T	cDC	HLA-DQA1	CD4	5.6875e-06	0	HLA-DQA1_CD4	HLA-DQA1 - CD4	MHC-II	Cell-Cell Contact	KEGG: hsa04514
NKT	cDC	HLA-DQA1	CD4	7.38149e-07	0	HLA-DQA1_CD4	HLA-DQA1 - CD4	MHC-II	Cell-Cell Contact	KEGG: hsa04514
B	cDC	HLA-DQA1	CD4	7.55114e-07	0	HLA-DQA1_CD4	HLA-DQA1 - CD4	MHC-II	Cell-Cell Contact	KEGG: hsa04514
EC	T	HLA-DQA1	CD4	2.57521e-05	0	HLA-DQA1_CD4	HLA-DQA1 - CD4	MHC-II	Cell-Cell Contact	KEGG: hsa04514
MAC	T	HLA-DQA1	CD4	0.000308916	0	HLA-DQA1_CD4	HLA-DQA1 - CD4	MHC-II	Cell-Cell Contact	KEGG: hsa04514
pDC	T	HLA-DQA1	CD4	3.38468e-05	0	HLA-DQA1_CD4	HLA-DQA1 - CD4	MHC-II	Cell-Cell Contact	KEGG: hsa04514
cDC	T	HLA-DQA1	CD4	9.05409e-06	0	HLA-DQA1_CD4	HLA-DQA1 - CD4	MHC-II	Cell-Cell Contact	KEGG: hsa04514
T	T	HLA-DQA1	CD4	6.69879e-05	0	HLA-DQA1_CD4	HLA-DQA1 - CD4	MHC-II	Cell-Cell Contact	KEGG: hsa04514
NKT	T	HLA-DQA1	CD4	8.66871e-06	0	HLA-DQA1_CD4	HLA-DQA1 - CD4	MHC-II	Cell-Cell Contact	KEGG: hsa04514
B	T	HLA-DQA1	CD4	9.51082e-06	0	HLA-DQA1_CD4	HLA-DQA1 - CD4	MHC-II	Cell-Cell Contact	KEGG: hsa04514
EC	Pericyte	HLA-DMA	CD4	1.41907e-06	0	HLA-DMA_CD4	HLA-DMA - CD4	MHC-II	Cell-Cell Contact	KEGG: hsa04514
MAC	Pericyte	HLA-DMA	CD4	1.03521e-05	0	HLA-DMA_CD4	HLA-DMA - CD4	MHC-II	Cell-Cell Contact	KEGG: hsa04514
pDC	Pericyte	HLA-DMA	CD4	7.31495e-07	0	HLA-DMA_CD4	HLA-DMA - CD4	MHC-II	Cell-Cell Contact	KEGG: hsa04514
cDC	Pericyte	HLA-DMA	CD4	2.9672e-07	0	HLA-DMA_CD4	HLA-DMA - CD4	MHC-II	Cell-Cell Contact	KEGG: hsa04514
T	Pericyte	HLA-DMA	CD4	2.13146e-06	0	HLA-DMA_CD4	HLA-DMA - CD4	MHC-II	Cell-Cell Contact	KEGG: hsa04514
NK	Pericyte	HLA-DMA	CD4	3.19186e-07	0	HLA-DMA_CD4	HLA-DMA - CD4	MHC-II	Cell-Cell Contact	KEGG: hsa04514
NKT	Pericyte	HLA-DMA	CD4	3.54978e-07	0	HLA-DMA_CD4	HLA-DMA - CD4	MHC-II	Cell-Cell Contact	KEGG: hsa04514
B	Pericyte	HLA-DMA	CD4	2.74635e-07	0	HLA-DMA_CD4	HLA-DMA - CD4	MHC-II	Cell-Cell Contact	KEGG: hsa04514
EC	MAC	HLA-DMA	CD4	6.55506e-05	0	HLA-DMA_CD4	HLA-DMA - CD4	MHC-II	Cell-Cell Contact	KEGG: hsa04514
MAC	MAC	HLA-DMA	CD4	0.000459528	0	HLA-DMA_CD4	HLA-DMA - CD4	MHC-II	Cell-Cell Contact	KEGG: hsa04514
pDC	MAC	HLA-DMA	CD4	3.29141e-05	0	HLA-DMA_CD4	HLA-DMA - CD4	MHC-II	Cell-Cell Contact	KEGG: hsa04514
cDC	MAC	HLA-DMA	CD4	1.33688e-05	0	HLA-DMA_CD4	HLA-DMA - CD4	MHC-II	Cell-Cell Contact	KEGG: hsa04514
T	MAC	HLA-DMA	CD4	0.000101048	0	HLA-DMA_CD4	HLA-DMA - CD4	MHC-II	Cell-Cell Contact	KEGG: hsa04514
NK	MAC	HLA-DMA	CD4	1.52016e-05	0	HLA-DMA_CD4	HLA-DMA - CD4	MHC-II	Cell-Cell Contact	KEGG: hsa04514
NKT	MAC	HLA-DMA	CD4	1.68377e-05	0	HLA-DMA_CD4	HLA-DMA - CD4	MHC-II	Cell-Cell Contact	KEGG: hsa04514
B	MAC	HLA-DMA	CD4	1.25167e-05	0	HLA-DMA_CD4	HLA-DMA - CD4	MHC-II	Cell-Cell Contact	KEGG: hsa04514
EC	pDC	HLA-DMA	CD4	3.34596e-06	0	HLA-DMA_CD4	HLA-DMA - CD4	MHC-II	Cell-Cell Contact	KEGG: hsa04514
MAC	pDC	HLA-DMA	CD4	2.39338e-05	0	HLA-DMA_CD4	HLA-DMA - CD4	MHC-II	Cell-Cell Contact	KEGG: hsa04514
pDC	pDC	HLA-DMA	CD4	1.70263e-06	0	HLA-DMA_CD4	HLA-DMA - CD4	MHC-II	Cell-Cell Contact	KEGG: hsa04514
cDC	pDC	HLA-DMA	CD4	6.91098e-07	0	HLA-DMA_CD4	HLA-DMA - CD4	MHC-II	Cell-Cell Contact	KEGG: hsa04514
T	pDC	HLA-DMA	CD4	5.08943e-06	0	HLA-DMA_CD4	HLA-DMA - CD4	MHC-II	Cell-Cell Contact	KEGG: hsa04514
NK	pDC	HLA-DMA	CD4	7.63831e-07	0	HLA-DMA_CD4	HLA-DMA - CD4	MHC-II	Cell-Cell Contact	KEGG: hsa04514
NKT	pDC	HLA-DMA	CD4	8.47823e-07	0	HLA-DMA_CD4	HLA-DMA - CD4	MHC-II	Cell-Cell Contact	KEGG: hsa04514
B	pDC	HLA-DMA	CD4	6.43296e-07	0	HLA-DMA_CD4	HLA-DMA - CD4	MHC-II	Cell-Cell Contact	KEGG: hsa04514
EC	cDC	HLA-DMA	CD4	3.03325e-06	0	HLA-DMA_CD4	HLA-DMA - CD4	MHC-II	Cell-Cell Contact	KEGG: hsa04514
MAC	cDC	HLA-DMA	CD4	2.09897e-05	0	HLA-DMA_CD4	HLA-DMA - CD4	MHC-II	Cell-Cell Contact	KEGG: hsa04514
pDC	cDC	HLA-DMA	CD4	1.50995e-06	0	HLA-DMA_CD4	HLA-DMA - CD4	MHC-II	Cell-Cell Contact	KEGG: hsa04514
cDC	cDC	HLA-DMA	CD4	6.13562e-07	0	HLA-DMA_CD4	HLA-DMA - CD4	MHC-II	Cell-Cell Contact	KEGG: hsa04514
T	cDC	HLA-DMA	CD4	4.71737e-06	0	HLA-DMA_CD4	HLA-DMA - CD4	MHC-II	Cell-Cell Contact	KEGG: hsa04514
NK	cDC	HLA-DMA	CD4	7.10818e-07	0	HLA-DMA_CD4	HLA-DMA - CD4	MHC-II	Cell-Cell Contact	KEGG: hsa04514
NKT	cDC	HLA-DMA	CD4	7.86208e-07	0	HLA-DMA_CD4	HLA-DMA - CD4	MHC-II	Cell-Cell Contact	KEGG: hsa04514
B	cDC	HLA-DMA	CD4	5.76611e-07	0	HLA-DMA_CD4	HLA-DMA - CD4	MHC-II	Cell-Cell Contact	KEGG: hsa04514
EC	T	HLA-DMA	CD4	3.68612e-05	0	HLA-DMA_CD4	HLA-DMA - CD4	MHC-II	Cell-Cell Contact	KEGG: hsa04514
MAC	T	HLA-DMA	CD4	0.000268149	0	HLA-DMA_CD4	HLA-DMA - CD4	MHC-II	Cell-Cell Contact	KEGG: hsa04514
pDC	T	HLA-DMA	CD4	1.89662e-05	0	HLA-DMA_CD4	HLA-DMA - CD4	MHC-II	Cell-Cell Contact	KEGG: hsa04514
cDC	T	HLA-DMA	CD4	7.69407e-06	0	HLA-DMA_CD4	HLA-DMA - CD4	MHC-II	Cell-Cell Contact	KEGG: hsa04514
T	T	HLA-DMA	CD4	5.54645e-05	0	HLA-DMA_CD4	HLA-DMA - CD4	MHC-II	Cell-Cell Contact	KEGG: hsa04514
NK	T	HLA-DMA	CD4	8.30838e-06	0	HLA-DMA_CD4	HLA-DMA - CD4	MHC-II	Cell-Cell Contact	KEGG: hsa04514
NKT	T	HLA-DMA	CD4	9.23752e-06	0	HLA-DMA_CD4	HLA-DMA - CD4	MHC-II	Cell-Cell Contact	KEGG: hsa04514
B	T	HLA-DMA	CD4	7.12717e-06	0	HLA-DMA_CD4	HLA-DMA - CD4	MHC-II	Cell-Cell Contact	KEGG: hsa04514
EC	Pericyte	HLA-DMB	CD4	3.27912e-07	0	HLA-DMB_CD4	HLA-DMB - CD4	MHC-II	Cell-Cell Contact	KEGG: hsa04514
MAC	Pericyte	HLA-DMB	CD4	6.95583e-06	0	HLA-DMB_CD4	HLA-DMB - CD4	MHC-II	Cell-Cell Contact	KEGG: hsa04514
pDC	Pericyte	HLA-DMB	CD4	4.51701e-07	0	HLA-DMB_CD4	HLA-DMB - CD4	MHC-II	Cell-Cell Contact	KEGG: hsa04514
cDC	Pericyte	HLA-DMB	CD4	2.09031e-07	0	HLA-DMB_CD4	HLA-DMB - CD4	MHC-II	Cell-Cell Contact	KEGG: hsa04514
T	Pericyte	HLA-DMB	CD4	1.74477e-07	0	HLA-DMB_CD4	HLA-DMB - CD4	MHC-II	Cell-Cell Contact	KEGG: hsa04514
B	Pericyte	HLA-DMB	CD4	1.92483e-07	0	HLA-DMB_CD4	HLA-DMB - CD4	MHC-II	Cell-Cell Contact	KEGG: hsa04514
EC	MAC	HLA-DMB	CD4	1.55297e-05	0	HLA-DMB_CD4	HLA-DMB - CD4	MHC-II	Cell-Cell Contact	KEGG: hsa04514
MAC	MAC	HLA-DMB	CD4	0.000316007	0	HLA-DMB_CD4	HLA-DMB - CD4	MHC-II	Cell-Cell Contact	KEGG: hsa04514
pDC	MAC	HLA-DMB	CD4	2.07786e-05	0	HLA-DMB_CD4	HLA-DMB - CD4	MHC-II	Cell-Cell Contact	KEGG: hsa04514
cDC	MAC	HLA-DMB	CD4	9.57607e-06	0	HLA-DMB_CD4	HLA-DMB - CD4	MHC-II	Cell-Cell Contact	KEGG: hsa04514
T	MAC	HLA-DMB	CD4	8.32183e-06	0	HLA-DMB_CD4	HLA-DMB - CD4	MHC-II	Cell-Cell Contact	KEGG: hsa04514
B	MAC	HLA-DMB	CD4	8.89214e-06	0	HLA-DMB_CD4	HLA-DMB - CD4	MHC-II	Cell-Cell Contact	KEGG: hsa04514
EC	pDC	HLA-DMB	CD4	7.82592e-07	0	HLA-DMB_CD4	HLA-DMB - CD4	MHC-II	Cell-Cell Contact	KEGG: hsa04514
MAC	pDC	HLA-DMB	CD4	1.62675e-05	0	HLA-DMB_CD4	HLA-DMB - CD4	MHC-II	Cell-Cell Contact	KEGG: hsa04514
pDC	pDC	HLA-DMB	CD4	1.06288e-06	0	HLA-DMB_CD4	HLA-DMB - CD4	MHC-II	Cell-Cell Contact	KEGG: hsa04514
cDC	pDC	HLA-DMB	CD4	4.90871e-07	0	HLA-DMB_CD4	HLA-DMB - CD4	MHC-II	Cell-Cell Contact	KEGG: hsa04514
T	pDC	HLA-DMB	CD4	4.17827e-07	0	HLA-DMB_CD4	HLA-DMB - CD4	MHC-II	Cell-Cell Contact	KEGG: hsa04514
B	pDC	HLA-DMB	CD4	4.53869e-07	0	HLA-DMB_CD4	HLA-DMB - CD4	MHC-II	Cell-Cell Contact	KEGG: hsa04514
EC	cDC	HLA-DMB	CD4	7.24745e-07	0	HLA-DMB_CD4	HLA-DMB - CD4	MHC-II	Cell-Cell Contact	KEGG: hsa04514
MAC	cDC	HLA-DMB	CD4	1.45424e-05	0	HLA-DMB_CD4	HLA-DMB - CD4	MHC-II	Cell-Cell Contact	KEGG: hsa04514
pDC	cDC	HLA-DMB	CD4	9.60161e-07	0	HLA-DMB_CD4	HLA-DMB - CD4	MHC-II	Cell-Cell Contact	KEGG: hsa04514
cDC	cDC	HLA-DMB	CD4	4.41898e-07	0	HLA-DMB_CD4	HLA-DMB - CD4	MHC-II	Cell-Cell Contact	KEGG: hsa04514
T	cDC	HLA-DMB	CD4	3.89322e-07	0	HLA-DMB_CD4	HLA-DMB - CD4	MHC-II	Cell-Cell Contact	KEGG: hsa04514
B	cDC	HLA-DMB	CD4	4.11484e-07	0	HLA-DMB_CD4	HLA-DMB - CD4	MHC-II	Cell-Cell Contact	KEGG: hsa04514
EC	T	HLA-DMB	CD4	8.53227e-06	0	HLA-DMB_CD4	HLA-DMB - CD4	MHC-II	Cell-Cell Contact	KEGG: hsa04514
MAC	T	HLA-DMB	CD4	0.000180473	0	HLA-DMB_CD4	HLA-DMB - CD4	MHC-II	Cell-Cell Contact	KEGG: hsa04514
pDC	T	HLA-DMB	CD4	1.17299e-05	0	HLA-DMB_CD4	HLA-DMB - CD4	MHC-II	Cell-Cell Contact	KEGG: hsa04514
cDC	T	HLA-DMB	CD4	5.4266e-06	0	HLA-DMB_CD4	HLA-DMB - CD4	MHC-II	Cell-Cell Contact	KEGG: hsa04514
T	T	HLA-DMB	CD4	4.54206e-06	0	HLA-DMB_CD4	HLA-DMB - CD4	MHC-II	Cell-Cell Contact	KEGG: hsa04514
B	T	HLA-DMB	CD4	4.99991e-06	0	HLA-DMB_CD4	HLA-DMB - CD4	MHC-II	Cell-Cell Contact	KEGG: hsa04514
MAC	Pericyte	HLA-DQA2	CD4	4.2905e-06	0	HLA-DQA2_CD4	HLA-DQA2 - CD4	MHC-II	Cell-Cell Contact	KEGG: hsa04514
pDC	Pericyte	HLA-DQA2	CD4	7.24964e-07	0	HLA-DQA2_CD4	HLA-DQA2 - CD4	MHC-II	Cell-Cell Contact	KEGG: hsa04514
cDC	Pericyte	HLA-DQA2	CD4	2.05705e-07	0	HLA-DQA2_CD4	HLA-DQA2 - CD4	MHC-II	Cell-Cell Contact	KEGG: hsa04514
T	Pericyte	HLA-DQA2	CD4	7.71956e-07	0	HLA-DQA2_CD4	HLA-DQA2 - CD4	MHC-II	Cell-Cell Contact	KEGG: hsa04514
NKT	Pericyte	HLA-DQA2	CD4	3.43229e-07	0	HLA-DQA2_CD4	HLA-DQA2 - CD4	MHC-II	Cell-Cell Contact	KEGG: hsa04514
B	Pericyte	HLA-DQA2	CD4	1.71014e-07	0	HLA-DQA2_CD4	HLA-DQA2 - CD4	MHC-II	Cell-Cell Contact	KEGG: hsa04514
MAC	MAC	HLA-DQA2	CD4	0.000198573	0	HLA-DQA2_CD4	HLA-DQA2 - CD4	MHC-II	Cell-Cell Contact	KEGG: hsa04514
pDC	MAC	HLA-DQA2	CD4	3.26368e-05	0	HLA-DQA2_CD4	HLA-DQA2 - CD4	MHC-II	Cell-Cell Contact	KEGG: hsa04514
cDC	MAC	HLA-DQA2	CD4	9.42968e-06	0	HLA-DQA2_CD4	HLA-DQA2 - CD4	MHC-II	Cell-Cell Contact	KEGG: hsa04514
T	MAC	HLA-DQA2	CD4	3.67509e-05	0	HLA-DQA2_CD4	HLA-DQA2 - CD4	MHC-II	Cell-Cell Contact	KEGG: hsa04514
NKT	MAC	HLA-DQA2	CD4	1.62836e-05	0	HLA-DQA2_CD4	HLA-DQA2 - CD4	MHC-II	Cell-Cell Contact	KEGG: hsa04514
B	MAC	HLA-DQA2	CD4	7.92859e-06	0	HLA-DQA2_CD4	HLA-DQA2 - CD4	MHC-II	Cell-Cell Contact	KEGG: hsa04514
MAC	pDC	HLA-DQA2	CD4	1.0126e-05	0	HLA-DQA2_CD4	HLA-DQA2 - CD4	MHC-II	Cell-Cell Contact	KEGG: hsa04514
pDC	pDC	HLA-DQA2	CD4	1.68785e-06	0	HLA-DQA2_CD4	HLA-DQA2 - CD4	MHC-II	Cell-Cell Contact	KEGG: hsa04514
cDC	pDC	HLA-DQA2	CD4	4.83211e-07	0	HLA-DQA2_CD4	HLA-DQA2 - CD4	MHC-II	Cell-Cell Contact	KEGG: hsa04514
T	pDC	HLA-DQA2	CD4	1.84699e-06	0	HLA-DQA2_CD4	HLA-DQA2 - CD4	MHC-II	Cell-Cell Contact	KEGG: hsa04514
NKT	pDC	HLA-DQA2	CD4	8.1984e-07	0	HLA-DQA2_CD4	HLA-DQA2 - CD4	MHC-II	Cell-Cell Contact	KEGG: hsa04514
B	pDC	HLA-DQA2	CD4	4.03949e-07	0	HLA-DQA2_CD4	HLA-DQA2 - CD4	MHC-II	Cell-Cell Contact	KEGG: hsa04514
MAC	cDC	HLA-DQA2	CD4	9.19463e-06	0	HLA-DQA2_CD4	HLA-DQA2 - CD4	MHC-II	Cell-Cell Contact	KEGG: hsa04514
pDC	cDC	HLA-DQA2	CD4	1.49748e-06	0	HLA-DQA2_CD4	HLA-DQA2 - CD4	MHC-II	Cell-Cell Contact	KEGG: hsa04514
cDC	cDC	HLA-DQA2	CD4	4.35235e-07	0	HLA-DQA2_CD4	HLA-DQA2 - CD4	MHC-II	Cell-Cell Contact	KEGG: hsa04514
T	cDC	HLA-DQA2	CD4	1.71821e-06	0	HLA-DQA2_CD4	HLA-DQA2 - CD4	MHC-II	Cell-Cell Contact	KEGG: hsa04514
NKT	cDC	HLA-DQA2	CD4	7.6039e-07	0	HLA-DQA2_CD4	HLA-DQA2 - CD4	MHC-II	Cell-Cell Contact	KEGG: hsa04514
B	cDC	HLA-DQA2	CD4	3.67335e-07	0	HLA-DQA2_CD4	HLA-DQA2 - CD4	MHC-II	Cell-Cell Contact	KEGG: hsa04514
MAC	T	HLA-DQA2	CD4	0.000111464	0	HLA-DQA2_CD4	HLA-DQA2 - CD4	MHC-II	Cell-Cell Contact	KEGG: hsa04514
pDC	T	HLA-DQA2	CD4	1.87975e-05	0	HLA-DQA2_CD4	HLA-DQA2 - CD4	MHC-II	Cell-Cell Contact	KEGG: hsa04514
cDC	T	HLA-DQA2	CD4	5.34048e-06	0	HLA-DQA2_CD4	HLA-DQA2 - CD4	MHC-II	Cell-Cell Contact	KEGG: hsa04514
T	T	HLA-DQA2	CD4	2.00934e-05	0	HLA-DQA2_CD4	HLA-DQA2 - CD4	MHC-II	Cell-Cell Contact	KEGG: hsa04514
NKT	T	HLA-DQA2	CD4	8.93188e-06	0	HLA-DQA2_CD4	HLA-DQA2 - CD4	MHC-II	Cell-Cell Contact	KEGG: hsa04514
B	T	HLA-DQA2	CD4	4.44332e-06	0	HLA-DQA2_CD4	HLA-DQA2 - CD4	MHC-II	Cell-Cell Contact	KEGG: hsa04514
EC	Pericyte	HLA-DOA	CD4	1.69376e-08	0	HLA-DOA_CD4	HLA-DOA - CD4	MHC-II	Cell-Cell Contact	KEGG: hsa04514
MAC	Pericyte	HLA-DOA	CD4	1.3424e-06	0	HLA-DOA_CD4	HLA-DOA - CD4	MHC-II	Cell-Cell Contact	KEGG: hsa04514
pDC	Pericyte	HLA-DOA	CD4	9.9205e-08	0	HLA-DOA_CD4	HLA-DOA - CD4	MHC-II	Cell-Cell Contact	KEGG: hsa04514
cDC	Pericyte	HLA-DOA	CD4	5.34434e-08	0	HLA-DOA_CD4	HLA-DOA - CD4	MHC-II	Cell-Cell Contact	KEGG: hsa04514
B	Pericyte	HLA-DOA	CD4	1.02957e-08	0	HLA-DOA_CD4	HLA-DOA - CD4	MHC-II	Cell-Cell Contact	KEGG: hsa04514
EC	MAC	HLA-DOA	CD4	8.07973e-07	0	HLA-DOA_CD4	HLA-DOA - CD4	MHC-II	Cell-Cell Contact	KEGG: hsa04514
MAC	MAC	HLA-DOA	CD4	6.3444e-05	0	HLA-DOA_CD4	HLA-DOA - CD4	MHC-II	Cell-Cell Contact	KEGG: hsa04514
pDC	MAC	HLA-DOA	CD4	4.69565e-06	0	HLA-DOA_CD4	HLA-DOA - CD4	MHC-II	Cell-Cell Contact	KEGG: hsa04514
cDC	MAC	HLA-DOA	CD4	2.52351e-06	0	HLA-DOA_CD4	HLA-DOA - CD4	MHC-II	Cell-Cell Contact	KEGG: hsa04514
B	MAC	HLA-DOA	CD4	4.90463e-07	0	HLA-DOA_CD4	HLA-DOA - CD4	MHC-II	Cell-Cell Contact	KEGG: hsa04514
EC	pDC	HLA-DOA	CD4	4.05641e-08	0	HLA-DOA_CD4	HLA-DOA - CD4	MHC-II	Cell-Cell Contact	KEGG: hsa04514
MAC	pDC	HLA-DOA	CD4	3.20056e-06	0	HLA-DOA_CD4	HLA-DOA - CD4	MHC-II	Cell-Cell Contact	KEGG: hsa04514
pDC	pDC	HLA-DOA	CD4	2.36698e-07	0	HLA-DOA_CD4	HLA-DOA - CD4	MHC-II	Cell-Cell Contact	KEGG: hsa04514
cDC	pDC	HLA-DOA	CD4	1.27364e-07	0	HLA-DOA_CD4	HLA-DOA - CD4	MHC-II	Cell-Cell Contact	KEGG: hsa04514
B	pDC	HLA-DOA	CD4	2.46411e-08	0	HLA-DOA_CD4	HLA-DOA - CD4	MHC-II	Cell-Cell Contact	KEGG: hsa04514
EC	cDC	HLA-DOA	CD4	3.78016e-08	0	HLA-DOA_CD4	HLA-DOA - CD4	MHC-II	Cell-Cell Contact	KEGG: hsa04514
MAC	cDC	HLA-DOA	CD4	2.9587e-06	0	HLA-DOA_CD4	HLA-DOA - CD4	MHC-II	Cell-Cell Contact	KEGG: hsa04514
pDC	cDC	HLA-DOA	CD4	2.19095e-07	0	HLA-DOA_CD4	HLA-DOA - CD4	MHC-II	Cell-Cell Contact	KEGG: hsa04514
cDC	cDC	HLA-DOA	CD4	1.17646e-07	0	HLA-DOA_CD4	HLA-DOA - CD4	MHC-II	Cell-Cell Contact	KEGG: hsa04514
B	cDC	HLA-DOA	CD4	2.29357e-08	0	HLA-DOA_CD4	HLA-DOA - CD4	MHC-II	Cell-Cell Contact	KEGG: hsa04514
EC	T	HLA-DOA	CD4	4.40932e-07	0	HLA-DOA_CD4	HLA-DOA - CD4	MHC-II	Cell-Cell Contact	KEGG: hsa04514
MAC	T	HLA-DOA	CD4	3.49243e-05	0	HLA-DOA_CD4	HLA-DOA - CD4	MHC-II	Cell-Cell Contact	KEGG: hsa04514
pDC	T	HLA-DOA	CD4	2.58122e-06	0	HLA-DOA_CD4	HLA-DOA - CD4	MHC-II	Cell-Cell Contact	KEGG: hsa04514
cDC	T	HLA-DOA	CD4	1.39032e-06	0	HLA-DOA_CD4	HLA-DOA - CD4	MHC-II	Cell-Cell Contact	KEGG: hsa04514
B	T	HLA-DOA	CD4	2.68001e-07	0	HLA-DOA_CD4	HLA-DOA - CD4	MHC-II	Cell-Cell Contact	KEGG: hsa04514
pDC	Pericyte	HLA-DOB	CD4	1.416e-07	0	HLA-DOB_CD4	HLA-DOB - CD4	MHC-II	Cell-Cell Contact	KEGG: hsa04514
B	Pericyte	HLA-DOB	CD4	8.34531e-08	0	HLA-DOB_CD4	HLA-DOB - CD4	MHC-II	Cell-Cell Contact	KEGG: hsa04514
pDC	MAC	HLA-DOB	CD4	6.67908e-06	0	HLA-DOB_CD4	HLA-DOB - CD4	MHC-II	Cell-Cell Contact	KEGG: hsa04514
B	MAC	HLA-DOB	CD4	3.92634e-06	0	HLA-DOB_CD4	HLA-DOB - CD4	MHC-II	Cell-Cell Contact	KEGG: hsa04514
pDC	pDC	HLA-DOB	CD4	3.37284e-07	0	HLA-DOB_CD4	HLA-DOB - CD4	MHC-II	Cell-Cell Contact	KEGG: hsa04514
B	pDC	HLA-DOB	CD4	1.98536e-07	0	HLA-DOB_CD4	HLA-DOB - CD4	MHC-II	Cell-Cell Contact	KEGG: hsa04514
pDC	cDC	HLA-DOB	CD4	3.11266e-07	0	HLA-DOB_CD4	HLA-DOB - CD4	MHC-II	Cell-Cell Contact	KEGG: hsa04514
B	cDC	HLA-DOB	CD4	1.8282e-07	0	HLA-DOB_CD4	HLA-DOB - CD4	MHC-II	Cell-Cell Contact	KEGG: hsa04514
pDC	T	HLA-DOB	CD4	3.68344e-06	0	HLA-DOB_CD4	HLA-DOB - CD4	MHC-II	Cell-Cell Contact	KEGG: hsa04514
B	T	HLA-DOB	CD4	2.17048e-06	0	HLA-DOB_CD4	HLA-DOB - CD4	MHC-II	Cell-Cell Contact	KEGG: hsa04514
EC	Pericyte	HLA-DQB1	CD4	1.5844e-06	0	HLA-DQB1_CD4	HLA-DQB1 - CD4	MHC-II	Cell-Cell Contact	KEGG: hsa04514
MAC	Pericyte	HLA-DQB1	CD4	1.13995e-05	0	HLA-DQB1_CD4	HLA-DQB1 - CD4	MHC-II	Cell-Cell Contact	KEGG: hsa04514
pDC	Pericyte	HLA-DQB1	CD4	1.27638e-06	0	HLA-DQB1_CD4	HLA-DQB1 - CD4	MHC-II	Cell-Cell Contact	KEGG: hsa04514
cDC	Pericyte	HLA-DQB1	CD4	3.29828e-07	0	HLA-DQB1_CD4	HLA-DQB1 - CD4	MHC-II	Cell-Cell Contact	KEGG: hsa04514
T	Pericyte	HLA-DQB1	CD4	3.31526e-06	0	HLA-DQB1_CD4	HLA-DQB1 - CD4	MHC-II	Cell-Cell Contact	KEGG: hsa04514
NKT	Pericyte	HLA-DQB1	CD4	2.78921e-07	0	HLA-DQB1_CD4	HLA-DQB1 - CD4	MHC-II	Cell-Cell Contact	KEGG: hsa04514
B	Pericyte	HLA-DQB1	CD4	3.53921e-07	0	HLA-DQB1_CD4	HLA-DQB1 - CD4	MHC-II	Cell-Cell Contact	KEGG: hsa04514
EC	MAC	HLA-DQB1	CD4	7.29155e-05	0	HLA-DQB1_CD4	HLA-DQB1 - CD4	MHC-II	Cell-Cell Contact	KEGG: hsa04514
MAC	MAC	HLA-DQB1	CD4	0.000502476	0	HLA-DQB1_CD4	HLA-DQB1 - CD4	MHC-II	Cell-Cell Contact	KEGG: hsa04514
pDC	MAC	HLA-DQB1	CD4	5.50874e-05	0	HLA-DQB1_CD4	HLA-DQB1 - CD4	MHC-II	Cell-Cell Contact	KEGG: hsa04514
cDC	MAC	HLA-DQB1	CD4	1.47684e-05	0	HLA-DQB1_CD4	HLA-DQB1 - CD4	MHC-II	Cell-Cell Contact	KEGG: hsa04514
T	MAC	HLA-DQB1	CD4	0.000156596	0	HLA-DQB1_CD4	HLA-DQB1 - CD4	MHC-II	Cell-Cell Contact	KEGG: hsa04514
NK	MAC	HLA-DQB1	CD4	3.57691e-06	0	HLA-DQB1_CD4	HLA-DQB1 - CD4	MHC-II	Cell-Cell Contact	KEGG: hsa04514
NKT	MAC	HLA-DQB1	CD4	1.32472e-05	0	HLA-DQB1_CD4	HLA-DQB1 - CD4	MHC-II	Cell-Cell Contact	KEGG: hsa04514
B	MAC	HLA-DQB1	CD4	1.59234e-05	0	HLA-DQB1_CD4	HLA-DQB1 - CD4	MHC-II	Cell-Cell Contact	KEGG: hsa04514
EC	pDC	HLA-DQB1	CD4	3.72899e-06	0	HLA-DQB1_CD4	HLA-DQB1 - CD4	MHC-II	Cell-Cell Contact	KEGG: hsa04514
MAC	pDC	HLA-DQB1	CD4	2.6263e-05	0	HLA-DQB1_CD4	HLA-DQB1 - CD4	MHC-II	Cell-Cell Contact	KEGG: hsa04514
pDC	pDC	HLA-DQB1	CD4	2.90959e-06	0	HLA-DQB1_CD4	HLA-DQB1 - CD4	MHC-II	Cell-Cell Contact	KEGG: hsa04514
cDC	pDC	HLA-DQB1	CD4	7.65849e-07	0	HLA-DQB1_CD4	HLA-DQB1 - CD4	MHC-II	Cell-Cell Contact	KEGG: hsa04514
T	pDC	HLA-DQB1	CD4	7.90213e-06	0	HLA-DQB1_CD4	HLA-DQB1 - CD4	MHC-II	Cell-Cell Contact	KEGG: hsa04514
NKT	pDC	HLA-DQB1	CD4	6.66585e-07	0	HLA-DQB1_CD4	HLA-DQB1 - CD4	MHC-II	Cell-Cell Contact	KEGG: hsa04514
B	pDC	HLA-DQB1	CD4	8.23748e-07	0	HLA-DQB1_CD4	HLA-DQB1 - CD4	MHC-II	Cell-Cell Contact	KEGG: hsa04514
EC	cDC	HLA-DQB1	CD4	3.36986e-06	0	HLA-DQB1_CD4	HLA-DQB1 - CD4	MHC-II	Cell-Cell Contact	KEGG: hsa04514
MAC	cDC	HLA-DQB1	CD4	2.29004e-05	0	HLA-DQB1_CD4	HLA-DQB1 - CD4	MHC-II	Cell-Cell Contact	KEGG: hsa04514
pDC	cDC	HLA-DQB1	CD4	2.49424e-06	0	HLA-DQB1_CD4	HLA-DQB1 - CD4	MHC-II	Cell-Cell Contact	KEGG: hsa04514
cDC	cDC	HLA-DQB1	CD4	6.7644e-07	0	HLA-DQB1_CD4	HLA-DQB1 - CD4	MHC-II	Cell-Cell Contact	KEGG: hsa04514
T	cDC	HLA-DQB1	CD4	7.30142e-06	0	HLA-DQB1_CD4	HLA-DQB1 - CD4	MHC-II	Cell-Cell Contact	KEGG: hsa04514
NKT	cDC	HLA-DQB1	CD4	6.18836e-07	0	HLA-DQB1_CD4	HLA-DQB1 - CD4	MHC-II	Cell-Cell Contact	KEGG: hsa04514
B	cDC	HLA-DQB1	CD4	7.30471e-07	0	HLA-DQB1_CD4	HLA-DQB1 - CD4	MHC-II	Cell-Cell Contact	KEGG: hsa04514
EC	T	HLA-DQB1	CD4	4.11452e-05	0	HLA-DQB1_CD4	HLA-DQB1 - CD4	MHC-II	Cell-Cell Contact	KEGG: hsa04514
MAC	T	HLA-DQB1	CD4	0.000295131	0	HLA-DQB1_CD4	HLA-DQB1 - CD4	MHC-II	Cell-Cell Contact	KEGG: hsa04514
pDC	T	HLA-DQB1	CD4	3.29944e-05	0	HLA-DQB1_CD4	HLA-DQB1 - CD4	MHC-II	Cell-Cell Contact	KEGG: hsa04514
cDC	T	HLA-DQB1	CD4	8.54881e-06	0	HLA-DQB1_CD4	HLA-DQB1 - CD4	MHC-II	Cell-Cell Contact	KEGG: hsa04514
T	T	HLA-DQB1	CD4	8.62479e-05	0	HLA-DQB1_CD4	HLA-DQB1 - CD4	MHC-II	Cell-Cell Contact	KEGG: hsa04514
NK	T	HLA-DQB1	CD4	1.95215e-06	0.02	HLA-DQB1_CD4	HLA-DQB1 - CD4	MHC-II	Cell-Cell Contact	KEGG: hsa04514
NKT	T	HLA-DQB1	CD4	7.25892e-06	0	HLA-DQB1_CD4	HLA-DQB1 - CD4	MHC-II	Cell-Cell Contact	KEGG: hsa04514
B	T	HLA-DQB1	CD4	9.17638e-06	0	HLA-DQB1_CD4	HLA-DQB1 - CD4	MHC-II	Cell-Cell Contact	KEGG: hsa04514
EC	Pericyte	HLA-DRA	CD4	3.59717e-06	0	HLA-DRA_CD4	HLA-DRA - CD4	MHC-II	Cell-Cell Contact	KEGG: hsa04514
Pericyte	Pericyte	HLA-DRA	CD4	1.5457e-07	0.01	HLA-DRA_CD4	HLA-DRA - CD4	MHC-II	Cell-Cell Contact	KEGG: hsa04514
MAC	Pericyte	HLA-DRA	CD4	2.0629e-05	0	HLA-DRA_CD4	HLA-DRA - CD4	MHC-II	Cell-Cell Contact	KEGG: hsa04514
pDC	Pericyte	HLA-DRA	CD4	1.94264e-06	0	HLA-DRA_CD4	HLA-DRA - CD4	MHC-II	Cell-Cell Contact	KEGG: hsa04514
cDC	Pericyte	HLA-DRA	CD4	6.31324e-07	0	HLA-DRA_CD4	HLA-DRA - CD4	MHC-II	Cell-Cell Contact	KEGG: hsa04514
T	Pericyte	HLA-DRA	CD4	7.32481e-06	0	HLA-DRA_CD4	HLA-DRA - CD4	MHC-II	Cell-Cell Contact	KEGG: hsa04514
NK	Pericyte	HLA-DRA	CD4	1.83272e-06	0	HLA-DRA_CD4	HLA-DRA - CD4	MHC-II	Cell-Cell Contact	KEGG: hsa04514
NKT	Pericyte	HLA-DRA	CD4	1.38169e-06	0	HLA-DRA_CD4	HLA-DRA - CD4	MHC-II	Cell-Cell Contact	KEGG: hsa04514
B	Pericyte	HLA-DRA	CD4	6.82746e-07	0	HLA-DRA_CD4	HLA-DRA - CD4	MHC-II	Cell-Cell Contact	KEGG: hsa04514
ASC	MAC	HLA-DRA	CD4	0.000269361	0	HLA-DRA_CD4	HLA-DRA - CD4	MHC-II	Cell-Cell Contact	KEGG: hsa04514
EC	MAC	HLA-DRA	CD4	0.000158375	0	HLA-DRA_CD4	HLA-DRA - CD4	MHC-II	Cell-Cell Contact	KEGG: hsa04514
Pericyte	MAC	HLA-DRA	CD4	7.30649e-06	0	HLA-DRA_CD4	HLA-DRA - CD4	MHC-II	Cell-Cell Contact	KEGG: hsa04514
MAC	MAC	HLA-DRA	CD4	0.000856367	0	HLA-DRA_CD4	HLA-DRA - CD4	MHC-II	Cell-Cell Contact	KEGG: hsa04514
pDC	MAC	HLA-DRA	CD4	7.98572e-05	0	HLA-DRA_CD4	HLA-DRA - CD4	MHC-II	Cell-Cell Contact	KEGG: hsa04514
cDC	MAC	HLA-DRA	CD4	2.67584e-05	0	HLA-DRA_CD4	HLA-DRA - CD4	MHC-II	Cell-Cell Contact	KEGG: hsa04514
Mast	MAC	HLA-DRA	CD4	7.84267e-07	0	HLA-DRA_CD4	HLA-DRA - CD4	MHC-II	Cell-Cell Contact	KEGG: hsa04514
T	MAC	HLA-DRA	CD4	0.00034177	0	HLA-DRA_CD4	HLA-DRA - CD4	MHC-II	Cell-Cell Contact	KEGG: hsa04514
NK	MAC	HLA-DRA	CD4	8.6464e-05	0	HLA-DRA_CD4	HLA-DRA - CD4	MHC-II	Cell-Cell Contact	KEGG: hsa04514
NKT	MAC	HLA-DRA	CD4	6.44108e-05	0	HLA-DRA_CD4	HLA-DRA - CD4	MHC-II	Cell-Cell Contact	KEGG: hsa04514
B	MAC	HLA-DRA	CD4	2.91673e-05	0	HLA-DRA_CD4	HLA-DRA - CD4	MHC-II	Cell-Cell Contact	KEGG: hsa04514
ASC	pDC	HLA-DRA	CD4	1.35566e-05	0	HLA-DRA_CD4	HLA-DRA - CD4	MHC-II	Cell-Cell Contact	KEGG: hsa04514
EC	pDC	HLA-DRA	CD4	8.28258e-06	0	HLA-DRA_CD4	HLA-DRA - CD4	MHC-II	Cell-Cell Contact	KEGG: hsa04514
Pericyte	pDC	HLA-DRA	CD4	3.68559e-07	0	HLA-DRA_CD4	HLA-DRA - CD4	MHC-II	Cell-Cell Contact	KEGG: hsa04514
MAC	pDC	HLA-DRA	CD4	4.61006e-05	0	HLA-DRA_CD4	HLA-DRA - CD4	MHC-II	Cell-Cell Contact	KEGG: hsa04514
pDC	pDC	HLA-DRA	CD4	4.31937e-06	0	HLA-DRA_CD4	HLA-DRA - CD4	MHC-II	Cell-Cell Contact	KEGG: hsa04514
cDC	pDC	HLA-DRA	CD4	1.42597e-06	0	HLA-DRA_CD4	HLA-DRA - CD4	MHC-II	Cell-Cell Contact	KEGG: hsa04514
T	pDC	HLA-DRA	CD4	1.73557e-05	0	HLA-DRA_CD4	HLA-DRA - CD4	MHC-II	Cell-Cell Contact	KEGG: hsa04514
NK	pDC	HLA-DRA	CD4	4.36585e-06	0	HLA-DRA_CD4	HLA-DRA - CD4	MHC-II	Cell-Cell Contact	KEGG: hsa04514
NKT	pDC	HLA-DRA	CD4	3.2724e-06	0	HLA-DRA_CD4	HLA-DRA - CD4	MHC-II	Cell-Cell Contact	KEGG: hsa04514
B	pDC	HLA-DRA	CD4	1.54833e-06	0	HLA-DRA_CD4	HLA-DRA - CD4	MHC-II	Cell-Cell Contact	KEGG: hsa04514
ASC	cDC	HLA-DRA	CD4	1.25814e-05	0	HLA-DRA_CD4	HLA-DRA - CD4	MHC-II	Cell-Cell Contact	KEGG: hsa04514
EC	cDC	HLA-DRA	CD4	7.2153e-06	0	HLA-DRA_CD4	HLA-DRA - CD4	MHC-II	Cell-Cell Contact	KEGG: hsa04514
Pericyte	cDC	HLA-DRA	CD4	3.40758e-07	0	HLA-DRA_CD4	HLA-DRA - CD4	MHC-II	Cell-Cell Contact	KEGG: hsa04514
MAC	cDC	HLA-DRA	CD4	3.83269e-05	0	HLA-DRA_CD4	HLA-DRA - CD4	MHC-II	Cell-Cell Contact	KEGG: hsa04514
pDC	cDC	HLA-DRA	CD4	3.5639e-06	0	HLA-DRA_CD4	HLA-DRA - CD4	MHC-II	Cell-Cell Contact	KEGG: hsa04514
cDC	cDC	HLA-DRA	CD4	1.20494e-06	0	HLA-DRA_CD4	HLA-DRA - CD4	MHC-II	Cell-Cell Contact	KEGG: hsa04514
T	cDC	HLA-DRA	CD4	1.58686e-05	0	HLA-DRA_CD4	HLA-DRA - CD4	MHC-II	Cell-Cell Contact	KEGG: hsa04514
NK	cDC	HLA-DRA	CD4	4.02977e-06	0	HLA-DRA_CD4	HLA-DRA - CD4	MHC-II	Cell-Cell Contact	KEGG: hsa04514
NKT	cDC	HLA-DRA	CD4	2.98971e-06	0	HLA-DRA_CD4	HLA-DRA - CD4	MHC-II	Cell-Cell Contact	KEGG: hsa04514
B	cDC	HLA-DRA	CD4	1.31654e-06	0	HLA-DRA_CD4	HLA-DRA - CD4	MHC-II	Cell-Cell Contact	KEGG: hsa04514
ASC	T	HLA-DRA	CD4	0.00014765	0	HLA-DRA_CD4	HLA-DRA - CD4	MHC-II	Cell-Cell Contact	KEGG: hsa04514
EC	T	HLA-DRA	CD4	9.31221e-05	0	HLA-DRA_CD4	HLA-DRA - CD4	MHC-II	Cell-Cell Contact	KEGG: hsa04514
Pericyte	T	HLA-DRA	CD4	4.0214e-06	0	HLA-DRA_CD4	HLA-DRA - CD4	MHC-II	Cell-Cell Contact	KEGG: hsa04514
MAC	T	HLA-DRA	CD4	0.000531705	0	HLA-DRA_CD4	HLA-DRA - CD4	MHC-II	Cell-Cell Contact	KEGG: hsa04514
pDC	T	HLA-DRA	CD4	5.00333e-05	0	HLA-DRA_CD4	HLA-DRA - CD4	MHC-II	Cell-Cell Contact	KEGG: hsa04514
cDC	T	HLA-DRA	CD4	1.62978e-05	0	HLA-DRA_CD4	HLA-DRA - CD4	MHC-II	Cell-Cell Contact	KEGG: hsa04514
T	T	HLA-DRA	CD4	0.000190399	0	HLA-DRA_CD4	HLA-DRA - CD4	MHC-II	Cell-Cell Contact	KEGG: hsa04514
NK	T	HLA-DRA	CD4	4.76751e-05	0	HLA-DRA_CD4	HLA-DRA - CD4	MHC-II	Cell-Cell Contact	KEGG: hsa04514
NKT	T	HLA-DRA	CD4	3.5913e-05	0	HLA-DRA_CD4	HLA-DRA - CD4	MHC-II	Cell-Cell Contact	KEGG: hsa04514
B	T	HLA-DRA	CD4	1.76356e-05	0	HLA-DRA_CD4	HLA-DRA - CD4	MHC-II	Cell-Cell Contact	KEGG: hsa04514
EC	Pericyte	HLA-DRB1	CD4	3.90141e-06	0	HLA-DRB1_CD4	HLA-DRB1 - CD4	MHC-II	Cell-Cell Contact	KEGG: hsa04514
MAC	Pericyte	HLA-DRB1	CD4	1.74931e-05	0	HLA-DRB1_CD4	HLA-DRB1 - CD4	MHC-II	Cell-Cell Contact	KEGG: hsa04514
pDC	Pericyte	HLA-DRB1	CD4	1.53248e-06	0	HLA-DRB1_CD4	HLA-DRB1 - CD4	MHC-II	Cell-Cell Contact	KEGG: hsa04514
cDC	Pericyte	HLA-DRB1	CD4	5.07135e-07	0	HLA-DRB1_CD4	HLA-DRB1 - CD4	MHC-II	Cell-Cell Contact	KEGG: hsa04514
Mast	Pericyte	HLA-DRB1	CD4	1.74405e-07	0.01	HLA-DRB1_CD4	HLA-DRB1 - CD4	MHC-II	Cell-Cell Contact	KEGG: hsa04514
T	Pericyte	HLA-DRB1	CD4	1.06322e-05	0	HLA-DRB1_CD4	HLA-DRB1 - CD4	MHC-II	Cell-Cell Contact	KEGG: hsa04514
NK	Pericyte	HLA-DRB1	CD4	3.47765e-06	0	HLA-DRB1_CD4	HLA-DRB1 - CD4	MHC-II	Cell-Cell Contact	KEGG: hsa04514
NKT	Pericyte	HLA-DRB1	CD4	2.45793e-06	0	HLA-DRB1_CD4	HLA-DRB1 - CD4	MHC-II	Cell-Cell Contact	KEGG: hsa04514
B	Pericyte	HLA-DRB1	CD4	4.63736e-07	0	HLA-DRB1_CD4	HLA-DRB1 - CD4	MHC-II	Cell-Cell Contact	KEGG: hsa04514
ASC	MAC	HLA-DRB1	CD4	0.000286824	0	HLA-DRB1_CD4	HLA-DRB1 - CD4	MHC-II	Cell-Cell Contact	KEGG: hsa04514
EC	MAC	HLA-DRB1	CD4	0.000170652	0	HLA-DRB1_CD4	HLA-DRB1 - CD4	MHC-II	Cell-Cell Contact	KEGG: hsa04514
Pericyte	MAC	HLA-DRB1	CD4	4.55369e-06	0	HLA-DRB1_CD4	HLA-DRB1 - CD4	MHC-II	Cell-Cell Contact	KEGG: hsa04514
MAC	MAC	HLA-DRB1	CD4	0.00074084	0	HLA-DRB1_CD4	HLA-DRB1 - CD4	MHC-II	Cell-Cell Contact	KEGG: hsa04514
pDC	MAC	HLA-DRB1	CD4	6.48954e-05	0	HLA-DRB1_CD4	HLA-DRB1 - CD4	MHC-II	Cell-Cell Contact	KEGG: hsa04514
cDC	MAC	HLA-DRB1	CD4	2.19782e-05	0	HLA-DRB1_CD4	HLA-DRB1 - CD4	MHC-II	Cell-Cell Contact	KEGG: hsa04514
Mast	MAC	HLA-DRB1	CD4	8.23931e-06	0	HLA-DRB1_CD4	HLA-DRB1 - CD4	MHC-II	Cell-Cell Contact	KEGG: hsa04514
T	MAC	HLA-DRB1	CD4	0.000491155	0	HLA-DRB1_CD4	HLA-DRB1 - CD4	MHC-II	Cell-Cell Contact	KEGG: hsa04514
NK	MAC	HLA-DRB1	CD4	0.000162407	0	HLA-DRB1_CD4	HLA-DRB1 - CD4	MHC-II	Cell-Cell Contact	KEGG: hsa04514
NKT	MAC	HLA-DRB1	CD4	0.000112553	0	HLA-DRB1_CD4	HLA-DRB1 - CD4	MHC-II	Cell-Cell Contact	KEGG: hsa04514
B	MAC	HLA-DRB1	CD4	2.05002e-05	0	HLA-DRB1_CD4	HLA-DRB1 - CD4	MHC-II	Cell-Cell Contact	KEGG: hsa04514
ASC	pDC	HLA-DRB1	CD4	1.4438e-05	0	HLA-DRB1_CD4	HLA-DRB1 - CD4	MHC-II	Cell-Cell Contact	KEGG: hsa04514
EC	pDC	HLA-DRB1	CD4	8.95375e-06	0	HLA-DRB1_CD4	HLA-DRB1 - CD4	MHC-II	Cell-Cell Contact	KEGG: hsa04514
Pericyte	pDC	HLA-DRB1	CD4	2.29273e-07	0	HLA-DRB1_CD4	HLA-DRB1 - CD4	MHC-II	Cell-Cell Contact	KEGG: hsa04514
MAC	pDC	HLA-DRB1	CD4	3.94953e-05	0	HLA-DRB1_CD4	HLA-DRB1 - CD4	MHC-II	Cell-Cell Contact	KEGG: hsa04514
pDC	pDC	HLA-DRB1	CD4	3.45982e-06	0	HLA-DRB1_CD4	HLA-DRB1 - CD4	MHC-II	Cell-Cell Contact	KEGG: hsa04514
cDC	pDC	HLA-DRB1	CD4	1.15846e-06	0	HLA-DRB1_CD4	HLA-DRB1 - CD4	MHC-II	Cell-Cell Contact	KEGG: hsa04514
Mast	pDC	HLA-DRB1	CD4	4.15737e-07	0	HLA-DRB1_CD4	HLA-DRB1 - CD4	MHC-II	Cell-Cell Contact	KEGG: hsa04514
T	pDC	HLA-DRB1	CD4	2.50699e-05	0	HLA-DRB1_CD4	HLA-DRB1 - CD4	MHC-II	Cell-Cell Contact	KEGG: hsa04514
NK	pDC	HLA-DRB1	CD4	8.24359e-06	0	HLA-DRB1_CD4	HLA-DRB1 - CD4	MHC-II	Cell-Cell Contact	KEGG: hsa04514
NKT	pDC	HLA-DRB1	CD4	5.77076e-06	0	HLA-DRB1_CD4	HLA-DRB1 - CD4	MHC-II	Cell-Cell Contact	KEGG: hsa04514
B	pDC	HLA-DRB1	CD4	1.06994e-06	0	HLA-DRB1_CD4	HLA-DRB1 - CD4	MHC-II	Cell-Cell Contact	KEGG: hsa04514
ASC	cDC	HLA-DRB1	CD4	1.33955e-05	0	HLA-DRB1_CD4	HLA-DRB1 - CD4	MHC-II	Cell-Cell Contact	KEGG: hsa04514
EC	cDC	HLA-DRB1	CD4	7.7588e-06	0	HLA-DRB1_CD4	HLA-DRB1 - CD4	MHC-II	Cell-Cell Contact	KEGG: hsa04514
Pericyte	cDC	HLA-DRB1	CD4	2.12638e-07	0	HLA-DRB1_CD4	HLA-DRB1 - CD4	MHC-II	Cell-Cell Contact	KEGG: hsa04514
MAC	cDC	HLA-DRB1	CD4	3.33524e-05	0	HLA-DRB1_CD4	HLA-DRB1 - CD4	MHC-II	Cell-Cell Contact	KEGG: hsa04514
pDC	cDC	HLA-DRB1	CD4	2.92149e-06	0	HLA-DRB1_CD4	HLA-DRB1 - CD4	MHC-II	Cell-Cell Contact	KEGG: hsa04514
cDC	cDC	HLA-DRB1	CD4	9.96391e-07	0	HLA-DRB1_CD4	HLA-DRB1 - CD4	MHC-II	Cell-Cell Contact	KEGG: hsa04514
Mast	cDC	HLA-DRB1	CD4	3.84185e-07	0	HLA-DRB1_CD4	HLA-DRB1 - CD4	MHC-II	Cell-Cell Contact	KEGG: hsa04514
T	cDC	HLA-DRB1	CD4	2.27278e-05	0	HLA-DRB1_CD4	HLA-DRB1 - CD4	MHC-II	Cell-Cell Contact	KEGG: hsa04514
NK	cDC	HLA-DRB1	CD4	7.54291e-06	0	HLA-DRB1_CD4	HLA-DRB1 - CD4	MHC-II	Cell-Cell Contact	KEGG: hsa04514
NKT	cDC	HLA-DRB1	CD4	5.19313e-06	0	HLA-DRB1_CD4	HLA-DRB1 - CD4	MHC-II	Cell-Cell Contact	KEGG: hsa04514
B	cDC	HLA-DRB1	CD4	9.35155e-07	0	HLA-DRB1_CD4	HLA-DRB1 - CD4	MHC-II	Cell-Cell Contact	KEGG: hsa04514
ASC	T	HLA-DRB1	CD4	0.000157272	0	HLA-DRB1_CD4	HLA-DRB1 - CD4	MHC-II	Cell-Cell Contact	KEGG: hsa04514
EC	T	HLA-DRB1	CD4	0.00010095	0	HLA-DRB1_CD4	HLA-DRB1 - CD4	MHC-II	Cell-Cell Contact	KEGG: hsa04514
Pericyte	T	HLA-DRB1	CD4	2.49791e-06	0	HLA-DRB1_CD4	HLA-DRB1 - CD4	MHC-II	Cell-Cell Contact	KEGG: hsa04514
MAC	T	HLA-DRB1	CD4	0.000451561	0	HLA-DRB1_CD4	HLA-DRB1 - CD4	MHC-II	Cell-Cell Contact	KEGG: hsa04514
pDC	T	HLA-DRB1	CD4	3.95586e-05	0	HLA-DRB1_CD4	HLA-DRB1 - CD4	MHC-II	Cell-Cell Contact	KEGG: hsa04514
cDC	T	HLA-DRB1	CD4	1.31134e-05	0	HLA-DRB1_CD4	HLA-DRB1 - CD4	MHC-II	Cell-Cell Contact	KEGG: hsa04514
Mast	T	HLA-DRB1	CD4	4.53727e-06	0	HLA-DRB1_CD4	HLA-DRB1 - CD4	MHC-II	Cell-Cell Contact	KEGG: hsa04514
T	T	HLA-DRB1	CD4	0.00027618	0	HLA-DRB1_CD4	HLA-DRB1 - CD4	MHC-II	Cell-Cell Contact	KEGG: hsa04514
NK	T	HLA-DRB1	CD4	9.04022e-05	0	HLA-DRB1_CD4	HLA-DRB1 - CD4	MHC-II	Cell-Cell Contact	KEGG: hsa04514
NKT	T	HLA-DRB1	CD4	6.38077e-05	0	HLA-DRB1_CD4	HLA-DRB1 - CD4	MHC-II	Cell-Cell Contact	KEGG: hsa04514
B	T	HLA-DRB1	CD4	1.20085e-05	0	HLA-DRB1_CD4	HLA-DRB1 - CD4	MHC-II	Cell-Cell Contact	KEGG: hsa04514
EC	Pericyte	HLA-DRB5	CD4	2.73684e-06	0	HLA-DRB5_CD4	HLA-DRB5 - CD4	MHC-II	Cell-Cell Contact	KEGG: hsa04514
MAC	Pericyte	HLA-DRB5	CD4	1.37771e-05	0	HLA-DRB5_CD4	HLA-DRB5 - CD4	MHC-II	Cell-Cell Contact	KEGG: hsa04514
pDC	Pericyte	HLA-DRB5	CD4	1.2501e-06	0	HLA-DRB5_CD4	HLA-DRB5 - CD4	MHC-II	Cell-Cell Contact	KEGG: hsa04514
cDC	Pericyte	HLA-DRB5	CD4	3.37908e-07	0	HLA-DRB5_CD4	HLA-DRB5 - CD4	MHC-II	Cell-Cell Contact	KEGG: hsa04514
Mast	Pericyte	HLA-DRB5	CD4	7.44268e-08	0.01	HLA-DRB5_CD4	HLA-DRB5 - CD4	MHC-II	Cell-Cell Contact	KEGG: hsa04514
T	Pericyte	HLA-DRB5	CD4	5.70207e-06	0	HLA-DRB5_CD4	HLA-DRB5 - CD4	MHC-II	Cell-Cell Contact	KEGG: hsa04514
NK	Pericyte	HLA-DRB5	CD4	1.1263e-06	0	HLA-DRB5_CD4	HLA-DRB5 - CD4	MHC-II	Cell-Cell Contact	KEGG: hsa04514
NKT	Pericyte	HLA-DRB5	CD4	1.40808e-06	0	HLA-DRB5_CD4	HLA-DRB5 - CD4	MHC-II	Cell-Cell Contact	KEGG: hsa04514
B	Pericyte	HLA-DRB5	CD4	3.77505e-07	0	HLA-DRB5_CD4	HLA-DRB5 - CD4	MHC-II	Cell-Cell Contact	KEGG: hsa04514
ASC	MAC	HLA-DRB5	CD4	0.000122369	0	HLA-DRB5_CD4	HLA-DRB5 - CD4	MHC-II	Cell-Cell Contact	KEGG: hsa04514
EC	MAC	HLA-DRB5	CD4	0.000122769	0	HLA-DRB5_CD4	HLA-DRB5 - CD4	MHC-II	Cell-Cell Contact	KEGG: hsa04514
Pericyte	MAC	HLA-DRB5	CD4	2.18754e-06	0	HLA-DRB5_CD4	HLA-DRB5 - CD4	MHC-II	Cell-Cell Contact	KEGG: hsa04514
MAC	MAC	HLA-DRB5	CD4	0.000597757	0	HLA-DRB5_CD4	HLA-DRB5 - CD4	MHC-II	Cell-Cell Contact	KEGG: hsa04514
pDC	MAC	HLA-DRB5	CD4	5.40594e-05	0	HLA-DRB5_CD4	HLA-DRB5 - CD4	MHC-II	Cell-Cell Contact	KEGG: hsa04514
cDC	MAC	HLA-DRB5	CD4	1.51073e-05	0	HLA-DRB5_CD4	HLA-DRB5 - CD4	MHC-II	Cell-Cell Contact	KEGG: hsa04514
Mast	MAC	HLA-DRB5	CD4	3.53647e-06	0	HLA-DRB5_CD4	HLA-DRB5 - CD4	MHC-II	Cell-Cell Contact	KEGG: hsa04514
T	MAC	HLA-DRB5	CD4	0.000267373	0	HLA-DRB5_CD4	HLA-DRB5 - CD4	MHC-II	Cell-Cell Contact	KEGG: hsa04514
NK	MAC	HLA-DRB5	CD4	5.33709e-05	0	HLA-DRB5_CD4	HLA-DRB5 - CD4	MHC-II	Cell-Cell Contact	KEGG: hsa04514
NKT	MAC	HLA-DRB5	CD4	6.56118e-05	0	HLA-DRB5_CD4	HLA-DRB5 - CD4	MHC-II	Cell-Cell Contact	KEGG: hsa04514
B	MAC	HLA-DRB5	CD4	1.692e-05	0	HLA-DRB5_CD4	HLA-DRB5 - CD4	MHC-II	Cell-Cell Contact	KEGG: hsa04514
ASC	pDC	HLA-DRB5	CD4	6.14968e-06	0.01	HLA-DRB5_CD4	HLA-DRB5 - CD4	MHC-II	Cell-Cell Contact	KEGG: hsa04514
EC	pDC	HLA-DRB5	CD4	6.3606e-06	0	HLA-DRB5_CD4	HLA-DRB5 - CD4	MHC-II	Cell-Cell Contact	KEGG: hsa04514
Pericyte	pDC	HLA-DRB5	CD4	1.09964e-07	0.01	HLA-DRB5_CD4	HLA-DRB5 - CD4	MHC-II	Cell-Cell Contact	KEGG: hsa04514
MAC	pDC	HLA-DRB5	CD4	3.14896e-05	0	HLA-DRB5_CD4	HLA-DRB5 - CD4	MHC-II	Cell-Cell Contact	KEGG: hsa04514
pDC	pDC	HLA-DRB5	CD4	2.85251e-06	0	HLA-DRB5_CD4	HLA-DRB5 - CD4	MHC-II	Cell-Cell Contact	KEGG: hsa04514
cDC	pDC	HLA-DRB5	CD4	7.84021e-07	0	HLA-DRB5_CD4	HLA-DRB5 - CD4	MHC-II	Cell-Cell Contact	KEGG: hsa04514
Mast	pDC	HLA-DRB5	CD4	1.77909e-07	0	HLA-DRB5_CD4	HLA-DRB5 - CD4	MHC-II	Cell-Cell Contact	KEGG: hsa04514
T	pDC	HLA-DRB5	CD4	1.35432e-05	0	HLA-DRB5_CD4	HLA-DRB5 - CD4	MHC-II	Cell-Cell Contact	KEGG: hsa04514
NK	pDC	HLA-DRB5	CD4	2.68875e-06	0	HLA-DRB5_CD4	HLA-DRB5 - CD4	MHC-II	Cell-Cell Contact	KEGG: hsa04514
NKT	pDC	HLA-DRB5	CD4	3.33418e-06	0	HLA-DRB5_CD4	HLA-DRB5 - CD4	MHC-II	Cell-Cell Contact	KEGG: hsa04514
B	pDC	HLA-DRB5	CD4	8.76985e-07	0	HLA-DRB5_CD4	HLA-DRB5 - CD4	MHC-II	Cell-Cell Contact	KEGG: hsa04514
ASC	cDC	HLA-DRB5	CD4	5.72123e-06	0	HLA-DRB5_CD4	HLA-DRB5 - CD4	MHC-II	Cell-Cell Contact	KEGG: hsa04514
EC	cDC	HLA-DRB5	CD4	5.62653e-06	0	HLA-DRB5_CD4	HLA-DRB5 - CD4	MHC-II	Cell-Cell Contact	KEGG: hsa04514
Pericyte	cDC	HLA-DRB5	CD4	1.02258e-07	0	HLA-DRB5_CD4	HLA-DRB5 - CD4	MHC-II	Cell-Cell Contact	KEGG: hsa04514
MAC	cDC	HLA-DRB5	CD4	2.71091e-05	0	HLA-DRB5_CD4	HLA-DRB5 - CD4	MHC-II	Cell-Cell Contact	KEGG: hsa04514
pDC	cDC	HLA-DRB5	CD4	2.44917e-06	0	HLA-DRB5_CD4	HLA-DRB5 - CD4	MHC-II	Cell-Cell Contact	KEGG: hsa04514
cDC	cDC	HLA-DRB5	CD4	6.91629e-07	0	HLA-DRB5_CD4	HLA-DRB5 - CD4	MHC-II	Cell-Cell Contact	KEGG: hsa04514
Mast	cDC	HLA-DRB5	CD4	1.6523e-07	0	HLA-DRB5_CD4	HLA-DRB5 - CD4	MHC-II	Cell-Cell Contact	KEGG: hsa04514
T	cDC	HLA-DRB5	CD4	1.24352e-05	0	HLA-DRB5_CD4	HLA-DRB5 - CD4	MHC-II	Cell-Cell Contact	KEGG: hsa04514
NK	cDC	HLA-DRB5	CD4	2.49121e-06	0	HLA-DRB5_CD4	HLA-DRB5 - CD4	MHC-II	Cell-Cell Contact	KEGG: hsa04514
NKT	cDC	HLA-DRB5	CD4	3.04501e-06	0	HLA-DRB5_CD4	HLA-DRB5 - CD4	MHC-II	Cell-Cell Contact	KEGG: hsa04514
B	cDC	HLA-DRB5	CD4	7.75238e-07	0	HLA-DRB5_CD4	HLA-DRB5 - CD4	MHC-II	Cell-Cell Contact	KEGG: hsa04514
ASC	T	HLA-DRB5	CD4	6.69007e-05	0	HLA-DRB5_CD4	HLA-DRB5 - CD4	MHC-II	Cell-Cell Contact	KEGG: hsa04514
EC	T	HLA-DRB5	CD4	7.09452e-05	0	HLA-DRB5_CD4	HLA-DRB5 - CD4	MHC-II	Cell-Cell Contact	KEGG: hsa04514
Pericyte	T	HLA-DRB5	CD4	1.19652e-06	0	HLA-DRB5_CD4	HLA-DRB5 - CD4	MHC-II	Cell-Cell Contact	KEGG: hsa04514
MAC	T	HLA-DRB5	CD4	0.000356276	0	HLA-DRB5_CD4	HLA-DRB5 - CD4	MHC-II	Cell-Cell Contact	KEGG: hsa04514
pDC	T	HLA-DRB5	CD4	3.23196e-05	0	HLA-DRB5_CD4	HLA-DRB5 - CD4	MHC-II	Cell-Cell Contact	KEGG: hsa04514
cDC	T	HLA-DRB5	CD4	8.75728e-06	0	HLA-DRB5_CD4	HLA-DRB5 - CD4	MHC-II	Cell-Cell Contact	KEGG: hsa04514
Mast	T	HLA-DRB5	CD4	1.93702e-06	0	HLA-DRB5_CD4	HLA-DRB5 - CD4	MHC-II	Cell-Cell Contact	KEGG: hsa04514
T	T	HLA-DRB5	CD4	0.000148268	0	HLA-DRB5_CD4	HLA-DRB5 - CD4	MHC-II	Cell-Cell Contact	KEGG: hsa04514
NK	T	HLA-DRB5	CD4	2.93075e-05	0	HLA-DRB5_CD4	HLA-DRB5 - CD4	MHC-II	Cell-Cell Contact	KEGG: hsa04514
NKT	T	HLA-DRB5	CD4	3.65977e-05	0	HLA-DRB5_CD4	HLA-DRB5 - CD4	MHC-II	Cell-Cell Contact	KEGG: hsa04514
B	T	HLA-DRB5	CD4	9.78524e-06	0	HLA-DRB5_CD4	HLA-DRB5 - CD4	MHC-II	Cell-Cell Contact	KEGG: hsa04514
pDC	pDC	NCAM1	NCAM1	6.19889e-10	0	NCAM1_NCAM1	NCAM1 - NCAM1	NCAM	Cell-Cell Contact	KEGG: hsa04514
NK	pDC	NCAM1	NCAM1	5.98544e-08	0	NCAM1_NCAM1	NCAM1 - NCAM1	NCAM	Cell-Cell Contact	KEGG: hsa04514
pDC	NK	NCAM1	NCAM1	5.98544e-08	0	NCAM1_NCAM1	NCAM1 - NCAM1	NCAM	Cell-Cell Contact	KEGG: hsa04514
NK	NK	NCAM1	NCAM1	5.77588e-06	0	NCAM1_NCAM1	NCAM1 - NCAM1	NCAM	Cell-Cell Contact	KEGG: hsa04514
ASC	ASC	NEGR1	NEGR1	0.0123387	0	NEGR1_NEGR1	NEGR1 - NEGR1	NEGR	Cell-Cell Contact	KEGG: hsa04514
EC	EC	DLL4	NOTCH3	8.76633e-08	0	DLL4_NOTCH3	DLL4 - NOTCH3	NOTCH	Cell-Cell Contact	PMID: 22353464
EC	Pericyte	DLL4	NOTCH3	1.71373e-06	0	DLL4_NOTCH3	DLL4 - NOTCH3	NOTCH	Cell-Cell Contact	PMID: 22353464
ASC	EC	JAG1	NOTCH3	1.67214e-06	0	JAG1_NOTCH3	JAG1 - NOTCH3	NOTCH	Cell-Cell Contact	PMID: 22353464
EC	EC	JAG1	NOTCH3	1.69245e-07	0	JAG1_NOTCH3	JAG1 - NOTCH3	NOTCH	Cell-Cell Contact	PMID: 22353464
Pericyte	EC	JAG1	NOTCH3	2.00916e-07	0	JAG1_NOTCH3	JAG1 - NOTCH3	NOTCH	Cell-Cell Contact	PMID: 22353464
cDC	EC	JAG1	NOTCH3	1.73018e-08	0	JAG1_NOTCH3	JAG1 - NOTCH3	NOTCH	Cell-Cell Contact	PMID: 22353464
ASC	Pericyte	JAG1	NOTCH3	3.27604e-05	0	JAG1_NOTCH3	JAG1 - NOTCH3	NOTCH	Cell-Cell Contact	PMID: 22353464
EC	Pericyte	JAG1	NOTCH3	3.28249e-06	0	JAG1_NOTCH3	JAG1 - NOTCH3	NOTCH	Cell-Cell Contact	PMID: 22353464
Pericyte	Pericyte	JAG1	NOTCH3	3.76453e-06	0	JAG1_NOTCH3	JAG1 - NOTCH3	NOTCH	Cell-Cell Contact	PMID: 22353464
cDC	Pericyte	JAG1	NOTCH3	3.3626e-07	0	JAG1_NOTCH3	JAG1 - NOTCH3	NOTCH	Cell-Cell Contact	PMID: 22353464
EC	EC	PECAM1	PECAM1	8.92841e-05	0	PECAM1_PECAM1	PECAM1 - PECAM1	PECAM1	Cell-Cell Contact	KEGG: hsa04514
MAC	EC	PECAM1	PECAM1	7.62569e-05	0	PECAM1_PECAM1	PECAM1 - PECAM1	PECAM1	Cell-Cell Contact	KEGG: hsa04514
pDC	EC	PECAM1	PECAM1	2.22254e-06	0	PECAM1_PECAM1	PECAM1 - PECAM1	PECAM1	Cell-Cell Contact	KEGG: hsa04514
cDC	EC	PECAM1	PECAM1	1.91703e-06	0	PECAM1_PECAM1	PECAM1 - PECAM1	PECAM1	Cell-Cell Contact	KEGG: hsa04514
B	EC	PECAM1	PECAM1	1.38179e-07	0	PECAM1_PECAM1	PECAM1 - PECAM1	PECAM1	Cell-Cell Contact	KEGG: hsa04514
EC	MAC	PECAM1	PECAM1	7.62569e-05	0	PECAM1_PECAM1	PECAM1 - PECAM1	PECAM1	Cell-Cell Contact	KEGG: hsa04514
MAC	MAC	PECAM1	PECAM1	5.86095e-05	0	PECAM1_PECAM1	PECAM1 - PECAM1	PECAM1	Cell-Cell Contact	KEGG: hsa04514
pDC	MAC	PECAM1	PECAM1	1.66794e-06	0	PECAM1_PECAM1	PECAM1 - PECAM1	PECAM1	Cell-Cell Contact	KEGG: hsa04514
cDC	MAC	PECAM1	PECAM1	1.45712e-06	0	PECAM1_PECAM1	PECAM1 - PECAM1	PECAM1	Cell-Cell Contact	KEGG: hsa04514
B	MAC	PECAM1	PECAM1	1.02647e-07	0	PECAM1_PECAM1	PECAM1 - PECAM1	PECAM1	Cell-Cell Contact	KEGG: hsa04514
EC	pDC	PECAM1	PECAM1	2.22254e-06	0	PECAM1_PECAM1	PECAM1 - PECAM1	PECAM1	Cell-Cell Contact	KEGG: hsa04514
MAC	pDC	PECAM1	PECAM1	1.66794e-06	0	PECAM1_PECAM1	PECAM1 - PECAM1	PECAM1	Cell-Cell Contact	KEGG: hsa04514
pDC	pDC	PECAM1	PECAM1	4.72312e-08	0	PECAM1_PECAM1	PECAM1 - PECAM1	PECAM1	Cell-Cell Contact	KEGG: hsa04514
cDC	pDC	PECAM1	PECAM1	4.13709e-08	0	PECAM1_PECAM1	PECAM1 - PECAM1	PECAM1	Cell-Cell Contact	KEGG: hsa04514
B	pDC	PECAM1	PECAM1	2.9006e-09	0.01	PECAM1_PECAM1	PECAM1 - PECAM1	PECAM1	Cell-Cell Contact	KEGG: hsa04514
EC	cDC	PECAM1	PECAM1	1.91703e-06	0	PECAM1_PECAM1	PECAM1 - PECAM1	PECAM1	Cell-Cell Contact	KEGG: hsa04514
MAC	cDC	PECAM1	PECAM1	1.45712e-06	0	PECAM1_PECAM1	PECAM1 - PECAM1	PECAM1	Cell-Cell Contact	KEGG: hsa04514
pDC	cDC	PECAM1	PECAM1	4.13709e-08	0	PECAM1_PECAM1	PECAM1 - PECAM1	PECAM1	Cell-Cell Contact	KEGG: hsa04514
cDC	cDC	PECAM1	PECAM1	3.61868e-08	0	PECAM1_PECAM1	PECAM1 - PECAM1	PECAM1	Cell-Cell Contact	KEGG: hsa04514
B	cDC	PECAM1	PECAM1	2.54351e-09	0	PECAM1_PECAM1	PECAM1 - PECAM1	PECAM1	Cell-Cell Contact	KEGG: hsa04514
EC	B	PECAM1	PECAM1	1.38179e-07	0	PECAM1_PECAM1	PECAM1 - PECAM1	PECAM1	Cell-Cell Contact	KEGG: hsa04514
MAC	B	PECAM1	PECAM1	1.02647e-07	0	PECAM1_PECAM1	PECAM1 - PECAM1	PECAM1	Cell-Cell Contact	KEGG: hsa04514
pDC	B	PECAM1	PECAM1	2.9006e-09	0.01	PECAM1_PECAM1	PECAM1 - PECAM1	PECAM1	Cell-Cell Contact	KEGG: hsa04514
cDC	B	PECAM1	PECAM1	2.54351e-09	0	PECAM1_PECAM1	PECAM1 - PECAM1	PECAM1	Cell-Cell Contact	KEGG: hsa04514
MAC	ASC	SELL	CD34	0.000216878	0	SELL_CD34	SELL - CD34	SELL	Cell-Cell Contact	PMID: 7692600; PMID: 8977216
pDC	ASC	SELL	CD34	2.78876e-05	0	SELL_CD34	SELL - CD34	SELL	Cell-Cell Contact	PMID: 7692600; PMID: 8977216
cDC	ASC	SELL	CD34	0.000122168	0	SELL_CD34	SELL - CD34	SELL	Cell-Cell Contact	PMID: 7692600; PMID: 8977216
T	ASC	SELL	CD34	3.12456e-05	0	SELL_CD34	SELL - CD34	SELL	Cell-Cell Contact	PMID: 7692600; PMID: 8977216
NK	ASC	SELL	CD34	0.000546476	0	SELL_CD34	SELL - CD34	SELL	Cell-Cell Contact	PMID: 7692600; PMID: 8977216
NKT	ASC	SELL	CD34	0.000124519	0	SELL_CD34	SELL - CD34	SELL	Cell-Cell Contact	PMID: 7692600; PMID: 8977216
B	ASC	SELL	CD34	6.23722e-05	0	SELL_CD34	SELL - CD34	SELL	Cell-Cell Contact	PMID: 7692600; PMID: 8977216
MAC	EC	SELL	CD34	9.62312e-06	0	SELL_CD34	SELL - CD34	SELL	Cell-Cell Contact	PMID: 7692600; PMID: 8977216
pDC	EC	SELL	CD34	1.237e-06	0	SELL_CD34	SELL - CD34	SELL	Cell-Cell Contact	PMID: 7692600; PMID: 8977216
cDC	EC	SELL	CD34	5.36629e-06	0	SELL_CD34	SELL - CD34	SELL	Cell-Cell Contact	PMID: 7692600; PMID: 8977216
T	EC	SELL	CD34	1.38731e-06	0	SELL_CD34	SELL - CD34	SELL	Cell-Cell Contact	PMID: 7692600; PMID: 8977216
NK	EC	SELL	CD34	2.42277e-05	0	SELL_CD34	SELL - CD34	SELL	Cell-Cell Contact	PMID: 7692600; PMID: 8977216
NKT	EC	SELL	CD34	5.52368e-06	0	SELL_CD34	SELL - CD34	SELL	Cell-Cell Contact	PMID: 7692600; PMID: 8977216
B	EC	SELL	CD34	2.75634e-06	0	SELL_CD34	SELL - CD34	SELL	Cell-Cell Contact	PMID: 7692600; PMID: 8977216
MAC	Pericyte	SELL	CD34	6.83952e-08	0	SELL_CD34	SELL - CD34	SELL	Cell-Cell Contact	PMID: 7692600; PMID: 8977216
cDC	Pericyte	SELL	CD34	4.15045e-08	0.02	SELL_CD34	SELL - CD34	SELL	Cell-Cell Contact	PMID: 7692600; PMID: 8977216
T	Pericyte	SELL	CD34	9.80816e-09	0	SELL_CD34	SELL - CD34	SELL	Cell-Cell Contact	PMID: 7692600; PMID: 8977216
NK	Pericyte	SELL	CD34	1.73355e-07	0	SELL_CD34	SELL - CD34	SELL	Cell-Cell Contact	PMID: 7692600; PMID: 8977216
NKT	Pericyte	SELL	CD34	3.93384e-08	0	SELL_CD34	SELL - CD34	SELL	Cell-Cell Contact	PMID: 7692600; PMID: 8977216
MAC	cDC	SELL	CD34	9.61729e-09	0	SELL_CD34	SELL - CD34	SELL	Cell-Cell Contact	PMID: 7692600; PMID: 8977216
T	cDC	SELL	CD34	1.37908e-09	0	SELL_CD34	SELL - CD34	SELL	Cell-Cell Contact	PMID: 7692600; PMID: 8977216
NK	cDC	SELL	CD34	2.43778e-08	0	SELL_CD34	SELL - CD34	SELL	Cell-Cell Contact	PMID: 7692600; PMID: 8977216
NKT	cDC	SELL	CD34	5.53162e-09	0	SELL_CD34	SELL - CD34	SELL	Cell-Cell Contact	PMID: 7692600; PMID: 8977216
MAC	EC	SELL	PODXL	5.31835e-06	0	SELL_PODXL	SELL - PODXL	SELL	Cell-Cell Contact	PMID: 22814396
pDC	EC	SELL	PODXL	6.84472e-07	0	SELL_PODXL	SELL - PODXL	SELL	Cell-Cell Contact	PMID: 22814396
cDC	EC	SELL	PODXL	3.07956e-06	0	SELL_PODXL	SELL - PODXL	SELL	Cell-Cell Contact	PMID: 22814396
T	EC	SELL	PODXL	7.6487e-07	0	SELL_PODXL	SELL - PODXL	SELL	Cell-Cell Contact	PMID: 22814396
NK	EC	SELL	PODXL	1.34307e-05	0	SELL_PODXL	SELL - PODXL	SELL	Cell-Cell Contact	PMID: 22814396
NKT	EC	SELL	PODXL	3.05555e-06	0	SELL_PODXL	SELL - PODXL	SELL	Cell-Cell Contact	PMID: 22814396
B	EC	SELL	PODXL	1.54634e-06	0	SELL_PODXL	SELL - PODXL	SELL	Cell-Cell Contact	PMID: 22814396
MAC	MAC	SIGLEC1	SPN	7.4671e-06	0	SIGLEC1_SPN	SIGLEC1 - SPN	SN	Cell-Cell Contact	KEGG: hsa04514; PMID: 11238599
MAC	pDC	SIGLEC1	SPN	8.06515e-07	0	SIGLEC1_SPN	SIGLEC1 - SPN	SN	Cell-Cell Contact	KEGG: hsa04514; PMID: 11238599
MAC	cDC	SIGLEC1	SPN	1.50319e-06	0	SIGLEC1_SPN	SIGLEC1 - SPN	SN	Cell-Cell Contact	KEGG: hsa04514; PMID: 11238599
MAC	T	SIGLEC1	SPN	1.54212e-05	0	SIGLEC1_SPN	SIGLEC1 - SPN	SN	Cell-Cell Contact	KEGG: hsa04514; PMID: 11238599
MAC	NK	SIGLEC1	SPN	2.54239e-05	0	SIGLEC1_SPN	SIGLEC1 - SPN	SN	Cell-Cell Contact	KEGG: hsa04514; PMID: 11238599
MAC	NKT	SIGLEC1	SPN	1.13952e-05	0	SIGLEC1_SPN	SIGLEC1 - SPN	SN	Cell-Cell Contact	KEGG: hsa04514; PMID: 11238599
ASC	MAC	THY1	ITGAM_ITGB2	0.00272409	0	THY1_ITGAM_ITGB2	THY1 - (ITGAM+ITGB2)	THY1	Cell-Cell Contact	PMID: 15850796
EC	MAC	THY1	ITGAM_ITGB2	9.41049e-06	0	THY1_ITGAM_ITGB2	THY1 - (ITGAM+ITGB2)	THY1	Cell-Cell Contact	PMID: 15850796
Pericyte	MAC	THY1	ITGAM_ITGB2	1.97314e-05	0	THY1_ITGAM_ITGB2	THY1 - (ITGAM+ITGB2)	THY1	Cell-Cell Contact	PMID: 15850796
cDC	MAC	THY1	ITGAM_ITGB2	1.27906e-07	0.01	THY1_ITGAM_ITGB2	THY1 - (ITGAM+ITGB2)	THY1	Cell-Cell Contact	PMID: 15850796
ASC	NK	THY1	ITGAM_ITGB2	0.0024528	0	THY1_ITGAM_ITGB2	THY1 - (ITGAM+ITGB2)	THY1	Cell-Cell Contact	PMID: 15850796
EC	NK	THY1	ITGAM_ITGB2	8.36076e-06	0	THY1_ITGAM_ITGB2	THY1 - (ITGAM+ITGB2)	THY1	Cell-Cell Contact	PMID: 15850796
Pericyte	NK	THY1	ITGAM_ITGB2	1.76343e-05	0	THY1_ITGAM_ITGB2	THY1 - (ITGAM+ITGB2)	THY1	Cell-Cell Contact	PMID: 15850796
cDC	NK	THY1	ITGAM_ITGB2	1.13509e-07	0.01	THY1_ITGAM_ITGB2	THY1 - (ITGAM+ITGB2)	THY1	Cell-Cell Contact	PMID: 15850796
ASC	NKT	THY1	ITGAM_ITGB2	0.000451568	0	THY1_ITGAM_ITGB2	THY1 - (ITGAM+ITGB2)	THY1	Cell-Cell Contact	PMID: 15850796
EC	NKT	THY1	ITGAM_ITGB2	1.50375e-06	0.01	THY1_ITGAM_ITGB2	THY1 - (ITGAM+ITGB2)	THY1	Cell-Cell Contact	PMID: 15850796
Pericyte	NKT	THY1	ITGAM_ITGB2	3.20419e-06	0	THY1_ITGAM_ITGB2	THY1 - (ITGAM+ITGB2)	THY1	Cell-Cell Contact	PMID: 15850796
ASC	MAC	THY1	ITGAX_ITGB2	0.00328462	0	THY1_ITGAX_ITGB2	THY1 - (ITGAX+ITGB2)	THY1	Cell-Cell Contact	PMID: 15850796
EC	MAC	THY1	ITGAX_ITGB2	1.14923e-05	0	THY1_ITGAX_ITGB2	THY1 - (ITGAX+ITGB2)	THY1	Cell-Cell Contact	PMID: 15850796
Pericyte	MAC	THY1	ITGAX_ITGB2	2.39602e-05	0	THY1_ITGAX_ITGB2	THY1 - (ITGAX+ITGB2)	THY1	Cell-Cell Contact	PMID: 15850796
cDC	MAC	THY1	ITGAX_ITGB2	1.56374e-07	0	THY1_ITGAX_ITGB2	THY1 - (ITGAX+ITGB2)	THY1	Cell-Cell Contact	PMID: 15850796
ASC	pDC	THY1	ITGAX_ITGB2	0.000122639	0	THY1_ITGAX_ITGB2	THY1 - (ITGAX+ITGB2)	THY1	Cell-Cell Contact	PMID: 15850796
Pericyte	pDC	THY1	ITGAX_ITGB2	8.73793e-07	0	THY1_ITGAX_ITGB2	THY1 - (ITGAX+ITGB2)	THY1	Cell-Cell Contact	PMID: 15850796
ASC	NK	THY1	ITGAX_ITGB2	0.00181956	0	THY1_ITGAX_ITGB2	THY1 - (ITGAX+ITGB2)	THY1	Cell-Cell Contact	PMID: 15850796
EC	NK	THY1	ITGAX_ITGB2	6.12731e-06	0	THY1_ITGAX_ITGB2	THY1 - (ITGAX+ITGB2)	THY1	Cell-Cell Contact	PMID: 15850796
Pericyte	NK	THY1	ITGAX_ITGB2	1.29927e-05	0	THY1_ITGAX_ITGB2	THY1 - (ITGAX+ITGB2)	THY1	Cell-Cell Contact	PMID: 15850796
cDC	NK	THY1	ITGAX_ITGB2	8.31016e-08	0	THY1_ITGAX_ITGB2	THY1 - (ITGAX+ITGB2)	THY1	Cell-Cell Contact	PMID: 15850796
